# Supplementary material for: Improved GNSS integer ambiguity resolution method based on the column oriented Cholesky decomposition
Source: Sci Rep. 2023 Mar 17;13:4454. doi: 10.1038/s41598-023-31635-3 (PMC10023790; doi:10.1038/s41598-023-31635-3)
Supplement: Supplementary file 1 — Supplementary Information. [file 41598_2023_31635_MOESM1_ESM.zip]

Archive with 43 entries (39 files):
- supplement materials of the manuscript/Document description.doc
- supplement materials of the manuscript/Figure 3/
- supplement materials of the manuscript/Figure 3/Figure 3 Data Description.doc
- supplement materials of the manuscript/Figure 3/Figure 3-simulation1.xlsx
- supplement materials of the manuscript/Figure 3/Figure 3-simulation2.xlsx
- supplement materials of the manuscript/Figure 3/Figure 3-simulation3.xlsx
- supplement materials of the manuscript/Figure 3/Figure 3-simulation4.xlsx
- supplement materials of the manuscript/Figure 3/Simulation solution time.xlsx
- supplement materials of the manuscript/Figure 4/
- supplement materials of the manuscript/Figure 4/Figure 4 Data Description.doc
- supplement materials of the manuscript/Figure 4/Figure 4-simulation1.xlsx
- supplement materials of the manuscript/Figure 4/Figure 4-simulation2.xlsx
- supplement materials of the manuscript/Figure 4/Figure 4-simulation3 .xlsx
- supplement materials of the manuscript/Figure 4/Figure 4-simulation4 .xlsx
- supplement materials of the manuscript/Figure 4/Simulation solution time.xlsx
- supplement materials of the manuscript/Figure 5/
- supplement materials of the manuscript/Figure 5/Figure 5 Data Description.doc
- supplement materials of the manuscript/Figure 5/Figure 5-brdc0020.22p
- supplement materials of the manuscript/Figure 5/Figure 5-brdm2000.21p
- supplement materials of the manuscript/Figure 5/Figure 5-hksl2000.21o
- supplement materials of the manuscript/Figure 5/Figure 5-hkws2000.21o
- supplement materials of the manuscript/Figure 5/Figure 5-jfng2000.21o
- supplement materials of the manuscript/Figure 5/Figure 5-KEYLAB002x.22o
- supplement materials of the manuscript/Figure 5/Figure 5-NEWLIB002x.22o
- supplement materials of the manuscript/Figure 5/Long baseline solution time.xlsx
- supplement materials of the manuscript/Figure 5/Middle baseline solution time.xlsx
- supplement materials of the manuscript/Figure 5/rinex302.pdf
- supplement materials of the manuscript/Figure 5/Short baseline solution time.xlsx
- supplement materials of the manuscript/Figure 6/
- supplement materials of the manuscript/Figure 6/Figure 6 Data Description.doc
- supplement materials of the manuscript/Figure 6/Figure 6(a)-brdm2000 .21p
- supplement materials of the manuscript/Figure 6/Figure 6(a)-KEYLAB002x .22o
- supplement materials of the manuscript/Figure 6/Figure 6(a)-NEWLIB002x .22o
- supplement materials of the manuscript/Figure 6/Figure 6(b)-brdm2000 .21p
- supplement materials of the manuscript/Figure 6/Figure 6(b)-hksl2000 .21o
- supplement materials of the manuscript/Figure 6/Figure 6(b)-hkws2000 .21o
- supplement materials of the manuscript/Figure 6/Figure 6(c)-brdm2000 .21p
- supplement materials of the manuscript/Figure 6/Figure 6(c)-hksl2000 .21o
- supplement materials of the manuscript/Figure 6/Figure 6(c)-jfng2000 .21o
- supplement materials of the manuscript/Figure 6/Long baseline solution time.xlsx
- supplement materials of the manuscript/Figure 6/Middle baseline solution time.xlsx
- supplement materials of the manuscript/Figure 6/rinex302.pdf
- supplement materials of the manuscript/Figure 6/Short baseline solution time.xlsx
