# Supplementary material for: Improved GNSS integer ambiguity resolution method based on the column oriented Cholesky decomposition
Source: Sci Rep. 2023 Mar 17;13:4454. doi: 10.1038/s41598-023-31635-3 (PMC10023790; doi:10.1038/s41598-023-31635-3)
Supplement: Supplementary file 1 — Supplementary Information. [file 41598_2023_31635_MOESM1_ESM.zip › supplement materials of the manuscript/Figure 5/Figure 5-brdc0020.22p]

     3.02           N: GNSS NAV DATA    M: Mixed            RINEX VERSION / TYPE
CHC Navigation      CHC Navigation      20220101 220119 UTC PGM / RUN BY / DATE 
    18                                                      LEAP SECONDS        
                                                            END OF HEADER       
G02 2022 01 02 00 00 00-6.474880501628D-04-1.023181539495D-12 0.000000000000D+00
     3.500000000000D+01-1.175937500000D+02 4.714124933654D-09-4.179003296490D-01
    -6.152316927910D-06 2.064457291272D-02 1.151114702225D-06 5.153665790558D+03
     0.000000000000D+00-2.868473529816D-07-1.246099831917D+00 1.303851604462D-07
     9.647200034319D-01 3.630000000000D+02-1.464280143774D+00-8.858583281265D-09
    -2.432244169875D-10 0.000000000000D+00 2.191000000000D+03 0.000000000000D+00
     0.000000000000D+00 0.000000000000D+00-1.769512891769D-08 3.500000000000D+01
     0.000000000000D+00 0.000000000000D+00                                      
G05 2022 01 02 00 00 00-6.644986569881D-05-1.364242052659D-12 0.000000000000D+00
     9.400000000000D+01-1.347812500000D+02 4.077669851317D-09 2.054366373154D+00
    -7.001683115959D-06 5.893819616176D-03 1.194141805172D-05 5.153650268555D+03
     0.000000000000D+00-5.029141902924D-08-1.621806431090D-01-8.754432201386D-08
     9.594370536844D-01 1.509687500000D+02 1.014975549211D+00-7.668176553190D-09
     3.050127050035D-10 0.000000000000D+00 2.191000000000D+03 0.000000000000D+00
     0.000000000000D+00 0.000000000000D+00-1.117587089539D-08 9.400000000000D+01
     0.000000000000D+00 0.000000000000D+00                                      
G11 2022 01 02 00 00 00-4.137866199017D-06-3.421973815421D-11 0.000000000000D+00
     2.000000000000D+02-1.540937500000D+02 4.589834042154D-09 1.653312150836D+00
    -7.934868335724D-06 3.293394111097D-04 1.829117536545D-06 5.153756839752D+03
     0.000000000000D+00 7.450580596924D-09-1.112899530127D+00 6.146728992462D-08
     9.615132167820D-01 3.457812500000D+02 2.777598562769D+00-8.404635801102D-09
    -3.846588797292D-10 0.000000000000D+00 2.191000000000D+03 0.000000000000D+00
     0.000000000000D+00 6.300000000000D+01-8.847564458847D-09 4.560000000000D+02
     0.000000000000D+00 0.000000000000D+00                                      
G13 2022 01 02 00 00 00 2.387133426964D-04 6.025402399246D-12 0.000000000000D+00
     7.700000000000D+01 1.215625000000D+01 4.736625870908D-09 1.089855119355D+00
     5.774199962616D-07 5.787767237052D-03 6.182119250298D-06 5.153664161682D+03
     0.000000000000D+00-4.656612873077D-08 1.057964691653D+00 3.352761268616D-08
     9.681009402386D-01 2.637187500000D+02 9.767112576586D-01-8.002476192397D-09
     4.682337895311D-10 0.000000000000D+00 2.191000000000D+03 0.000000000000D+00
     0.000000000000D+00 0.000000000000D+00-1.117587089539D-08 7.700000000000D+01
     0.000000000000D+00 0.000000000000D+00                                      
G15 2022 01 02 00 00 00-9.470153599977D-05 2.842170943040D-12 0.000000000000D+00
     2.900000000000D+01 1.162500000000D+01 5.477728169365D-09 7.035757771552D-01
     7.301568984985D-07 1.391366950702D-02 7.910653948784D-06 5.153711666107D+03
     0.000000000000D+00-1.620501279831D-07 8.008934268031D-01 5.029141902924D-08
     9.296239842847D-01 2.134375000000D+02 1.068421267280D+00-8.501425547069D-09
     5.975248893100D-10 0.000000000000D+00 2.191000000000D+03 0.000000000000D+00
     0.000000000000D+00 0.000000000000D+00-1.071020960808D-08 2.900000000000D+01
     0.000000000000D+00 0.000000000000D+00                                      
G18 2022 01 02 00 00 00 2.687778323889D-04-7.048583938740D-12 0.000000000000D+00
     1.130000000000D+02-1.335312500000D+02 4.353395622116D-09-3.935167592783D-01
    -7.098540663719D-06 2.096579177305D-03 1.318752765656D-06 5.153633184433D+03
     0.000000000000D+00 1.266598701477D-07-1.149241494658D+00 3.725290298462D-09
     9.701833090348D-01 3.602500000000D+02 3.099207457859D+00-8.297845638578D-09
    -4.064455015151D-10 0.000000000000D+00 2.191000000000D+03 0.000000000000D+00
     0.000000000000D+00 0.000000000000D+00-8.381903171539D-09 8.810000000000D+02
     0.000000000000D+00 0.000000000000D+00                                      
G20 2022 01 02 00 00 00 5.173659883440D-04-2.273736754432D-13 0.000000000000D+00
     1.100000000000D+01-1.461562500000D+02 4.563047212089D-09 4.906356861343D-01
    -7.526949048042D-06 5.363190895878D-03 1.138448715210D-05 5.153722705841D+03
     0.000000000000D+00 1.229345798492D-07-2.753235948700D-01 5.587935447693D-08
     9.415890259452D-01 1.512500000000D+02 3.088858438895D+00-8.004261981068D-09
     2.089372745047D-10 0.000000000000D+00 2.191000000000D+03 0.000000000000D+00
     0.000000000000D+00 0.000000000000D+00-8.381903171539D-09 1.100000000000D+01
     0.000000000000D+00 0.000000000000D+00                                      
G23 2022 01 02 00 00 00 1.551955938339D-05-3.979039320257D-12 0.000000000000D+00
     1.490000000000D+02-1.238437500000D+02 3.870518365483D-09-1.226117732931D+00
    -6.390735507011D-06 1.953546656296D-03 1.131929457188D-05 5.153700597763D+03
     0.000000000000D+00-7.450580596924D-08-1.498113459810D-01-3.911554813385D-08
     9.673292202305D-01 1.675625000000D+02 2.896787020567D+00-7.508884203738D-09
     2.946551307118D-10 0.000000000000D+00 2.191000000000D+03 0.000000000000D+00
     0.000000000000D+00 0.000000000000D+00-8.381903171539D-09 1.490000000000D+02
     0.000000000000D+00 0.000000000000D+00                                      
G29 2022 01 02 00 00 00-4.618526436388D-04-4.888534022029D-12 0.000000000000D+00
     3.800000000000D+01 1.267187500000D+02 4.219818629527D-09 1.744512640720D+00
     6.511807441711D-06 1.752663403749D-03 7.022172212601D-07 5.153774271011D+03
     0.000000000000D+00-3.725290298462D-08-2.143038078938D+00-8.754432201386D-08
     9.821924313429D-01 3.727812500000D+02 2.302657354373D+00-8.291416799362D-09
     1.989368579472D-10 0.000000000000D+00 2.191000000000D+03 0.000000000000D+00
     0.000000000000D+00 0.000000000000D+00-1.024454832077D-08 3.800000000000D+01
     0.000000000000D+00 0.000000000000D+00                                      
G30 2022 01 02 00 00 00-5.037486553192D-04-2.728484105319D-12 0.000000000000D+00
     3.700000000000D+01-1.212500000000D+01 5.349865700523D-09-1.244437839945D+00
    -7.450580596924D-07 5.381910828874D-03 7.050111889839D-06 5.153588256836D+03
     0.000000000000D+00 1.117587089539D-07 1.992027299590D+00-2.980232238770D-08
     9.358476883726D-01 2.269687500000D+02-2.752149546235D+00-8.223199672131D-09
    -5.025209320139D-10 0.000000000000D+00 2.191000000000D+03 0.000000000000D+00
     0.000000000000D+00 0.000000000000D+00 3.725290298462D-09 3.700000000000D+01
     0.000000000000D+00 0.000000000000D+00                                      
G10 2022 01 02 00 00 00-2.830973826349D-04-9.322320693173D-12 0.000000000000D+00
     4.100000000000D+01-1.232187500000D+02 3.724083694463D-09-2.584689834501D+00
    -6.441026926041D-06 7.409863290377D-03 1.172721385956D-05 5.153685134888D+03
     0.000000000000D+00 3.166496753693D-08-1.251970119867D-01-3.539025783539D-08
     9.722877532647D-01 1.608125000000D+02-2.545921648130D+00-7.376735842086D-09
     3.775157250453D-10 0.000000000000D+00 2.191000000000D+03 0.000000000000D+00
     0.000000000000D+00 0.000000000000D+00 2.328306436539D-09 4.100000000000D+01
     0.000000000000D+00 0.000000000000D+00                                      
G27 2022 01 02 00 00 00 4.250183701515D-05 2.501110429876D-11 0.000000000000D+00
     7.100000000000D+01 1.250000000000D+02 4.407326439980D-09 1.638871756696D+00
     6.537884473801D-06 9.940909338184D-03 1.812353730202D-06 5.153654308319D+03
     0.000000000000D+00-2.011656761169D-07-2.218149641556D+00 1.881271600723D-07
     9.738792311219D-01 3.520312500000D+02 6.281617255030D-01-8.352490771910D-09
     1.964367538078D-10 0.000000000000D+00 2.191000000000D+03 0.000000000000D+00
     0.000000000000D+00 0.000000000000D+00 1.862645149231D-09 7.100000000000D+01
     0.000000000000D+00 0.000000000000D+00                                      
G05 2022 01 02 02 00 00-6.645917892456D-05-1.364242052659D-12 0.000000000000D+00
     1.020000000000D+02-1.288125000000D+02 4.064812172886D-09 3.104679342014D+00
    -6.645917892456D-06 5.893549649045D-03 1.227855682373D-05 5.153649990082D+03
     7.200000000000D+03 1.303851604462D-08-1.622352801735D-01-1.676380634308D-08
     9.594395260159D-01 1.415000000000D+02 1.014855535801D+00-7.583530170185D-09
     2.839403986859D-10 0.000000000000D+00 2.191000000000D+03 0.000000000000D+00
     0.000000000000D+00 0.000000000000D+00-1.117587089539D-08 1.020000000000D+02
     0.000000000000D+00 0.000000000000D+00                                      
G10 2022 01 02 02 00 00-2.831644378603D-04-9.322320693173D-12 0.000000000000D+00
     4.800000000000D+01-1.294062500000D+02 3.726583798602D-09-1.534473596710D+00
    -6.781890988350D-06 7.410129182972D-03 1.169741153717D-05 5.153685480118D+03
     7.200000000000D+03 1.173466444016D-07-1.252496390016D-01-1.303851604462D-07
     9.722901261179D-01 1.606250000000D+02-2.545969637695D+00-7.405308460822D-09
     2.760829285336D-10 0.000000000000D+00 2.191000000000D+03 0.000000000000D+00
     0.000000000000D+00 0.000000000000D+00 2.328306436539D-09 4.800000000000D+01
     0.000000000000D+00 0.000000000000D+00                                      
G13 2022 01 02 02 00 00 2.387561835349D-04 6.025402399246D-12 0.000000000000D+00
     8.100000000000D+01 1.603125000000D+01 4.678052002500D-09 2.140141212946D+00
     8.214265108109D-07 5.787748843431D-03 6.278976798058D-06 5.153663095474D+03
     7.200000000000D+03-2.980232238770D-08 1.057907061458D+00-8.940696716309D-08
     9.681049237645D-01 2.625000000000D+02 9.766138712021D-01-7.894614556670D-09
     5.164500836475D-10 0.000000000000D+00 2.191000000000D+03 0.000000000000D+00
     0.000000000000D+00 0.000000000000D+00-1.117587089539D-08 8.100000000000D+01
     0.000000000000D+00 0.000000000000D+00                                      
G15 2022 01 02 02 00 00-9.468104690313D-05 2.842170943040D-12 0.000000000000D+00
     7.600000000000D+01 1.387500000000D+01 5.448798392895D-09 1.753763388565D+00
     5.587935447693D-07 1.391373085789D-02 8.018687367439D-06 5.153711130142D+03
     7.200000000000D+03-2.235174179077D-07 8.008318511182D-01-2.067536115646D-07
     9.296291717922D-01 2.112500000000D+02 1.068398694454D+00-8.319632260364D-09
     7.018149476953D-10 0.000000000000D+00 2.191000000000D+03 0.000000000000D+00
     0.000000000000D+00 0.000000000000D+00-1.071020960808D-08 7.600000000000D+01
     0.000000000000D+00 0.000000000000D+00                                      
G18 2022 01 02 02 00 00 2.687270753086D-04-7.048583938740D-12 0.000000000000D+00
     1.140000000000D+02-1.396875000000D+02 4.457328522767D-09 6.568713421280D-01
    -7.323920726776D-06 2.097264281474D-03 8.046627044678D-07 5.153634376526D+03
     7.200000000000D+03 7.450580596924D-09-1.149301709829D+00 2.421438694000D-08
     9.701798521593D-01 3.658437500000D+02 3.099023236974D+00-8.409993167115D-09
    -4.103742365913D-10 0.000000000000D+00 2.191000000000D+03 0.000000000000D+00
     0.000000000000D+00 0.000000000000D+00-8.381903171539D-09 8.820000000000D+02
     0.000000000000D+00 0.000000000000D+00                                      
G23 2022 01 02 02 00 00 1.549115404487D-05-3.979039320257D-12 0.000000000000D+00
     1.500000000000D+02-1.398437500000D+02 3.879804466572D-09-1.751017982870D-01
    -7.329508662224D-06 1.955327927135D-03 1.173093914986D-05 5.153705207825D+03
     7.200000000000D+03 7.636845111847D-08-1.498650804250D-01-7.450580596924D-09
     9.673306626677D-01 1.601250000000D+02 2.895928963522D+00-7.596030690882D-09
     1.896507568581D-10 0.000000000000D+00 2.191000000000D+03 0.000000000000D+00
     0.000000000000D+00 0.000000000000D+00-8.381903171539D-09 1.500000000000D+02
     0.000000000000D+00 0.000000000000D+00                                      
G24 2022 01 02 02 00 00 2.767480909824D-04 7.958078640513D-13 0.000000000000D+00
     1.700000000000D+01-1.015625000000D+01 5.535587722305D-09 7.732297834384D-01
    -5.643814802170D-07 1.224860968068D-02 6.372109055519D-06 5.153688173294D+03
     7.200000000000D+03-1.080334186554D-07 1.896130702232D+00 1.154839992523D-07
     9.340721578661D-01 2.439062500000D+02 7.968871247017D-01-8.487139237702D-09
    -6.003821511836D-10 0.000000000000D+00 2.191000000000D+03 0.000000000000D+00
     0.000000000000D+00 0.000000000000D+00 2.328306436539D-09 1.700000000000D+01
     0.000000000000D+00 0.000000000000D+00                                      
G32 2022 01 02 01 59 44-4.401104524732D-05-5.798028723802D-12 0.000000000000D+00
     5.900000000000D+01 1.090625000000D+01 4.676266213829D-09-2.897499502633D+00
     5.960464477539D-07 5.358047434129D-03 7.608905434608D-06 5.153748641968D+03
     7.184000000000D+03 1.490116119385D-08 9.167403807509D-01-5.960464477539D-08
     9.575852802763D-01 2.307812500000D+02-2.382817865677D+00-7.797824810703D-09
     6.950289507456D-10 0.000000000000D+00 2.191000000000D+03 0.000000000000D+00
     0.000000000000D+00 0.000000000000D+00 4.656612873077D-10 5.900000000000D+01
     0.000000000000D+00 0.000000000000D+00                                      
G27 2022 01 02 02 00 00 4.268158227205D-05 2.501110429876D-11 0.000000000000D+00
     7.600000000000D+01 1.414062500000D+02 4.358038672661D-09 2.689292849830D+00
     7.210299372673D-06 9.941897122189D-03 2.235174179077D-06 5.153649765015D+03
     7.200000000000D+03-1.303851604462D-07-2.218209425166D+00-1.192092895508D-07
     9.738822769173D-01 3.428750000000D+02 6.279348254460D-01-8.079622262984D-09
     3.025126008641D-10 0.000000000000D+00 2.191000000000D+03 0.000000000000D+00
     0.000000000000D+00 0.000000000000D+00 1.862645149231D-09 7.600000000000D+01
     0.000000000000D+00 0.000000000000D+00                                      
C01 2022 01 02 00 00 00-2.819220535457D-04 4.019007349143D-11 0.000000000000D+00
     1.000000000000D+00 3.877187500000D+02-1.538635518917D-09 6.082378565081D-01
     1.258868724108D-05 6.093268748373D-04 3.232434391975D-05 6.493417375565D+03
     0.000000000000D+00-2.295710146427D-07-3.071472558681D+00-1.406297087669D-07
     8.078551525812D-02-9.948125000000D+02-1.296244639187D+00 2.730470877929D-09
    -1.244694703673D-09 0.000000000000D+00 8.350000000000D+02 0.000000000000D+00
     0.000000000000D+00 0.000000000000D+00-5.800000000000D-09 0.000000000000D+00
     0.000000000000D+00 0.000000000000D+00                                      
C02 2022 01 02 00 00 00 7.512338925153D-04-3.599343045835D-11 0.000000000000D+00
     1.000000000000D+00 3.642656250000D+02-3.889804883130D-09-3.107577205716D+00
     1.210672780871D-05 1.144102890976D-03 2.970499917865D-05 6.493383411407D+03
     0.000000000000D+00-3.175809979439D-07-3.002375115192D+00 4.656612873077D-10
     6.145321376159D-02-9.121093750000D+02 1.293860090032D+00 4.978064499225D-09
    -1.150405061846D-09 0.000000000000D+00 8.350000000000D+02 0.000000000000D+00
     0.000000000000D+00 0.000000000000D+00 1.000000000000D-09 0.000000000000D+00
     0.000000000000D+00 0.000000000000D+00                                      
C03 2022 01 02 00 00 00 4.898987244815D-04 8.064926504403D-11 0.000000000000D+00
     1.000000000000D+00 5.861562500000D+02-5.504514999430D-09 2.456592546460D+00
     1.931935548782D-05 8.432539179921D-04 2.799648791552D-05 6.493323532104D+03
     0.000000000000D+00-2.630986273289D-07-2.888774012599D+00-2.980232238770D-08
     6.629859739698D-02-8.632656250000D+02 2.360726057419D+00 6.498484973698D-09
    -1.131832859667D-09 0.000000000000D+00 8.350000000000D+02 0.000000000000D+00
     0.000000000000D+00 0.000000000000D+00 2.300000000000D-09 0.000000000000D+00
     0.000000000000D+00 0.000000000000D+00                                      
C04 2022 01 02 00 00 00-1.805142965168D-04 8.615685942459D-11 0.000000000000D+00
     1.000000000000D+00 5.936718750000D+02-3.795872399036D-09 8.924245712826D-01
     1.915823668242D-05 5.889141466469D-04 3.008265048265D-05 6.493445196152D+03
     0.000000000000D+00-2.020969986916D-07-2.982992185027D+00-1.983717083931D-07
     7.886648126551D-02-9.336093750000D+02-1.400360448668D+00 5.061996566761D-09
    -1.170763052695D-09 0.000000000000D+00 8.350000000000D+02 0.000000000000D+00
     0.000000000000D+00 0.000000000000D+00 5.100000000000D-09 0.000000000000D+00
     0.000000000000D+00 0.000000000000D+00                                      
C05 2022 01 02 00 00 00 3.518480807543D-04 1.134470295483D-11 0.000000000000D+00
     1.000000000000D+00 5.503593750000D+02-6.051323490484D-09 3.016174384021D+00
     1.825997605920D-05 6.547948578373D-04 2.297200262547D-05 6.493462316513D+03
     0.000000000000D+00-6.612390279770D-08-2.840043984626D+00 2.477318048477D-07
     5.972767555457D-02-7.028281250000D+02 8.502904093685D-01 7.286732093069D-09
    -9.468251533538D-10 0.000000000000D+00 8.350000000000D+02 0.000000000000D+00
     0.000000000000D+00 0.000000000000D+00-5.000000000000D-10 0.000000000000D+00
     0.000000000000D+00 0.000000000000D+00                                      
C06 2022 01 02 00 00 00-1.912418520078D-04 6.260947316150D-11 0.000000000000D+00
     1.000000000000D+00 4.634375000000D+01 2.136160408227D-09-2.513425184670D+00
     1.627951860428D-06 2.728660940193D-03 2.392102032900D-06 6.492850576401D+03
     0.000000000000D+00 0.000000000000D+00 1.329075019549D+00 2.002343535423D-08
     9.446387068967D-01 1.663906250000D+02 3.034937377781D+00-2.053299813893D-09
     4.403754862638D-10 0.000000000000D+00 8.350000000000D+02 0.000000000000D+00
     0.000000000000D+00 0.000000000000D+00 8.200000000000D-09 0.000000000000D+00
     0.000000000000D+00 0.000000000000D+00                                      
C08 2022 01 02 00 00 00 2.610846422613D-05 3.032774031908D-11 0.000000000000D+00
     1.000000000000D+00-1.169375000000D+03 3.282279577262D-10-6.550104869245D-01
    -3.840774297714D-05 2.152783679776D-03 6.551854312420D-07 6.492904832840D+03
     0.000000000000D+00 2.719461917877D-07-7.965966754833D-01 6.891787052155D-08
     1.048399002415D+00 2.579687500000D+02-2.997690741783D+00-2.119731152454D-09
    -7.325305128362D-10 0.000000000000D+00 8.350000000000D+02 0.000000000000D+00
     0.000000000000D+00 0.000000000000D+00 1.080000000000D-08 0.000000000000D+00
     0.000000000000D+00 0.000000000000D+00                                      
C09 2022 01 02 00 00 00-3.988501848653D-04-3.219913224939D-11 0.000000000000D+00
     1.000000000000D+00 3.754687500000D+01 2.141517774240D-09 2.664086513851D+00
     1.387670636177D-06 8.564185234718D-03 2.093147486448D-06 6.493406744003D+03
     0.000000000000D+00 3.352761268616D-08 1.372257507096D+00-4.144385457039D-08
     9.495860720143D-01 1.739531250000D+02-2.368807047190D+00-2.027941614765D-09
     3.564434187277D-10 0.000000000000D+00 8.350000000000D+02 0.000000000000D+00
     0.000000000000D+00 0.000000000000D+00 6.700000000000D-09 0.000000000000D+00
     0.000000000000D+00 0.000000000000D+00                                      
C11 2022 01 02 00 00 00-2.965263556689D-04 2.328537362928D-11 0.000000000000D+00
     1.000000000000D+00 4.540625000000D+01 3.655866567231D-09-7.294477159910D-01
     2.179760485888D-06 2.247273456305D-03-3.073364496231D-06 5.282606786728D+03
     0.000000000000D+00-9.406358003616D-08-1.789812462267D+00-1.583248376846D-08
     9.898252386057D-01 4.354062500000D+02-1.873981731913D+00-7.287089250803D-09
     8.571785620706D-12 0.000000000000D+00 8.350000000000D+02 0.000000000000D+00
     0.000000000000D+00 0.000000000000D+00 3.500000000000D-09 0.000000000000D+00
     0.000000000000D+00 0.000000000000D+00                                      
C13 2022 01 02 00 00 00-1.596943475306D-04 1.182964837199D-11 0.000000000000D+00
     1.000000000000D+00-1.142687500000D+03 5.703809015111D-10-1.261416872402D+00
    -3.756443038583D-05 4.449990461580D-03-4.600733518600D-07 6.493434602737D+03
     0.000000000000D+00 2.859160304070D-07-8.201127427476D-01 7.776543498039D-08
     1.009956009567D+00 2.766562500000D+02-2.527086977236D+00-2.194377118901D-09
    -6.868143228591D-10 0.000000000000D+00 8.350000000000D+02 0.000000000000D+00
     0.000000000000D+00 0.000000000000D+00-9.600000000000D-09 0.000000000000D+00
     0.000000000000D+00 0.000000000000D+00                                      
C14 2022 01 02 00 00 00 4.801600007340D-04-9.571010650689D-12 0.000000000000D+00
     1.000000000000D+00-7.020312500000D+01 3.383355216040D-09 2.120059468758D+00
    -3.363005816936D-06 1.098996377550D-03 1.199776306748D-05 5.282630544662D+03
     0.000000000000D+00 1.164153218269D-08 2.738187773540D-01 1.769512891769D-08
     9.656325424714D-01 1.225937500000D+02-5.125774033863D-01-6.288476225990D-09
     7.021721054295D-10 0.000000000000D+00 8.350000000000D+02 0.000000000000D+00
     0.000000000000D+00 0.000000000000D+00 6.400000000000D-09 0.000000000000D+00
     0.000000000000D+00 0.000000000000D+00                                      
C16 2022 01 02 00 00 00 4.308251664042D-05 1.176392316893D-11 0.000000000000D+00
     1.000000000000D+00 4.390625000000D+01 2.030084561171D-09 3.119546914085D+00
     1.466367393732D-06 3.943255986087D-03 2.628657966852D-06 6.493585725784D+03
     0.000000000000D+00-7.916241884232D-09 1.318969633499D+00 8.847564458847D-09
     9.600127967978D-01 1.644843750000D+02-2.472541389079D+00-1.945081020432D-09
     4.482329564161D-10 0.000000000000D+00 8.350000000000D+02 0.000000000000D+00
     0.000000000000D+00 0.000000000000D+00-2.500000000000D-09 0.000000000000D+00
     0.000000000000D+00 0.000000000000D+00                                      
C21 2022 01 02 00 00 00-9.562995983288D-04-6.056488643935D-12 0.000000000000D+00
     1.000000000000D+00-6.003125000000D+01 3.439786138042D-09-2.577897696038D+00
    -2.891756594181D-06 4.639553371817D-04 1.234374940395D-05 5.282625328064D+03
     0.000000000000D+00 1.024454832077D-08 2.756099859536D-01 7.590278983116D-08
     9.675874706220D-01 1.145937500000D+02-9.466293097676D-01-6.360979246032D-09
     7.650318666480D-10 0.000000000000D+00 8.350000000000D+02 0.000000000000D+00
     0.000000000000D+00 0.000000000000D+00 1.410000000000D-08 1.000000000000D+00
     0.000000000000D+00 0.000000000000D+00                                      
C24 2022 01 02 00 00 00-9.475892875344D-04 2.311040248060D-12 0.000000000000D+00
     1.000000000000D+00 1.362500000000D+01 4.133743615585D-09-5.992108941675D-01
     6.612390279770D-07 7.805160712451D-04 1.061940565705D-05 5.282609865189D+03
     0.000000000000D+00 1.816079020500D-08 2.377069023335D+00-6.845220923424D-08
     9.481379045380D-01 1.411250000000D+02 5.321286071667D-01-6.659205954086D-09
    -7.853898574972D-10 0.000000000000D+00 8.350000000000D+02 0.000000000000D+00
     0.000000000000D+00 0.000000000000D+00 7.000000000000D-09 1.000000000000D+00
     0.000000000000D+00 0.000000000000D+00                                      
C26 2022 01 02 00 00 00 7.994533516467D-04-5.441869177503D-12 0.000000000000D+00
     1.000000000000D+00 2.220312500000D+01 4.079455639988D-09 2.288457526870D-01
     1.010019332170D-06 8.643724722788D-04 1.034419983625D-05 5.282620292664D+03
     0.000000000000D+00 3.073364496231D-08 2.352637799870D+00-4.423782229424D-08
     9.494979955684D-01 1.493437500000D+02 4.322785526968D-01-6.641705225110D-09
    -7.946759585863D-10 0.000000000000D+00 8.350000000000D+02 0.000000000000D+00
     0.000000000000D+00 0.000000000000D+00-4.900000000000D-09 1.000000000000D+00
     0.000000000000D+00 0.000000000000D+00                                      
C28 2022 01 02 00 00 00 1.589872408658D-05 4.459543845314D-12 0.000000000000D+00
     1.000000000000D+00 5.415625000000D+01 4.069812381164D-09-1.891487537762D+00
     2.596992999315D-06 1.970949815586D-04-2.818182110786D-06 5.282632871628D+03
     0.000000000000D+00-5.122274160385D-09-1.802320612265D+00 5.122274160385D-08
     9.657002419313D-01 4.185156250000D+02-1.909879383354D+00-7.323876497425D-09
     6.535986535788D-11 0.000000000000D+00 8.350000000000D+02 0.000000000000D+00
     0.000000000000D+00 0.000000000000D+00-4.400000000000D-09 1.000000000000D+00
     0.000000000000D+00 0.000000000000D+00                                      
C33 2022 01 02 00 00 00-9.568444220349D-04 1.620925615953D-12 0.000000000000D+00
     1.000000000000D+00-7.187500000000D+01 3.344425023012D-09 1.513266640304D+00
    -3.467779606581D-06 1.830606488511D-04 1.177191734314D-05 5.282627273560D+03
     0.000000000000D+00-1.024454832077D-08 2.677217107696D-01 2.654269337654D-08
     9.670399076995D-01 1.275156250000D+02-3.185471523789D-01-6.259903607255D-09
     6.964575816824D-10 0.000000000000D+00 8.350000000000D+02 0.000000000000D+00
     0.000000000000D+00 0.000000000000D+00-4.250000000000D-08 1.000000000000D+00
     0.000000000000D+00 0.000000000000D+00                                      
C34 2022 01 02 00 00 00-5.013189511374D-04 8.695266728864D-12 0.000000000000D+00
     1.000000000000D+00 5.745312500000D+01 4.186245802512D-09-2.578732501462D+00
     2.853106707335D-06 4.912819713354D-04-3.599096089602D-06 5.282624485016D+03
     0.000000000000D+00-2.980232238770D-08-1.837782532093D+00-6.472691893578D-08
     9.625559847889D-01 4.330000000000D+02 3.418071504627D-01-7.527099248182D-09
     4.821629411647D-11 0.000000000000D+00 8.350000000000D+02 0.000000000000D+00
     0.000000000000D+00 0.000000000000D+00-6.300000000000D-09 1.000000000000D+00
     0.000000000000D+00 0.000000000000D+00                                      
C38 2022 01 02 00 00 00 2.010064199567D-04 2.862599046694D-12 0.000000000000D+00
     1.000000000000D+00-1.198671875000D+03 5.996678357152D-10-4.579612440612D-01
    -3.935536369681D-05 2.262760885060D-03-1.492910087109D-06 6.493729957581D+03
     0.000000000000D+00 1.979060471058D-07-8.166206110006D-01 1.098960638046D-07
     9.830579887683D-01 2.997343750000D+02-2.952069391322D+00-2.267594454411D-09
    -6.428839215530D-10 0.000000000000D+00 8.350000000000D+02 0.000000000000D+00
     0.000000000000D+00 0.000000000000D+00 5.200000000000D-09 1.000000000000D+00
     0.000000000000D+00 0.000000000000D+00                                      
C39 2022 01 02 00 00 00 3.455299884081D-05 4.174438572591D-13 0.000000000000D+00
     1.000000000000D+00 5.396875000000D+01 1.975082270104D-09-2.216885592560D+00
     1.782085746527D-06 2.120305551216D-03 3.413762897253D-06 6.493798519135D+03
     0.000000000000D+00-3.026798367500D-08 1.249629149579D+00 6.053596735001D-09
     9.607673801835D-01 1.410625000000D+02 3.004947200204D+00-1.925080187317D-09
     6.025250975888D-10 0.000000000000D+00 8.350000000000D+02 0.000000000000D+00
     0.000000000000D+00 0.000000000000D+00 4.200000000000D-09 1.000000000000D+00
     0.000000000000D+00 0.000000000000D+00                                      
C41 2022 01 02 00 00 00-9.196914033964D-04-2.642330798608D-12 0.000000000000D+00
     1.000000000000D+00-5.825000000000D+01 3.343353549810D-09 2.120647640823D+00
    -2.836808562279D-06 1.383957336657D-03 1.206388697028D-05 5.282628641129D+03
     0.000000000000D+00 8.149072527885D-08 2.717008464823D-01 1.396983861923D-09
     9.658698585051D-01 1.209375000000D+02-1.704636348032D+00-6.293833592003D-09
     7.150297838606D-10 0.000000000000D+00 8.350000000000D+02 0.000000000000D+00
     0.000000000000D+00 0.000000000000D+00-2.330000000000D-08 1.000000000000D+00
     0.000000000000D+00 0.000000000000D+00                                      
C42 2022 01 02 00 00 00-9.303629631177D-04 1.539213201340D-12 0.000000000000D+00
     1.000000000000D+00-7.364062500000D+01 3.383712373774D-09-2.895337480873D+00
    -3.575347363949D-06 1.190979499370D-03 1.214351505041D-05 5.282628007889D+03
     0.000000000000D+00 3.958120942116D-08 2.722502087940D-01 1.350417733192D-08
     9.659057906990D-01 1.193750000000D+02-1.402905327792D+00-6.295976538409D-09
     7.264588313548D-10 0.000000000000D+00 8.350000000000D+02 0.000000000000D+00
     0.000000000000D+00 0.000000000000D+00-3.250000000000D-08 1.000000000000D+00
     0.000000000000D+00 0.000000000000D+00                                      
C43 2022 01 02 00 00 00-9.506699861959D-04 2.462918757828D-12 0.000000000000D+00
     1.000000000000D+00 6.276562500000D+01 4.153744448700D-09 3.082569866094D+00
     2.946704626083D-06 4.672397626564D-04-3.288034349680D-06 5.282618457794D+03
     0.000000000000D+00-1.033768057823D-07-1.837256386292D+00 2.887099981308D-08
     9.595387250280D-01 4.247343750000D+02 2.203518659911D-01-7.457453490014D-09
     3.250135381184D-11 0.000000000000D+00 8.350000000000D+02 0.000000000000D+00
     0.000000000000D+00 0.000000000000D+00-3.500000000000D-09 1.000000000000D+00
     0.000000000000D+00 0.000000000000D+00                                      
C27 2022 01 02 00 00 00 6.546698277816D-04 6.124878382252D-12 0.000000000000D+00
     1.000000000000D+00 3.451562500000D+01 4.045168497505D-09 7.386130104023D-01
     1.771841198206D-06 5.477106897160D-04-2.664513885975D-06 5.282624507904D+03
     0.000000000000D+00 5.774199962616D-08-1.802145740889D+00 7.776543498039D-08
     9.658182394407D-01 4.156093750000D+02 9.609294700438D-01-7.388522047314D-09
     5.678807973718D-11 0.000000000000D+00 8.350000000000D+02 0.000000000000D+00
     0.000000000000D+00 0.000000000000D+00-4.500000000000D-09 1.000000000000D+00
     0.000000000000D+00 0.000000000000D+00                                      
C45 2022 01 02 00 00 00 6.426128093153D-04 1.004529792681D-11 0.000000000000D+00
     1.000000000000D+00 2.615625000000D+01 3.962307903171D-09 1.354396494496D+00
     1.123175024986D-06 5.951842758805D-04 1.017283648252D-05 5.282616842270D+03
     0.000000000000D+00 7.310882210732D-08 2.376408467546D+00 1.210719347000D-08
     9.534714946578D-01 1.514843750000D+02 1.119791857997D-01-6.581345568031D-09
    -7.339591437730D-10 0.000000000000D+00 8.350000000000D+02 0.000000000000D+00
     0.000000000000D+00 0.000000000000D+00-2.720000000000D-08 1.000000000000D+00
     0.000000000000D+00 0.000000000000D+00                                      
C59 2022 01 02 00 00 00-1.932494342327D-08-1.021405182655D-13 0.000000000000D+00
     1.000000000000D+00-9.167187500000D+01 2.127231464872D-09-1.766717068800D-01
    -2.985820174217D-06 4.165788413957D-04 3.357511013746D-05 6.493487537384D+03
     0.000000000000D+00-6.332993507385D-08 2.981773647412D+00-2.724118530750D-07
     8.965402308992D-02-1.032640625000D+03-3.619127182717D-01-9.464679956196D-10
    -1.344698869248D-09 0.000000000000D+00 8.350000000000D+02 0.000000000000D+00
     0.000000000000D+00 0.000000000000D+00 4.220000000000D-08 1.000000000000D+00
     0.000000000000D+00 0.000000000000D+00                                      
R 1 2022 01 02 00 15 00 7.295049726963E-06 0.000000000000E+00 1.080000000000E+04
     5.107380371094E+03-2.699765205383E+00 3.725290298462E-09 0.000000000000E+00
     1.301360546875E+04-1.116339683533E+00-1.862645149231E-09 1.000000000000E+00
     2.133138964844E+04 1.327918052673E+00-9.313225746155E-10 0.000000000000E+00
R 7 2022 01 02 00 15 00-3.871228545904E-05 0.000000000000E+00 1.080000000000E+04
    -2.250629052734E+04-1.497077941895E+00-1.862645149231E-09 0.000000000000E+00
    -3.547492187500E+03-4.739255905151E-01 1.862645149231E-09 5.000000000000E+00
     1.144951318359E+04-3.103291511536E+00-4.656612873077E-09 0.000000000000E+00
R 8 2022 01 02 00 15 00-6.284750998020E-05 0.000000000000E+00 1.080000000000E+04
    -1.135518603516E+04-2.778155326843E+00 9.313225746155E-10 0.000000000000E+00
     6.516884277344E+03-1.109084129334E+00 0.000000000000E+00 6.000000000000E+00
     2.193711865234E+04-1.113825798035E+00-2.793967723846E-09 0.000000000000E+00
C60 2022 01 02 00 00 00-1.388834789395D-07 9.059419880941D-14 0.000000000000D+00
     1.000000000000D+00 6.980468750000D+02-2.230450050055D-09 1.183546648589D+00
     2.295942977071D-05 4.635879304260D-05 2.294080331922D-05 6.493396121979D+03
     0.000000000000D+00-2.468004822731D-07-2.822308493323D+00 1.955777406693D-07
     1.104214047976D-01-7.066718750000D+02 3.037242875231D+00 3.320852612555D-09
    -9.711118792792D-10 0.000000000000D+00 8.350000000000D+02 0.000000000000D+00
     0.000000000000D+00 0.000000000000D+00 4.980000000000D-08 1.000000000000D+00
     0.000000000000D+00 0.000000000000D+00                                      
R 9 2022 01 02 00 15 00 3.189127892256E-05 2.728484105319E-12 1.080000000000E+04
    -1.125817626953E+04 2.408143997192E+00 1.862645149231E-09 0.000000000000E+00
    -5.142993652344E+03-1.871509552002E+00 0.000000000000E+00-2.000000000000E+00
     2.232758251953E+04 7.772960662842E-01-2.793967723846E-09 0.000000000000E+00
R10 2022 01 02 00 15 00-7.854029536247E-05-9.094947017729E-13 1.080000000000E+04
    -2.017267431641E+04 1.535411834717E+00-1.862645149231E-09 0.000000000000E+00
     7.626813964844E+03-1.056479454041E+00 0.000000000000E+00-7.000000000000E+00
     1.354718994141E+04 2.885867118835E+00-4.656612873077E-09 0.000000000000E+00
R11 2022 01 02 00 15 00 4.794634878635E-05-9.094947017729E-13 1.083000000000E+04
    -1.855571093750E+04-3.257274627686E-01-5.587935447693E-09 4.000000000000E+00
     1.704606738281E+04 4.719171524048E-01-9.313225746155E-10 0.000000000000E+00
    -3.993853515625E+03 3.519357681274E+00-3.725290298462E-09 0.000000000000E+00
R17 2022 01 02 00 15 00 4.888614639640E-04 2.728484105319E-12 1.080000000000E+04
     1.065748291016E+04 4.030466079712E-01 5.587935447693E-09 0.000000000000E+00
     3.295209960938E+02 3.148640632629E+00-9.313225746155E-10 4.000000000000E+00
     2.318594531250E+04-2.336425781250E-01 0.000000000000E+00 0.000000000000E+00
R23 2022 01 02 00 15 00-2.534873783588E-05-9.094947017729E-13 1.080000000000E+04
     3.613912109375E+03 2.732467651367E-01 0.000000000000E+00 0.000000000000E+00
     2.518861279297E+04 2.161617279053E-01-3.725290298462E-09 3.000000000000E+00
     1.786525390625E+03-3.598755836487E+00 0.000000000000E+00 0.000000000000E+00
R24 2022 01 02 00 15 00 7.382035255432E-05 1.818989403546E-12 1.080000000000E+04
     9.278411621094E+03 3.676185607910E-01 2.793967723846E-09 0.000000000000E+00
     1.806839062500E+04 2.083652496338E+00-2.793967723846E-09 2.000000000000E+00
     1.544512500000E+04-2.663494110107E+00 0.000000000000E+00 0.000000000000E+00
R22 2022 01 02 00 15 00-1.553390175104E-04-1.818989403546E-12 1.080000000000E+04
    -5.904941894531E+03-9.498691558838E-02-5.587935447693E-09 0.000000000000E+00
     1.764713134766E+04-2.399394035339E+00-9.313225746155E-10-3.000000000000E+00
    -1.750215625000E+04-2.379246711731E+00 0.000000000000E+00 0.000000000000E+00
C25 2022 01 02 00 00 00-8.010902674869D-04 5.685230064501D-12 0.000000000000D+00
     1.000000000000D+00 3.343750000000D+00 4.108385416458D-09-1.368673824473D+00
     1.476146280766D-07 5.701996851712D-04 1.033162698150D-05 5.282616905212D+03
     0.000000000000D+00-2.793967723846D-08 2.352062366896D+00-4.749745130539D-08
     9.494450189160D-01 1.446562500000D+02 4.661794496967D-01-6.699564778050D-09
    -7.957474317889D-10 0.000000000000D+00 8.350000000000D+02 0.000000000000D+00
     0.000000000000D+00 0.000000000000D+00 9.000000000000D-10 1.000000000000D+00
     0.000000000000D+00 0.000000000000D+00                                      
G12 2022 01 02 01 59 44-1.496300101280D-04-5.570655048359D-12 0.000000000000D+00
     2.400000000000D+01 1.441875000000D+02 3.969093900121D-09-8.653781491477D-01
     7.562339305878D-06 8.514620363712D-03 1.138262450695D-05 5.153638711929D+03
     7.184000000000D+03-4.842877388000D-08 3.090175049074D+00 1.303851604462D-07
     9.713390362612D-01 1.721250000000D+02 1.232402579680D+00-7.712464112230D-09
    -2.153661137202D-10 0.000000000000D+00 2.191000000000D+03 0.000000000000D+00
     0.000000000000D+00 0.000000000000D+00-1.257285475731D-08 2.400000000000D+01
     0.000000000000D+00 0.000000000000D+00                                      
E03 2022 01 02 00 00 00-5.126370815560D-04-3.979039320257D-12 0.000000000000D+00
     0.000000000000D+00 1.450000000000D+01 3.294065782490D-09-1.077815322580D+00
     7.748603820801D-07 2.678133314475D-04 8.769333362579D-06 5.440611267090D+03
     0.000000000000D+00 6.146728992462D-08 7.791784340579D-01-7.450580596924D-09
     9.556882076099D-01 1.507500000000D+02 1.036184707309D+00-5.401653571982D-09
     8.757507642488D-10 5.120000000000D+02 2.191000000000D+03 0.000000000000D+00
     0.000000000000D+00 0.000000000000D+00 3.492459654808D-09 3.958120942116D-09
     0.000000000000D+00 0.000000000000D+00                                      
E04 2022 01 02 00 00 00-9.336533839814D-04-8.228084880102D-12 0.000000000000D+00
     0.000000000000D+00 1.921875000000D+01 3.453358131942D-09-4.471620310763D-01
     9.629875421524D-07 8.685793727636D-05 8.173286914825D-06 5.440605247498D+03
     0.000000000000D+00 4.470348358154D-08 7.792655508295D-01 5.774199962616D-08
     9.557301450825D-01 1.616562500000D+02 2.773448458746D+00-5.498443317949D-09
     8.432494104370D-10 5.120000000000D+02 2.191000000000D+03 0.000000000000D+00
     0.000000000000D+00 0.000000000000D+00-2.561137080193D-09-2.793967723846D-09
     0.000000000000D+00 0.000000000000D+00                                      
E05 2022 01 02 00 00 00-2.219388843514D-04 2.842170943040D-12 0.000000000000D+00
     0.000000000000D+00 4.843750000000D+00 3.314066615605D-09-1.292885341864D+00
     3.073364496231D-07 1.323858741671D-04 8.489936590195D-06 5.440607475281D+03
     0.000000000000D+00-3.725290298462D-09 7.791732216808D-01 3.725290298462D-09
     9.557017908043D-01 1.560937500000D+02 2.043533628624D+00-5.379152634727D-09
     8.425350949686D-10 5.120000000000D+02 2.191000000000D+03 0.000000000000D+00
     0.000000000000D+00 0.000000000000D+00 3.725290298462D-09 4.423782229424D-09
     0.000000000000D+00 0.000000000000D+00                                      
E09 2022 01 02 00 00 00 5.409551376943D-03-1.307398633799D-11 0.000000000000D+00
     0.000000000000D+00 5.281250000000D+00 3.287994101009D-09 9.881406957520D-01
     2.626329660416D-07 2.024294808507D-04 8.352100849152D-06 5.440609209061D+03
     0.000000000000D+00 3.911554813385D-08 7.753407654493D-01-1.490116119385D-08
     9.616775756283D-01 1.622500000000D+02 5.327542767483D-01-5.371652322309D-09
     8.364634134872D-10 5.120000000000D+02 2.191000000000D+03 0.000000000000D+00
     0.000000000000D+00 0.000000000000D+00 2.095475792885D-09 2.328306436539D-09
     0.000000000000D+00 0.000000000000D+00                                      
E11 2022 01 02 00 00 00 4.768359474838D-03-8.000711204659D-11 0.000000000000D+00
     0.000000000000D+00-1.674375000000D+02 3.017982853957D-09-2.816435251742D+00
    -7.675960659981D-06 2.117344411090D-04-3.710389137268D-06 5.440612134933D+03
     0.000000000000D+00-5.587935447693D-09-1.320527598829D+00 2.048909664154D-08
     9.933184002470D-01 4.341250000000D+02 1.630335228863D-01-6.038465812053D-09
    -3.782300405137D-10 5.120000000000D+02 2.191000000000D+03 0.000000000000D+00
     0.000000000000D+00 0.000000000000D+00-1.350417733192D-08-1.443549990654D-08
     0.000000000000D+00 0.000000000000D+00                                      
E24 2022 01 02 00 00 00-1.312286593020D-03-2.074784788419D-11 0.000000000000D+00
     0.000000000000D+00 1.615312500000D+02 2.599036831745D-09-1.017296471670D+00
     7.478520274162D-06 6.850298959762D-04 1.412071287632D-05 5.440619684219D+03
     0.000000000000D+00-5.587935447693D-09 2.880229488456D+00-5.215406417847D-08
     9.731749136014D-01 4.484375000000D+01 4.920591522388D-01-5.049853203798D-09
    -5.335936548889D-10 5.120000000000D+02 2.191000000000D+03 0.000000000000D+00
     0.000000000000D+00 0.000000000000D+00-2.793967723846D-09-3.492459654808D-09
     0.000000000000D+00 0.000000000000D+00                                      
E31 2022 01 02 00 00 00-4.901725333184D-04-5.542233338929D-13 0.000000000000D+00
     0.000000000000D+00 1.706250000000D+02 2.512961817804D-09 9.146057448176D-01
     7.823109626770D-06 3.181056817994D-04 1.365318894386D-05 5.440633123398D+03
     0.000000000000D+00 0.000000000000D+00 2.875754201151D+00-4.842877388000D-08
     9.752304700350D-01 5.787500000000D+01-7.018345857247D-01-5.019494796392D-09
    -5.268076579392D-10 5.120000000000D+02 2.191000000000D+03 0.000000000000D+00
     0.000000000000D+00 0.000000000000D+00 5.587935447693D-09 6.286427378654D-09
     0.000000000000D+00 0.000000000000D+00                                      
E36 2022 01 02 00 00 00-3.121730405837D-04-5.314859663486D-12 0.000000000000D+00
     0.000000000000D+00-1.431250000000D+02 2.855118927163D-09-2.105607069912D+00
    -6.813555955887D-06 2.823160029948D-04-3.915280103683D-06 5.440606410980D+03
     0.000000000000D+00-4.097819328308D-08-1.323477413678D+00 6.519258022308D-08
     9.964731845479D-01 4.400625000000D+02-1.307600880174D+00-5.983463520987D-09
    -3.778728827795D-10 5.120000000000D+02 2.191000000000D+03 0.000000000000D+00
     0.000000000000D+00 0.000000000000D+00 5.587935447693D-09 6.519258022308D-09
     0.000000000000D+00 0.000000000000D+00                                      
G28 2022 01 02 02 00 00 4.308037459850D-04-7.958078640513D-12 0.000000000000D+00
     1.600000000000D+01 1.430937500000D+02 3.873018469622D-09-3.140759474930D+00
     7.329508662224D-06 1.708293496631D-02 1.097470521927D-05 5.153713792801D+03
     7.200000000000D+03 2.458691596985D-07 3.112276141011D+00 1.713633537292D-07
     9.704489574029D-01 1.691250000000D+02-1.296180134740D+00-7.302447033373D-09
    -1.903650723265D-10 0.000000000000D+00 2.191000000000D+03 0.000000000000D+00
     0.000000000000D+00 6.300000000000D+01-1.117587089539D-08 1.600000000000D+01
     0.000000000000D+00 0.000000000000D+00                                      
E15 2022 01 02 00 00 00 7.717916741967D-04-2.231104190287D-12 0.000000000000D+00
     0.000000000000D+00-1.329062500000D+02 2.872619656139D-09 2.803581320575D+00
    -6.197020411491D-06 3.526433138177D-04-3.183260560036D-06 5.440605329514D+03
     0.000000000000D+00 6.146728992462D-08-1.323516125416D+00 2.607703208923D-08
     9.964264677219D-01 4.244375000000D+02-1.499422853415D+00-5.886316617286D-09
    -2.621537768999D-10 5.120000000000D+02 2.191000000000D+03 0.000000000000D+00
     0.000000000000D+00 0.000000000000D+00 6.752088665962D-09 7.217749953270D-09
     0.000000000000D+00 0.000000000000D+00                                      
R 2 2022 01 02 00 15 00 5.051875486970E-04 1.818989403546E-12 1.197000000000E+04
     2.128946386719E+04-7.624483108521E-01 3.725290298462E-09 0.000000000000E+00
     1.247162304688E+04-5.139551162720E-01-2.793967723846E-09-4.000000000000E+00
     6.644729980469E+03 3.420405387878E+00 1.862645149231E-09 0.000000000000E+00
E03 2022 01 02 00 10 00-5.126395262778D-04-3.979039320257D-12 0.000000000000D+00
     1.000000000000D+00 1.287500000000D+01 3.291922836085D-09-1.003785067083D+00
     6.873160600662D-07 2.676148433238D-04 8.806586265564D-06 5.440610828400D+03
     6.000000000000D+02 5.960464477539D-08 7.791751936944D-01 5.587935447693D-09
     9.556887869254D-01 1.500937500000D+02 1.036539857006D+00-5.393796101829D-09
     8.714648714384D-10 5.120000000000D+02 2.191000000000D+03 0.000000000000D+00
     0.000000000000D+00 0.000000000000D+00 3.492459654808D-09 3.958120942116D-09
     0.000000000000D+00 0.000000000000D+00                                      
E04 2022 01 02 00 10 00-9.336582734250D-04-8.213874025387D-12 0.000000000000D+00
     1.000000000000D+00 1.950000000000D+01 3.455501078347D-09-3.725504543589D-01
     9.816139936447D-07 8.675747085363D-05 8.223578333855D-06 5.440605045319D+03
     6.000000000000D+02 3.911554813385D-08 7.792622855964D-01 6.146728992462D-08
     9.557306249196D-01 1.609062500000D+02 2.773222698303D+00-5.504157841696D-09
     8.421779372344D-10 5.120000000000D+02 2.191000000000D+03 0.000000000000D+00
     0.000000000000D+00 0.000000000000D+00-2.561137080193D-09-2.793967723846D-09
     0.000000000000D+00 0.000000000000D+00                                      
E05 2022 01 02 00 10 00-2.219371963292D-04 2.842170943040D-12 0.000000000000D+00
     1.000000000000D+00 4.812500000000D+00 3.315852404276D-09-1.218574336295D+00
     3.091990947723D-07 1.323726028204D-04 8.491799235344D-06 5.440607442856D+03
     6.000000000000D+02-5.587935447693D-09 7.791700076498D-01 0.000000000000D+00
     9.557023101402D-01 1.562187500000D+02 2.043608314981D+00-5.378438319259D-09
     8.396778330950D-10 5.120000000000D+02 2.191000000000D+03 0.000000000000D+00
     0.000000000000D+00 0.000000000000D+00 3.725290298462D-09 4.423782229424D-09
     0.000000000000D+00 0.000000000000D+00                                      
E09 2022 01 02 00 10 00 5.409543577116D-03-1.307398633799D-11 0.000000000000D+00
     1.000000000000D+00 5.843750000000D+00 3.292279993820D-09 1.062901634942D+00
     2.831220626831D-07 2.024330897257D-04 8.340924978256D-06 5.440609058380D+03
     6.000000000000D+02 4.470348358154D-08 7.753375733621D-01-1.490116119385D-08
     9.616780832608D-01 1.625000000000D+02 5.323788934321D-01-5.373795268714D-09
     8.336061516137D-10 5.120000000000D+02 2.191000000000D+03 0.000000000000D+00
     0.000000000000D+00 0.000000000000D+00 2.095475792885D-09 2.328306436539D-09
     0.000000000000D+00 0.000000000000D+00                                      
E11 2022 01 02 00 10 00 4.768311220687D-03-8.002132290130D-11 0.000000000000D+00
     1.000000000000D+00-1.672812500000D+02 3.022268746767D-09-2.741968755536D+00
    -7.653608918190D-06 2.117161639035D-04-3.697350621223D-06 5.440612182617D+03
     6.000000000000D+02 0.000000000000D+00-1.320531232718D+00 2.235174179077D-08
     9.933181559397D-01 4.340937500000D+02 1.629523792092D-01-6.039894442990D-09
    -3.757299363743D-10 5.120000000000D+02 2.191000000000D+03 0.000000000000D+00
     0.000000000000D+00 0.000000000000D+00-1.350417733192D-08-1.443549990654D-08
     0.000000000000D+00 0.000000000000D+00                                      
E24 2022 01 02 00 10 00-1.312298991252D-03-2.074784788419D-11 0.000000000000D+00
     1.000000000000D+00 1.624062500000D+02 2.581893260503D-09-9.426324961528D-01
     7.515773177147D-06 6.855041719973D-04 1.394934952259D-05 5.440620700836D+03
     6.000000000000D+02-1.862645149231D-09 2.880226448513D+00-5.029141902924D-08
     9.731746063886D-01 4.887500000000D+01 4.917803566258D-01-5.047353099659D-09
    -5.339508126231D-10 5.120000000000D+02 2.191000000000D+03 0.000000000000D+00
     0.000000000000D+00 0.000000000000D+00-2.793967723846D-09-3.492459654808D-09
     0.000000000000D+00 0.000000000000D+00                                      
E31 2022 01 02 00 10 00-4.901728243567D-04-5.542233338929D-13 0.000000000000D+00
     1.000000000000D+00 1.674375000000D+02 2.521890761159D-09 9.902597720886D-01
     7.666647434235D-06 3.180926432833D-04 1.363828778267D-05 5.440632318497D+03
     6.000000000000D+02 3.725290298462D-09 2.875751183151D+00-5.215406417847D-08
     9.752301364897D-01 5.821875000000D+01-7.031047029045D-01-5.021994900531D-09
    -5.246647115340D-10 5.120000000000D+02 2.191000000000D+03 0.000000000000D+00
     0.000000000000D+00 0.000000000000D+00 5.587935447693D-09 6.286427378654D-09
     0.000000000000D+00 0.000000000000D+00                                      
E36 2022 01 02 00 10 00-3.121762420051D-04-5.314859663486D-12 0.000000000000D+00
     1.000000000000D+00-1.435937500000D+02 2.866190816924D-09-2.031561267984D+00
    -6.819143891335D-06 2.823107643053D-04-3.904104232788D-06 5.440606222153D+03
     6.000000000000D+02-4.470348358154D-08-1.323480991976D+00 5.587935447693D-08
     9.964729080564D-01 4.394375000000D+02-1.307261285685D+00-5.990963833405D-09
    -3.757299363743D-10 5.120000000000D+02 2.191000000000D+03 0.000000000000D+00
     0.000000000000D+00 0.000000000000D+00 5.587935447693D-09 6.519258022308D-09
     0.000000000000D+00 0.000000000000D+00                                      
E15 2022 01 02 00 10 00 7.717903936282D-04-2.231104190287D-12 0.000000000000D+00
     1.000000000000D+00-1.304062500000D+02 2.885120176836D-09 2.877586159334D+00
    -6.090849637985D-06 3.530809190124D-04-3.300607204437D-06 5.440604421616D+03
     6.000000000000D+02 5.587935447693D-08-1.323519684696D+00 2.980232238770D-08
     9.964262994864D-01 4.271562500000D+02-1.499042477159D+00-5.884530828615D-09
    -2.589393572922D-10 5.120000000000D+02 2.191000000000D+03 0.000000000000D+00
     0.000000000000D+00 0.000000000000D+00 6.752088665962D-09 7.217749953270D-09
     0.000000000000D+00 0.000000000000D+00                                      
E01 2022 01 02 00 10 00-5.506972665899D-04-8.100187187665D-12 0.000000000000D+00
     1.000000000000D+00 1.520625000000D+02 2.593679465732D-09 1.251291829122D+00
     6.966292858124D-06 2.857003128156D-04 1.254864037037D-05 5.440617115021D+03
     6.000000000000D+02 4.470348358154D-08 2.878706245487D+00-3.725290298462D-09
     9.756782897399D-01 7.890625000000D+01-1.437995060781D-01-5.038424156304D-09
    -4.714482091388D-10 5.120000000000D+02 2.191000000000D+03 0.000000000000D+00
     0.000000000000D+00 0.000000000000D+00 6.984919309616D-10 6.984919309616D-10
     0.000000000000D+00 0.000000000000D+00                                      
R 1 2022 01 02 00 45 00 7.291324436665E-06 0.000000000000E+00 1.260000000000E+04
    -9.499462890625E+01-3.035980224609E+00 1.862645149231E-09 0.000000000000E+00
     1.129838964844E+04-7.650403976440E-01-1.862645149231E-09 1.000000000000E+00
     2.286591406250E+04 3.660602569580E-01-1.862645149231E-09 0.000000000000E+00
R 2 2022 01 02 00 45 00 5.051912739873E-04 1.818989403546E-12 1.260000000000E+04
     1.916070996094E+04-1.594788551331E+00 3.725290298462E-09 0.000000000000E+00
     1.142790527344E+04-6.033229827881E-01-3.725290298462E-09-4.000000000000E+00
     1.246681689453E+04 3.006840705872E+00 9.313225746155E-10 0.000000000000E+00
R 7 2022 01 02 00 45 00-3.871228545904E-05 0.000000000000E+00 1.260000000000E+04
    -2.456842431641E+04-7.634639739990E-01-2.793967723846E-09 0.000000000000E+00
    -3.986830566406E+03-4.391574859619E-02 2.793967723846E-09 5.000000000000E+00
     5.492557128906E+03-3.472573280334E+00-3.725290298462E-09 0.000000000000E+00
R 8 2022 01 02 00 45 00-6.284657865763E-05 0.000000000000E+00 1.260000000000E+04
    -1.618567138672E+04-2.539339065552E+00 0.000000000000E+00 0.000000000000E+00
     4.985422851563E+03-5.945081710815E-01 0.000000000000E+00 6.000000000000E+00
     1.911363964844E+04-2.003266334534E+00-3.725290298462E-09 0.000000000000E+00
R 9 2022 01 02 00 45 00 3.189500421286E-05 1.818989403546E-12 1.260000000000E+04
    -7.101594726563E+03 2.170689582825E+00 2.793967723846E-09 0.000000000000E+00
    -8.875505371094E+03-2.244321823120E+00 0.000000000000E+00-2.000000000000E+00
     2.284745019531E+04-2.035951614380E-01-1.862645149231E-09 0.000000000000E+00
R10 2022 01 02 00 45 00-7.854122668505E-05 0.000000000000E+00 1.260000000000E+04
    -1.712614160156E+04 1.803170204163E+00 0.000000000000E+00 0.000000000000E+00
     5.125832519531E+03-1.719966888428E+00 0.000000000000E+00-7.000000000000E+00
     1.814827441406E+04 2.193202972412E+00-3.725290298462E-09 0.000000000000E+00
R11 2022 01 02 00 45 00 4.794541746378E-05-9.094947017729E-13 1.263000000000E+04
    -1.850869238281E+04 3.518180847168E-01-4.656612873077E-09 4.000000000000E+00
     1.739381982422E+04-1.171875000000E-01 0.000000000000E+00 0.000000000000E+00
     2.413519531250E+03 3.553730010986E+00-3.725290298462E-09 0.000000000000E+00
R17 2022 01 02 00 45 00 4.888679832220E-04 2.728484105319E-12 1.260000000000E+04
     1.178003759766E+04 8.261070251465E-01 4.656612873077E-09 0.000000000000E+00
     5.800172851563E+03 2.880574226379E+00-2.793967723846E-09 4.000000000000E+00
     2.187571533203E+04-1.212855339050E+00 0.000000000000E+00 0.000000000000E+00
R23 2022 01 02 00 45 00-2.535153180361E-05-9.094947017729E-13 1.260000000000E+04
     3.971065429688E+03 8.220386505127E-02-1.862645149231E-09 0.000000000000E+00
     2.476053027344E+04-6.810131072998E-01-2.793967723846E-09 3.000000000000E+00
    -4.676607910156E+03-3.535869598389E+00 0.000000000000E+00 0.000000000000E+00
R24 2022 01 02 00 45 00 7.382314652205E-05 1.818989403546E-12 1.260000000000E+04
     1.008538378906E+04 4.901580810547E-01 9.313225746155E-10 0.000000000000E+00
     2.113667773438E+04 1.302830696106E+00-3.725290298462E-09 2.000000000000E+00
     1.011609814453E+04-3.219295501709E+00 0.000000000000E+00 0.000000000000E+00
E01 2022 01 02 00 20 00-5.507020396180D-04-8.085976332950D-12 0.000000000000D+00
     2.000000000000D+00 1.518125000000D+02 2.586893468782D-09 1.325272257629D+00
     6.960704922676D-06 2.856676001102D-04 1.257658004761D-05 5.440617351532D+03
     1.200000000000D+03 4.284083843231D-08 2.878703196766D+00 0.000000000000D+00
     9.756779913046D-01 7.796875000000D+01-1.433949331574D-01-5.037352683102D-09
    -4.678766317969D-10 5.120000000000D+02 2.191000000000D+03 0.000000000000D+00
     0.000000000000D+00 0.000000000000D+00 6.984919309616D-10 6.984919309616D-10
     0.000000000000D+00 0.000000000000D+00                                      
E03 2022 01 02 00 20 00-5.126419127919D-04-3.993250174972D-12 0.000000000000D+00
     2.000000000000D+00 1.125000000000D+01 3.290494205149D-09-9.296899677417D-01
     5.979090929031D-07 2.674160059541D-04 8.827075362206D-06 5.440610401154D+03
     1.200000000000D+03 5.401670932770D-08 7.791719635712D-01 1.676380634308D-08
     9.556893589264D-01 1.496875000000D+02 1.036830180413D+00-5.386652947145D-09
     8.668218208939D-10 5.120000000000D+02 2.191000000000D+03 0.000000000000D+00
     0.000000000000D+00 0.000000000000D+00 3.492459654808D-09 3.958120942116D-09
     0.000000000000D+00 0.000000000000D+00                                      
E05 2022 01 02 00 20 00-2.219353918917D-04 2.856381797756D-12 0.000000000000D+00
     2.000000000000D+00 4.812500000000D+00 3.317638192947D-09-1.144203588078D+00
     3.110617399216D-07 1.323693431914D-04 8.499249815941D-06 5.440607437134D+03
     1.200000000000D+03-7.450580596924D-09 7.791667965446D-01-5.587935447693D-09
     9.557028250873D-01 1.562500000000D+02 2.043623268929D+00-5.378081161525D-09
     8.368205712214D-10 5.120000000000D+02 2.191000000000D+03 0.000000000000D+00
     0.000000000000D+00 0.000000000000D+00 3.725290298462D-09 4.423782229424D-09
     0.000000000000D+00 0.000000000000D+00                                      
E09 2022 01 02 00 20 00 5.409535719082D-03-1.307398633799D-11 0.000000000000D+00
     2.000000000000D+00 6.562500000000D+00 3.297280202098D-09 1.137744267867D+00
     3.129243850708D-07 2.024443820119D-04 8.333474397659D-06 5.440608873367D+03
     1.200000000000D+03 5.029141902924D-08 7.753343871265D-01-1.303851604462D-08
     9.616785879676D-01 1.627187500000D+02 5.319218105299D-01-5.377009688322D-09
     8.303917320059D-10 5.120000000000D+02 2.191000000000D+03 0.000000000000D+00
     0.000000000000D+00 0.000000000000D+00 2.095475792885D-09 2.328306436539D-09
     0.000000000000D+00 0.000000000000D+00                                      
E11 2022 01 02 00 20 00 4.768262966536D-03-8.004974461073D-11 0.000000000000D+00
     2.000000000000D+00-1.666875000000D+02 3.023697377704D-09-2.667177545645D+00
    -7.614493370056D-06 2.116592368111D-04-3.660097718239D-06 5.440612386703D+03
     1.200000000000D+03 5.587935447693D-09-1.320534873921D+00 2.421438694000D-08
     9.933179087066D-01 4.335312500000D+02 1.625465847520D-01-6.041680231661D-09
    -3.721583590323D-10 5.120000000000D+02 2.191000000000D+03 0.000000000000D+00
     0.000000000000D+00 0.000000000000D+00-1.350417733192D-08-1.443549990654D-08
     0.000000000000D+00 0.000000000000D+00                                      
E15 2022 01 02 00 20 00 7.717890548520D-04-2.216893335572D-12 0.000000000000D+00
     2.000000000000D+00-1.277500000000D+02 2.896906382064D-09 2.951533366435D+00
    -5.975365638733D-06 3.534773131832D-04-3.393739461899D-06 5.440603578568D+03
     1.200000000000D+03 5.215406417847D-08-1.323523239587D+00 2.980232238770D-08
     9.964261371025D-01 4.293125000000D+02-1.498604403414D+00-5.883102197678D-09
    -2.564392531528D-10 5.120000000000D+02 2.191000000000D+03 0.000000000000D+00
     0.000000000000D+00 0.000000000000D+00 6.752088665962D-09 7.217749953270D-09
     0.000000000000D+00 0.000000000000D+00                                      
E24 2022 01 02 00 20 00-1.312311389484D-03-2.073363702948D-11 0.000000000000D+00
     2.000000000000D+00 1.638125000000D+02 2.566178320199D-09-8.680344455760D-01
     7.575377821922D-06 6.859671557322D-04 1.379474997520D-05 5.440621664047D+03
     1.200000000000D+03 0.000000000000D+00 2.880223417346D+00-5.029141902924D-08
     9.731742933241D-01 5.250000000000D+01 4.915674113444D-01-5.046281626456D-09
    -5.339508126231D-10 5.120000000000D+02 2.191000000000D+03 0.000000000000D+00
     0.000000000000D+00 0.000000000000D+00-2.793967723846D-09-3.492459654808D-09
     0.000000000000D+00 0.000000000000D+00                                      
E31 2022 01 02 00 20 00-4.901731736027D-04-5.684341886081D-13 0.000000000000D+00
     2.000000000000D+00 1.638125000000D+02 2.532605493184D-09 1.066107356588D+00
     7.489696145058D-06 3.181152278557D-04 1.359172165394D-05 5.440631391525D+03
     1.200000000000D+03 9.313225746155D-09 2.875748162225D+00-5.401670932770D-08
     9.752298000185D-01 5.915625000000D+01-7.045683831641D-01-5.024495004671D-09
    -5.221646073947D-10 5.120000000000D+02 2.191000000000D+03 0.000000000000D+00
     0.000000000000D+00 0.000000000000D+00 5.587935447693D-09 6.286427378654D-09
     0.000000000000D+00 0.000000000000D+00                                      
E36 2022 01 02 00 20 00-3.121795016341D-04-5.329070518201D-12 0.000000000000D+00
     2.000000000000D+00-1.445625000000D+02 2.879048495355D-09-1.957736518830D+00
    -6.845220923424D-06 2.822865499184D-04-3.878027200699D-06 5.440605905533D+03
     1.200000000000D+03-4.842877388000D-08-1.323484580514D+00 4.656612873077D-08
     9.964726388794D-01 4.385625000000D+02-1.306700672071D+00-5.997392672621D-09
    -3.728726745007D-10 5.120000000000D+02 2.191000000000D+03 0.000000000000D+00
     0.000000000000D+00 0.000000000000D+00 5.587935447693D-09 6.519258022308D-09
     0.000000000000D+00 0.000000000000D+00                                      
R12 2022 01 02 00 45 00 2.914564684033E-04 2.728484105319E-12 1.296000000000E+04
    -8.410627441406E+03-1.381625175476E+00-5.587935447693E-09 0.000000000000E+00
     1.870616650391E+04 1.554565429688E+00 0.000000000000E+00-1.000000000000E+00
    -1.512686376953E+04 2.688861846924E+00-9.313225746155E-10 0.000000000000E+00
E01 2022 01 02 00 30 00-5.507069290616D-04-8.085976332950D-12 0.000000000000D+00
     3.000000000000D+00 1.510625000000D+02 2.577607367693D-09 1.398968566965D+00
     6.936490535736D-06 2.855920465663D-04 1.263245940208D-05 5.440617769241D+03
     1.800000000000D+03 3.911554813385D-08 2.878700153896D+00 3.725290298462D-09
     9.756777016468D-01 7.643750000000D+01-1.427061898628D-01-5.036638367633D-09
    -4.653765276575D-10 5.120000000000D+02 2.191000000000D+03 0.000000000000D+00
     0.000000000000D+00 0.000000000000D+00 6.984919309616D-10 6.984919309616D-10
     0.000000000000D+00 0.000000000000D+00                                      
E03 2022 01 02 00 30 00-5.126443575136D-04-3.993250174972D-12 0.000000000000D+00
     3.000000000000D+00 9.625000000000D+00 3.289422731946D-09-8.555259210715D-01
     5.140900611877D-07 2.672215923667D-04 8.834525942802D-06 5.440609996796D+03
     1.800000000000D+03 4.656612873077D-08 7.791687407627D-01 2.421438694000D-08
     9.556899265386D-01 1.495312500000D+02 1.037051575509D+00-5.380581265664D-09
     8.621787703493D-10 5.120000000000D+02 2.191000000000D+03 0.000000000000D+00
     0.000000000000D+00 0.000000000000D+00 3.492459654808D-09 3.958120942116D-09
     0.000000000000D+00 0.000000000000D+00                                      
E05 2022 01 02 00 30 00-2.219336456619D-04 2.856381797756D-12 0.000000000000D+00
     3.000000000000D+00 4.812500000000D+00 3.319423981618D-09-1.069793510771D+00
     3.129243850708D-07 1.323750475422D-04 8.512288331985D-06 5.440607452393D+03
     1.800000000000D+03-7.450580596924D-09 7.791635869023D-01-9.313225746155D-09
     9.557033400345D-01 1.562187500000D+02 2.043598899640D+00-5.378081161525D-09
     8.339633093479D-10 5.120000000000D+02 2.191000000000D+03 0.000000000000D+00
     0.000000000000D+00 0.000000000000D+00 3.725290298462D-09 4.423782229424D-09
     0.000000000000D+00 0.000000000000D+00                                      
E09 2022 01 02 00 30 00 5.409527977463D-03-1.307398633799D-11 0.000000000000D+00
     3.000000000000D+00 7.437500000000D+00 3.302637568111D-09 1.212659328403D+00
     3.483146429062D-07 2.024658024311D-04 8.327886462212D-06 5.440608657837D+03
     1.800000000000D+03 5.774199962616D-08 7.753312038167D-01-7.450580596924D-09
     9.616790868226D-01 1.628125000000D+02 5.313922941649D-01-5.380938423398D-09
     8.268201546639D-10 5.120000000000D+02 2.191000000000D+03 0.000000000000D+00
     0.000000000000D+00 0.000000000000D+00 2.095475792885D-09 2.328306436539D-09
     0.000000000000D+00 0.000000000000D+00                                      
E15 2022 01 02 00 30 00 7.717877160758D-04-2.216893335572D-12 0.000000000000D+00
     3.000000000000D+00-1.251250000000D+02 2.907621114090D-09 3.025453101397D+00
    -5.861744284630D-06 3.538200398907D-04-3.458932042122D-06 5.440602823257D+03
     1.800000000000D+03 4.842877388000D-08-1.323526787163D+00 2.980232238770D-08
     9.964259791073D-01 4.308437500000D+02-1.498138784385D+00-5.882030724475D-09
    -2.546534644818D-10 5.120000000000D+02 2.191000000000D+03 0.000000000000D+00
     0.000000000000D+00 0.000000000000D+00 6.752088665962D-09 7.217749953270D-09
     0.000000000000D+00 0.000000000000D+00                                      
E24 2022 01 02 00 30 00-1.312323904131D-03-2.074784788419D-11 0.000000000000D+00
     3.000000000000D+00 1.655625000000D+02 2.552606326299D-09-7.935068769293D-01
     7.649883627892D-06 6.863886956126D-04 1.366809010506D-05 5.440622524261D+03
     1.800000000000D+03 0.000000000000D+00 2.880220387643D+00-4.842877388000D-08
     9.731739773338D-01 5.550000000000D+01 4.914248602180D-01-5.045567310988D-09
    -5.343079703573D-10 5.120000000000D+02 2.191000000000D+03 0.000000000000D+00
     0.000000000000D+00 0.000000000000D+00-2.793967723846D-09-3.492459654808D-09
     0.000000000000D+00 0.000000000000D+00                                      
E31 2022 01 02 00 30 00-4.901735228486D-04-5.684341886081D-13 0.000000000000D+00
     3.000000000000D+00 1.601250000000D+02 2.544034540679D-09 1.142068359663D+00
     7.307156920433D-06 3.181791398674D-04 1.351349055767D-05 5.440630384445D+03
     1.800000000000D+03 1.490116119385D-08 2.875745135448D+00-5.587935447693D-08
     9.752294620844D-01 6.081250000000D+01-7.061454659073D-01-5.026995108810D-09
    -5.185930300527D-10 5.120000000000D+02 2.191000000000D+03 0.000000000000D+00
     0.000000000000D+00 0.000000000000D+00 5.587935447693D-09 6.286427378654D-09
     0.000000000000D+00 0.000000000000D+00                                      
E36 2022 01 02 00 30 00-3.121827030554D-04-5.329070518201D-12 0.000000000000D+00
     3.000000000000D+00-1.460000000000D+02 2.892620489254D-09-1.884086946801D+00
    -6.889924407005D-06 2.822373062372D-04-3.848224878311D-06 5.440605484009D+03
     1.800000000000D+03-4.842877388000D-08-1.323488176366D+00 3.725290298462D-08
     9.964723740913D-01 4.375937500000D+02-1.305964895960D+00-6.003464354102D-09
    -3.703725703613D-10 5.120000000000D+02 2.191000000000D+03 0.000000000000D+00
     0.000000000000D+00 0.000000000000D+00 5.587935447693D-09 6.519258022308D-09
     0.000000000000D+00 0.000000000000D+00                                      
E11 2022 01 02 00 30 00 4.768214828800D-03-8.004974461073D-11 0.000000000000D+00
     3.000000000000D+00-1.658437500000D+02 3.023340219970D-09-2.592058071566D+00
    -7.567927241325D-06 2.115772804245D-04-3.598630428314D-06 5.440612733841D+03
     1.800000000000D+03 1.117587089539D-08-1.320538519513D+00 2.793967723846D-08
     9.933176614734D-01 4.324375000000D+02 1.618125758461D-01-6.043108862598D-09
    -3.678724662220D-10 5.120000000000D+02 2.191000000000D+03 0.000000000000D+00
     0.000000000000D+00 0.000000000000D+00-1.350417733192D-08-1.443549990654D-08
     0.000000000000D+00 0.000000000000D+00                                      
G25 2022 01 02 01 59 44 2.647279761732D-04 5.684341886081D-12 0.000000000000D+00
     5.500000000000D+01 1.235312500000D+02 4.267320608175D-09-1.086701812601D+00
     6.504356861115D-06 1.028619590215D-02 1.189298927784D-05 5.153738260269D+03
     7.184000000000D+03 1.341104507446D-07 3.014042786569D+00 1.844018697739D-07
     9.587344843510D-01 1.512187500000D+02 9.667725755126D-01-7.767109245562D-09
    -3.300137463972D-10 0.000000000000D+00 2.191000000000D+03 0.000000000000D+00
     0.000000000000D+00 0.000000000000D+00 5.587935447693D-09 5.500000000000D+01
     0.000000000000D+00 0.000000000000D+00                                      
E03 2022 01 02 00 40 00-5.126467440277D-04-3.993250174972D-12 0.000000000000D+00
     4.000000000000D+00 8.125000000000D+00 3.289065574212D-09-7.812957446524D-01
     4.358589649200D-07 2.670368412510D-04 8.827075362206D-06 5.440609619141D+03
     2.400000000000D+03 3.911554813385D-08 7.791655267317D-01 3.166496753693D-08
     9.556904853733D-01 1.496250000000D+02 1.037206862801D+00-5.374866741917D-09
     8.571785620706D-10 5.120000000000D+02 2.191000000000D+03 0.000000000000D+00
     0.000000000000D+00 0.000000000000D+00 3.492459654808D-09 3.958120942116D-09
     0.000000000000D+00 0.000000000000D+00                                      
E09 2022 01 02 00 40 00 5.409520177636D-03-1.307398633799D-11 0.000000000000D+00
     4.000000000000D+00 8.437500000000D+00 3.308709249593D-09 1.287623623447D+00
     3.911554813385D-07 2.024993300438D-04 8.329749107361D-06 5.440608417511D+03
     2.400000000000D+03 6.332993507385D-08 7.753280248958D-01-1.862645149231D-09
     9.616795798260D-01 1.627812500000D+02 5.308135462177D-01-5.385224316209D-09
     8.232485773220D-10 5.120000000000D+02 2.191000000000D+03 0.000000000000D+00
     0.000000000000D+00 0.000000000000D+00 2.095475792885D-09 2.328306436539D-09
     0.000000000000D+00 0.000000000000D+00                                      
E15 2022 01 02 00 40 00 7.717863772996D-04-2.216893335572D-12 0.000000000000D+00
     4.000000000000D+00-1.226875000000D+02 2.916907215179D-09 3.099382569153D+00
    -5.757436156273D-06 3.540996694937D-04-3.498047590256D-06 5.440602180481D+03
     2.400000000000D+03 4.656612873077D-08-1.323530324499D+00 2.980232238770D-08
     9.964258240380D-01 4.318125000000D+02-1.497682823541D+00-5.881316409007D-09
    -2.539391490134D-10 5.120000000000D+02 2.191000000000D+03 0.000000000000D+00
     0.000000000000D+00 0.000000000000D+00 6.752088665962D-09 7.217749953270D-09
     0.000000000000D+00 0.000000000000D+00                                      
E24 2022 01 02 00 40 00-1.312336302362D-03-2.074784788419D-11 0.000000000000D+00
     4.000000000000D+00 1.673750000000D+02 2.540820121071D-09-7.190455609167D-01
     7.728114724159D-06 6.867395713925D-04 1.357682049274D-05 5.440623228073D+03
     2.400000000000D+03 1.862645149231D-09 2.880217359403D+00-4.842877388000D-08
     9.731736628064D-01 5.771875000000D+01 4.913484607842D-01-5.044495837785D-09
    -5.343079703573D-10 5.120000000000D+02 2.191000000000D+03 0.000000000000D+00
     0.000000000000D+00 0.000000000000D+00-2.793967723846D-09-3.492459654808D-09
     0.000000000000D+00 0.000000000000D+00                                      
E31 2022 01 02 00 40 00-4.901738138869D-04-5.684341886081D-13 0.000000000000D+00
     4.000000000000D+00 1.565937500000D+02 2.555463588173D-09 1.218056843654D+00
     7.133930921555D-06 3.182863583788D-04 1.340359449387D-05 5.440629348755D+03
     2.400000000000D+03 2.235174179077D-08 2.875742104282D+00-5.401670932770D-08
     9.752291226874D-01 6.303125000000D+01-7.077499886050D-01-5.029495212949D-09
    -5.146642949766D-10 5.120000000000D+02 2.191000000000D+03 0.000000000000D+00
     0.000000000000D+00 0.000000000000D+00 5.587935447693D-09 6.286427378654D-09
     0.000000000000D+00 0.000000000000D+00                                      
E36 2022 01 02 00 40 00-3.121858462691D-04-5.329070518201D-12 0.000000000000D+00
     4.000000000000D+00-1.478750000000D+02 2.906906798622D-09-1.810556459230D+00
    -6.951391696930D-06 2.821604721248D-04-3.820285201073D-06 5.440604982376D+03
     2.400000000000D+03-4.656612873077D-08-1.323491779534D+00 2.793967723846D-08
     9.964721166177D-01 4.367500000000D+02-1.305110039780D+00-6.008464562381D-09
    -3.675153084878D-10 5.120000000000D+02 2.191000000000D+03 0.000000000000D+00
     0.000000000000D+00 0.000000000000D+00 5.587935447693D-09 6.519258022308D-09
     0.000000000000D+00 0.000000000000D+00                                      
E11 2022 01 02 00 40 00 4.768166923895D-03-8.004974461073D-11 0.000000000000D+00
     4.000000000000D+00-1.649687500000D+02 3.020840115830D-09-2.516638542748D+00
    -7.521361112595D-06 2.114851959050D-04-3.511086106300D-06 5.440613206863D+03
     2.400000000000D+03 1.676380634308D-08-1.320542169493D+00 3.539025783539D-08
     9.933174142402D-01 4.307500000000D+02 1.607785473118D-01-6.044537493535D-09
    -3.632294156774D-10 5.120000000000D+02 2.191000000000D+03 0.000000000000D+00
     0.000000000000D+00 0.000000000000D+00-1.350417733192D-08-1.443549990654D-08
     0.000000000000D+00 0.000000000000D+00                                      
C01 2022 01 02 01 00 00-2.817772328854D-04 4.021671884402D-11 0.000000000000D+00
     1.000000000000D+00 8.688437500000D+02-6.029536868698D-09 8.721874461766D-01
     2.819206565619D-05 6.086761131883D-04 2.080155536532D-05 6.493414806366D+03
     3.600000000000D+03-2.919696271420D-07-2.791757193036D+00-4.842877388000D-08
     8.259332944084D-02-6.404687500000D+02-1.577324788903D+00 7.258873789801D-09
    -1.105046029603D-09 0.000000000000D+00 8.350000000000D+02 0.000000000000D+00
     0.000000000000D+00 0.000000000000D+00-5.800000000000D-09 0.000000000000D+00
     0.000000000000D+00 0.000000000000D+00                                      
C02 2022 01 02 01 00 00 7.511052535847D-04-3.587352637169D-11 0.000000000000D+00
     1.000000000000D+00 8.946875000000D+02-9.578256115671D-09-2.843346292512D+00
     2.932036295533D-05 1.139628933743D-03 1.623155549169D-05 6.493395030975D+03
     3.600000000000D+03-2.216547727585D-07-2.647333642678D+00 1.979060471058D-07
     6.572380225446D-02-5.041562500000D+02 9.373963012671D-01 1.060008439321D-08
    -1.013970807383D-09 0.000000000000D+00 8.350000000000D+02 0.000000000000D+00
     0.000000000000D+00 0.000000000000D+00 1.000000000000D-09 0.000000000000D+00
     0.000000000000D+00 0.000000000000D+00                                      
C03 2022 01 02 01 00 00 4.901894135401D-04 8.069012125134D-11 0.000000000000D+00
     1.000000000000D+00 9.941562500000D+02-9.425749763169D-09 2.719867744060D+00
     3.243423998356D-05 8.456369396299D-04 1.043407246470D-05 6.493317550659D+03
     3.600000000000D+03-1.690350472927D-07-2.571429519321D+00 1.830048859119D-07
     7.268487995986D-02-3.239218750000D+02 2.042870777516D+00 1.048079370998D-08
    -9.478966265564D-10 0.000000000000D+00 8.350000000000D+02 0.000000000000D+00
     0.000000000000D+00 0.000000000000D+00 2.300000000000D-09 0.000000000000D+00
     0.000000000000D+00 0.000000000000D+00                                      
C04 2022 01 02 01 00 00-1.802037004381D-04 8.622436098449D-11 0.000000000000D+00
     1.000000000000D+00 9.689062500000D+02-7.787467236411D-09 1.148669895992D+00
     3.135623410344D-05 5.900370888412D-04 1.446483656764D-05 6.493454473495D+03
     3.600000000000D+03-2.048909664154D-07-2.703192116425D+00-4.936009645462D-08
     8.269801439567D-02-4.464218750000D+02-1.673802859625D+00 8.994660377994D-09
    -1.006470494965D-09 0.000000000000D+00 8.350000000000D+02 0.000000000000D+00
     0.000000000000D+00 0.000000000000D+00 5.100000000000D-09 0.000000000000D+00
     0.000000000000D+00 0.000000000000D+00                                      
C05 2022 01 02 01 00 00 3.518896410242D-04 1.142907990470D-11 0.000000000000D+00
     1.000000000000D+00 9.169218750000D+02-1.009792061893D-08-3.002796043537D+00
     3.008963540196D-05 6.507057696581D-04 6.343238055706D-06 6.493472459793D+03
     3.600000000000D+03 1.173466444016D-07-2.499658436510D+00 2.817250788212D-07
     6.745501073196D-02-1.995156250000D+02 5.085190594371D-01 1.127189809123D-08
    -7.768180718765D-10 0.000000000000D+00 8.350000000000D+02 0.000000000000D+00
     0.000000000000D+00 0.000000000000D+00-5.000000000000D-10 0.000000000000D+00
     0.000000000000D+00 0.000000000000D+00                                      
C06 2022 01 02 01 00 00-1.910183345899D-04 6.236700045292D-11 0.000000000000D+00
     1.000000000000D+00 4.629687500000D+01 2.117231048314D-09-2.250836860756D+00
     1.533422619104D-06 2.728658495471D-03 2.368818968534D-06 6.492850578308D+03
     3.600000000000D+03-3.492459654808D-08 1.329067751772D+00 3.073364496231D-08
     9.446403921783D-01 1.665312500000D+02 3.034938812904D+00-2.042942239602D-09
     4.282321233011D-10 0.000000000000D+00 8.350000000000D+02 0.000000000000D+00
     0.000000000000D+00 0.000000000000D+00 8.200000000000D-09 0.000000000000D+00
     0.000000000000D+00 0.000000000000D+00                                      
C08 2022 01 02 01 00 00 2.621591556817D-05 3.009859028680D-11 0.000000000000D+00
     1.000000000000D+00-1.171390625000D+03 3.625151002090D-10-3.923878648953D-01
    -3.849109634757D-05 2.152798930183D-03 5.434267222881D-07 6.492904935837D+03
     3.600000000000D+03 1.965090632439D-07-7.966041773272D-01 1.033768057823D-07
     1.048396003433D+00 2.578437500000D+02-2.997736850035D+00-2.157947030013D-09
    -7.371735633807D-10 0.000000000000D+00 8.350000000000D+02 0.000000000000D+00
     0.000000000000D+00 0.000000000000D+00 1.080000000000D-08 0.000000000000D+00
     0.000000000000D+00 0.000000000000D+00                                      
C09 2022 01 02 01 00 00-3.989661345258D-04-3.219913224939D-11 0.000000000000D+00
     2.000000000000D+00 4.220312500000D+01 2.105444843086D-09 2.926604755212D+00
     1.403037458658D-06 8.563768467866D-03 2.092216163874D-06 6.493407732010D+03
     3.600000000000D+03 1.024454832077D-08 1.372250363667D+00 4.190951585770D-09
     9.495875276178D-01 1.748593750000D+02-2.368802910058D+00-2.008297939385D-09
     3.435857402966D-10 0.000000000000D+00 8.350000000000D+02 0.000000000000D+00
     0.000000000000D+00 0.000000000000D+00 6.700000000000D-09 1.000000000000D+00
     0.000000000000D+00 0.000000000000D+00                                      
C13 2022 01 02 01 00 00-1.596508082002D-04 1.194955245865D-11 0.000000000000D+00
     1.000000000000D+00-1.164218750000D+03 5.532373302697D-10-9.982676364369D-01
    -3.828480839729D-05 4.452207125723D-03-1.573935151100D-06 6.493443300247D+03
     3.600000000000D+03 1.997686922550D-07-8.201203923462D-01 1.350417733192D-07
     1.009953120304D+00 3.090312500000D+02-2.527722581494D+00-2.241521939815D-09
    -6.946717930114D-10 0.000000000000D+00 8.350000000000D+02 0.000000000000D+00
     0.000000000000D+00 0.000000000000D+00-9.600000000000D-09 0.000000000000D+00
     0.000000000000D+00 0.000000000000D+00                                      
C14 2022 01 02 01 00 00 4.801253089681D-04-9.602985073798D-12 0.000000000000D+00
     1.000000000000D+00-7.671875000000D+01 3.371569010811D-09 2.607067827571D+00
    -3.727618604898D-06 1.098077395000D-03 1.225853338838D-05 5.282632690430D+03
     3.600000000000D+03 2.933666110039D-08 2.737962074539D-01 2.095475792885D-08
     9.656350455242D-01 1.178593750000D+02-5.120219831308D-01-6.297048011611D-09
     6.914573734036D-10 0.000000000000D+00 8.350000000000D+02 0.000000000000D+00
     0.000000000000D+00 0.000000000000D+00 6.400000000000D-09 0.000000000000D+00
     0.000000000000D+00 0.000000000000D+00                                      
C16 2022 01 02 01 00 00 4.312500823289D-05 1.177369313154D-11 0.000000000000D+00
     1.000000000000D+00 4.359375000000D+01 2.016155409537D-09-2.901140386816D+00
     1.389998942614D-06 3.943293588236D-03 2.592336386442D-06 6.493585626602D+03
     3.600000000000D+03-4.051253199577D-08 1.318962756322D+00 7.916241884232D-09
     9.600144850053D-01 1.645000000000D+02-2.472539184462D+00-1.937223550280D-09
     4.368039089218D-10 0.000000000000D+00 8.350000000000D+02 0.000000000000D+00
     0.000000000000D+00 0.000000000000D+00-2.500000000000D-09 0.000000000000D+00
     0.000000000000D+00 0.000000000000D+00                                      
C24 2022 01 02 01 00 00-9.475825354457D-04 2.098765605751D-12 0.000000000000D+00
     1.000000000000D+00 2.109375000000D+01 4.075526904912D-09-1.113784853038D-01
     1.005828380585D-06 7.819465827197D-04 1.027155667543D-05 5.282612676620D+03
     3.600000000000D+03 2.933666110039D-08 2.377045114865D+00-4.703179001808D-08
     9.481351688812D-01 1.486562500000D+02 5.318684096313D-01-6.638490805503D-09
    -7.914615389785D-10 0.000000000000D+00 8.350000000000D+02 0.000000000000D+00
     0.000000000000D+00 0.000000000000D+00 7.000000000000D-09 1.000000000000D+00
     0.000000000000D+00 0.000000000000D+00                                      
C25 2022 01 02 01 00 00-8.010712917894D-04 5.533351554732D-12 0.000000000000D+00
     1.000000000000D+00 6.515625000000D+00 4.100885104039D-09-8.818449949665D-01
     3.306195139885D-07 5.699130706489D-04 1.045083627105D-05 5.282615901947D+03
     3.600000000000D+03-1.769512891769D-08 2.352038184860D+00-7.031485438347D-08
     9.494422466863D-01 1.427187500000D+02 4.669209838532D-01-6.678849629467D-09
    -7.889614348391D-10 0.000000000000D+00 8.350000000000D+02 0.000000000000D+00
     0.000000000000D+00 0.000000000000D+00 9.000000000000D-10 1.000000000000D+00
     0.000000000000D+00 0.000000000000D+00                                      
C26 2022 01 02 01 00 00 7.994337938726D-04-5.440980999083D-12 0.000000000000D+00
     1.000000000000D+00 1.906250000000D+01 4.072669643038D-09 7.169163787420D-01
     7.464550435543D-07 8.639142615721D-04 1.009320840240D-05 5.282619054794D+03
     3.600000000000D+03 7.310882210732D-08 2.352613705610D+00-2.980232238770D-08
     9.494950858244D-01 1.526406250000D+02 4.317772194486D-01-6.658134480883D-09
    -7.650318666480D-10 0.000000000000D+00 8.350000000000D+02 0.000000000000D+00
     0.000000000000D+00 0.000000000000D+00-4.900000000000D-09 1.000000000000D+00
     0.000000000000D+00 0.000000000000D+00                                      
C27 2022 01 02 01 00 00 6.546929944307D-04 6.034284183443D-12 0.000000000000D+00
     1.000000000000D+00 5.117187500000D+01 4.107671100989D-09 1.230324143208D+00
     2.514570951462D-06 5.468809977174D-04-2.936460077763D-06 5.282619808197D+03
     3.600000000000D+03-1.676380634308D-08-1.802172627861D+00 6.705522537231D-08
     9.658185773747D-01 4.217500000000D+02 9.567864640995D-01-7.352806273895D-09
     1.021471119801D-10 0.000000000000D+00 8.350000000000D+02 0.000000000000D+00
     0.000000000000D+00 0.000000000000D+00-4.500000000000D-09 1.000000000000D+00
     0.000000000000D+00 0.000000000000D+00                                      
C28 2022 01 02 01 00 00 1.591490581632D-05 4.476419235289D-12 0.000000000000D+00
     1.000000000000D+00 5.492187500000D+01 4.086955952406D-09-1.403348097504D+00
     2.632383257151D-06 1.971900928766D-04-2.867542207241D-06 5.282633115768D+03
     3.600000000000D+03-4.796311259270D-08-1.802346930161D+00 7.310882210732D-08
     9.657002770413D-01 4.198125000000D+02-1.910453059364D+00-7.365306794592D-09
     6.000249934494D-11 0.000000000000D+00 8.350000000000D+02 0.000000000000D+00
     0.000000000000D+00 0.000000000000D+00-4.400000000000D-09 1.000000000000D+00
     0.000000000000D+00 0.000000000000D+00                                      
C33 2022 01 02 01 00 00-9.568370878696D-04 1.827871187743D-12 0.000000000000D+00
     1.000000000000D+00-7.384375000000D+01 3.333710290986D-09 1.996091691242D+00
    -3.572087734938D-06 1.826341031119D-04 1.215981319547D-05 5.282629163742D+03
     3.600000000000D+03-2.328306436539D-09 2.676993091050D-01-3.725290298462D-09
     9.670424049006D-01 1.207656250000D+02-3.138075947745D-01-6.262046553660D-09
     6.735994866938D-10 0.000000000000D+00 8.350000000000D+02 0.000000000000D+00
     0.000000000000D+00 0.000000000000D+00-4.250000000000D-08 1.000000000000D+00
     0.000000000000D+00 0.000000000000D+00                                      
C38 2022 01 02 01 00 00 2.010161988437D-04 2.806643806252D-12 0.000000000000D+00
     1.000000000000D+00-1.212156250000D+03 7.168155725315D-10-1.956198080531D-01
    -3.972742706537D-05 2.257845131680D-03-5.355104804039D-08 6.493718051910D+03
     3.600000000000D+03 1.490116119385D-07-8.166287726205D-01 9.546056389809D-08
     9.830554418279D-01 2.479687500000D+02-2.951934128454D+00-2.292238338070D-09
    -6.410981328820D-10 0.000000000000D+00 8.350000000000D+02 0.000000000000D+00
     0.000000000000D+00 0.000000000000D+00 5.200000000000D-09 1.000000000000D+00
     0.000000000000D+00 0.000000000000D+00                                      
C39 2022 01 02 01 00 00 3.455171827227D-05 4.085620730621D-14 0.000000000000D+00
     1.000000000000D+00 5.381250000000D+01 1.962938907142D-09-1.954420238614D+00
     1.724343746901D-06 2.120313118212D-03 3.361143171787D-06 6.493798467636D+03
     3.600000000000D+03-5.401670932770D-08 1.249622326529D+00-6.984919309616D-09
     9.607695994303D-01 1.411406250000D+02 3.004956061099D+00-1.920437136772D-09
     5.921675232971D-10 0.000000000000D+00 8.350000000000D+02 0.000000000000D+00
     0.000000000000D+00 0.000000000000D+00 4.200000000000D-09 1.000000000000D+00
     0.000000000000D+00 0.000000000000D+00                                      
C41 2022 01 02 01 00 00-9.197042090818D-04-3.129940751023D-12 0.000000000000D+00
     1.000000000000D+00-7.178125000000D+01 3.361568594254D-09 2.608937063832D+00
    -3.532972186804D-06 1.385542564094D-03 1.194421201944D-05 5.282624992371D+03
     3.600000000000D+03 2.188608050346D-08 2.716784916311D-01 4.516914486885D-08
     9.658725722181D-01 1.232968750000D+02-1.705361605762D+00-6.250617506166D-09
     6.757424330990D-10 0.000000000000D+00 8.350000000000D+02 0.000000000000D+00
     0.000000000000D+00 0.000000000000D+00-2.330000000000D-08 1.000000000000D+00
     0.000000000000D+00 0.000000000000D+00                                      
C42 2022 01 02 01 00 00-9.303587721661D-04 1.374012015276D-12 0.000000000000D+00
     1.000000000000D+00-7.001562500000D+01 3.421571093598D-09-2.408107039393D+00
    -3.436580300331D-06 1.191332121380D-03 1.221988350153D-05 5.282626989365D+03
     3.600000000000D+03 5.681067705154D-08 2.722276740039D-01 4.749745130539D-08
     9.659082981405D-01 1.176093750000D+02-1.402571343595D+00-6.321691895271D-09
     7.093152601134D-10 0.000000000000D+00 8.350000000000D+02 0.000000000000D+00
     0.000000000000D+00 0.000000000000D+00-3.250000000000D-08 1.000000000000D+00
     0.000000000000D+00 0.000000000000D+00                                      
C43 2022 01 02 01 00 00-9.506612550467D-04 2.440714297336D-12 0.000000000000D+00
     1.000000000000D+00 6.775000000000D+01 4.188745906652D-09-2.712539662633D+00
     3.267545253038D-06 4.664895823225D-04-3.443099558353D-06 5.282619993210D+03
     3.600000000000D+03-7.729977369308D-08-1.837283549755D+00-5.820766091347D-08
     9.595385772732D-01 4.275781250000D+02 2.198461366740D-01-7.522813355372D-09
     7.071723137082D-11 0.000000000000D+00 8.350000000000D+02 0.000000000000D+00
     0.000000000000D+00 0.000000000000D+00-3.500000000000D-09 1.000000000000D+00
     0.000000000000D+00 0.000000000000D+00                                      
R 1 2022 01 02 01 15 00 7.290393114090E-06 0.000000000000E+00 1.440000000000E+04
    -5.647485351563E+03-3.082567214966E+00 9.313225746155E-10 0.000000000000E+00
     1.031796972656E+04-3.167486190796E-01-1.862645149231E-09 1.000000000000E+00
     2.263226269531E+04-6.239652633667E-01-2.793967723846E-09 0.000000000000E+00
R 2 2022 01 02 01 15 00 5.051940679550E-04 1.818989403546E-12 1.440000000000E+04
     1.561133740234E+04-2.322416305542E+00 2.793967723846E-09 0.000000000000E+00
     1.044599755859E+04-4.502582550049E-01-3.725290298462E-09-4.000000000000E+00
     1.733039892578E+04 2.362268447876E+00 0.000000000000E+00 0.000000000000E+00
R 7 2022 01 02 01 15 00-3.871228545904E-05 0.000000000000E+00 1.440000000000E+04
    -2.517406835938E+04 1.038656234741E-01-2.793967723846E-09 0.000000000000E+00
    -3.831479492188E+03 1.776142120361E-01 3.725290298462E-09 5.000000000000E+00
    -8.900170898438E+02-3.573004722595E+00-2.793967723846E-09 0.000000000000E+00
R 8 2022 01 02 01 15 00-6.284657865763E-05 0.000000000000E+00 1.440000000000E+04
    -2.032700439453E+04-2.019001960754E+00-9.313225746155E-10 0.000000000000E+00
     4.337592773438E+03-1.445617675781E-01 9.313225746155E-10 6.000000000000E+00
     1.481754589844E+04-2.739445686340E+00-4.656612873077E-09 0.000000000000E+00
R10 2022 01 02 01 15 00-7.854308933020E-05 0.000000000000E+00 1.440000000000E+04
    -1.384803271484E+04 1.794526100159E+00 9.313225746155E-10 0.000000000000E+00
     1.477549316406E+03-2.312678337097E+00 0.000000000000E+00-7.000000000000E+00
     2.134077685547E+04 1.331070899963E+00-2.793967723846E-09 0.000000000000E+00
C59 2022 01 02 01 00 00-2.025626599789D-08-1.678657213233D-13 0.000000000000D+00
     1.000000000000D+00 4.476718750000D+02-2.060800126311D-09 8.682172737630D-02
     1.448858529329D-05 4.144138656557D-04 3.115553408861D-05 6.493482278824D+03
     3.600000000000D+03-2.169981598854D-07-3.043913925039D+00-2.095475792885D-07
     8.593141883994D-02-9.596718750000D+02-6.203878344206D-01 3.301566094909D-09
    -1.311840357702D-09 0.000000000000D+00 8.350000000000D+02 0.000000000000D+00
     0.000000000000D+00 0.000000000000D+00 4.220000000000D-08 1.000000000000D+00
     0.000000000000D+00 0.000000000000D+00                                      
C60 2022 01 02 01 00 00-1.388834789395D-07 4.529709940471D-14 0.000000000000D+00
     1.000000000000D+00 9.504531250000D+02-3.801944080517D-09 1.318172558195D+00
     3.107730299234D-05 4.679628182203D-05 1.423573121428D-05 6.493410499573D+03
     3.600000000000D+03-1.960434019566D-07-2.629138790709D+00 2.235174179077D-07
     1.168541598791D-01-4.442031250000D+02 2.971716948739D+00 4.808771733216D-09
    -9.303958975808D-10 0.000000000000D+00 8.350000000000D+02 0.000000000000D+00
     0.000000000000D+00 0.000000000000D+00 4.980000000000D-08 1.000000000000D+00
     0.000000000000D+00 0.000000000000D+00                                      
R11 2022 01 02 01 15 00 4.794448614120E-05-9.094947017729E-13 1.443000000000E+04
    -1.740766455078E+04 8.330783843994E-01-2.793967723846E-09 4.000000000000E+00
     1.653620654297E+04-8.519916534424E-01 0.000000000000E+00 0.000000000000E+00
     8.634375488281E+03 3.313484191895E+00-4.656612873077E-09 0.000000000000E+00
R12 2022 01 02 01 15 00 2.914620563388E-04 2.728484105319E-12 1.440000000000E+04
    -1.027914892578E+04-7.016744613647E-01-5.587935447693E-09 0.000000000000E+00
     2.118108105469E+04 1.151568412781E+00 0.000000000000E+00-1.000000000000E+00
    -9.763262207031E+03 3.231875419617E+00-2.793967723846E-09 0.000000000000E+00
R17 2022 01 02 01 15 00 4.888745024800E-04 2.728484105319E-12 1.440000000000E+04
     1.353714941406E+04 1.092860221863E+00 2.793967723846E-09 0.000000000000E+00
     1.053935546875E+04 2.346798896790E+00-3.725290298462E-09 4.000000000000E+00
     1.887556152344E+04-2.099141120911E+00 0.000000000000E+00 0.000000000000E+00
R23 2022 01 02 01 15 00-2.535339444876E-05-9.094947017729E-13 1.440000000000E+04
     3.773499511719E+03-3.346519470215E-01-3.725290298462E-09 0.000000000000E+00
     2.281033496094E+04-1.456600189209E+00-9.313225746155E-10 3.000000000000E+00
    -1.077814941406E+04-3.199601173401E+00 0.000000000000E+00 0.000000000000E+00
R24 2022 01 02 01 15 00 7.382687181234E-05 1.818989403546E-12 1.440000000000E+04
     1.089404736328E+04 3.659915924072E-01-9.313225746155E-10 0.000000000000E+00
     2.271069628906E+04 4.425535202026E-01-2.793967723846E-09 2.000000000000E+00
     4.005153808594E+03-3.526584625244E+00 0.000000000000E+00 0.000000000000E+00
E03 2022 01 02 00 50 00-5.126492469572D-04-3.993250174972D-12 0.000000000000D+00
     5.000000000000D+00 6.781250000000D+00 3.289065574212D-09-7.070021507346D-01
     3.669410943985D-07 2.668673405424D-04 8.812174201012D-06 5.440609277725D+03
     3.000000000000D+03 2.980232238770D-08 7.791623170894D-01 3.725290298462D-08
     9.556910368935D-01 1.499062500000D+02 1.037298761851D+00-5.369866533638D-09
     8.521783537919D-10 5.120000000000D+02 2.191000000000D+03 0.000000000000D+00
     0.000000000000D+00 0.000000000000D+00 3.492459654808D-09 3.958120942116D-09
     0.000000000000D+00 0.000000000000D+00                                      
E09 2022 01 02 00 50 00 5.409512377810D-03-1.307398633799D-11 0.000000000000D+00
     5.000000000000D+00 9.468750000000D+00 3.315138088808D-09 1.362622039592D+00
     4.395842552185D-07 2.025441499427D-04 8.337199687958D-06 5.440608154297D+03
     3.000000000000D+03 6.705522537231D-08 7.753248459748D-01 5.587935447693D-09
     9.616800684407D-01 1.625625000000D+02 5.302006786322D-01-5.390581682221D-09
     8.196769999800D-10 5.120000000000D+02 2.191000000000D+03 0.000000000000D+00
     0.000000000000D+00 0.000000000000D+00 2.095475792885D-09 2.328306436539D-09
     0.000000000000D+00 0.000000000000D+00                                      
E15 2022 01 02 00 50 00 7.717850385234D-04-2.216893335572D-12 0.000000000000D+00
     5.000000000000D+00-1.206562500000D+02 2.924764685332D-09-3.109829043331D+00
    -5.671754479408D-06 3.543116617948D-04-3.516674041748D-06 5.440601669312D+03
     3.000000000000D+03 4.656612873077D-08-1.323533853058D+00 2.980232238770D-08
     9.964256718945D-01 4.322500000000D+02-1.497271016491D+00-5.881316409007D-09
    -2.539391490134D-10 5.120000000000D+02 2.191000000000D+03 0.000000000000D+00
     0.000000000000D+00 0.000000000000D+00 6.752088665962D-09 7.217749953270D-09
     0.000000000000D+00 0.000000000000D+00                                      
E24 2022 01 02 00 50 00-1.312348642387D-03-2.073363702948D-11 0.000000000000D+00
     5.000000000000D+00 1.689375000000D+02 2.531891177716D-09-6.446366437037D-01
     7.793307304382D-06 6.869960343465D-04 1.352094113827D-05 5.440623739243D+03
     3.000000000000D+03 1.862645149231D-09 2.880214329699D+00-4.656612873077D-08
     9.731733512049D-01 5.906250000000D+01 4.913243562830D-01-5.043424364583D-09
    -5.346651280915D-10 5.120000000000D+02 2.191000000000D+03 0.000000000000D+00
     0.000000000000D+00 0.000000000000D+00-2.793967723846D-09-3.492459654808D-09
     0.000000000000D+00 0.000000000000D+00                                      
E31 2022 01 02 00 50 00-4.901741049252D-04-5.684341886081D-13 0.000000000000D+00
     5.000000000000D+00 1.535312500000D+02 2.566178320199D-09 1.293986436415D+00
     6.979331374168D-06 3.184303641319D-04 1.326762139797D-05 5.440628328323D+03
     3.000000000000D+03 2.980232238770D-08 2.875739068727D+00-5.215406417847D-08
     9.752287876792D-01 6.575000000000D+01-7.092955615558D-01-5.031995317089D-09
    -5.103784021662D-10 5.120000000000D+02 2.191000000000D+03 0.000000000000D+00
     0.000000000000D+00 0.000000000000D+00 5.587935447693D-09 6.286427378654D-09
     0.000000000000D+00 0.000000000000D+00                                      
E36 2022 01 02 00 50 00-3.121889894828D-04-5.329070518201D-12 0.000000000000D+00
     5.000000000000D+00-1.500312500000D+02 2.921907423458D-09-1.737071093904D+00
    -7.024034857750D-06 2.820567460731D-04-3.799796104431D-06 5.440604440689D+03
     3.000000000000D+03-4.284083843231D-08-1.323495388552D+00 2.048909664154D-08
     9.964718606070D-01 4.361875000000D+02-1.304210046726D+00-6.013107612925D-09
    -3.643008888800D-10 5.120000000000D+02 2.191000000000D+03 0.000000000000D+00
     0.000000000000D+00 0.000000000000D+00 5.587935447693D-09 6.519258022308D-09
     0.000000000000D+00 0.000000000000D+00                                      
E25 2022 01 02 00 30 00-5.588619969785D-04-1.307398633799D-12 0.000000000000D+00
     3.000000000000D+00 1.553750000000D+02 2.600822620416D-09-6.003739579280D-01
     7.180497050285D-06 3.129364922643D-04 1.474097371101D-05 5.440624931335D+03
     1.800000000000D+03-5.587935447693D-08 2.875791660632D+00-3.539025783539D-08
     9.752604481523D-01 2.890625000000D+01-5.315906965777D-01-5.063425197698D-09
    -5.635949045614D-10 2.580000000000D+02 2.191000000000D+03 0.000000000000D+00
     0.000000000000D+00 0.000000000000D+00 4.190951585770D-09 4.656612873077D-09
     0.000000000000D+00 0.000000000000D+00                                      
E25 2022 01 02 00 50 00-5.588631029241D-04-1.307398633799D-12 0.000000000000D+00
     5.000000000000D+00 1.565625000000D+02 2.601179778150D-09-4.515362570747D-01
     7.238239049912D-06 3.127389354631D-04 1.479499042034D-05 5.440624538422D+03
     3.000000000000D+03-5.401670932770D-08 2.875785542708D+00-4.470348358154D-08
     9.752597869133D-01 2.784375000000D+01-5.316593615636D-01-5.058424989419D-09
    -5.614519581562D-10 5.120000000000D+02 2.191000000000D+03 0.000000000000D+00
     0.000000000000D+00 0.000000000000D+00 4.190951585770D-09 4.656612873077D-09
     0.000000000000D+00 0.000000000000D+00                                      
E03 2022 01 02 01 00 00-5.126516916789D-04-3.993250174972D-12 0.000000000000D+00
     6.000000000000D+00 5.656250000000D+00 3.289422731946D-09-6.326557747324D-01
     3.129243850708D-07 2.667179796845D-04 8.789822459221D-06 5.440608980179D+03
     3.600000000000D+03 2.048909664154D-08 7.791591118359D-01 3.911554813385D-08
     9.556915840248D-01 1.503437500000D+02 1.037337902225D+00-5.365580640828D-09
     8.471781455131D-10 5.120000000000D+02 2.191000000000D+03 0.000000000000D+00
     0.000000000000D+00 0.000000000000D+00 3.492459654808D-09 3.958120942116D-09
     0.000000000000D+00 0.000000000000D+00                                      
E09 2022 01 02 01 00 00 5.409504636191D-03-1.305977548327D-11 0.000000000000D+00
     6.000000000000D+00 1.050000000000D+01 3.321924085758D-09 1.437632126897D+00
     4.880130290985D-07 2.026008442044D-04 8.353963494301D-06 5.440607879639D+03
     3.600000000000D+03 7.078051567078D-08 7.753216670538D-01 1.490116119385D-08
     9.616805497407D-01 1.622187500000D+02 5.295761515895D-01-5.396296205969D-09
     8.164625803722D-10 5.120000000000D+02 2.191000000000D+03 0.000000000000D+00
     0.000000000000D+00 0.000000000000D+00 2.095475792885D-09 2.328306436539D-09
     0.000000000000D+00 0.000000000000D+00                                      
E15 2022 01 02 01 00 00 7.717836997472D-04-2.202682480856D-12 0.000000000000D+00
     6.000000000000D+00-1.191875000000D+02 2.931193524547D-09-3.035772216852D+00
    -5.610287189484D-06 3.544548526406D-04-3.518536686897D-06 5.440601303101D+03
     3.600000000000D+03 4.842877388000D-08-1.323537371376D+00 2.980232238770D-08
     9.964255212139D-01 4.323437500000D+02-1.496942268077D+00-5.882387882210D-09
    -2.550106222160D-10 5.120000000000D+02 2.191000000000D+03 0.000000000000D+00
     0.000000000000D+00 0.000000000000D+00 6.752088665962D-09 7.217749953270D-09
     0.000000000000D+00 0.000000000000D+00                                      
E24 2022 01 02 01 00 00-1.312361040618D-03-2.073363702948D-11 0.000000000000D+00
     6.000000000000D+00 1.699687500000D+02 2.525819496235D-09-5.702586759857D-01
     7.834285497665D-06 6.871436489746D-04 1.350045204163D-05 5.440624032974D+03
     3.600000000000D+03 1.862645149231D-09 2.880211302922D+00-4.470348358154D-08
     9.731730381404D-01 5.968750000000D+01 4.913310915578D-01-5.041995733646D-09
    -5.353794435599D-10 5.120000000000D+02 2.191000000000D+03 0.000000000000D+00
     0.000000000000D+00 0.000000000000D+00-2.793967723846D-09-3.492459654808D-09
     0.000000000000D+00 0.000000000000D+00                                      
E31 2022 01 02 01 00 00-4.901744541712D-04-5.684341886081D-13 0.000000000000D+00
     6.000000000000D+00 1.510625000000D+02 2.575464421288D-09 1.369783383468D+00
     6.854534149170D-06 3.186011454090D-04 1.311860978603D-05 5.440627370834D+03
     3.600000000000D+03 3.725290298462D-08 2.875736028783D+00-4.842877388000D-08
     9.752284541339D-01 6.868750000000D+01-7.107084171154D-01-5.034138263494D-09
    -5.053781938875D-10 5.120000000000D+02 2.191000000000D+03 0.000000000000D+00
     0.000000000000D+00 0.000000000000D+00 5.587935447693D-09 6.286427378654D-09
     0.000000000000D+00 0.000000000000D+00                                      
E36 2022 01 02 01 00 00-3.121921909042D-04-5.329070518201D-12 0.000000000000D+00
     6.000000000000D+00-1.522812500000D+02 2.936908048294D-09-1.663561489488D+00
    -7.098540663719D-06 2.819320652634D-04-3.792345523834D-06 5.440603893280D+03
     3.600000000000D+03-3.911554813385D-08-1.323499003423D+00 1.490116119385D-08
     9.964716089851D-01 4.359375000000D+02-1.303334262041D+00-6.017393505736D-09
    -3.610864692722D-10 5.120000000000D+02 2.191000000000D+03 0.000000000000D+00
     0.000000000000D+00 0.000000000000D+00 5.587935447693D-09 6.519258022308D-09
     0.000000000000D+00 0.000000000000D+00                                      
E03 2022 01 02 01 10 00-5.126540199853D-04-3.979039320257D-12 0.000000000000D+00
     7.000000000000D+00 4.781250000000D+00 3.289779889680D-09-5.582674963678D-01
     2.700835466385D-07 2.665902720764D-04 8.765608072281D-06 5.440608726501D+03
     4.200000000000D+03 9.313225746155D-09 7.791559109712D-01 3.911554813385D-08
     9.556921253045D-01 1.508437500000D+02 1.037335166568D+00-5.362366221220D-09
     8.421779372344D-10 5.120000000000D+02 2.191000000000D+03 0.000000000000D+00
     0.000000000000D+00 0.000000000000D+00 3.492459654808D-09 3.958120942116D-09
     0.000000000000D+00 0.000000000000D+00                                      
E09 2022 01 02 01 10 00 5.409496836364D-03-1.305977548327D-11 0.000000000000D+00
     7.000000000000D+00 1.150000000000D+01 3.328710082708D-09 1.512626622422D+00
     5.345791578293D-07 2.026684815064D-04 8.380040526390D-06 5.440607601166D+03
     4.200000000000D+03 7.078051567078D-08 7.753184852070D-01 2.607703208923D-08
     9.616810237262D-01 1.616875000000D+02 5.289672294940D-01-5.402725045184D-09
     8.132481607645D-10 5.120000000000D+02 2.191000000000D+03 0.000000000000D+00
     0.000000000000D+00 0.000000000000D+00 2.095475792885D-09 2.328306436539D-09
     0.000000000000D+00 0.000000000000D+00                                      
E15 2022 01 02 01 10 00 7.717824191786D-04-2.202682480856D-12 0.000000000000D+00
     7.000000000000D+00-1.183125000000D+02 2.935836575092D-09-2.961599967601D+00
    -5.574896931648D-06 3.545322688296D-04-3.512948751450D-06 5.440601089478D+03
     4.200000000000D+03 5.215406417847D-08-1.323540877990D+00 3.352761268616D-08
     9.964253661446D-01 4.322187500000D+02-1.496728873680D+00-5.884530828615D-09
    -2.567964108870D-10 5.120000000000D+02 2.191000000000D+03 0.000000000000D+00
     0.000000000000D+00 0.000000000000D+00 6.752088665962D-09 7.217749953270D-09
     0.000000000000D+00 0.000000000000D+00                                      
E24 2022 01 02 01 10 00-1.312373380642D-03-2.071942617476D-11 0.000000000000D+00
     7.000000000000D+00 1.702187500000D+02 2.523319392095D-09-4.958867062318D-01
     7.839873433113D-06 6.871736841276D-04 1.350231468678D-05 5.440624092102D+03
     4.200000000000D+03 1.862645149231D-09 2.880208277607D+00-4.284083843231D-08
     9.731727236130D-01 5.971875000000D+01 4.913437253184D-01-5.041638575912D-09
    -5.357366012941D-10 5.120000000000D+02 2.191000000000D+03 0.000000000000D+00
     0.000000000000D+00 0.000000000000D+00-2.793967723846D-09-3.492459654808D-09
     0.000000000000D+00 0.000000000000D+00                                      
E31 2022 01 02 01 10 00-4.901746287942D-04-5.542233338929D-13 0.000000000000D+00
     7.000000000000D+00 1.492812500000D+02 2.582607575972D-09 1.445389893696D+00
     6.763264536858D-06 3.187848487869D-04 1.296587288380D-05 5.440626514435D+03
     4.200000000000D+03 4.470348358154D-08 2.875732984450D+00-4.284083843231D-08
     9.752281249773D-01 7.165625000000D+01-7.119307524649D-01-5.035924052165D-09
    -5.007351433429D-10 5.120000000000D+02 2.191000000000D+03 0.000000000000D+00
     0.000000000000D+00 0.000000000000D+00 5.587935447693D-09 6.286427378654D-09
     0.000000000000D+00 0.000000000000D+00                                      
E25 2022 01 02 01 10 00-5.588647909462D-04-1.321609488514D-12 0.000000000000D+00
     7.000000000000D+00 1.551875000000D+02 2.584393364643D-09-3.029295246535D-01
     7.180497050285D-06 3.130066907033D-04 1.473166048527D-05 5.440625076294D+03
     4.200000000000D+03-4.470348358154D-08 2.875779388212D+00-5.960464477539D-08
     9.752591637102D-01 2.953125000000D+01-5.314966762957D-01-5.045567310988D-09
    -5.578803808143D-10 5.120000000000D+02 2.191000000000D+03 0.000000000000D+00
     0.000000000000D+00 0.000000000000D+00 4.190951585770D-09 4.656612873077D-09
     0.000000000000D+00 0.000000000000D+00                                      
R18 2022 01 02 01 15 00 1.024724915624E-04 9.094947017729E-13 1.614000000000E+04
     8.535462890625E+03 1.145808219910E+00 4.656612873077E-09 0.000000000000E+00
    -6.628708496094E+03 2.950838088989E+00-1.862645149231E-09-3.000000000000E+00
     2.312308154297E+04 4.279375076294E-01 0.000000000000E+00 0.000000000000E+00
R 1 2022 01 02 01 45 00 7.290393114090E-06 0.000000000000E+00 1.620000000000E+04
    -1.100885937500E+04-2.825087547302E+00 0.000000000000E+00 0.000000000000E+00
     1.015288671875E+04 1.229572296143E-01 0.000000000000E+00 1.000000000000E+00
     2.064872656250E+04-1.565638542175E+00-3.725290298462E-09 0.000000000000E+00
R 2 2022 01 02 01 45 00 5.051977932453E-04 1.818989403546E-12 1.620000000000E+04
     1.092391845703E+04-2.844550132751E+00 1.862645149231E-09 0.000000000000E+00
     9.922907714844E+03-1.051387786865E-01-3.725290298462E-09-4.000000000000E+00
     2.086171386719E+04 1.536042213440E+00 0.000000000000E+00 0.000000000000E+00
R 8 2022 01 02 01 45 00-6.284657865763E-05 0.000000000000E+00 1.620000000000E+04
    -2.332055566406E+04-1.277298927307E+00-1.862645149231E-09 0.000000000000E+00
     4.369494628906E+03 1.472234725952E-01 2.793967723846E-09 6.000000000000E+00
     9.378194335938E+03-3.265226364136E+00-4.656612873077E-09 0.000000000000E+00
R10 2022 01 02 01 45 00-7.854402065277E-05 0.000000000000E+00 1.620000000000E+04
    -1.081260693359E+04 1.542617797852E+00 2.793967723846E-09 0.000000000000E+00
    -3.094208984375E+03-2.730235099792E+00 0.000000000000E+00-7.000000000000E+00
     2.287871777344E+04 3.668432235718E-01-1.862645149231E-09 0.000000000000E+00
R11 2022 01 02 01 45 00 4.794355481863E-05-9.094947017729E-13 1.623000000000E+04
    -1.566064062500E+04 1.064116477966E+00-1.862645149231E-09 4.000000000000E+00
     1.430106689453E+04-1.629061698914E+00 0.000000000000E+00 0.000000000000E+00
     1.418810644531E+04 2.817309379578E+00-4.656612873077E-09 0.000000000000E+00
R12 2022 01 02 01 45 00 2.914676442742E-04 2.728484105319E-12 1.620000000000E+04
    -1.099415380859E+04-1.168565750122E-01-5.587935447693E-09 0.000000000000E+00
     2.270896630859E+04 5.118694305420E-01 9.313225746155E-10-1.000000000000E+00
    -3.642888671875E+03 3.524256706238E+00-3.725290298462E-09 0.000000000000E+00
R17 2022 01 02 01 45 00 4.888800904155E-04 2.728484105319E-12 1.620000000000E+04
     1.557444921875E+04 1.127816200256E+00 9.313225746155E-10 0.000000000000E+00
     1.413862304688E+04 1.630529403687E+00-3.725290298462E-09 4.000000000000E+00
     1.441601220703E+04-2.823829650879E+00 0.000000000000E+00 0.000000000000E+00
R18 2022 01 02 01 45 00 1.024752855301E-04 9.094947017729E-13 1.623000000000E+04
     1.100244384766E+04 1.571645736694E+00 3.725290298462E-09 0.000000000000E+00
    -1.476848144531E+03 2.725870132446E+00-3.725290298462E-09-3.000000000000E+00
     2.299165380859E+04-5.728778839111E-01 0.000000000000E+00 0.000000000000E+00
R23 2022 01 02 01 45 00-2.535618841648E-05-9.094947017729E-13 1.620000000000E+04
     2.672350585938E+03-9.070873260498E-01-5.587935447693E-09 0.000000000000E+00
     1.964888330078E+04-2.013216018677E+00 0.000000000000E+00 3.000000000000E+00
    -1.604638037109E+04-2.615988731384E+00 0.000000000000E+00 0.000000000000E+00
R24 2022 01 02 01 45 00 7.382966578007E-05 1.818989403546E-12 1.620000000000E+04
     1.125519335938E+04-2.921104431152E-03-2.793967723846E-09 0.000000000000E+00
     2.275255664063E+04-3.802022933960E-01-1.862645149231E-09 2.000000000000E+00
    -2.415569335938E+03-3.561187744141E+00 0.000000000000E+00 0.000000000000E+00
E03 2022 01 02 01 20 00-5.126564064994D-04-3.979039320257D-12 0.000000000000D+00
     8.000000000000D+00 4.125000000000D+00 3.290494205149D-09-4.838501746905D-01
     2.402812242508D-07 2.664882922545D-04 8.741393685341D-06 5.440608524323D+03
     4.800000000000D+03 1.862645149231D-09 7.791527130322D-01 3.725290298462D-08
     9.556926621954D-01 1.513437500000D+02 1.037303412468D+00-5.359151801612D-09
     8.371777289556D-10 5.120000000000D+02 2.191000000000D+03 0.000000000000D+00
     0.000000000000D+00 0.000000000000D+00 3.492459654808D-09 3.958120942116D-09
     0.000000000000D+00 0.000000000000D+00                                      
E09 2022 01 02 01 20 00 5.409489036538D-03-1.305977548327D-11 0.000000000000D+00
     8.000000000000D+00 1.237500000000D+01 3.335496079657D-09 1.587583368808D+00
     5.755573511124D-07 2.027439186350D-04 8.409842848778D-06 5.440607326508D+03
     4.800000000000D+03 6.891787052155D-08 7.753152989714D-01 3.539025783539D-08
     9.616814933229D-01 1.610000000000D+02 5.283960755546D-01-5.409153884400D-09
     8.103908988909D-10 5.120000000000D+02 2.191000000000D+03 0.000000000000D+00
     0.000000000000D+00 0.000000000000D+00 2.095475792885D-09 2.328306436539D-09
     0.000000000000D+00 0.000000000000D+00                                      
E15 2022 01 02 01 20 00 7.717810804024D-04-2.202682480856D-12 0.000000000000D+00
     8.000000000000D+00-1.180937500000D+02 2.939050994700D-09-2.887285178926D+00
    -5.567446351051D-06 3.545507788658D-04-3.509223461151D-06 5.440601026535D+03
     4.800000000000D+03 5.401670932770D-08-1.323544377290D+00 3.911554813385D-08
     9.964252081495D-01 4.320937500000D+02-1.496657952874D+00-5.887388090488D-09
    -2.589393572922D-10 5.120000000000D+02 2.191000000000D+03 0.000000000000D+00
     0.000000000000D+00 0.000000000000D+00 6.053596735001D-09 6.752088665962D-09
     0.000000000000D+00 0.000000000000D+00                                      
E24 2022 01 02 01 20 00-1.312385720667D-03-2.071942617476D-11 0.000000000000D+00
     8.000000000000D+00 1.696250000000D+02 2.523676549830D-09-4.214939952253D-01
     7.804483175278D-06 6.870878860354D-04 1.352094113827D-05 5.440623922348D+03
     4.800000000000D+03 1.862645149231D-09 2.880205252292D+00-4.284083843231D-08
     9.731724032340D-01 5.940625000000D+01 4.913355256625D-01-5.041638575912D-09
    -5.357366012941D-10 5.120000000000D+02 2.191000000000D+03 0.000000000000D+00
     0.000000000000D+00 0.000000000000D+00-3.026798367500D-09-3.725290298462D-09
     0.000000000000D+00 0.000000000000D+00                                      
E25 2022 01 02 01 20 00-5.588656058535D-04-1.335820343229D-12 0.000000000000D+00
     8.000000000000D+00 1.541562500000D+02 2.570464213009D-09-2.288405929750D-01
     7.137656211853D-06 3.132947022095D-04 1.463852822781D-05 5.440625675201D+03
     4.800000000000D+03-3.539025783539D-08 2.875776310232D+00-6.519258022308D-08
     9.752588638120D-01 3.175000000000D+01-5.312007996512D-01-5.037709840836D-09
    -5.564517498775D-10 5.120000000000D+02 2.191000000000D+03 0.000000000000D+00
     0.000000000000D+00 0.000000000000D+00 4.190951585770D-09 4.423782229424D-09
     0.000000000000D+00 0.000000000000D+00                                      
E31 2022 01 02 01 20 00-4.901748616248D-04-5.542233338929D-13 0.000000000000D+00
     8.000000000000D+00 1.482187500000D+02 2.587964941985D-09 1.520761728459D+00
     6.705522537231D-06 3.189648268744D-04 1.282431185246D-05 5.440625793457D+03
     4.800000000000D+03 4.842877388000D-08 2.875729940118D+00-3.539025783539D-08
     9.752277972837D-01 7.431250000000D+01-7.129183216468D-01-5.036995525367D-09
    -4.957349350642D-10 5.120000000000D+02 2.191000000000D+03 0.000000000000D+00
     0.000000000000D+00 0.000000000000D+00 5.587935447693D-09 6.286427378654D-09
     0.000000000000D+00 0.000000000000D+00                                      
E36 2022 01 02 01 20 00-3.121985937469D-04-5.329070518201D-12 0.000000000000D+00
     8.000000000000D+00-1.561875000000D+02 2.965123509296D-09-1.516238328704D+00
    -7.223337888718D-06 2.816654741764D-04-3.809109330177D-06 5.440602926254D+03
     4.800000000000D+03-2.421438694000D-08-1.323506247793D+00 3.725290298462D-09
     9.964711130559D-01 4.364375000000D+02-1.301886508570D+00-6.025608133622D-09
    -3.535861568541D-10 5.120000000000D+02 2.191000000000D+03 0.000000000000D+00
     0.000000000000D+00 0.000000000000D+00 5.587935447693D-09 6.519258022308D-09
     0.000000000000D+00 0.000000000000D+00                                      
G31 2022 01 02 02 00 00-1.579443924129D-04-1.818989403546D-12 0.000000000000D+00
     1.600000000000D+01-1.421875000000D+01 4.996279543669D-09-6.459984873100D-01
    -5.792826414108D-07 1.046698400751D-02 6.686896085739D-06 5.153655103683D+03
     7.200000000000D+03 1.676380634308D-07 1.996057725211D+00 5.587935447693D-09
     9.549212625664D-01 2.424062500000D+02 3.607719186614D-01-8.175340535748D-09
    -4.982350392035D-10 0.000000000000D+00 2.191000000000D+03 0.000000000000D+00
     0.000000000000D+00 0.000000000000D+00-1.303851604462D-08 1.600000000000D+01
     0.000000000000D+00 0.000000000000D+00                                      
E03 2022 01 02 01 30 00-5.126587348059D-04-3.979039320257D-12 0.000000000000D+00
     9.000000000000D+00 3.718750000000D+00 3.291208520617D-09-4.094179926913D-01
     2.216547727585D-07 2.664121566340D-04 8.720904588699D-06 5.440608371735D+03
     5.400000000000D+03-5.587935447693D-09 7.791495180191D-01 3.352761268616D-08
     9.556931932347D-01 1.518125000000D+02 1.037256822916D+00-5.357008855207D-09
     8.325346784111D-10 5.120000000000D+02 2.191000000000D+03 0.000000000000D+00
     0.000000000000D+00 0.000000000000D+00 3.492459654808D-09 3.958120942116D-09
     0.000000000000D+00 0.000000000000D+00                                      
E09 2022 01 02 01 30 00 5.409481294919D-03-1.305977548327D-11 0.000000000000D+00
     9.000000000000D+00 1.312500000000D+01 3.342282076607D-09 1.662482496703D+00
     6.128102540970D-07 2.028236631304D-04 8.447095751762D-06 5.440607065201D+03
     5.400000000000D+03 6.519258022308D-08 7.753121054212D-01 4.470348358154D-08
     9.616819541421D-01 1.602500000000D+02 5.278825620504D-01-5.415939881349D-09
     8.082479524857D-10 5.120000000000D+02 2.191000000000D+03 0.000000000000D+00
     0.000000000000D+00 0.000000000000D+00 2.095475792885D-09 2.328306436539D-09
     0.000000000000D+00 0.000000000000D+00                                      
E15 2022 01 02 01 30 00 7.717796834186D-04-2.202682480856D-12 0.000000000000D+00
     9.000000000000D+00-1.184375000000D+02 2.940479625636D-09-2.812811464682D+00
    -5.584210157394D-06 3.545201616362D-04-3.511086106300D-06 5.440601112366D+03
     5.400000000000D+03 5.587935447693D-08-1.323547867813D+00 4.470348358154D-08
     9.964250443027D-01 4.321562500000D+02-1.496745904972D+00-5.892031141033D-09
    -2.614394614315D-10 5.120000000000D+02 2.191000000000D+03 0.000000000000D+00
     0.000000000000D+00 0.000000000000D+00 6.053596735001D-09 6.752088665962D-09
     0.000000000000D+00 0.000000000000D+00                                      
E24 2022 01 02 01 30 00-1.312398060691D-03-2.071942617476D-11 0.000000000000D+00
     9.000000000000D+00 1.680937500000D+02 2.527605284906D-09-3.470577638689D-01
     7.728114724159D-06 6.868966156617D-04 1.353770494461D-05 5.440623535156D+03
     5.400000000000D+03 1.862645149231D-09 2.880202225515D+00-4.470348358154D-08
     9.731720770032D-01 5.909375000000D+01 4.912837354367D-01-5.042352891380D-09
    -5.350222858257D-10 5.120000000000D+02 2.191000000000D+03 0.000000000000D+00
     0.000000000000D+00 0.000000000000D+00-3.026798367500D-09-3.725290298462D-09
     0.000000000000D+00 0.000000000000D+00                                      
E31 2022 01 02 01 30 00-4.901751526631D-04-5.542233338929D-13 0.000000000000D+00
     9.000000000000D+00 1.476875000000D+02 2.590465046124D-09 1.595874054720D+00
     6.677582859993D-06 3.191239666194D-04 1.270137727261D-05 5.440625230789D+03
     5.400000000000D+03 5.215406417847D-08 2.875726892859D+00-2.793967723846D-08
     9.752274769046D-01 7.650000000000D+01-7.136462901639D-01-5.037709840836D-09
    -4.910918845196D-10 5.120000000000D+02 2.191000000000D+03 0.000000000000D+00
     0.000000000000D+00 0.000000000000D+00 5.587935447693D-09 6.286427378654D-09
     0.000000000000D+00 0.000000000000D+00                                      
E36 2022 01 02 01 30 00-3.122017369606D-04-5.329070518201D-12 0.000000000000D+00
     9.000000000000D+00-1.575312500000D+02 2.976909714524D-09-1.442332368578D+00
    -7.258728146553D-06 2.815512707457D-04-3.825873136520D-06 5.440602575302D+03
     5.400000000000D+03-1.676380634308D-08-1.323509875830D+00 1.862645149231D-09
     9.964708716744D-01 4.369687500000D+02-1.301406918673D+00-6.028822553230D-09
    -3.493002640438D-10 5.120000000000D+02 2.191000000000D+03 0.000000000000D+00
     0.000000000000D+00 0.000000000000D+00 5.820766091347D-09 6.752088665962D-09
     0.000000000000D+00 0.000000000000D+00                                      
G21 2022 01 02 01 59 44 1.551830209792D-04 9.094947017729D-13 0.000000000000D+00
     3.500000000000D+01-1.104062500000D+02 4.716982195528D-09 2.823196301732D+00
    -5.571171641350D-06 2.444255189039D-02-9.350478649139D-07 5.153605003357D+03
     7.184000000000D+03 3.855675458908D-07-1.247507726721D+00 3.147870302200D-07
     9.589541458893D-01 3.944062500000D+02-1.034770625824D+00-8.174983378014D-09
    -3.450143712334D-10 0.000000000000D+00 2.191000000000D+03 0.000000000000D+00
     0.000000000000D+00 0.000000000000D+00-1.024454832077D-08 3.500000000000D+01
     0.000000000000D+00 0.000000000000D+00                                      
E03 2022 01 02 01 40 00-5.126610049047D-04-3.979039320257D-12 0.000000000000D+00
     1.000000000000D+01 3.500000000000D+00 3.292279993820D-09-3.349853235405D-01
     2.142041921616D-07 2.663609338924D-04 8.706003427505D-06 5.440608268738D+03
     6.000000000000D+03-1.303851604462D-08 7.791463244690D-01 2.980232238770D-08
     9.556937198852D-01 1.521562500000D+02 1.037209768156D+00-5.354865908802D-09
     8.278916278665D-10 5.120000000000D+02 2.191000000000D+03 0.000000000000D+00
     0.000000000000D+00 0.000000000000D+00 3.492459654808D-09 3.958120942116D-09
     0.000000000000D+00 0.000000000000D+00                                      
E15 2022 01 02 01 40 00 7.717784610577D-04-2.202682480856D-12 0.000000000000D+00
     1.000000000000D+01-1.192500000000D+02 2.940836783371D-09-2.738174411246D+00
    -5.621463060379D-06 3.544539213181D-04-3.527849912643D-06 5.440601335526D+03
     6.000000000000D+03 5.774199962616D-08-1.323551353947D+00 5.401670932770D-08
     9.964248760671D-01 4.325312500000D+02-1.496997152374D+00-5.897388507046D-09
    -2.642967233051D-10 5.120000000000D+02 2.191000000000D+03 0.000000000000D+00
     0.000000000000D+00 0.000000000000D+00 6.053596735001D-09 6.752088665962D-09
     0.000000000000D+00 0.000000000000D+00                                      
E24 2022 01 02 01 40 00-1.312410342507D-03-2.070521532005D-11 0.000000000000D+00
     1.000000000000D+01 1.657812500000D+02 2.533676966387D-09-2.725600899532D-01
     7.612630724907D-06 6.866146577522D-04 1.354515552521D-05 5.440622953415D+03
     6.000000000000D+03 3.725290298462D-09 2.880199198737D+00-4.656612873077D-08
     9.731717449208D-01 5.896875000000D+01 4.911704499865D-01-5.043781522317D-09
    -5.339508126231D-10 5.120000000000D+02 2.191000000000D+03 0.000000000000D+00
     0.000000000000D+00 0.000000000000D+00-3.026798367500D-09-3.725290298462D-09
     0.000000000000D+00 0.000000000000D+00                                      
E31 2022 01 02 01 40 00-4.901754437014D-04-5.542233338929D-13 0.000000000000D+00
     1.000000000000D+01 1.476250000000D+02 2.590465046124D-09 1.670721948298D+00
     6.671994924545D-06 3.192456206307D-04 1.260824501514D-05 5.440624849319D+03
     6.000000000000D+03 5.215406417847D-08 2.875723847064D+00-2.048909664154D-08
     9.752271609143D-01 7.803125000000D+01-7.141097367598D-01-5.038066998570D-09
    -4.864488339751D-10 5.120000000000D+02 2.191000000000D+03 0.000000000000D+00
     0.000000000000D+00 0.000000000000D+00 5.587935447693D-09 6.286427378654D-09
     0.000000000000D+00 0.000000000000D+00                                      
E36 2022 01 02 01 40 00-3.122049965896D-04-5.329070518201D-12 0.000000000000D+00
     1.000000000000D+01-1.583437500000D+02 2.986910131082D-09-1.368231859366D+00
    -7.271766662598D-06 2.814689651132D-04-3.837049007416D-06 5.440602350235D+03
     6.000000000000D+03-9.313225746155D-09-1.323513506793D+00 1.862645149231D-09
     9.964706361446D-01 4.374687500000D+02-1.301121817883D+00-6.031679815103D-09
    -3.457286867018D-10 5.120000000000D+02 2.191000000000D+03 0.000000000000D+00
     0.000000000000D+00 0.000000000000D+00 5.820766091347D-09 6.752088665962D-09
     0.000000000000D+00 0.000000000000D+00                                      
E05 2022 01 02 01 40 00-2.219215384685D-04 2.842170943040D-12 0.000000000000D+00
     1.000000000000D+01 4.906250000000D+00 3.344425023012D-09-5.489904262377D-01
     2.719461917877D-07 1.323949545622D-04 8.596107363701D-06 5.440607503891D+03
     6.000000000000D+03 2.793967723846D-08 7.791412232736D-01-4.097819328308D-08
     9.557068978513D-01 1.560625000000D+02 2.043495689306D+00-5.388438735816D-09
     8.043192174096D-10 5.120000000000D+02 2.191000000000D+03 0.000000000000D+00
     0.000000000000D+00 0.000000000000D+00 3.725290298462D-09 4.423782229424D-09
     0.000000000000D+00 0.000000000000D+00                                      
G10 2022 01 02 04 00 00-2.832314930856D-04-9.322320693173D-12 0.000000000000D+00
     6.400000000000D+01-1.307500000000D+02 3.884447517117D-09-4.843236876256D-01
    -6.865710020065D-06 7.409637211822D-03 1.192465424538D-05 5.153684766769D+03
     1.440000000000D+04 8.568167686462D-08-1.253031306012D-01 1.545995473862D-07
     9.722907200626D-01 1.550312500000D+02-2.545951632099D+00-7.647104246872D-09
     1.742929742877D-10 0.000000000000D+00 2.191000000000D+03 0.000000000000D+00
     0.000000000000D+00 0.000000000000D+00 2.328306436539D-09 6.400000000000D+01
     0.000000000000D+00 0.000000000000D+00                                      
G12 2022 01 02 04 00 00-1.496705226600D-04-5.570655048359D-12 0.000000000000D+00
     5.200000000000D+01 1.232187500000D+02 3.999809465262D-09 1.870396150422D-01
     6.247311830521D-06 8.511766442098D-03 1.103803515434D-05 5.153632957459D+03
     1.440000000000D+04-1.043081283569D-07 3.090119342617D+00 6.146728992462D-08
     9.713374416804D-01 1.769375000000D+02 1.232518811447D+00-7.722107371054D-09
    -2.378670509746D-10 0.000000000000D+00 2.191000000000D+03 0.000000000000D+00
     0.000000000000D+00 0.000000000000D+00-1.257285475731D-08 5.200000000000D+01
     0.000000000000D+00 0.000000000000D+00                                      
G15 2022 01 02 04 00 00-9.466055780649D-05 2.842170943040D-12 0.000000000000D+00
     7.700000000000D+01 1.806250000000D+01 5.320221608585D-09 2.803919020585D+00
     8.456408977509D-07 1.391333364882D-02 7.748603820801D-06 5.153711774826D+03
     1.440000000000D+04 7.078051567078D-08 8.007734499656D-01-1.136213541031D-07
     9.296354257670D-01 2.121250000000D+02 1.068407148658D+00-8.029620180196D-09
     6.771710640358D-10 0.000000000000D+00 2.191000000000D+03 0.000000000000D+00
     0.000000000000D+00 0.000000000000D+00-1.071020960808D-08 7.700000000000D+01
     0.000000000000D+00 0.000000000000D+00                                      
G18 2022 01 02 04 00 00 2.686763182282D-04-7.048583938740D-12 0.000000000000D+00
     1.150000000000D+02-1.399062500000D+02 4.529831542809D-09 1.706751484730D+00
    -7.078051567078D-06 2.097161603160D-03 1.333653926849D-06 5.153635490417D+03
     1.440000000000D+04 5.215406417847D-08-1.149362561370D+00 7.264316082001D-08
     9.701769760624D-01 3.590937500000D+02 3.099348114507D+00-8.426422422888D-09
    -3.621579424748D-10 0.000000000000D+00 2.191000000000D+03 0.000000000000D+00
     0.000000000000D+00 0.000000000000D+00-8.381903171539D-09 8.830000000000D+02
     0.000000000000D+00 0.000000000000D+00                                      
G21 2022 01 02 04 00 00 1.551890745759D-04 9.094947017729D-13 0.000000000000D+00
     5.000000000000D+01-1.049062500000D+02 4.604477509256D-09-2.407439087090D+00
    -4.854053258896D-06 2.444335108157D-02-9.462237358093D-07 5.153603450775D+03
     1.440000000000D+04 1.136213541031D-07-1.247566961737D+00 4.302710294724D-07
     9.589525191244D-01 3.943125000000D+02-1.034762095549D+00-8.124981295227D-09
    -2.153661137202D-10 0.000000000000D+00 2.191000000000D+03 0.000000000000D+00
     0.000000000000D+00 0.000000000000D+00-1.024454832077D-08 5.000000000000D+01
     0.000000000000D+00 0.000000000000D+00                                      
G23 2022 01 02 04 00 00 1.546228304505D-05-3.979039320257D-12 0.000000000000D+00
     1.510000000000D+02-1.375625000000D+02 4.011595670490D-09 8.751110338300D-01
    -7.152557373047D-06 1.954260515049D-03 1.188367605209D-05 5.153703260422D+03
     1.440000000000D+04 5.587935447693D-09-1.499200261651D-01 2.235174179077D-08
     9.673317364496D-01 1.518437500000D+02 2.895874607338D+00-7.654961717025D-09
     1.828647599084D-10 0.000000000000D+00 2.191000000000D+03 0.000000000000D+00
     0.000000000000D+00 0.000000000000D+00-8.381903171539D-09 1.510000000000D+02
     0.000000000000D+00 0.000000000000D+00                                      
G24 2022 01 02 04 00 00 2.767532132566D-04 7.958078640513D-13 0.000000000000D+00
     1.800000000000D+01-1.793750000000D+01 5.441655238212D-09 1.823313568626D+00
    -1.030042767525D-06 1.224885205738D-02 6.537884473801D-06 5.153690427780D+03
     1.440000000000D+04-2.589076757431D-07 1.896069160194D+00-4.656612873077D-08
     9.340684230362D-01 2.409375000000D+02 7.969822772823D-01-8.361419715265D-09
    -4.996636701403D-10 0.000000000000D+00 2.191000000000D+03 0.000000000000D+00
     0.000000000000D+00 0.000000000000D+00 2.328306436539D-09 1.800000000000D+01
     0.000000000000D+00 0.000000000000D+00                                      
G25 2022 01 02 04 00 00 2.647684887052D-04 5.684341886081D-12 0.000000000000D+00
     5.600000000000D+01 1.165625000000D+02 4.278392497935D-09-3.415947069621D-02
     6.059184670448D-06 1.028592989314D-02 1.162104308605D-05 5.153738561630D+03
     1.440000000000D+04-2.421438694000D-08 3.013986045828D+00 1.247972249985D-07
     9.587316931033D-01 1.600000000000D+02 9.667026041409D-01-7.877113827695D-09
    -3.232277494475D-10 0.000000000000D+00 2.191000000000D+03 0.000000000000D+00
     0.000000000000D+00 0.000000000000D+00 5.587935447693D-09 5.600000000000D+01
     0.000000000000D+00 0.000000000000D+00                                      
G31 2022 01 02 04 00 00-1.579578965902D-04-1.818989403546D-12 0.000000000000D+00
     3.100000000000D+01-1.121875000000D+01 4.895561062626D-09 4.041903573393D-01
    -4.619359970093D-07 1.046743651386D-02 6.787478923798D-06 5.153655956268D+03
     1.440000000000D+04 1.341104507446D-07 1.995999226042D+00 1.713633537292D-07
     9.549178159314D-01 2.443125000000D+02 3.607782048204D-01-8.105337619846D-09
    -5.478799642568D-10 0.000000000000D+00 2.191000000000D+03 0.000000000000D+00
     0.000000000000D+00 0.000000000000D+00-1.303851604462D-08 3.100000000000D+01
     0.000000000000D+00 0.000000000000D+00                                      
G32 2022 01 02 04 00 00-4.405295476317D-05-5.798028723802D-12 0.000000000000D+00
     6.200000000000D+01 9.968750000000D+00 4.744483341061D-09-1.845163382438D+00
     5.383044481277D-07 5.358815891668D-03 7.340684533119D-06 5.153746658325D+03
     1.440000000000D+04 7.264316082001D-08 9.166843583030D-01-1.303851604462D-07
     9.575901678856D-01 2.382187500000D+02-2.382683443986D+00-7.813539751008D-09
     6.389551864768D-10 0.000000000000D+00 2.191000000000D+03 0.000000000000D+00
     0.000000000000D+00 0.000000000000D+00 4.656612873077D-10 6.200000000000D+01
     0.000000000000D+00 0.000000000000D+00                                      
C01 2022 01 02 02 00 00-2.816321793944D-04 4.024602873187D-11 0.000000000000D+00
     1.000000000000D+00 1.043890625000D+03-9.651830608915D-09 1.129652916247D+00
     3.396114334464D-05 6.096098804846D-04 2.707820385695D-06 6.493422557831D+03
     7.200000000000D+03-2.160668373108D-07-2.518968090572D+00 5.681067705154D-08
     8.471612012645D-02-8.195312500000D+01-1.845014877235D+00 1.083938007512D-08
    -8.807509725275D-10 0.000000000000D+00 8.350000000000D+02 0.000000000000D+00
     0.000000000000D+00 0.000000000000D+00-5.800000000000D-09 0.000000000000D+00
     0.000000000000D+00 0.000000000000D+00                                      
C02 2022 01 02 02 00 00 7.509763818234D-04-3.583622287806D-11 0.000000000000D+00
     1.000000000000D+00 1.028218750000D+03-1.168655822063D-08-2.580089135617D+00
     3.352994099259D-05 1.138455700129D-03-4.194676876068D-06 6.493398513794D+03
     7.200000000000D+03 5.136243999004D-07-2.324726036822D+00 7.282942533493D-07
     7.170215742552D-02 1.214375000000D+02 6.142927647194D-01 1.269874323934D-08
    -4.889489381144D-10 0.000000000000D+00 8.350000000000D+02 0.000000000000D+00
     0.000000000000D+00 0.000000000000D+00 1.000000000000D-09 0.000000000000D+00
     0.000000000000D+00 0.000000000000D+00                                      
C03 2022 01 02 02 00 00 4.904803354293D-04 8.074518831336D-11 0.000000000000D+00
     1.000000000000D+00 1.028062500000D+03-1.135940173611D-08 2.982559358769D+00
     3.340281546116D-05 8.506504818797D-04-1.021334901452D-05 6.493305446625D+03
     7.200000000000D+03 7.916241884232D-09-2.286057476636D+00 2.901069819927D-07
     7.991187228453D-02 3.157500000000D+02 1.757506486834D+00 1.252266447638D-08
    -6.768139063016D-10 0.000000000000D+00 8.350000000000D+02 0.000000000000D+00
     0.000000000000D+00 0.000000000000D+00 2.300000000000D-09 0.000000000000D+00
     0.000000000000D+00 0.000000000000D+00                                      
C04 2022 01 02 02 00 00-1.798942685127D-04 8.610978596835D-11 0.000000000000D+00
     1.000000000000D+00 1.003515625000D+03-1.030721505116D-08 1.399055633997D+00
     3.280816599727D-05 5.904337158427D-04-4.884786903858D-06 6.493471656799D+03
     7.200000000000D+03-1.229345798492D-07-2.436995326592D+00 1.303851604462D-07
     8.676410010732D-02 1.599218750000D+02-1.927826452110D+00 1.136868783720D-08
    -7.825325956236D-10 0.000000000000D+00 8.350000000000D+02 0.000000000000D+00
     0.000000000000D+00 0.000000000000D+00 5.100000000000D-09 0.000000000000D+00
     0.000000000000D+00 0.000000000000D+00                                      
C05 2022 01 02 02 00 00 3.519305028021D-04 1.138822369740D-11 0.000000000000D+00
     1.000000000000D+00 9.057031250000D+02-1.168655822063D-08-2.738125437138D+00
     2.954807132483D-05 6.481183227152D-04-1.155771315098D-05 6.493479562759D+03
     7.200000000000D+03 2.654269337654D-07-2.205216521171D+00 1.653097569942D-07
     7.633595336743D-02 3.475000000000D+02 2.121592760511D-01 1.282303413084D-08
    -5.421654405097D-10 0.000000000000D+00 8.350000000000D+02 0.000000000000D+00
     0.000000000000D+00 0.000000000000D+00-5.000000000000D-10 0.000000000000D+00
     0.000000000000D+00 0.000000000000D+00                                      
C06 2022 01 02 02 00 00-1.907940022647D-04 6.234746052769D-11 0.000000000000D+00
     1.000000000000D+00 4.573437500000D+01 2.107230631757D-09-1.988272487736D+00
     1.480802893639D-06 2.728677703999D-03 2.319458872080D-06 6.492850410461D+03
     7.200000000000D+03-7.310882210732D-08 1.329060557141D+00 1.536682248116D-08
     9.446420130915D-01 1.671250000000D+02 3.034964081888D+00-2.035084769449D-09
     4.128743407307D-10 0.000000000000D+00 8.350000000000D+02 0.000000000000D+00
     0.000000000000D+00 0.000000000000D+00 8.200000000000D-09 0.000000000000D+00
     0.000000000000D+00 0.000000000000D+00                                      
C08 2022 01 02 02 00 00 2.632581163198D-05 3.029843043123D-11 0.000000000000D+00
     1.000000000000D+00-1.188906250000D+03 4.796628370253D-10-1.298175743716D-01
    -3.898423165083D-05 2.147038583644D-03 2.239830791950D-06 6.492891014099D+03
     7.200000000000D+03 1.974403858185D-07-7.966119424964D-01 1.061707735062D-07
     1.048393354088D+00 1.977968750000D+02-2.997731330445D+00-2.157232714544D-09
    -7.375307211149D-10 0.000000000000D+00 8.350000000000D+02 0.000000000000D+00
     0.000000000000D+00 0.000000000000D+00 1.080000000000D-08 0.000000000000D+00
     0.000000000000D+00 0.000000000000D+00                                      
C09 2022 01 02 02 00 00-3.990827826783D-04-3.225331113299D-11-8.131516293641D-20
     3.000000000000D+00 3.740625000000D+01 2.104016212149D-09-3.094067518594D+00
     1.236796379089D-06 8.564221323468D-03 2.040062099695D-06 6.493406641006D+03
     7.200000000000D+03-2.561137080193D-08 1.372243274366D+00 1.583248376846D-08
     9.495888559474D-01 1.763906250000D+02-2.368793974554D+00-1.997583207359D-09
     3.314423773340D-10 0.000000000000D+00 8.350000000000D+02 0.000000000000D+00
     0.000000000000D+00 0.000000000000D+00 6.700000000000D-09 2.000000000000D+00
     0.000000000000D+00 0.000000000000D+00                                      
C13 2022 01 02 02 00 00-1.596102956682D-04 1.163957819017D-11 0.000000000000D+00
     1.000000000000D+00-1.165328125000D+03 6.107397254753D-10-7.360170213090D-01
    -3.831554204226D-05 4.450462292880D-03-9.741634130478D-07 6.493438224792D+03
     7.200000000000D+03 1.643784344196D-07-8.201284252294D-01 1.401640474796D-07
     1.009950460719D+00 2.862187500000D+02-2.527461441840D+00-2.258308353322D-09
    -6.953861084798D-10 0.000000000000D+00 8.350000000000D+02 0.000000000000D+00
     0.000000000000D+00 0.000000000000D+00-9.600000000000D-09 0.000000000000D+00
     0.000000000000D+00 0.000000000000D+00                                      
C14 2022 01 02 02 00 00 4.800901515409D-04-9.676703882633D-12 0.000000000000D+00
     1.000000000000D+00-7.134375000000D+01 3.436214560701D-09 3.094625503345D+00
    -3.513880074024D-06 1.098952488974D-03 1.240149140358D-05 5.282631029129D+03
     7.200000000000D+03 4.190951585770D-08 2.737737370322D-01 8.940696716309D-08
     9.656373174360D-01 1.143593750000D+02-5.120166376281D-01-6.347764409867D-09
     6.639562278705D-10 0.000000000000D+00 8.350000000000D+02 0.000000000000D+00
     0.000000000000D+00 0.000000000000D+00 6.400000000000D-09 0.000000000000D+00
     0.000000000000D+00 0.000000000000D+00                                      
C16 2022 01 02 02 00 00 4.316749982536D-05 1.179678577046D-11 0.000000000000D+00
     1.000000000000D+00 4.310937500000D+01 2.009726570321D-09-2.638651618866D+00
     1.355540007353D-06 3.943360410631D-03 2.541579306126D-06 6.493585428238D+03
     7.200000000000D+03-6.752088665962D-08 1.318955930346D+00-1.676380634308D-08
     9.600161161589D-01 1.651093750000D+02-2.472527816125D+00-1.932223342001D-09
     4.225175995540D-10 0.000000000000D+00 8.350000000000D+02 0.000000000000D+00
     0.000000000000D+00 0.000000000000D+00-2.500000000000D-09 0.000000000000D+00
     0.000000000000D+00 0.000000000000D+00                                      
C23 2022 01 02 02 00 00-9.651668369770D-04-2.152056310933D-12 0.000000000000D+00
     1.000000000000D+00 7.843750000000D+00 4.080169955456D-09-8.036653917751D-01
     4.256144165993D-07 2.383234677836D-04 1.034932211041D-05 5.282613363266D+03
     7.200000000000D+03-4.936009645462D-08 2.377203775645D+00-5.587935447693D-08
     9.481399496975D-01 1.416406250000D+02 1.127247737021D-01-6.699207620316D-09
    -7.696749171926D-10 0.000000000000D+00 8.350000000000D+02 0.000000000000D+00
     0.000000000000D+00 0.000000000000D+00 2.500000000000D-08 1.000000000000D+00
     0.000000000000D+00 0.000000000000D+00                                      
C24 2022 01 02 02 00 00-9.475745027885D-04 2.152944489353D-12 0.000000000000D+00
     1.000000000000D+00 2.304687500000D+01 4.055883229531D-09 3.761551912993D-01
     1.021660864353D-06 7.821947801858D-04 1.023383811116D-05 5.282613153458D+03
     7.200000000000D+03 4.796311259270D-08 2.377021144952D+00-5.075708031654D-08
     9.481322840068D-01 1.491250000000D+02 5.319060007742D-01-6.647776906592D-09
    -7.807468069526D-10 0.000000000000D+00 8.350000000000D+02 0.000000000000D+00
     0.000000000000D+00 0.000000000000D+00 7.000000000000D-09 1.000000000000D+00
     0.000000000000D+00 0.000000000000D+00                                      
C25 2022 01 02 02 00 00-8.010494057089D-04 5.813127756937D-12 0.000000000000D+00
     1.000000000000D+00 7.921875000000D+00 4.050883021252D-09-3.936363118696D-01
     3.948807716370D-07 5.708436947316D-04 1.011788845062D-05 5.282617858887D+03
     7.200000000000D+03 1.862645149231D-08 2.352014159356D+00-6.519258022308D-08
     9.494395695462D-01 1.498906250000D+02 4.662828326545D-01-6.645633960187D-09
    -7.900329080417D-10 0.000000000000D+00 8.350000000000D+02 0.000000000000D+00
     0.000000000000D+00 0.000000000000D+00 9.000000000000D-10 1.000000000000D+00
     0.000000000000D+00 0.000000000000D+00                                      
C26 2022 01 02 02 00 00 7.994147017598D-04-5.370814903927D-12 0.000000000000D+00
     1.000000000000D+00 1.909375000000D+01 4.054097440860D-09 1.205149415036D+00
     7.613562047482D-07 8.636530255899D-04 9.727198630571D-06 5.282617815018D+03
     7.200000000000D+03 6.565824151039D-08 2.352589500167D+00 2.840533852577D-08
     9.494923457788D-01 1.571562500000D+02 4.311139089848D-01-6.655991534478D-09
    -7.232444117471D-10 0.000000000000D+00 8.350000000000D+02 0.000000000000D+00
     0.000000000000D+00 0.000000000000D+00-4.900000000000D-09 1.000000000000D+00
     0.000000000000D+00 0.000000000000D+00                                      
C33 2022 01 02 02 00 00-9.568302193657D-04 1.866951038210D-12 0.000000000000D+00
     1.000000000000D+00-8.056250000000D+01 3.330853029113D-09 2.479819538186D+00
    -3.958586603403D-06 1.818439923227D-04 1.236423850060D-05 5.282631221771D+03
     7.200000000000D+03 3.632158041000D-08 2.676769220697D-01 3.725290298462D-09
     9.670447616617D-01 1.170625000000D+02-3.099715368387D-01-6.281333071307D-09
     6.496699185027D-10 0.000000000000D+00 8.350000000000D+02 0.000000000000D+00
     0.000000000000D+00 0.000000000000D+00-4.250000000000D-08 1.000000000000D+00
     0.000000000000D+00 0.000000000000D+00                                      
C38 2022 01 02 02 00 00 2.010262105614D-04 2.792432951537D-12 0.000000000000D+00
     1.000000000000D+00-1.263750000000D+03 8.743221333120D-10 6.742969932335D-02
    -4.117935895920D-05 2.251007594168D-03 1.499429345131D-06 6.493701234818D+03
     7.200000000000D+03 1.252628862858D-07-8.166371214940D-01 4.051253199577D-08
     9.830528773325D-01 1.927656250000D+02-2.952505244357D+00-2.319739483604D-09
    -6.318120317929D-10 0.000000000000D+00 8.350000000000D+02 0.000000000000D+00
     0.000000000000D+00 0.000000000000D+00 5.200000000000D-09 1.000000000000D+00
     0.000000000000D+00 0.000000000000D+00                                      
C39 2022 01 02 02 00 00 3.455253317952D-05 1.225686219186D-13 0.000000000000D+00
     1.000000000000D+00 5.384375000000D+01 1.956510067926D-09-1.691939954125D+00
     1.715496182442D-06 2.120313816704D-03 3.332272171974D-06 6.493798498154D+03
     7.200000000000D+03-6.891787052155D-08 1.249615569310D+00-4.097819328308D-08
     9.607717689378D-01 1.409843750000D+02 3.004949922694D+00-1.917937032633D-09
     5.771668984609D-10 0.000000000000D+00 8.350000000000D+02 0.000000000000D+00
     0.000000000000D+00 0.000000000000D+00 4.200000000000D-09 1.000000000000D+00
     0.000000000000D+00 0.000000000000D+00                                      
C41 2022 01 02 02 00 00-9.197145700455D-04-3.034905660115D-12 0.000000000000D+00
     1.000000000000D+00-7.315625000000D+01 3.362282909722D-09 3.096561080015D+00
    -3.595370799303D-06 1.385656767525D-03 1.192605122924D-05 5.282624755859D+03
     7.200000000000D+03 1.396983861923D-09 2.716561280024D-01 1.955777406693D-08
     9.658750138284D-01 1.237187500000D+02-1.705420259999D+00-6.244545824684D-09
     6.521700226420D-10 0.000000000000D+00 8.350000000000D+02 0.000000000000D+00
     0.000000000000D+00 0.000000000000D+00-2.330000000000D-08 1.000000000000D+00
     0.000000000000D+00 0.000000000000D+00                                      
C42 2022 01 02 02 00 00-9.303541155532D-04 1.347366662685D-12 0.000000000000D+00
     1.000000000000D+00-6.534375000000D+01 3.507646107540D-09-1.921730450530D+00
    -3.216322511435D-06 1.191900810227D-03 1.270603388548D-05 5.282624017715D+03
     7.200000000000D+03-1.396983861923D-08 2.722050163287D-01 9.778887033463D-08
     9.659104895918D-01 1.074218750000D+02-1.401382928927D+00-6.395980703983D-09
     6.964575816824D-10 0.000000000000D+00 8.350000000000D+02 0.000000000000D+00
     0.000000000000D+00 0.000000000000D+00-3.250000000000D-08 1.000000000000D+00
     0.000000000000D+00 0.000000000000D+00                                      
C59 2022 01 02 02 00 00-2.060551196337D-08-1.429967255717D-13 0.000000000000D+00
     1.000000000000D+00 8.602968750000D+02-6.763138854737D-09 3.468946294851D-01
     2.792524173856D-05 4.162928089499D-04 1.884438097477D-05 6.493487470627D+03
     7.200000000000D+03-2.612359821796D-07-2.774908509506D+00-6.891787052155D-08
     8.222314826130D-02-5.786562500000D+02-8.869063696788D-01 7.984261147953D-09
    -1.176120418708D-09 0.000000000000D+00 8.350000000000D+02 0.000000000000D+00
     0.000000000000D+00 0.000000000000D+00 4.220000000000D-08 1.000000000000D+00
     0.000000000000D+00 0.000000000000D+00                                      
C27 2022 01 02 02 00 00 6.547145312652D-04 6.007638830852D-12 0.000000000000D+00
     1.000000000000D+00 6.062500000000D+01 4.143744032143D-09 1.720563814492D+00
     2.960208803415D-06 5.469981115311D-04-2.686399966478D-06 5.282616954803D+03
     7.200000000000D+03-2.281740307808D-08-1.802199135936D+00 5.075708031654D-08
     9.658189986951D-01 4.165937500000D+02 9.541164133155D-01-7.341377226401D-09
     1.089331089298D-10 0.000000000000D+00 8.350000000000D+02 0.000000000000D+00
     0.000000000000D+00 0.000000000000D+00-4.500000000000D-09 1.000000000000D+00
     0.000000000000D+00 0.000000000000D+00                                      
C28 2022 01 02 02 00 00 1.593062188476D-05 4.424904886946D-12 0.000000000000D+00
     1.000000000000D+00 6.081250000000D+01 4.075526904912D-09-9.097040110407D-01
     2.900138497353D-06 1.980628585443D-04-3.278721123934D-06 5.282636011124D+03
     7.200000000000D+03-9.778887033463D-08-1.802373603547D+00 1.117587089539D-08
     9.657001790258D-01 4.289375000000D+02-1.916531409375D+00-7.432452448621D-09
     7.714607058635D-11 0.000000000000D+00 8.350000000000D+02 0.000000000000D+00
     0.000000000000D+00 0.000000000000D+00-4.400000000000D-09 1.000000000000D+00
     0.000000000000D+00 0.000000000000D+00                                      
R 1 2022 01 02 02 15 00 7.290393114090E-06 0.000000000000E+00 1.800000000000E+04
    -1.565341308594E+04-2.295022010803E+00 0.000000000000E+00 0.000000000000E+00
     1.069336718750E+04 4.512786865234E-01 9.313225746155E-10 1.000000000000E+00
     1.706882128906E+04-2.386199951172E+00-4.656612873077E-09 0.000000000000E+00
C60 2022 01 02 02 00 00-1.387670636177D-07 3.375077994860D-14 0.000000000000D+00
     1.000000000000D+00 1.059750000000D+03-5.040924260444D-09 1.529986322254D+00
     3.452971577644D-05 4.661455750465D-05 2.573709934950D-06 6.493416217804D+03
     7.200000000000D+03-9.359791874886D-08-2.441747324851D+00 2.388842403889D-07
     1.216812058364D-01-8.723437500000D+01 2.834692263100D+00 6.024536660420D-09
    -8.375348866898D-10 0.000000000000D+00 8.350000000000D+02 0.000000000000D+00
     0.000000000000D+00 0.000000000000D+00 4.980000000000D-08 1.000000000000D+00
     0.000000000000D+00 0.000000000000D+00                                      
R 2 2022 01 02 02 15 00 5.052005872130E-04 9.094947017729E-13 1.800000000000E+04
     5.537591796875E+03-3.090360641479E+00 9.313225746155E-10 0.000000000000E+00
     1.013239794922E+04 3.474721908569E-01-2.793967723846E-09-4.000000000000E+00
     2.278882568359E+04 5.912466049194E-01-1.862645149231E-09 0.000000000000E+00
R 8 2022 01 02 02 15 00-6.284750998020E-05 0.000000000000E+00 1.800000000000E+04
    -2.484880322266E+04-4.087991714478E-01-1.862645149231E-09 0.000000000000E+00
     4.733679199219E+03 2.172040939331E-01 3.725290298462E-09 6.000000000000E+00
     3.214142578125E+03-3.539302825928E+00-3.725290298462E-09 0.000000000000E+00
R10 2022 01 02 02 15 00-7.854495197535E-05 0.000000000000E+00 1.800000000000E+04
    -8.397710937500E+03 1.119769096375E+00 3.725290298462E-09 0.000000000000E+00
    -8.197688964844E+03-2.893078804016E+00-9.313225746155E-10-7.000000000000E+00
     2.264511865234E+04-6.244821548462E-01-9.313225746155E-10 0.000000000000E+00
R11 2022 01 02 02 15 00 4.794262349606E-05-9.094947017729E-13 1.803000000000E+04
    -1.373388964844E+04 1.034943580627E+00 0.000000000000E+00 4.000000000000E+00
     1.071500585938E+04-2.334024429321E+00 0.000000000000E+00 0.000000000000E+00
     1.864584179688E+04 2.103619575500E+00-3.725290298462E-09 0.000000000000E+00
R12 2022 01 02 02 15 00 2.914723008871E-04 2.728484105319E-12 1.800000000000E+04
    -1.081051806641E+04 2.846755981445E-01-3.725290298462E-09 0.000000000000E+00
     2.292675439453E+04-2.886266708374E-01 9.313225746155E-10-1.000000000000E+00
     2.759756835938E+03 3.543514251709E+00-4.656612873077E-09 0.000000000000E+00
R17 2022 01 02 02 15 00 4.888866096735E-04 2.728484105319E-12 1.800000000000E+04
     1.743565332031E+04 8.949537277222E-01 0.000000000000E+00 0.000000000000E+00
     1.636509326172E+04 8.409214019775E-01-3.725290298462E-09 4.000000000000E+00
     8.840916015625E+03-3.330513000488E+00 0.000000000000E+00 0.000000000000E+00
R18 2022 01 02 02 15 00 1.024780794978E-04 9.094947017729E-13 1.800000000000E+04
     1.408040917969E+04 1.810189247131E+00 2.793967723846E-09 0.000000000000E+00
     3.032225097656E+03 2.248505592346E+00-4.656612873077E-09-3.000000000000E+00
     2.108772558594E+04-1.528808593750E+00 0.000000000000E+00 0.000000000000E+00
R24 2022 01 02 02 15 00 7.383245974779E-05 1.818989403546E-12 1.800000000000E+04
     1.076391113281E+04-5.699310302734E-01-4.656612873077E-09 0.000000000000E+00
     2.143010839844E+04-1.056940078735E+00 0.000000000000E+00 2.000000000000E+00
    -8.649238769531E+03-3.320042610168E+00 0.000000000000E+00 0.000000000000E+00
E03 2022 01 02 01 50 00-5.126633914188D-04-3.979039320257D-12 0.000000000000D+00
     1.100000000000D+01 3.406250000000D+00 3.292994309288D-09-2.605651096741D-01
     2.123415470123D-07 2.663341583684D-04 8.700415492058D-06 5.440608213425D+03
     6.600000000000D+03-1.862645149231D-08 7.791431338446D-01 2.235174179077D-08
     9.556942421470D-01 1.523750000000D+02 1.037175192087D+00-5.353437277865D-09
     8.232485773220D-10 5.120000000000D+02 2.191000000000D+03 0.000000000000D+00
     0.000000000000D+00 0.000000000000D+00 3.492459654808D-09 3.958120942116D-09
     0.000000000000D+00 0.000000000000D+00                                      
E05 2022 01 02 01 50 00-2.219197922386D-04 2.842170943040D-12 0.000000000000D+00
     1.100000000000D+01 5.187500000000D+00 3.350496704493D-09-4.745850010102D-01
     2.738088369370D-07 1.323564210907D-04 8.594244718552D-06 5.440607427597D+03
     6.600000000000D+03 3.725290298462D-08 7.791380458156D-01-3.911554813385D-08
     9.557073923176D-01 1.562187500000D+02 2.043475929672D+00-5.392724628627D-09
     7.989618513966D-10 5.120000000000D+02 2.191000000000D+03 0.000000000000D+00
     0.000000000000D+00 0.000000000000D+00 3.958120942116D-09 4.423782229424D-09
     0.000000000000D+00 0.000000000000D+00                                      
E15 2022 01 02 01 50 00 7.717770640738D-04-2.202682480856D-12 0.000000000000D+00
     1.100000000000D+01-1.203750000000D+02 2.939765310168D-09-2.663377855853D+00
    -5.671754479408D-06 3.543638158590D-04-3.563240170479D-06 5.440601675034D+03
     6.600000000000D+03 5.587935447693D-08-1.323554837154D+00 6.519258022308D-08
     9.964246975911D-01 4.333437500000D+02-1.497407869551D+00-5.904174503995D-09
    -2.671539851787D-10 5.120000000000D+02 2.191000000000D+03 0.000000000000D+00
     0.000000000000D+00 0.000000000000D+00 6.053596735001D-09 6.752088665962D-09
     0.000000000000D+00 0.000000000000D+00                                      
E24 2022 01 02 01 50 00-1.312422624324D-03-2.070521532005D-11 0.000000000000D+00
     1.100000000000D+01 1.628125000000D+02 2.542248752008D-09-1.979889073298D-01
     7.469207048416D-06 6.862649461254D-04 1.353025436401D-05 5.440622213364D+03
     6.600000000000D+03 7.450580596924D-09 2.880196167571D+00-4.842877388000D-08
     9.731714084497D-01 5.931250000000D+01 4.909836294961D-01-5.045567310988D-09
    -5.321650239522D-10 5.120000000000D+02 2.191000000000D+03 0.000000000000D+00
     0.000000000000D+00 0.000000000000D+00-3.026798367500D-09-3.725290298462D-09
     0.000000000000D+00 0.000000000000D+00                                      
E31 2022 01 02 01 50 00-4.901757929474D-04-5.542233338929D-13 0.000000000000D+00
     1.100000000000D+01 1.477187500000D+02 2.587964941985D-09 1.745319867212D+00
     6.677582859993D-06 3.193137235940D-04 1.254864037037D-05 5.440624656677D+03
     6.600000000000D+03 5.215406417847D-08 2.875720801269D+00-1.490116119385D-08
     9.752268507757D-01 7.878125000000D+01-7.143231238425D-01-5.038066998570D-09
    -4.825200988989D-10 5.120000000000D+02 2.191000000000D+03 0.000000000000D+00
     0.000000000000D+00 0.000000000000D+00 5.587935447693D-09 6.286427378654D-09
     0.000000000000D+00 0.000000000000D+00                                      
E36 2022 01 02 01 50 00-3.122082562186D-04-5.343281372916D-12 0.000000000000D+00
     1.100000000000D+01-1.586250000000D+02 2.994410443500D-09-1.293939650832D+00
    -7.262453436852D-06 2.814342733473D-04-3.835186362267D-06 5.440602264404D+03
     6.600000000000D+03-3.725290298462D-09-1.323517139218D+00 3.725290298462D-09
     9.964704050035D-01 4.377500000000D+02-1.301028346196D+00-6.033822761509D-09
    -3.417999516257D-10 5.120000000000D+02 2.191000000000D+03 0.000000000000D+00
     0.000000000000D+00 0.000000000000D+00 5.820766091347D-09 6.752088665962D-09
     0.000000000000D+00 0.000000000000D+00                                      
E25 2022 01 02 01 50 00-5.588679341599D-04-1.335820343229D-12 0.000000000000D+00
     1.100000000000D+01 1.530000000000D+02 2.518319183817D-09-7.678877478926D-03
     7.085502147675D-06 3.145051887259D-04 1.417659223080D-05 5.440628383636D+03
     6.600000000000D+03-7.450580596924D-09 2.875767156754D+00-6.891787052155D-08
     9.752579670432D-01 4.256250000000D+01-5.292080009403D-01-5.017709007721D-09
    -5.557374344091D-10 5.120000000000D+02 2.191000000000D+03 0.000000000000D+00
     0.000000000000D+00 0.000000000000D+00 4.190951585770D-09 4.423782229424D-09
     0.000000000000D+00 0.000000000000D+00                                      
C07 2022 01 02 02 00 00 5.045975558460D-05-4.583000645653D-11 0.000000000000D+00
     4.000000000000D+00 1.194453125000D+03 7.532456614195D-10 2.047902615913D+00
     3.869365900755D-05 1.766242552549D-03 2.499297261238D-05 6.492810577393D+03
     7.200000000000D+03-3.236345946789D-07-2.966776696329D+00-6.146728992462D-08
     8.823381080781D-01-5.689531250000D+02-3.017209996896D+00-1.565065191247D-09
    -1.485776174256D-10 0.000000000000D+00 8.350000000000D+02 0.000000000000D+00
     0.000000000000D+00 0.000000000000D+00 1.430000000000D-08 0.000000000000D+00
     0.000000000000D+00 0.000000000000D+00                                      
C40 2022 01 02 02 00 00 2.318971091881D-04 3.422151451105D-12 0.000000000000D+00
     1.000000000000D+00 1.307296875000D+03 5.785955293977D-10 2.308800698908D+00
     4.228483885527D-05 1.743933185935D-03 2.004019916058D-05 6.493778152466D+03
     7.200000000000D+03-7.404014468193D-08-2.854001001375D+00 5.280598998070D-07
     1.004935700429D+00-3.723750000000D+02 3.132033010592D+00-1.867934949846D-09
     1.335769925893D-10 0.000000000000D+00 8.350000000000D+02 0.000000000000D+00
     0.000000000000D+00 0.000000000000D+00 1.200000000000D-09 1.000000000000D+00
     0.000000000000D+00 0.000000000000D+00                                      
E03 2022 01 02 02 00 00-5.126657779329D-04-3.979039320257D-12 0.000000000000D+00
     1.200000000000D+01 3.406250000000D+00 3.293708624756D-09-1.861665411437D-01
     2.142041921616D-07 2.663279883564D-04 8.702278137207D-06 5.440608200073D+03
     7.200000000000D+03-2.235174179077D-08 7.791399461462D-01 1.676380634308D-08
     9.556947585570D-01 1.524375000000D+02 1.037162274520D+00-5.352722962397D-09
     8.186055267774D-10 5.120000000000D+02 2.191000000000D+03 0.000000000000D+00
     0.000000000000D+00 0.000000000000D+00 3.492459654808D-09 3.958120942116D-09
     0.000000000000D+00 0.000000000000D+00                                      
E05 2022 01 02 02 00 00-2.219179878011D-04 2.856381797756D-12 0.000000000000D+00
     1.200000000000D+01 5.625000000000D+00 3.357282701443D-09-4.001410615385D-01
     2.812594175339D-07 1.323022879660D-04 8.592382073402D-06 5.440607320786D+03
     7.200000000000D+03 4.842877388000D-08 7.791348698204D-01-3.725290298462D-08
     9.557078794693D-01 1.563437500000D+02 2.043417648479D+00-5.397367679171D-09
     7.936044853837D-10 5.120000000000D+02 2.191000000000D+03 0.000000000000D+00
     0.000000000000D+00 0.000000000000D+00 3.958120942116D-09 4.423782229424D-09
     0.000000000000D+00 0.000000000000D+00                                      
E15 2022 01 02 02 00 00 7.717757835053D-04-2.202682480856D-12 0.000000000000D+00
     1.200000000000D+01-1.216250000000D+02 2.937622363763D-09-2.588442927426D+00
    -5.727633833885D-06 3.542646300048D-04-3.617256879807D-06 5.440602108002D+03
     7.200000000000D+03 5.029141902924D-08-1.323558321825D+00 7.450580596924D-08
     9.964245088746D-01 4.345625000000D+02-1.497956939279D+00-5.911674816414D-09
    -2.696540893180D-10 5.120000000000D+02 2.191000000000D+03 0.000000000000D+00
     0.000000000000D+00 0.000000000000D+00 6.053596735001D-09 6.752088665962D-09
     0.000000000000D+00 0.000000000000D+00                                      
E24 2022 01 02 02 00 00-1.312434964348D-03-2.070521532005D-11 0.000000000000D+00
     1.200000000000D+01 1.595000000000D+02 2.551892010831D-09-1.233416617439D-01
     7.305294275284D-06 6.858720444143D-04 1.348555088043D-05 5.440621353149D+03
     7.200000000000D+03 1.117587089539D-08 2.880193132016D+00-5.029141902924D-08
     9.731710705156D-01 6.025000000000D+01 4.907207387285D-01-5.047710257393D-09
    -5.300220775470D-10 5.120000000000D+02 2.191000000000D+03 0.000000000000D+00
     0.000000000000D+00 0.000000000000D+00-3.026798367500D-09-3.725290298462D-09
     0.000000000000D+00 0.000000000000D+00                                      
E25 2022 01 02 02 00 00-5.588686326519D-04-1.335820343229D-12 0.000000000000D+00
     1.200000000000D+01 1.537812500000D+02 2.500818454841D-09 6.573376618950D-02
     7.119029760361D-06 3.149301046506D-04 1.399964094162D-05 5.440629423141D+03
     7.200000000000D+03-3.725290298462D-09 2.875764134365D+00-6.705522537231D-08
     9.752576510529D-01 4.668750000000D+01-5.282358655441D-01-5.014494588113D-09
    -5.560945921433D-10 5.120000000000D+02 2.191000000000D+03 0.000000000000D+00
     0.000000000000D+00 0.000000000000D+00 4.190951585770D-09 4.423782229424D-09
     0.000000000000D+00 0.000000000000D+00                                      
E36 2022 01 02 02 00 00-3.122114576399D-04-5.343281372916D-12 0.000000000000D+00
     1.200000000000D+01-1.584062500000D+02 2.999410651779D-09-1.219474700930D+00
    -7.236376404762D-06 2.814563922584D-04-3.812834620476D-06 5.440602327347D+03
     7.200000000000D+03 1.862645149231D-09-1.323520771644D+00 5.587935447693D-09
     9.964701797142D-01 4.376250000000D+02-1.301107551506D+00-6.035608550180D-09
    -3.385855320179D-10 5.120000000000D+02 2.191000000000D+03 0.000000000000D+00
     0.000000000000D+00 0.000000000000D+00 5.820766091347D-09 6.752088665962D-09
     0.000000000000D+00 0.000000000000D+00                                      
E31 2022 01 02 02 00 00-4.901760839857D-04-5.542233338929D-13 0.000000000000D+00
     1.200000000000D+01 1.477812500000D+02 2.582607575972D-09 1.819695364062D+00
     6.686896085739D-06 3.193169832230D-04 1.252815127373D-05 5.440624654770D+03
     7.200000000000D+03 5.029141902924D-08 2.875717756936D+00-9.313225746155D-09
     9.752265464887D-01 7.871875000000D+01-7.143140127887D-01-5.037709840836D-09
    -4.793056792911D-10 5.120000000000D+02 2.191000000000D+03 0.000000000000D+00
     0.000000000000D+00 0.000000000000D+00 5.587935447693D-09 6.286427378654D-09
     0.000000000000D+00 0.000000000000D+00                                      
E03 2022 01 02 02 10 00-5.126681062393D-04-3.979039320257D-12 0.000000000000D+00
     1.300000000000D+01 3.406250000000D+00 3.294422940225D-09-1.117988665173D-01
     2.179294824600D-07 2.663385821506D-04 8.713454008102D-06 5.440608224869D+03
     7.800000000000D+03-2.421438694000D-08 7.791367599106D-01 9.313225746155D-09
     9.556952720413D-01 1.523437500000D+02 1.037180265487D+00-5.352008646928D-09
     8.139624762329D-10 5.120000000000D+02 2.191000000000D+03 0.000000000000D+00
     0.000000000000D+00 0.000000000000D+00 3.492459654808D-09 3.958120942116D-09
     0.000000000000D+00 0.000000000000D+00                                      
E05 2022 01 02 02 10 00-2.219162415713D-04 2.856381797756D-12 0.000000000000D+00
     1.300000000000D+01 6.187500000000D+00 3.364783013861D-09-3.256402174793D-01
     2.942979335785D-07 1.322344178334D-04 8.588656783104D-06 5.440607183456D+03
     7.800000000000D+03 5.774199962616D-08 7.791316967511D-01-2.980232238770D-08
     9.557083578435D-01 1.564687500000D+02 2.043302458309D+00-5.402725045184D-09
     7.882471193708D-10 5.120000000000D+02 2.191000000000D+03 0.000000000000D+00
     0.000000000000D+00 0.000000000000D+00 3.958120942116D-09 4.423782229424D-09
     0.000000000000D+00 0.000000000000D+00                                      
E15 2022 01 02 02 10 00 7.717744447291D-04-2.188471626141D-12 0.000000000000D+00
     1.300000000000D+01-1.228437500000D+02 2.935122259623D-09-2.513400903156D+00
    -5.779787898064D-06 3.541689366102D-04-3.686174750328D-06 5.440602607727D+03
     7.800000000000D+03 4.470348358154D-08-1.323561810885D+00 8.381903171539D-08
     9.964243143065D-01 4.361875000000D+02-1.498613098999D+00-5.919889444300D-09
    -2.717970357232D-10 5.120000000000D+02 2.191000000000D+03 0.000000000000D+00
     0.000000000000D+00 0.000000000000D+00 6.053596735001D-09 6.752088665962D-09
     0.000000000000D+00 0.000000000000D+00                                      
E24 2022 01 02 02 10 00-1.312447246164D-03-2.070521532005D-11 0.000000000000D+00
     1.300000000000D+01 1.560625000000D+02 2.562249585123D-09-4.862346024229D-02
     7.135793566704D-06 6.854616804048D-04 1.340918242931D-05 5.440620416641D+03
     7.800000000000D+03 1.676380634308D-08 2.880190093535D+00-5.215406417847D-08
     9.731707311186D-01 6.178125000000D+01 4.903869081374D-01-5.050210361533D-09
    -5.271648156734D-10 5.120000000000D+02 2.191000000000D+03 0.000000000000D+00
     0.000000000000D+00 0.000000000000D+00-3.026798367500D-09-3.725290298462D-09
     0.000000000000D+00 0.000000000000D+00                                      
E25 2022 01 02 02 10 00-5.588694475591D-04-1.335820343229D-12 0.000000000000D+00
     1.300000000000D+01 1.551875000000D+02 2.485103514536D-09 1.390731630126D-01
     7.180497050285D-06 3.153207944706D-04 1.383200287819D-05 5.440630437851D+03
     7.800000000000D+03-1.862645149231D-09 2.875761120754D+00-6.519258022308D-08
     9.752573292109D-01 5.056250000000D+01-5.271905447451D-01-5.012708799442D-09
    -5.564517498775D-10 5.120000000000D+02 2.191000000000D+03 0.000000000000D+00
     0.000000000000D+00 0.000000000000D+00 4.190951585770D-09 4.423782229424D-09
     0.000000000000D+00 0.000000000000D+00                                      
E31 2022 01 02 02 10 00-4.901763750240D-04-5.400124791777D-13 0.000000000000D+00
     1.300000000000D+01 1.475937500000D+02 2.575107263554D-09 1.893884526110D+00
     6.688758730888D-06 3.192478325218D-04 1.253932714462D-05 5.440624837875D+03
     7.800000000000D+03 4.842877388000D-08 2.875714715529D+00-5.587935447693D-09
     9.752262480534D-01 7.796875000000D+01-7.141185069536D-01-5.036995525367D-09
    -4.768055751518D-10 5.120000000000D+02 2.191000000000D+03 0.000000000000D+00
     0.000000000000D+00 0.000000000000D+00 5.587935447693D-09 6.286427378654D-09
     0.000000000000D+00 0.000000000000D+00                                      
E36 2022 01 02 02 10 00-3.122146590613D-04-5.343281372916D-12 0.000000000000D+00
     1.300000000000D+01-1.578750000000D+02 3.002267913652D-09-1.144871910499D+00
    -7.197260856628D-06 2.815407933667D-04-3.766268491745D-06 5.440602535248D+03
     7.800000000000D+03 7.450580596924D-09-1.323524408458D+00 9.313225746155D-09
     9.964699573506D-01 4.370312500000D+02-1.301324540293D+00-6.036680023382D-09
    -3.350139546759D-10 5.120000000000D+02 2.191000000000D+03 0.000000000000D+00
     0.000000000000D+00 0.000000000000D+00 5.820766091347D-09 6.752088665962D-09
     0.000000000000D+00 0.000000000000D+00                                      
R 1 2022 01 02 02 45 00 7.290393114090E-06 0.000000000000E+00 1.980000000000E+04
    -1.915023828125E+04-1.564786911011E+00-9.313225746155E-10 0.000000000000E+00
     1.166056250000E+04 5.859003067017E-01 1.862645149231E-09 1.000000000000E+00
     1.216939990234E+04-3.022253990173E+00-4.656612873077E-09 0.000000000000E+00
R 2 2022 01 02 02 45 00 5.052043125033E-04 9.094947017729E-13 1.980000000000E+04
    -1.689111328125E+01-3.030254364014E+00 0.000000000000E+00 0.000000000000E+00
     1.117575195313E+04 8.032531738281E-01-1.862645149231E-09-4.000000000000E+00
     2.296228417969E+04-3.999490737915E-01-2.793967723846E-09 0.000000000000E+00
R 8 2022 01 02 02 45 00-6.284844130278E-05 0.000000000000E+00 1.980000000000E+04
    -2.478458056641E+04 4.724092483521E-01-9.313225746155E-10 0.000000000000E+00
     5.003804687500E+03 4.268169403076E-02 4.656612873077E-09 6.000000000000E+00
    -3.198606933594E+03-3.539612770081E+00-2.793967723846E-09 0.000000000000E+00
R11 2022 01 02 02 45 00 4.794169217348E-05-9.094947017729E-13 1.983000000000E+04
    -1.207077880859E+04 7.805223464966E-01 9.313225746155E-10 4.000000000000E+00
     6.006364746094E+03-2.860198974609E+00 0.000000000000E+00 0.000000000000E+00
     2.166345263672E+04 1.227543830872E+00-2.793967723846E-09 0.000000000000E+00
R12 2022 01 02 02 45 00 2.914778888226E-04 2.728484105319E-12 1.980000000000E+04
    -1.011207910156E+04 4.497585296631E-01-2.793967723846E-09 0.000000000000E+00
     2.163573339844E+04-1.145691871643E+00 9.313225746155E-10-1.000000000000E+00
     8.948767578125E+03 3.288496971130E+00-4.656612873077E-09 0.000000000000E+00
R17 2022 01 02 02 45 00 4.888921976089E-04 2.728484105319E-12 1.980000000000E+04
     1.864079492188E+04 4.044837951660E-01-1.862645149231E-09 0.000000000000E+00
     1.719250878906E+04 9.521484375000E-02-2.793967723846E-09 4.000000000000E+00
     2.581166015625E+03-3.579535484314E+00 0.000000000000E+00 0.000000000000E+00
R18 2022 01 02 02 45 00 1.024724915624E-04 9.094947017729E-13 1.980000000000E+04
     1.736422656250E+04 1.791977882385E+00 9.313225746155E-10 0.000000000000E+00
     6.518472167969E+03 1.606409072876E+00-4.656612873077E-09-3.000000000000E+00
     1.755904931641E+04-2.366534233093E+00 0.000000000000E+00 0.000000000000E+00
R10 2022 01 02 02 45 00-7.854588329792E-05 0.000000000000E+00 1.980000000000E+04
    -6.825001464844E+03 6.246280670166E-01 4.656612873077E-09 0.000000000000E+00
    -1.333070507813E+04-2.759813308716E+00-1.862645149231E-09-7.000000000000E+00
     2.066043066406E+04-1.566203117371E+00 0.000000000000E+00 0.000000000000E+00
E03 2022 01 02 02 20 00-5.126704927534D-04-3.979039320257D-12 0.000000000000D+00
     1.400000000000D+01 3.437500000000D+00 3.295494413427D-09-3.746231401003D-02
     2.179294824600D-07 2.663617487997D-04 8.730217814446D-06 5.440608278275D+03
     8.400000000000D+03-2.421438694000D-08 7.791335751379D-01 1.862645149231D-09
     9.556957811368D-01 1.521250000000D+02 1.037229384424D+00-5.352008646928D-09
     8.093194256883D-10 5.120000000000D+02 2.191000000000D+03 0.000000000000D+00
     0.000000000000D+00 0.000000000000D+00 3.492459654808D-09 3.958120942116D-09
     0.000000000000D+00 0.000000000000D+00                                      
E05 2022 01 02 02 20 00-2.219145535491D-04 2.842170943040D-12 0.000000000000D+00
     1.400000000000D+01 6.843750000000D+00 3.372640484014D-09-2.510692455161D-01
     3.129243850708D-07 1.321552554145D-04 8.586794137955D-06 5.440607019424D+03
     8.400000000000D+03 6.705522537231D-08 7.791285222189D-01-2.235174179077D-08
     9.557088289031D-01 1.564687500000D+02 2.043117138773D+00-5.409153884400D-09
     7.832469110920D-10 5.120000000000D+02 2.191000000000D+03 0.000000000000D+00
     0.000000000000D+00 0.000000000000D+00 3.958120942116D-09 4.423782229424D-09
     0.000000000000D+00 0.000000000000D+00                                      
E15 2022 01 02 02 20 00 7.717730477452D-04-2.202682480856D-12 0.000000000000D+00
     1.400000000000D+01-1.238437500000D+02 2.931907840016D-09-2.438291603672D+00
    -5.822628736496D-06 3.540860489011D-04-3.769993782043D-06 5.440603141785D+03
     8.400000000000D+03 3.352761268616D-08-1.323565305796D+00 9.313225746155D-08
     9.964241124238D-01 4.380937500000D+02-1.499336536859D+00-5.928818387655D-09
    -2.739399821284D-10 5.120000000000D+02 2.191000000000D+03 0.000000000000D+00
     0.000000000000D+00 0.000000000000D+00 6.053596735001D-09 6.752088665962D-09
     0.000000000000D+00 0.000000000000D+00                                      
E24 2022 01 02 02 20 00-1.312459644396D-03-2.070521532005D-11 0.000000000000D+00
     1.400000000000D+01 1.528437500000D+02 2.572250001680D-09 2.615152296162D-02
     6.975606083870D-06 6.850578356534D-04 1.330487430096D-05 5.440619453430D+03
     8.400000000000D+03 2.421438694000D-08 2.880187050666D+00-5.215406417847D-08
     9.731703931845D-01 6.390625000000D+01 4.899963309540D-01-5.052353307938D-09
    -5.235932383315D-10 5.120000000000D+02 2.191000000000D+03 0.000000000000D+00
     0.000000000000D+00 0.000000000000D+00-3.026798367500D-09-3.725290298462D-09
     0.000000000000D+00 0.000000000000D+00                                      
E25 2022 01 02 02 20 00-5.588702042587D-04-1.335820343229D-12 0.000000000000D+00
     1.400000000000D+01 1.570000000000D+02 2.470460047434D-09 2.124114641101D-01
     7.258728146553D-06 3.156560705975D-04 1.369044184685D-05 5.440631372452D+03
     8.400000000000D+03 0.000000000000D+00 2.875758110068D+00-6.519258022308D-08
     9.752570029802D-01 5.387500000000D+01-5.261442116069D-01-5.011280168505D-09
    -5.568089076117D-10 5.120000000000D+02 2.191000000000D+03 0.000000000000D+00
     0.000000000000D+00 0.000000000000D+00 4.190951585770D-09 4.423782229424D-09
     0.000000000000D+00 0.000000000000D+00                                      
E31 2022 01 02 02 20 00-4.901767824776D-04-5.400124791777D-13 0.000000000000D+00
     1.400000000000D+01 1.469687500000D+02 2.565106846996D-09 1.967931801196D+00
     6.671994924545D-06 3.191027790308D-04 1.258030533791D-05 5.440625194550D+03
     8.400000000000D+03 4.656612873077D-08 2.875711677048D+00-3.725290298462D-09
     9.752259540069D-01 7.665625000000D+01-7.137810629549D-01-5.036281209899D-09
    -4.746626287466D-10 5.120000000000D+02 2.191000000000D+03 0.000000000000D+00
     0.000000000000D+00 0.000000000000D+00 5.587935447693D-09 6.286427378654D-09
     0.000000000000D+00 0.000000000000D+00                                      
E36 2022 01 02 02 20 00-3.122178604826D-04-5.357492227631D-12 0.000000000000D+00
     1.400000000000D+01-1.571875000000D+02 3.002982229121D-09-1.070178765858D+00
    -7.156282663345D-06 2.816875930876D-04-3.695487976074D-06 5.440602876663D+03
     8.400000000000D+03 1.117587089539D-08-1.323528046736D+00 1.303851604462D-08
     9.964697364500D-01 4.358437500000D+02-1.301631840865D+00-6.037751496585D-09
    -3.314423773340D-10 5.120000000000D+02 2.191000000000D+03 0.000000000000D+00
     0.000000000000D+00 0.000000000000D+00 5.820766091347D-09 6.752088665962D-09
     0.000000000000D+00 0.000000000000D+00                                      
R 3 2022 01 02 02 45 00 4.921294748783E-05 9.094947017729E-13 2.025000000000E+04
     1.740897705078E+04-2.425578117371E+00 9.313225746155E-10 0.000000000000E+00
     4.300873046875E+03 5.365066528320E-01-4.656612873077E-09 5.000000000000E+00
     1.820755957031E+04 2.191576004028E+00 0.000000000000E+00 0.000000000000E+00
R13 2022 01 02 02 45 00-1.647975295782E-05 0.000000000000E+00 2.037000000000E+04
    -2.184838867188E+03-1.238117218018E-01-5.587935447693E-09 0.000000000000E+00
     2.415765527344E+04 1.081584930420E+00 1.862645149231E-09-2.000000000000E+00
    -7.901143066406E+03 3.349427223206E+00-2.793967723846E-09 0.000000000000E+00
E03 2022 01 02 02 30 00-5.126728792675D-04-3.979039320257D-12 0.000000000000D+00
     1.500000000000D+01 3.406250000000D+00 3.296565886630D-09 3.684544680647D-02
     2.160668373108D-07 2.663923660293D-04 8.752569556236D-06 5.440608352661D+03
     9.000000000000D+03-2.235174179077D-08 7.791303932911D-01-5.587935447693D-09
     9.556962873064D-01 1.518437500000D+02 1.037307299441D+00-5.352365804663D-09
     8.046763751438D-10 5.120000000000D+02 2.191000000000D+03 0.000000000000D+00
     0.000000000000D+00 0.000000000000D+00 3.492459654808D-09 3.958120942116D-09
     0.000000000000D+00 0.000000000000D+00                                      
E05 2022 01 02 02 30 00-2.219128073193D-04 2.842170943040D-12 0.000000000000D+00
     1.500000000000D+01 7.625000000000D+00 3.381569427369D-09-1.764217336791D-01
     3.371387720108D-07 1.320674782619D-04 8.590519428253D-06 5.440606832504D+03
     9.000000000000D+03 7.264316082001D-08 7.791253476866D-01-1.303851604462D-08
     9.557092911852D-01 1.563750000000D+02 2.042855280825D+00-5.415939881349D-09
     7.782467028133D-10 5.120000000000D+02 2.191000000000D+03 0.000000000000D+00
     0.000000000000D+00 0.000000000000D+00 3.958120942116D-09 4.423782229424D-09
     0.000000000000D+00 0.000000000000D+00                                      
E15 2022 01 02 02 30 00 7.717717089690D-04-2.202682480856D-12 0.000000000000D+00
     1.500000000000D+01-1.245312500000D+02 2.928693420408D-09-2.363166117000D+00
    -5.852431058884D-06 3.540234174579D-04-3.857538104057D-06 5.440603675842D+03
     9.000000000000D+03 2.235174179077D-08-1.323568809485D+00 9.872019290924D-08
     9.964239046895D-01 4.401562500000D+02-1.500076183851D+00-5.938104488744D-09
    -2.750114553310D-10 5.120000000000D+02 2.191000000000D+03 0.000000000000D+00
     0.000000000000D+00 0.000000000000D+00 6.053596735001D-09 6.752088665962D-09
     0.000000000000D+00 0.000000000000D+00                                      
E24 2022 01 02 02 30 00-1.312471984420D-03-2.069100446533D-11 0.000000000000D+00
     1.500000000000D+01 1.500312500000D+02 2.581893260503D-09 1.009640621985D-01
     6.834045052528D-06 6.846820469946D-04 1.317635178566D-05 5.440618503571D+03
     9.000000000000D+03 2.980232238770D-08 2.880184004870D+00-4.842877388000D-08
     9.731700567134D-01 6.646875000000D+01 4.895682504027D-01-5.054139096609D-09
    -5.200216609895D-10 5.120000000000D+02 2.191000000000D+03 0.000000000000D+00
     0.000000000000D+00 0.000000000000D+00-3.026798367500D-09-3.725290298462D-09
     0.000000000000D+00 0.000000000000D+00                                      
E25 2022 01 02 02 30 00-5.588710191660D-04-1.335820343229D-12 0.000000000000D+00
     1.500000000000D+01 1.590000000000D+02 2.457959526737D-09 2.858279435497D-01
     7.346272468567D-06 3.159221960232D-04 1.357868313789D-05 5.440632175446D+03
     9.000000000000D+03 0.000000000000D+00 2.875755100846D+00-6.332993507385D-08
     9.752566767495D-01 5.643750000000D+01-5.251761504375D-01-5.010208695303D-09
    -5.568089076117D-10 5.120000000000D+02 2.191000000000D+03 0.000000000000D+00
     0.000000000000D+00 0.000000000000D+00 4.190951585770D-09 4.423782229424D-09
     0.000000000000D+00 0.000000000000D+00                                      
E31 2022 01 02 02 30 00-4.901770735160D-04-5.400124791777D-13 0.000000000000D+00
     1.500000000000D+01 1.457812500000D+02 2.553677799502D-09 2.041891112481D+00
     6.631016731262D-06 3.188834525645D-04 1.263990998268D-05 5.440625703812D+03
     9.000000000000D+03 4.470348358154D-08 2.875708645882D+00-1.862645149231D-09
     9.752256658120D-01 7.493750000000D+01-7.133556215078D-01-5.035924052165D-09
    -4.735911555440D-10 5.120000000000D+02 2.191000000000D+03 0.000000000000D+00
     0.000000000000D+00 0.000000000000D+00 5.587935447693D-09 6.286427378654D-09
     0.000000000000D+00 0.000000000000D+00                                      
G01 2022 01 02 04 00 00 4.681218415499D-04-1.000444171950D-11 0.000000000000D+00
     4.000000000000D+01-1.123125000000D+02 4.225175995540D-09 1.511642046370D+00
    -5.956739187241D-06 1.122022466734D-02 1.151114702225D-06 5.153671768188D+03
     1.440000000000D+04-1.937150955200D-07-1.157842288482D+00 4.097819328308D-08
     9.863873006589D-01 3.744687500000D+02 8.842497060581D-01-8.256415341411D-09
    -3.357282701443D-10 0.000000000000D+00 2.191000000000D+03 0.000000000000D+00
     0.000000000000D+00 0.000000000000D+00 5.122274160385D-09 4.000000000000D+01
     0.000000000000D+00 0.000000000000D+00                                      
C32 2022 01 02 02 00 00-9.570269612595D-04-7.753797603982D-13 0.000000000000D+00
     1.000000000000D+00-6.739062500000D+01 3.364783013861D-09 2.058305476114D+00
    -3.350898623466D-06 3.430547658354D-04 1.208204776049D-05 5.282631118774D+03
     7.200000000000D+03 5.122274160385D-08 2.678202207472D-01 3.911554813385D-08
     9.670130090248D-01 1.209531250000D+02-1.463345921363D+00-6.294547907472D-09
     6.389551864768D-10 0.000000000000D+00 8.350000000000D+02 0.000000000000D+00
     0.000000000000D+00 0.000000000000D+00-9.300000000000D-09 1.000000000000D+00
     0.000000000000D+00 0.000000000000D+00                                      
E05 2022 01 02 02 40 00-2.219110610895D-04 2.856381797756D-12 0.000000000000D+00
     1.600000000000D+01 8.406250000000D+00 3.390498370723D-09-1.016943947912D-01
     3.632158041000D-07 1.319752773270D-04 8.597970008850D-06 5.440606628418D+03
     9.600000000000D+03 7.636845111847D-08 7.791221658398D-01-1.862645149231D-09
     9.557097446899D-01 1.561562500000D+02 2.042513606067D+00-5.423083036033D-09
     7.739608100029D-10 5.120000000000D+02 2.191000000000D+03 0.000000000000D+00
     0.000000000000D+00 0.000000000000D+00 3.958120942116D-09 4.423782229424D-09
     0.000000000000D+00 0.000000000000D+00                                      
E15 2022 01 02 02 40 00 7.717703701928D-04-2.202682480856D-12 0.000000000000D+00
     1.600000000000D+01-1.248750000000D+02 2.926193316269D-09-2.288075659901D+00
    -5.865469574928D-06 3.539843019098D-04-3.941357135773D-06 5.440604175568D+03
     9.600000000000D+03 9.313225746155D-09-1.323572321951D+00 1.024454832077D-07
     9.964236911034D-01 4.421562500000D+02-1.500780833454D+00-5.947747747567D-09
    -2.757257707994D-10 5.120000000000D+02 2.191000000000D+03 0.000000000000D+00
     0.000000000000D+00 0.000000000000D+00 6.053596735001D-09 6.752088665962D-09
     0.000000000000D+00 0.000000000000D+00                                      
E24 2022 01 02 02 40 00-1.312484382652D-03-2.069100446533D-11 0.000000000000D+00
     1.600000000000D+01 1.477812500000D+02 2.590465046124D-09 1.757888519113D-01
     6.718561053276D-06 6.843518931419D-04 1.303665339947D-05 5.440617614746D+03
     9.600000000000D+03 3.539025783539D-08 2.880180959075D+00-4.656612873077D-08
     9.731697217051D-01 6.921875000000D+01 4.891279866697D-01-5.055924885280D-09
    -5.164500836475D-10 5.120000000000D+02 2.191000000000D+03 0.000000000000D+00
     0.000000000000D+00 0.000000000000D+00-3.026798367500D-09-3.725290298462D-09
     0.000000000000D+00 0.000000000000D+00                                      
E25 2022 01 02 02 40 00-5.588717176579D-04-1.321609488514D-12 0.000000000000D+00
     1.600000000000D+01 1.608750000000D+02 2.447959110180D-09 3.594044691530D-01
     7.426366209984D-06 3.161107888445D-04 1.350417733192D-05 5.440632808685D+03
     9.600000000000D+03 0.000000000000D+00 2.875752093086D+00-6.146728992462D-08
     9.752563490558D-01 5.818750000000D+01-5.243682392991D-01-5.008780064366D-09
    -5.575232230801D-10 5.120000000000D+02 2.191000000000D+03 0.000000000000D+00
     0.000000000000D+00 0.000000000000D+00 4.190951585770D-09 4.423782229424D-09
     0.000000000000D+00 0.000000000000D+00                                      
E31 2022 01 02 02 40 00-4.901773063466D-04-5.258016244625D-13 0.000000000000D+00
     1.600000000000D+01 1.439687500000D+02 2.541177278805D-09 2.115812202105D+00
     6.565824151039D-06 3.185953246430D-04 1.271255314350D-05 5.440626346588D+03
     9.600000000000D+03 4.284083843231D-08 2.875705620568D+00-1.862645149231D-09
     9.752253776172D-01 7.303125000000D+01-7.128919452339D-01-5.035566894431D-09
    -4.732339978098D-10 5.120000000000D+02 2.191000000000D+03 0.000000000000D+00
     0.000000000000D+00 0.000000000000D+00 5.587935447693D-09 6.286427378654D-09
     0.000000000000D+00 0.000000000000D+00                                      
C10 2022 01 02 02 00 00 1.388133969158D-04 6.412648190235D-13-5.149960319306D-19
     5.000000000000D+00 1.097812500000D+03 6.060966749308D-10 1.324215790857D+00
     3.594998270273D-05 7.698362693191D-03 2.593267709017D-05 6.493088138580D+03
     7.200000000000D+03-2.100132405758D-07-2.973214053751D+00-4.470348358154D-08
     8.843110184177D-01-6.048281250000D+02-2.467954289482D+00-1.595780756388D-09
    -2.267951612145D-10 0.000000000000D+00 8.350000000000D+02 0.000000000000D+00
     0.000000000000D+00 0.000000000000D+00 5.600000000000D-09 4.000000000000D+00
     0.000000000000D+00 0.000000000000D+00                                      
E02 2022 01 02 02 40 00 2.708422834985D-04 2.458477865730D-12 0.000000000000D+00
     1.600000000000D+01 1.530000000000D+02 2.535462755058D-09-9.948247582157D-01
     7.111579179764D-06 4.793098196387D-04 1.471117138863D-05 5.440617675781D+03
     9.600000000000D+03-5.587935447693D-08 2.878635296886D+00-5.215406417847D-08
     9.756829842440D-01 2.756250000000D+01 7.042530204508D-02-5.041638575912D-09
    -5.614519581562D-10 5.120000000000D+02 2.191000000000D+03 0.000000000000D+00
     0.000000000000D+00 0.000000000000D+00-9.313225746155D-10-1.629814505577D-09
     0.000000000000D+00 0.000000000000D+00                                      
C01 2022 01 02 03 00 00-2.814873587340D-04 4.024158783977D-11 0.000000000000D+00
     1.000000000000D+00 9.177656250000D+02-1.168655822063D-08 1.388245062916D+00
     2.993363887072D-05 6.097687873989D-04-1.515727490187D-05 6.493428298950D+03
     1.080000000000D+04-7.683411240578D-08-2.253370475411D+00 1.927837729454D-07
     8.699140685556D-02 4.673281250000D+02-2.106666136289D+00 1.284696369903D-08
    -6.146684605515D-10 0.000000000000D+00 8.350000000000D+02 0.000000000000D+00
     0.000000000000D+00 0.000000000000D+00-5.800000000000D-09 0.000000000000D+00
     0.000000000000D+00 0.000000000000D+00                                      
C02 2022 01 02 03 00 00 7.508487906307D-04-3.564437633941D-11 0.000000000000D+00
     1.000000000000D+00 7.840468750000D+02-1.168655822063D-08-2.318476060188D+00
     2.552336081862D-05 1.139238942415D-03-2.216594293714D-05 6.493395471573D+03
     1.080000000000D+04 1.265201717615D-06-2.033849015849D+00 9.834766387939D-07
     7.864629746540D-02 6.762968750000D+02 3.245015888394D-01 1.274053069424D-08
     7.250302004181D-11 0.000000000000D+00 8.350000000000D+02 0.000000000000D+00
     0.000000000000D+00 0.000000000000D+00 1.000000000000D-09 0.000000000000D+00
     0.000000000000D+00 0.000000000000D+00                                      
C03 2022 01 02 03 00 00 4.907713737339D-04 8.079936719696D-11 0.000000000000D+00
     1.000000000000D+00 7.431718750000D+02-1.168655822063D-08-3.038692107712D+00
     2.415105700493D-05 8.528558537364D-04-2.610916271806D-05 6.493300012589D+03
     1.080000000000D+04 3.115274012089D-07-2.026697808533D+00 9.778887033463D-09
     8.734186204771D-02 8.072187500000D+02 1.498837383359D+00 1.289982304369D-08
    -4.853773607725D-10 0.000000000000D+00 8.350000000000D+02 0.000000000000D+00
     0.000000000000D+00 0.000000000000D+00 2.300000000000D-09 0.000000000000D+00
     0.000000000000D+00 0.000000000000D+00                                      
C04 2022 01 02 03 00 00-1.795791322365D-04 8.679723606519D-11 0.000000000000D+00
     1.000000000000D+00 7.887968750000D+02-1.123296789820D-08 1.660238457904D+00
     2.596527338028D-05 5.905617726967D-04-2.034287899733D-05 6.493473350525D+03
     1.080000000000D+04-1.350417733192D-08-2.182871392555D+00 2.766028046608D-07
     9.077416483404D-02 6.294375000000D+02-2.180624558120D+00 1.229872657704D-08
    -5.278791311418D-10 0.000000000000D+00 8.350000000000D+02 0.000000000000D+00
     0.000000000000D+00 0.000000000000D+00 5.100000000000D-09 0.000000000000D+00
     0.000000000000D+00 0.000000000000D+00                                      
C05 2022 01 02 03 00 00 3.519721794873D-04 1.147881789620D-11 0.000000000000D+00
     1.000000000000D+00 6.719531250000D+02-1.168655822063D-08-2.470203651840D+00
     2.172822132707D-05 6.434995448217D-04-2.538971602917D-05 6.493493640900D+03
     1.080000000000D+04 3.967434167862D-07-1.945440254961D+00-5.168840289116D-08
     8.550502503322D-02 7.734375000000D+02-5.287865883696D-02 1.273981637877D-08
    -2.596536727606D-10 0.000000000000D+00 8.350000000000D+02 0.000000000000D+00
     0.000000000000D+00 0.000000000000D+00-5.000000000000D-10 0.000000000000D+00
     0.000000000000D+00 0.000000000000D+00                                      
C06 2022 01 02 03 00 00-1.905697863549D-04 6.231459792616D-11 0.000000000000D+00
     1.000000000000D+00 4.568750000000D+01 2.103659054415D-09-1.725700804514D+00
     1.474749296904D-06 2.728674444370D-03 2.290587872267D-06 6.492850294113D+03
     1.080000000000D+04-9.359791874886D-08 1.329053435656D+00-2.933666110039D-08
     9.446435564701D-01 1.676406250000D+02 3.034981996782D+00-2.031513192107D-09
     3.932306653499D-10 0.000000000000D+00 8.350000000000D+02 0.000000000000D+00
     0.000000000000D+00 0.000000000000D+00 8.200000000000D-09 0.000000000000D+00
     0.000000000000D+00 0.000000000000D+00                                      
C07 2022 01 02 03 00 00 5.029712338001D-05-4.546585330445D-11 0.000000000000D+00
     5.000000000000D+00 1.209156250000D+03 9.553969389745D-10 2.311038141409D+00
     3.902195021510D-05 1.767177367583D-03 2.506608143449D-05 6.492807386398D+03
     1.080000000000D+04 2.468004822731D-08-2.966779802104D+00 5.001202225685D-07
     8.823357732609D-01-5.723593750000D+02-3.017757493987D+00-1.820075813463D-09
    -3.182275411687D-10 0.000000000000D+00 8.350000000000D+02 0.000000000000D+00
     0.000000000000D+00 0.000000000000D+00 1.430000000000D-08 0.000000000000D+00
     0.000000000000D+00 0.000000000000D+00                                      
C08 2022 01 02 03 00 00 2.643524203449D-05 3.034106299538D-11 0.000000000000D+00
     1.000000000000D+00-1.237609375000D+03 6.268118235141D-10 1.334923280341D-01
    -4.035979509354D-05 2.140923868865D-03 3.602821379900D-06 6.492875762939D+03
     1.080000000000D+04 1.778826117516D-07-7.966198451798D-01 1.955777406693D-08
     1.048390328774D+00 1.495468750000D+02-2.998463250304D+00-2.194377118901D-09
    -7.221729385445D-10 0.000000000000D+00 8.350000000000D+02 0.000000000000D+00
     0.000000000000D+00 0.000000000000D+00 1.080000000000D-08 0.000000000000D+00
     0.000000000000D+00 0.000000000000D+00                                      
C09 2022 01 02 03 00 00-3.991972189397D-04-3.211120258584D-11 0.000000000000D+00
     1.000000000000D+00 3.828125000000D+01 2.092587164655D-09-2.831535378048D+00
     1.240987330675D-06 8.564080228098D-03 2.061482518911D-06 6.493407041550D+03
     1.080000000000D+04-5.541369318962D-08 1.372236212861D+00 9.313225746155D-10
     9.495901228345D-01 1.748593750000D+02-2.368803872658D+00-1.991511525877D-09
     3.192990143713D-10 0.000000000000D+00 8.350000000000D+02 0.000000000000D+00
     0.000000000000D+00 0.000000000000D+00 6.700000000000D-09 0.000000000000D+00
     0.000000000000D+00 0.000000000000D+00                                      
C13 2022 01 02 03 00 00-1.595687353984D-04 1.159783380444D-11 0.000000000000D+00
     1.000000000000D+00-1.197343750000D+03 7.207443076077D-10-4.739632066986D-01
    -3.926036879420D-05 4.444908699952D-03 6.626360118389D-07 6.493423883438D+03
     1.080000000000D+04 1.573935151100D-07-8.201365532022D-01 1.457519829273D-07
     1.009947947426D+00 2.307812500000D+02-2.527003220787D+00-2.259022668790D-09
    -6.964575816824D-10 0.000000000000D+00 8.350000000000D+02 0.000000000000D+00
     0.000000000000D+00 0.000000000000D+00-9.600000000000D-09 0.000000000000D+00
     0.000000000000D+00 0.000000000000D+00                                      
C14 2022 01 02 03 00 00 4.800551105291D-04-9.715783733100D-12 0.000000000000D+00
     1.000000000000D+00-6.885937500000D+01 3.501931583793D-09-2.701449930210D+00
    -3.415159881115D-06 1.100197318010D-03 1.276843249798D-05 5.282628450394D+03
     1.080000000000D+04 2.188608050346D-08 2.737508847889D-01 6.286427378654D-08
     9.656396639566D-01 1.048281250000D+02-5.115625039688D-01-6.357764826424D-09
     6.707422248202D-10 0.000000000000D+00 8.350000000000D+02 0.000000000000D+00
     0.000000000000D+00 0.000000000000D+00 6.400000000000D-09 0.000000000000D+00
     0.000000000000D+00 0.000000000000D+00                                      
C16 2022 01 02 03 00 00 4.320964217186D-05 1.174260688686D-11 0.000000000000D+00
     1.000000000000D+00 4.329687500000D+01 2.004369204308D-09-2.376131143628D+00
     1.359730958939D-06 3.943285788409D-03 2.556014806032D-06 6.493585683823D+03
     1.080000000000D+04-6.984919309616D-08 1.318949167276D+00-6.193295121193D-08
     9.600176741667D-01 1.637968750000D+02-2.472548162390D+00-1.931866184267D-09
     4.046597128442D-10 0.000000000000D+00 8.350000000000D+02 0.000000000000D+00
     0.000000000000D+00 0.000000000000D+00-2.500000000000D-09 0.000000000000D+00
     0.000000000000D+00 0.000000000000D+00                                      
C23 2022 01 02 03 00 00-9.651780128479D-04-2.528643960886D-12 0.000000000000D+00
     1.000000000000D+00 9.031250000000D+00 4.044097024302D-09-3.165056267926D-01
     5.066394805908D-07 2.382212551311D-04 1.042336225510D-05 5.282613109589D+03
     1.080000000000D+04-8.847564458847D-09 2.377179590683D+00-8.707866072655D-08
     9.481373983684D-01 1.412031250000D+02 1.131362720770D-01-6.654205745807D-09
    -7.614602893061D-10 0.000000000000D+00 8.350000000000D+02 0.000000000000D+00
     0.000000000000D+00 0.000000000000D+00 2.500000000000D-08 1.000000000000D+00
     0.000000000000D+00 0.000000000000D+00                                      
C24 2022 01 02 03 00 00-9.475658880547D-04 2.253308650779D-12 0.000000000000D+00
     1.000000000000D+00 2.112500000000D+01 4.056240387265D-09 8.644323170186D-01
     8.880160748959D-07 7.817128207535D-04 9.898096323013D-06 5.282611713409D+03
     1.080000000000D+04 7.357448339462D-08 2.376997011192D+00-8.847564458847D-09
     9.481294561861D-01 1.540781250000D+02 5.312001150055D-01-6.655991534478D-09
    -7.461025067356D-10 0.000000000000D+00 8.350000000000D+02 0.000000000000D+00
     0.000000000000D+00 0.000000000000D+00 7.000000000000D-09 1.000000000000D+00
     0.000000000000D+00 0.000000000000D+00                                      
C25 2022 01 02 03 00 00-8.010290330276D-04 5.738520769683D-12 0.000000000000D+00
     1.000000000000D+00 1.595312500000D+01 4.003738200338D-09 9.382304118055D-02
     7.655471563339D-07 5.721176275983D-04 9.897165000439D-06 5.282620342255D+03
     1.080000000000D+04 2.281740307808D-08 2.351990278681D+00-5.215406417847D-08
     9.494367680581D-01 1.547031250000D+02 4.663931717877D-01-6.634919228161D-09
    -7.939616431179D-10 0.000000000000D+00 8.350000000000D+02 0.000000000000D+00
     0.000000000000D+00 0.000000000000D+00 9.000000000000D-10 1.000000000000D+00
     0.000000000000D+00 0.000000000000D+00                                      
C32 2022 01 02 03 00 00-9.570295223966D-04-7.460698725481D-13 0.000000000000D+00
     1.000000000000D+00-7.678125000000D+01 3.389426897521D-09 2.548413174632D+00
    -3.827735781670D-06 3.442041343078D-04 1.182826235890D-05 5.282628305435D+03
     1.080000000000D+04 1.536682248116D-08 2.677977137526D-01 4.144385457039D-08
     9.670153540824D-01 1.258593750000D+02-1.465889949069D+00-6.278118651699D-09
     6.164542492224D-10 0.000000000000D+00 8.350000000000D+02 0.000000000000D+00
     0.000000000000D+00 0.000000000000D+00-9.300000000000D-09 1.000000000000D+00
     0.000000000000D+00 0.000000000000D+00                                      
C33 2022 01 02 03 00 00-9.568238165230D-04 1.835864793520D-12 0.000000000000D+00
     1.000000000000D+00-7.506250000000D+01 3.399784471813D-09 2.968069516535D+00
    -3.765337169170D-06 1.827955711633D-04 1.253234222531D-05 5.282629360199D+03
     1.080000000000D+04 2.887099981308D-08 2.676544443334D-01 5.215406417847D-08
     9.670469326321D-01 1.125156250000D+02-3.106581471988D-01-6.318834633397D-09
     6.339549781980D-10 0.000000000000D+00 8.350000000000D+02 0.000000000000D+00
     0.000000000000D+00 0.000000000000D+00-4.250000000000D-08 1.000000000000D+00
     0.000000000000D+00 0.000000000000D+00                                      
C38 2022 01 02 03 00 00 2.010356402025D-04 2.711608715344D-12 0.000000000000D+00
     1.000000000000D+00-1.293265625000D+03 9.150381150104D-10 3.304363680696D-01
    -4.192860797048D-05 2.248382428661D-03 1.772306859493D-06 6.493694288254D+03
     1.080000000000D+04 7.078051567078D-08-8.166450783054D-01 1.685693860054D-07
     9.830510925725D-01 1.820937500000D+02-2.953030418782D+00-2.265451508006D-09
    -6.664563320099D-10 0.000000000000D+00 8.350000000000D+02 0.000000000000D+00
     0.000000000000D+00 0.000000000000D+00 5.200000000000D-09 1.000000000000D+00
     0.000000000000D+00 0.000000000000D+00                                      
C39 2022 01 02 03 00 00 3.455334808677D-05 1.731947918415D-13 0.000000000000D+00
     1.000000000000D+00 5.387500000000D+01 1.957581541129D-09-1.429470752703D+00
     1.717824488878D-06 2.120310789905D-03 3.322958946228D-06 6.493798473358D+03
     1.080000000000D+04-5.168840289116D-08 1.249608877923D+00-8.521601557732D-08
     9.607738652994D-01 1.411093750000D+02 3.004954795675D+00-1.921151452241D-09
     5.578803808143D-10 0.000000000000D+00 8.350000000000D+02 0.000000000000D+00
     0.000000000000D+00 0.000000000000D+00 4.200000000000D-09 1.000000000000D+00
     0.000000000000D+00 0.000000000000D+00                                      
R 1 2022 01 02 03 15 00 7.289461791515E-06 0.000000000000E+00 2.160000000000E+04
    -2.122729882813E+04-7.360773086548E-01-9.313225746155E-10 0.000000000000E+00
     1.265695751953E+04 4.792375564575E-01 3.725290298462E-09 1.000000000000E+00
     6.329261718750E+03-3.424658775330E+00-3.725290298462E-09 0.000000000000E+00
C40 2022 01 02 03 00 00 2.319090999663D-04 3.496758438359D-12 0.000000000000D+00
     1.000000000000D+00 1.267281250000D+03 3.371569010811D-10 2.570134969946D+00
     4.114955663681D-05 1.739559345879D-03 1.908559352160D-05 6.493789693832D+03
     1.080000000000D+04 2.905726432800D-07-2.854009856418D+00 1.955777406693D-08
     1.004938327829D+00-3.384218750000D+02 3.133172547704D+00-1.598995175996D-09
     2.064371703653D-10 0.000000000000D+00 8.350000000000D+02 0.000000000000D+00
     0.000000000000D+00 0.000000000000D+00 1.200000000000D-09 1.000000000000D+00
     0.000000000000D+00 0.000000000000D+00                                      
C41 2022 01 02 03 00 00-9.197255130857D-04-3.046451979571D-12 0.000000000000D+00
     1.000000000000D+00-7.914062500000D+01 3.328710082708D-09-2.698612918049D+00
    -3.895722329617D-06 1.384299364872D-03 1.238100230694D-05 5.282627660751D+03
     1.080000000000D+04 1.862645149231D-08 2.716337438929D-01 5.587935447693D-09
     9.658773427940D-01 1.146406250000D+02-1.705866251057D+00-6.250260348431D-09
     6.364550823374D-10 0.000000000000D+00 8.350000000000D+02 0.000000000000D+00
     0.000000000000D+00 0.000000000000D+00-2.330000000000D-08 1.000000000000D+00
     0.000000000000D+00 0.000000000000D+00                                      
C42 2022 01 02 03 00 00-9.303480619565D-04 1.513456027169D-12 0.000000000000D+00
     1.000000000000D+00-6.346875000000D+01 3.513003473553D-09-1.433986384363D+00
    -3.122724592686D-06 1.192004652694D-03 1.265900209546D-05 5.282624443054D+03
     1.080000000000D+04-2.328306436539D-08 2.721819548881D-01 7.962808012962D-08
     9.659129165729D-01 1.081718750000D+02-1.401560739305D+00-6.412409959756D-09
     7.018149476953D-10 0.000000000000D+00 8.350000000000D+02 0.000000000000D+00
     0.000000000000D+00 0.000000000000D+00-3.250000000000D-08 1.000000000000D+00
     0.000000000000D+00 0.000000000000D+00                                      
C59 2022 01 02 03 00 00-2.095475792885D-08-1.154631945610D-13 0.000000000000D+00
     1.000000000000D+00 9.976562500000D+02-1.129225608208D-08 6.018746032017D-01
     3.252131864429D-05 4.198127426207D-04 4.284083843231D-08 6.493498878479D+03
     1.080000000000D+04-1.802109181881D-07-2.493325873762D+00 1.019798219204D-07
     7.880315300477D-02 2.750000000000D+00-1.160870774676D+00 1.244266114392D-08
    -9.418249450751D-10 0.000000000000D+00 8.350000000000D+02 0.000000000000D+00
     0.000000000000D+00 0.000000000000D+00 4.220000000000D-08 1.000000000000D+00
     0.000000000000D+00 0.000000000000D+00                                      
C60 2022 01 02 03 00 00-1.381849870086D-07 9.148237722911D-14 0.000000000000D+00
     1.000000000000D+00 1.013625000000D+03-5.975606050835D-09 1.841011869625D+00
     3.295252099633D-05 4.756916314363D-05-1.078797504306D-05 6.493410270691D+03
     1.080000000000D+04 3.864988684654D-08-2.257955205080D+00 2.435408532619D-07
     1.247723605154D-01 3.265937500000D+02 2.601990230560D+00 7.018149476953D-09
    -6.939574775430D-10 0.000000000000D+00 8.350000000000D+02 0.000000000000D+00
     0.000000000000D+00 0.000000000000D+00 4.980000000000D-08 1.000000000000D+00
     0.000000000000D+00 0.000000000000D+00                                      
R 2 2022 01 02 03 15 00 5.052061751485E-04 9.094947017729E-13 2.160000000000E+04
    -5.196697265625E+03-2.680578231812E+00 0.000000000000E+00 0.000000000000E+00
     1.296186572266E+04 1.155841827393E+00-9.313225746155E-10-4.000000000000E+00
     2.136678027344E+04-1.361590385437E+00-3.725290298462E-09 0.000000000000E+00
R 3 2022 01 02 03 15 00 4.921201616526E-05 9.094947017729E-13 2.160000000000E+04
     1.273174902344E+04-2.722565650940E+00 9.313225746155E-10 0.000000000000E+00
     5.727492675781E+03 1.053689956665E+00-3.725290298462E-09 5.000000000000E+00
     2.140173046875E+04 1.334548950195E+00-9.313225746155E-10 0.000000000000E+00
R 8 2022 01 02 03 15 00-6.284937262535E-05 0.000000000000E+00 2.160000000000E+04
    -2.321007226563E+04 1.250970840454E+00-9.313225746155E-10 0.000000000000E+00
     4.753270019531E+03-3.538570404053E-01 5.587935447693E-09 6.000000000000E+00
    -9.363267578125E+03-3.265321731567E+00-1.862645149231E-09 0.000000000000E+00
R11 2022 01 02 03 15 00 4.794076085091E-05-9.094947017729E-13 2.163000000000E+04
    -1.101561572266E+04 3.742961883545E-01 1.862645149231E-09 4.000000000000E+00
     5.752890625000E+02-3.126017570496E+00-9.313225746155E-10 0.000000000000E+00
     2.300797460938E+04 2.566709518433E-01-1.862645149231E-09 0.000000000000E+00
R12 2022 01 02 03 15 00 2.914834767580E-04 3.637978807092E-12 2.160000000000E+04
    -9.339976562500E+03 3.687114715576E-01-9.313225746155E-10 0.000000000000E+00
     1.883792382813E+04-1.943570137024E+00 9.313225746155E-10-1.000000000000E+00
     1.444549023438E+04 2.779379844666E+00-4.656612873077E-09 0.000000000000E+00
R13 2022 01 02 03 15 00-1.648068428040E-05 0.000000000000E+00 2.160000000000E+04
    -2.149373046875E+03 1.260347366333E-01-4.656612873077E-09 0.000000000000E+00
     2.536200488281E+04 2.387380599976E-01 2.793967723846E-09-2.000000000000E+00
    -1.644622070313E+03 3.557136535645E+00-3.725290298462E-09 0.000000000000E+00
R17 2022 01 02 03 15 00 4.888977855444E-04 2.728484105319E-12 2.160000000000E+04
     1.876977636719E+04-2.881040573120E-01-3.725290298462E-09 0.000000000000E+00
     1.679845166016E+04-5.004873275757E-01-9.313225746155E-10 4.000000000000E+00
    -3.878572265625E+03-3.551221847534E+00 0.000000000000E+00 0.000000000000E+00
R18 2022 01 02 03 15 00 1.024762168527E-04 9.094947017729E-13 2.160000000000E+04
     2.035975000000E+04 1.489055633545E+00 0.000000000000E+00 0.000000000000E+00
     8.782526367188E+03 9.098405838013E-01-3.725290298462E-09-3.000000000000E+00
     1.267792578125E+04-3.021855354309E+00 0.000000000000E+00 0.000000000000E+00
C10 2022 01 02 03 00 00 1.388204982504D-04 9.583445148564D-13 0.000000000000D+00
     5.000000000000D+00 1.194109375000D+03 9.457536801512D-10 1.587905803268D+00
     3.867549821734D-05 7.699609268457D-03 2.612499520183D-05 6.493066904068D+03
     1.080000000000D+04-1.536682248116D-08-2.973216766001D+00 5.713663995266D-07
     8.843088415956D-01-6.116875000000D+02-2.469092135461D+00-1.849362747667D-09
    -3.689439394246D-10 0.000000000000D+00 8.350000000000D+02 0.000000000000D+00
     0.000000000000D+00 0.000000000000D+00 5.600000000000D-09 0.000000000000D+00
     0.000000000000D+00 0.000000000000D+00                                      
E09 2022 01 02 02 40 00 5.409426812548D-03-1.303135377384D-11 0.000000000000D+00
     1.600000000000D+01 1.434375000000D+01 3.373711957216D-09 2.184601708653D+00
     6.705522537231D-07 2.031615003943D-04 8.614733815193D-06 5.440606174469D+03
     9.600000000000D+03 1.490116119385D-08 7.752895033369D-01 6.332993507385D-08
     9.616851330630D-01 1.570000000000D+02 5.264634042397D-01-5.458798809453D-09
     8.043192174096D-10 5.120000000000D+02 2.191000000000D+03 0.000000000000D+00
     0.000000000000D+00 0.000000000000D+00 2.095475792885D-09 2.328306436539D-09
     0.000000000000D+00 0.000000000000D+00                                      
E05 2022 01 02 02 50 00-2.219093148597D-04 2.856381797756D-12 0.000000000000D+00
     1.700000000000D+01 9.218750000000D+00 3.399784471813D-09-2.689806614956D-02
     3.892928361893D-07 1.318822614849D-04 8.609145879745D-06 5.440606416702D+03
     1.020000000000D+04 7.823109626770D-08 7.791189810672D-01 1.117587089539D-08
     9.557101923428D-01 1.557812500000D+02 2.042102948870D+00-5.430583348451D-09
     7.700320749268D-10 5.120000000000D+02 2.191000000000D+03 0.000000000000D+00
     0.000000000000D+00 0.000000000000D+00 3.958120942116D-09 4.423782229424D-09
     0.000000000000D+00 0.000000000000D+00                                      
E09 2022 01 02 02 50 00 5.409418954514D-03-1.303135377384D-11 0.000000000000D+00
     1.700000000000D+01 1.437500000000D+01 3.375497745887D-09 2.258946937727D+00
     6.724148988724D-07 2.031398471445D-04 8.607283234596D-06 5.440606220245D+03
     1.020000000000D+04 1.117587089539D-08 7.752862395667D-01 5.960464477539D-08
     9.616855938822D-01 1.571875000000D+02 5.265039943647D-01-5.462727544529D-09
     8.050335328780D-10 5.120000000000D+02 2.191000000000D+03 0.000000000000D+00
     0.000000000000D+00 0.000000000000D+00 2.095475792885D-09 2.328306436539D-09
     0.000000000000D+00 0.000000000000D+00                                      
E15 2022 01 02 02 50 00 7.717690314166D-04-2.202682480856D-12 0.000000000000D+00
     1.700000000000D+01-1.249062500000D+02 2.924050369863D-09-2.213072256668D+00
    -5.865469574928D-06 3.539678873494D-04-4.014000296593D-06 5.440604610443D+03
     1.020000000000D+04-3.725290298462D-09-1.323575847584D+00 1.024454832077D-07
     9.964234745916D-01 4.439062500000D+02-1.501398470153D+00-5.957033848656D-09
    -2.760829285336D-10 5.120000000000D+02 2.191000000000D+03 0.000000000000D+00
     0.000000000000D+00 0.000000000000D+00 6.053596735001D-09 6.752088665962D-09
     0.000000000000D+00 0.000000000000D+00                                      
E25 2022 01 02 02 50 00-5.588724161498D-04-1.321609488514D-12 0.000000000000D+00
     1.700000000000D+01 1.623437500000D+02 2.440458797762D-09 4.332054122414D-01
     7.489696145058D-06 3.162244101986D-04 1.346506178379D-05 5.440633237839D+03
     1.020000000000D+04 1.862645149231D-09 2.875749086790D+00-5.960464477539D-08
     9.752560242880D-01 5.915625000000D+01-5.237848539016D-01-5.007708591163D-09
    -5.582375385485D-10 5.120000000000D+02 2.191000000000D+03 0.000000000000D+00
     0.000000000000D+00 0.000000000000D+00 4.190951585770D-09 4.423782229424D-09
     0.000000000000D+00 0.000000000000D+00                                      
E31 2022 01 02 02 50 00-4.901776555926D-04-5.258016244625D-13 0.000000000000D+00
     1.700000000000D+01 1.415625000000D+02 2.527248127171D-09 2.189736050793D+00
     6.472691893578D-06 3.182486398146D-04 1.278519630432D-05 5.440627092361D+03
     1.020000000000D+04 4.470348358154D-08 2.875702602568D+00-1.862645149231D-09
     9.752250952740D-01 7.118750000000D+01-7.124310250975D-01-5.035924052165D-09
    -4.735911555440D-10 5.120000000000D+02 2.191000000000D+03 0.000000000000D+00
     0.000000000000D+00 0.000000000000D+00 5.587935447693D-09 6.286427378654D-09
     0.000000000000D+00 0.000000000000D+00                                      
E02 2022 01 02 02 50 00 2.708438551053D-04 2.458477865730D-12 0.000000000000D+00
     1.700000000000D+01 1.523125000000D+02 2.525462338501D-09-9.203240955584D-01
     7.085502147675D-06 4.794385749847D-04 1.468136906624D-05 5.440617954254D+03
     1.020000000000D+04-5.029141902924D-08 2.878632226221D+00-5.960464477539D-08
     9.756826741054D-01 2.843750000000D+01 7.030960570587D-02-5.035209736696D-09
    -5.596661694853D-10 5.120000000000D+02 2.191000000000D+03 0.000000000000D+00
     0.000000000000D+00 0.000000000000D+00-9.313225746155D-10-1.629814505577D-09
     0.000000000000D+00 0.000000000000D+00                                      
E24 2022 01 02 02 50 00-1.312496780884D-03-2.069100446533D-11 0.000000000000D+00
     1.700000000000D+01 1.461562500000D+02 2.596893885340D-09 2.505974383435D-01
     6.636604666710D-06 6.840791320428D-04 1.289322972298D-05 5.440616819382D+03
     1.020000000000D+04 3.911554813385D-08 2.880177907428D+00-4.097819328308D-08
     9.731693910856D-01 7.196875000000D+01 4.887040052149D-01-5.056996358482D-09
    -5.128785063056D-10 5.120000000000D+02 2.191000000000D+03 0.000000000000D+00
     0.000000000000D+00 0.000000000000D+00-3.026798367500D-09-3.725290298462D-09
     0.000000000000D+00 0.000000000000D+00                                      
E03 2022 01 02 02 50 00-5.126776522957D-04-3.979039320257D-12 0.000000000000D+00
     1.700000000000D+01 3.156250000000D+00 3.299423148503D-09 1.854043242514D-01
     1.993030309677D-07 2.664581406862D-04 8.799135684967D-06 5.440608528137D+03
     1.020000000000D+04-1.490116119385D-08 7.791240354491D-01-2.048909664154D-08
     9.556972864795D-01 1.512187500000D+02 1.037519770737D+00-5.354508751068D-09
     7.950331163205D-10 5.120000000000D+02 2.191000000000D+03 0.000000000000D+00
     0.000000000000D+00 0.000000000000D+00 3.492459654808D-09 3.958120942116D-09
     0.000000000000D+00 0.000000000000D+00                                      
E13 2022 01 02 02 40 00 4.252518992871D-04 3.836930773105D-13 0.000000000000D+00
     1.600000000000D+01-1.150625000000D+02 2.989410235221D-09 3.115525925749D+00
    -5.360692739487D-06 2.994299866259D-04-3.648921847343D-06 5.440602720261D+03
     9.600000000000D+03 5.215406417847D-08-1.323529805163D+00 3.725290298462D-08
     9.964654749696D-01 4.359062500000D+02-1.411936267807D+00-5.905603134932D-09
    -2.192948487964D-10 5.120000000000D+02 2.191000000000D+03 0.000000000000D+00
     0.000000000000D+00 0.000000000000D+00 4.656612873077D-10 0.000000000000D+00
     0.000000000000D+00 0.000000000000D+00                                      
E02 2022 01 02 03 00 00 2.708454267122D-04 2.472688720445D-12 0.000000000000D+00
     1.800000000000D+01 1.513750000000D+02 2.511890344601D-09-8.457801202855D-01
     7.048249244690D-06 4.796764114872D-04 1.461431384087D-05 5.440618450165D+03
     1.080000000000D+04-4.284083843231D-08 2.878629155556D+00-6.519258022308D-08
     9.756823742072D-01 3.025000000000D+01 7.015066111947D-02-5.026995108810D-09
    -5.582375385485D-10 5.120000000000D+02 2.191000000000D+03 0.000000000000D+00
     0.000000000000D+00 0.000000000000D+00-9.313225746155D-10-1.629814505577D-09
     0.000000000000D+00 0.000000000000D+00                                      
E03 2022 01 02 03 00 00-5.126800388098D-04-3.979039320257D-12 0.000000000000D+00
     1.800000000000D+01 3.000000000000D+00 3.301566094909D-09 2.596792908334D-01
     1.862645149231D-07 2.664853818715D-04 8.819624781609D-06 5.440608608246D+03
     1.080000000000D+04-9.313225746155D-09 7.791208609169D-01-2.607703208923D-08
     9.556977794829D-01 1.509375000000D+02 1.037630469748D+00-5.356294539739D-09
     7.903900657759D-10 5.120000000000D+02 2.191000000000D+03 0.000000000000D+00
     0.000000000000D+00 0.000000000000D+00 3.492459654808D-09 3.958120942116D-09
     0.000000000000D+00 0.000000000000D+00                                      
E05 2022 01 02 03 00 00-2.219075686298D-04 2.856381797756D-12 0.000000000000D+00
     1.800000000000D+01 9.937500000000D+00 3.409070572902D-09 4.795519194909D-02
     4.153698682785D-07 1.317932037637D-04 8.625909686089D-06 5.440606201172D+03
     1.080000000000D+04 7.823109626770D-08 7.791157889799D-01 2.235174179077D-08
     9.557106326811D-01 1.552812500000D+02 2.041635378308D+00-5.438797976338D-09
     7.664604975848D-10 5.120000000000D+02 2.191000000000D+03 0.000000000000D+00
     0.000000000000D+00 0.000000000000D+00 3.958120942116D-09 4.423782229424D-09
     0.000000000000D+00 0.000000000000D+00                                      
E09 2022 01 02 03 00 00 5.409411154687D-03-1.301714291913D-11 0.000000000000D+00
     1.800000000000D+01 1.456250000000D+01 3.376212061356D-09 2.333275294967D+00
     6.798654794693D-07 2.030971227214D-04 8.590519428253D-06 5.440606307983D+03
     1.080000000000D+04 7.450580596924D-09 7.752829684818D-01 5.587935447693D-08
     9.616860590902D-01 1.575000000000D+02 5.265614694902D-01-5.465941964137D-09
     8.057478483464D-10 5.120000000000D+02 2.191000000000D+03 0.000000000000D+00
     0.000000000000D+00 0.000000000000D+00 2.095475792885D-09 2.328306436539D-09
     0.000000000000D+00 0.000000000000D+00                                      
E24 2022 01 02 03 00 00-1.312509179115D-03-2.069100446533D-11 0.000000000000D+00
     1.800000000000D+01 1.451875000000D+02 2.601536935884D-09 3.253628935619D-01
     6.584450602531D-06 6.838708650321D-04 1.276098191738D-05 5.440616155624D+03
     1.080000000000D+04 4.284083843231D-08 2.880174854318D+00-3.539025783539D-08
     9.731690648549D-01 7.443750000000D+01 4.883232383601D-01-5.058067831685D-09
    -5.089497712294D-10 5.120000000000D+02 2.191000000000D+03 0.000000000000D+00
     0.000000000000D+00 0.000000000000D+00-3.026798367500D-09-3.725290298462D-09
     0.000000000000D+00 0.000000000000D+00                                      
E25 2022 01 02 03 00 00-5.588731146418D-04-1.307398633799D-12 0.000000000000D+00
     1.800000000000D+01 1.631250000000D+02 2.436172904951D-09 5.072878822108D-01
     7.521361112595D-06 3.162702778354D-04 1.345388591290D-05 5.440633447647D+03
     1.080000000000D+04 0.000000000000D+00 2.875746081956D+00-5.774199962616D-08
     9.752556965943D-01 5.946875000000D+01-5.234830977894D-01-5.006637117961D-09
    -5.585946962827D-10 5.120000000000D+02 2.191000000000D+03 0.000000000000D+00
     0.000000000000D+00 0.000000000000D+00 4.190951585770D-09 4.423782229424D-09
     0.000000000000D+00 0.000000000000D+00                                      
E31 2022 01 02 03 00 00-4.901778884232D-04-5.258016244625D-13 0.000000000000D+00
     1.800000000000D+01 1.386250000000D+02 2.513318975538D-09 2.263707845158D+00
     6.357207894325D-06 3.178569022566D-04 1.284852623940D-05 5.440627910614D+03
     1.080000000000D+04 4.656612873077D-08 2.875699591882D+00-1.862645149231D-09
     9.752248129308D-01 6.959375000000D+01-7.120180667305D-01-5.036638367633D-09
    -4.746626287466D-10 5.120000000000D+02 2.191000000000D+03 0.000000000000D+00
     0.000000000000D+00 0.000000000000D+00 5.587935447693D-09 6.286427378654D-09
     0.000000000000D+00 0.000000000000D+00                                      
G26 2022 01 02 04 00 00 1.706024631858D-04 3.524291969370D-12 0.000000000000D+00
     1.000000000000D+01 1.065625000000D+02 4.649836541499D-09-6.806670066844D-01
     5.530193448067D-06 6.721537909471D-03 1.211278140545D-05 5.153682836533D+03
     1.440000000000D+04 1.061707735062D-07 2.967855497471D+00 0.000000000000D+00
     9.395657370957D-01 1.317812500000D+02 3.370076044394D-01-7.967474734446D-09
    -3.939449808183D-10 0.000000000000D+00 2.191000000000D+03 0.000000000000D+00
     0.000000000000D+00 0.000000000000D+00 6.984919309616D-09 1.000000000000D+01
     0.000000000000D+00 0.000000000000D+00                                      
E02 2022 01 02 03 10 00 2.708469401114D-04 2.472688720445D-12 0.000000000000D+00
     1.900000000000D+01 1.505000000000D+02 2.495461088828D-09-7.712324818657D-01
     7.010996341705D-06 4.800137830898D-04 1.450628042221D-05 5.440619138718D+03
     1.140000000000D+04-3.166496753693D-08 2.878626092206D+00-7.078051567078D-08
     9.756820786977D-01 3.290625000000D+01 6.998809288499D-02-5.019137638658D-09
    -5.571660653459D-10 5.120000000000D+02 2.191000000000D+03 0.000000000000D+00
     0.000000000000D+00 0.000000000000D+00-9.313225746155D-10-1.629814505577D-09
     0.000000000000D+00 0.000000000000D+00                                      
E03 2022 01 02 03 10 00-5.126824253239D-04-3.979039320257D-12 0.000000000000D+00
     1.900000000000D+01 2.812500000000D+00 3.304066199048D-09 3.339707562054D-01
     1.713633537292D-07 2.665052888915D-04 8.836388587952D-06 5.440608673096D+03
     1.140000000000D+04-1.862645149231D-09 7.791176878476D-01-2.980232238770D-08
     9.556982680975D-01 1.507812500000D+02 1.037724661192D+00-5.358437486144D-09
     7.853898574972D-10 5.120000000000D+02 2.191000000000D+03 0.000000000000D+00
     0.000000000000D+00 0.000000000000D+00 3.492459654808D-09 3.958120942116D-09
     0.000000000000D+00 0.000000000000D+00                                      
E05 2022 01 02 03 10 00-2.219057641923D-04 2.856381797756D-12 0.000000000000D+00
     1.900000000000D+01 1.056250000000D+01 3.418713831725D-09 1.228437239285D-01
     4.358589649200D-07 1.317115966231D-04 8.644536137581D-06 5.440605995178D+03
     1.140000000000D+04 7.450580596924D-08 7.791125910410D-01 3.539025783539D-08
     9.557110671678D-01 1.547187500000D+02 2.041132552884D+00-5.446655446490D-09
     7.636032357112D-10 5.120000000000D+02 2.191000000000D+03 0.000000000000D+00
     0.000000000000D+00 0.000000000000D+00 3.958120942116D-09 4.423782229424D-09
     0.000000000000D+00 0.000000000000D+00                                      
E09 2022 01 02 03 10 00 5.409403354861D-03-1.301714291913D-11 0.000000000000D+00
     1.900000000000D+01 1.487500000000D+01 3.376212061356D-09 2.407603252831D+00
     6.947666406631D-07 2.030348405242D-04 8.571892976761D-06 5.440606433868D+03
     1.140000000000D+04 5.587935447693D-09 7.752796915453D-01 5.401670932770D-08
     9.616865286869D-01 1.578750000000D+02 5.266193586215D-01-5.468084910542D-09
     8.064621638148D-10 5.120000000000D+02 2.191000000000D+03 0.000000000000D+00
     0.000000000000D+00 0.000000000000D+00 2.095475792885D-09 2.328306436539D-09
     0.000000000000D+00 0.000000000000D+00                                      
E24 2022 01 02 03 10 00-1.312521577347D-03-2.069100446533D-11 0.000000000000D+00
     1.900000000000D+01 1.447812500000D+02 2.604037040024D-09 4.000583598536D-01
     6.560236215591D-06 6.837267428637D-04 1.264922320843D-05 5.440615642548D+03
     1.140000000000D+04 4.470348358154D-08 2.880171801208D+00-3.166496753693D-08
     9.731687430129D-01 7.643750000000D+01 4.880125438184D-01-5.058424989419D-09
    -5.053781938875D-10 5.120000000000D+02 2.191000000000D+03 0.000000000000D+00
     0.000000000000D+00 0.000000000000D+00-3.026798367500D-09-3.725290298462D-09
     0.000000000000D+00 0.000000000000D+00                                      
E25 2022 01 02 03 10 00-5.588738131337D-04-1.307398633799D-12 0.000000000000D+00
     1.900000000000D+01 1.631250000000D+02 2.435458589483D-09 5.816856797834D-01
     7.517635822296D-06 3.162613138556D-04 1.346319913864D-05 5.440633432388D+03
     1.140000000000D+04 0.000000000000D+00 2.875743078585D+00-5.774199962616D-08
     9.752553630490D-01 5.937500000000D+01-5.234967629072D-01-5.006279960227D-09
    -5.589518540169D-10 5.120000000000D+02 2.191000000000D+03 0.000000000000D+00
     0.000000000000D+00 0.000000000000D+00 4.190951585770D-09 4.423782229424D-09
     0.000000000000D+00 0.000000000000D+00                                      
E31 2022 01 02 03 10 00-4.901781794615D-04-5.258016244625D-13 0.000000000000D+00
     1.900000000000D+01 1.353437500000D+02 2.498675508436D-09 2.337757964157D+00
     6.224960088730D-06 3.174357116222D-04 1.289695501328D-05 5.440628772736D+03
     1.140000000000D+04 4.842877388000D-08 2.875696587048D+00-1.862645149231D-09
     9.752245305876D-01 6.840625000000D+01-7.116834637186D-01-5.037709840836D-09
    -4.760912596834D-10 5.120000000000D+02 2.191000000000D+03 0.000000000000D+00
     0.000000000000D+00 0.000000000000D+00 5.587935447693D-09 6.286427378654D-09
     0.000000000000D+00 0.000000000000D+00                                      
E08 2022 01 02 03 10 00 5.878977244720D-03-6.295408638834D-12 0.000000000000D+00
     1.900000000000D+01 3.125000000000D-01 3.218348342841D-09-3.401520737049D-01
     2.048909664154D-08 2.001647371799D-04 8.914619684219D-06 5.440608964920D+03
     1.140000000000D+04 1.303851604462D-08 7.752565320892D-01 3.911554813385D-08
     9.616578306229D-01 1.503437500000D+02 9.217082984046D-01-5.310221192027D-09
     8.075336370173D-10 5.120000000000D+02 2.191000000000D+03 0.000000000000D+00
     0.000000000000D+00 0.000000000000D+00-2.793967723846D-09-3.259629011154D-09
     0.000000000000D+00 0.000000000000D+00                                      
R 1 2022 01 02 03 45 00 7.289461791515E-06 0.000000000000E+00 2.340000000000E+04
    -2.180986279297E+04 7.658100128174E-02 0.000000000000E+00 0.000000000000E+00
     1.323749804688E+04 1.268835067749E-01 4.656612873077E-09 1.000000000000E+00
    -1.210937500000E-01-3.562335014343E+00-3.725290298462E-09 0.000000000000E+00
R 2 2022 01 02 03 45 00 5.052126944065E-04 9.094947017729E-13 2.340000000000E+04
    -9.528317871094E+03-2.100951194763E+00 0.000000000000E+00 0.000000000000E+00
     1.522008154297E+04 1.315007209778E+00 0.000000000000E+00-4.000000000000E+00
     1.812289306641E+04-2.219593048096E+00-3.725290298462E-09 0.000000000000E+00
R 3 2022 01 02 03 45 00 4.921387881041E-05 9.094947017729E-13 2.340000000000E+04
     7.786881347656E+03-2.722537994385E+00 0.000000000000E+00 0.000000000000E+00
     8.079528808594E+03 1.546513557434E+00-2.793967723846E-09 5.000000000000E+00
     2.294993652344E+04 3.744564056396E-01-1.862645149231E-09 0.000000000000E+00
R11 2022 01 02 03 45 00 4.793982952833E-05-9.094947017729E-13 2.343000000000E+04
    -1.075512304688E+04-8.465671539307E-02 2.793967723846E-09 4.000000000000E+00
    -5.064295410156E+03-3.088380813599E+00-1.862645149231E-09 0.000000000000E+00
     2.257547656250E+04-7.341356277466E-01-9.313225746155E-10 0.000000000000E+00
R12 2022 01 02 03 45 00 2.914899960160E-04 3.637978807092E-12 2.340000000000E+04
    -8.912225585938E+03 7.645225524902E-02 0.000000000000E+00 0.000000000000E+00
     1.474004687500E+04-2.573679924011E+00 0.000000000000E+00-1.000000000000E+00
     1.882561523438E+04 2.055949211121E+00-3.725290298462E-09 0.000000000000E+00
R13 2022 01 02 03 45 00-1.648161560297E-05 0.000000000000E+00 2.340000000000E+04
    -1.874037597656E+03 1.391725540161E-01-2.793967723846E-09 0.000000000000E+00
     2.498705273438E+04-6.539134979248E-01 1.862645149231E-09-2.000000000000E+00
     4.739052734375E+03 3.489739418030E+00-4.656612873077E-09 0.000000000000E+00
E02 2022 01 02 03 20 00 2.708484535106D-04 2.486899575160D-12 0.000000000000D+00
     2.000000000000D+01 1.499687500000D+02 2.477603202118D-09-6.967189923426D-01
     6.988644599915D-06 4.804332274944D-04 1.436844468117D-05 5.440619981766D+03
     1.200000000000D+04-2.235174179077D-08 2.878623042021D+00-7.264316082001D-08
     9.756817831883D-01 3.628125000000D+01 6.985968963934D-02-5.011994483974D-09
    -5.568089076117D-10 5.120000000000D+02 2.191000000000D+03 0.000000000000D+00
     0.000000000000D+00 0.000000000000D+00-9.313225746155D-10-1.629814505577D-09
     0.000000000000D+00 0.000000000000D+00                                      
E03 2022 01 02 03 20 00-5.126848118380D-04-3.979039320257D-12 0.000000000000D+00
     2.000000000000D+01 2.687500000000D+00 3.307637776390D-09 4.082920285333D-01
     1.564621925354D-07 2.665157662705D-04 8.847564458847D-06 5.440608713150D+03
     1.200000000000D+04 7.450580596924D-09 7.791145177041D-01-3.166496753693D-08
     9.556987523234D-01 1.506875000000D+02 1.037789032513D+00-5.361294748017D-09
     7.803896492184D-10 5.120000000000D+02 2.191000000000D+03 0.000000000000D+00
     0.000000000000D+00 0.000000000000D+00 3.492459654808D-09 3.958120942116D-09
     0.000000000000D+00 0.000000000000D+00                                      
E05 2022 01 02 03 20 00-2.219040761702D-04 2.856381797756D-12 0.000000000000D+00
     2.000000000000D+01 1.106250000000D+01 3.427999932814D-09 1.977355752690D-01
     4.507601261139D-07 1.316411653534D-04 8.665025234222D-06 5.440605802536D+03
     1.200000000000D+04 6.705522537231D-08 7.791093828616D-01 4.470348358154D-08
     9.557114958028D-01 1.541250000000D+02 2.040626427116D+00-5.455227232111D-09
     7.611031315719D-10 5.120000000000D+02 2.191000000000D+03 0.000000000000D+00
     0.000000000000D+00 0.000000000000D+00 3.958120942116D-09 4.423782229424D-09
     0.000000000000D+00 0.000000000000D+00                                      
E08 2022 01 02 03 20 00 5.878973519430D-03-6.295408638834D-12 0.000000000000D+00
     2.000000000000D+01 3.125000000000D-02 3.217991185107D-09-2.656794493355D-01
     7.450580596924D-09 2.001111861318D-04 8.897855877876D-06 5.440608852386D+03
     1.200000000000D+04 7.450580596924D-09 7.752533619457D-01 3.539025783539D-08
     9.616583353297D-01 1.506875000000D+02 9.216212255205D-01-5.308792561091D-09
     8.039620596754D-10 5.120000000000D+02 2.191000000000D+03 0.000000000000D+00
     0.000000000000D+00 0.000000000000D+00-2.793967723846D-09-3.259629011154D-09
     0.000000000000D+00 0.000000000000D+00                                      
E09 2022 01 02 03 20 00 5.409395555034D-03-1.301714291913D-11 0.000000000000D+00
     2.000000000000D+01 1.534375000000D+01 3.375854903621D-09 2.481946524521D+00
     7.189810276031D-07 2.029547467828D-04 8.549541234970D-06 5.440606594086D+03
     1.200000000000D+04 5.587935447693D-09 7.752764131459D-01 5.029141902924D-08
     9.616870026724D-01 1.583125000000D+02 5.266619427039D-01-5.469513541479D-09
     8.071764792832D-10 5.120000000000D+02 2.191000000000D+03 0.000000000000D+00
     0.000000000000D+00 0.000000000000D+00 2.095475792885D-09 2.328306436539D-09
     0.000000000000D+00 0.000000000000D+00                                      
E24 2022 01 02 03 20 00-1.312533975579D-03-2.069100446533D-11 0.000000000000D+00
     2.000000000000D+01 1.447187500000D+02 2.603679882289D-09 4.746617266747D-01
     6.556510925293D-06 6.836430402473D-04 1.256540417671D-05 5.440615301132D+03
     1.200000000000D+04 4.656612873077D-08 2.880168748098D+00-2.607703208923D-08
     9.731684240968D-01 7.778125000000D+01 4.877940321337D-01-5.058424989419D-09
    -5.025209320139D-10 5.120000000000D+02 2.191000000000D+03 0.000000000000D+00
     0.000000000000D+00 0.000000000000D+00-3.026798367500D-09-3.725290298462D-09
     0.000000000000D+00 0.000000000000D+00                                      
E25 2022 01 02 03 20 00-5.588745698333D-04-1.307398633799D-12 0.000000000000D+00
     2.000000000000D+01 1.621875000000D+02 2.437601535888D-09 6.564139490872D-01
     7.472932338715D-06 3.162146313116D-04 1.347623765469D-05 5.440633195877D+03
     1.200000000000D+04 0.000000000000D+00 2.875740075214D+00-5.774199962616D-08
     9.752550251149D-01 5.909375000000D+01-5.238409816795D-01-5.006637117961D-09
    -5.585946962827D-10 5.120000000000D+02 2.191000000000D+03 0.000000000000D+00
     0.000000000000D+00 0.000000000000D+00 4.190951585770D-09 4.423782229424D-09
     0.000000000000D+00 0.000000000000D+00                                      
E31 2022 01 02 03 20 00-4.901784704998D-04-5.115907697473D-13 0.000000000000D+00
     2.000000000000D+01 1.318437500000D+02 2.484746356802D-09 2.411905687587D+00
     6.085261702538D-06 3.170021809638D-04 1.292489469051D-05 5.440629646301D+03
     1.200000000000D+04 5.215406417847D-08 2.875693583678D+00 0.000000000000D+00
     9.752242453186D-01 6.771875000000D+01-7.114465075627D-01-5.039495629507D-09
    -4.778770483544D-10 5.120000000000D+02 2.191000000000D+03 0.000000000000D+00
     0.000000000000D+00 0.000000000000D+00 5.587935447693D-09 6.286427378654D-09
     0.000000000000D+00 0.000000000000D+00                                      
E02 2022 01 02 03 30 00 2.708498504944D-04 2.472688720445D-12 0.000000000000D+00
     2.100000000000D+01 1.499687500000D+02 2.459030999940D-09-6.222652527826D-01
     6.988644599915D-06 4.809100646526D-04 1.420825719833D-05 5.440620929718D+03
     1.260000000000D+04-1.490116119385D-08 2.878620010855D+00-7.078051567078D-08
     9.756814789013D-01 4.012500000000D+01 6.979102757929D-02-5.006279960227D-09
    -5.568089076117D-10 5.120000000000D+02 2.191000000000D+03 0.000000000000D+00
     0.000000000000D+00 0.000000000000D+00-9.313225746155D-10-1.629814505577D-09
     0.000000000000D+00 0.000000000000D+00                                      
E03 2022 01 02 03 30 00-5.126871401444D-04-3.979039320257D-12 0.000000000000D+00
     2.100000000000D+01 2.656250000000D+00 3.311566511466D-09 4.826613094438D-01
     1.452863216400D-07 2.665172796696D-04 8.853152394295D-06 5.440608724594D+03
     1.260000000000D+04 1.676380634308D-08 7.791113490235D-01-3.166496753693D-08
     9.556992321605D-01 1.506875000000D+02 1.037805383548D+00-5.364509167625D-09
     7.757465986739D-10 5.120000000000D+02 2.191000000000D+03 0.000000000000D+00
     0.000000000000D+00 0.000000000000D+00 3.492459654808D-09 3.958120942116D-09
     0.000000000000D+00 0.000000000000D+00                                      
E05 2022 01 02 03 30 00-2.219023299403D-04 2.856381797756D-12 0.000000000000D+00
     2.100000000000D+01 1.140625000000D+01 3.437286033903D-09 2.726016017166D-01
     4.619359970093D-07 1.315844710916D-04 8.683651685715D-06 5.440605634689D+03
     1.260000000000D+04 5.960464477539D-08 7.791061659048D-01 5.401670932770D-08
     9.557119200490D-01 1.535000000000D+02 2.040146152573D+00-5.463441859998D-09
     7.593173429009D-10 5.120000000000D+02 2.191000000000D+03 0.000000000000D+00
     0.000000000000D+00 0.000000000000D+00 3.958120942116D-09 4.423782229424D-09
     0.000000000000D+00 0.000000000000D+00                                      
E08 2022 01 02 03 30 00 5.878969794139D-03-6.295408638834D-12 0.000000000000D+00
     2.100000000000D+01-6.250000000000D-02 3.217634027373D-09-1.912389842942D-01
     1.862645149231D-09 2.000851090997D-04 8.886680006981D-06 5.440608797073D+03
     1.260000000000D+04 3.725290298462D-09 7.752501918023D-01 3.166496753693D-08
     9.616588356477D-01 1.509062500000D+02 9.215663397600D-01-5.307721087888D-09
     8.007476400676D-10 5.120000000000D+02 2.191000000000D+03 0.000000000000D+00
     0.000000000000D+00 0.000000000000D+00-2.793967723846D-09-3.259629011154D-09
     0.000000000000D+00 0.000000000000D+00                                      
E09 2022 01 02 03 30 00 5.409387755208D-03-1.300293206441D-11 0.000000000000D+00
     2.100000000000D+01 1.600000000000D+01 3.374426272685D-09 2.556315967815D+00
     7.506459951401D-07 2.028592862189D-04 8.529052138329D-06 5.440606782913D+03
     1.260000000000D+04 5.587935447693D-09 7.752731318207D-01 5.029141902924D-08
     9.616874825095D-01 1.587500000000D+02 5.266783566447D-01-5.470227856947D-09
     8.075336370173D-10 5.120000000000D+02 2.191000000000D+03 0.000000000000D+00
     0.000000000000D+00 0.000000000000D+00 2.095475792885D-09 2.328306436539D-09
     0.000000000000D+00 0.000000000000D+00                                      
E24 2022 01 02 03 30 00-1.312546432018D-03-2.069100446533D-11 0.000000000000D+00
     2.100000000000D+01 1.448125000000D+02 2.601179778150D-09 5.491553834174D-01
     6.563961505890D-06 6.836112588644D-04 1.251511275768D-05 5.440615139008D+03
     1.260000000000D+04 4.470348358154D-08 2.880165696451D+00-2.048909664154D-08
     9.731681095694D-01 7.840625000000D+01 4.876853109879D-01-5.058424989419D-09
    -4.996636701403D-10 5.120000000000D+02 2.191000000000D+03 0.000000000000D+00
     0.000000000000D+00 0.000000000000D+00-3.026798367500D-09-3.725290298462D-09
     0.000000000000D+00 0.000000000000D+00                                      
E25 2022 01 02 03 30 00-5.588752683252D-04-1.307398633799D-12 0.000000000000D+00
     2.100000000000D+01 1.604375000000D+02 2.442958901901D-09 7.314613100824D-01
     7.389113306999D-06 3.161486238241D-04 1.348368823528D-05 5.440632759094D+03
     1.260000000000D+04 1.862645149231D-09 2.875737068918D+00-5.960464477539D-08
     9.752546827921D-01 5.896875000000D+01-5.245043535859D-01-5.007708591163D-09
    -5.578803808143D-10 5.120000000000D+02 2.191000000000D+03 0.000000000000D+00
     0.000000000000D+00 0.000000000000D+00 4.190951585770D-09 4.423782229424D-09
     0.000000000000D+00 0.000000000000D+00                                      
E31 2022 01 02 03 30 00-4.901787615381D-04-5.115907697473D-13 0.000000000000D+00
     2.100000000000D+01 1.284062500000D+02 2.470817205169D-09 2.486161096417D+00
     5.945563316345D-06 3.165757516399D-04 1.293048262596D-05 5.440630495071D+03
     1.260000000000D+04 5.587935447693D-08 2.875690580307D+00 1.862645149231D-09
     9.752239585866D-01 6.756250000000D+01-7.113172880088D-01-5.041281418178D-09
    -4.793056792911D-10 5.120000000000D+02 2.191000000000D+03 0.000000000000D+00
     0.000000000000D+00 0.000000000000D+00 5.587935447693D-09 6.286427378654D-09
     0.000000000000D+00 0.000000000000D+00                                      
R14 2022 01 02 03 45 00 7.276237010956E-05 0.000000000000E+00 2.469000000000E+04
     6.596876464844E+03 1.276912689209E-01-4.656612873077E-09 0.000000000000E+00
     2.073533447266E+04 1.822275161743E+00 3.725290298462E-09-7.000000000000E+00
    -1.331134667969E+04 2.899109840393E+00-1.862645149231E-09 0.000000000000E+00
E02 2022 01 02 03 40 00 2.708513056859D-04 2.472688720445D-12 0.000000000000D+00
     2.200000000000D+01 1.506250000000D+02 2.441173113230D-09-5.478883105702D-01
     7.014721632004D-06 4.814148414880D-04 1.404061913490D-05 5.440621931076D+03
     1.320000000000D+04-9.313225746155D-09 2.878616995781D+00-7.078051567078D-08
     9.756811658368D-01 4.412500000000D+01 6.979912921961D-02-5.002351225150D-09
    -5.571660653459D-10 5.120000000000D+02 2.191000000000D+03 0.000000000000D+00
     0.000000000000D+00 0.000000000000D+00-9.313225746155D-10-1.629814505577D-09
     0.000000000000D+00 0.000000000000D+00                                      
E03 2022 01 02 03 40 00-5.126894684508D-04-3.979039320257D-12 0.000000000000D+00
     2.200000000000D+01 2.750000000000D+00 3.316566719745D-09 5.570876792694D-01
     1.378357410431D-07 2.665104111657D-04 8.855015039444D-06 5.440608701706D+03
     1.320000000000D+04 2.607703208923D-08 7.791081832688D-01-3.166496753693D-08
     9.556997076089D-01 1.507500000000D+02 1.037764633965D+00-5.368080744967D-09
     7.711035481293D-10 5.120000000000D+02 2.191000000000D+03 0.000000000000D+00
     0.000000000000D+00 0.000000000000D+00 3.492459654808D-09 3.958120942116D-09
     0.000000000000D+00 0.000000000000D+00                                      
E05 2022 01 02 03 40 00-2.219006419182D-04 2.856381797756D-12 0.000000000000D+00
     2.200000000000D+01 1.162500000000D+01 3.446214977258D-09 3.474053034653D-01
     4.656612873077D-07 1.315420959145D-04 8.696690201759D-06 5.440605499268D+03
     1.320000000000D+04 5.029141902924D-08 7.791029387075D-01 5.960464477539D-08
     9.557123399065D-01 1.529687500000D+02 2.039728229062D+00-5.471656487884D-09
     7.578887119641D-10 5.120000000000D+02 2.191000000000D+03 0.000000000000D+00
     0.000000000000D+00 0.000000000000D+00 3.958120942116D-09 4.423782229424D-09
     0.000000000000D+00 0.000000000000D+00                                      
E08 2022 01 02 03 40 00 5.878965952434D-03-6.295408638834D-12 0.000000000000D+00
     2.200000000000D+01-3.125000000000D-02 3.216919711904D-09-1.168452229125D-01
     1.862645149231D-09 2.000845270231D-04 8.882954716682D-06 5.440608793259D+03
     1.320000000000D+04 0.000000000000D+00 7.752470216588D-01 2.793967723846D-08
     9.616593330398D-01 1.509062500000D+02 9.215581781400D-01-5.307006772420D-09
     7.982475359282D-10 5.120000000000D+02 2.191000000000D+03 0.000000000000D+00
     0.000000000000D+00 0.000000000000D+00-2.793967723846D-09-3.259629011154D-09
     0.000000000000D+00 0.000000000000D+00                                      
E09 2022 01 02 03 40 00 5.409379780758D-03-1.301714291913D-11 0.000000000000D+00
     2.200000000000D+01 1.678125000000D+01 3.372640484014D-09 2.630725544804D+00
     7.897615432739D-07 2.027504378930D-04 8.510425686836D-06 5.440606996536D+03
     1.320000000000D+04 5.587935447693D-09 7.752698490325D-01 5.029141902924D-08
     9.616879667354D-01 1.590937500000D+02 5.266546383539D-01-5.470227856947D-09
     8.075336370173D-10 5.120000000000D+02 2.191000000000D+03 0.000000000000D+00
     0.000000000000D+00 0.000000000000D+00 2.095475792885D-09 2.328306436539D-09
     0.000000000000D+00 0.000000000000D+00                                      
E25 2022 01 02 03 40 00-5.588760250248D-04-1.307398633799D-12 0.000000000000D+00
     2.200000000000D+01 1.580000000000D+02 2.450816372054D-09 8.067919783300D-01
     7.273629307747D-06 3.160816850141D-04 1.347623765469D-05 5.440632146835D+03
     1.320000000000D+04 3.725290298462D-09 2.875734061158D+00-6.146728992462D-08
     9.752543375435D-01 5.915625000000D+01-5.254510737063D-01-5.009137222100D-09
    -5.564517498775D-10 5.120000000000D+02 2.191000000000D+03 0.000000000000D+00
     0.000000000000D+00 0.000000000000D+00 4.190951585770D-09 4.423782229424D-09
     0.000000000000D+00 0.000000000000D+00                                      
G29 2022 01 02 03 59 44-4.619234241545D-04-4.888534022029D-12 0.000000000000D+00
     4.000000000000D+01 1.194062500000D+02 4.293035965037D-09-2.440020944003D+00
     6.295740604401D-06 1.752910669893D-03 3.706663846970D-07 5.153773040771D+03
     1.438400000000D+04-5.587935447693D-09-2.143158161106D+00-4.656612873077D-08
     9.821966094369D-01 3.872500000000D+02 2.301910404494D+00-8.259272603284D-09
     3.292994309288D-10 0.000000000000D+00 2.191000000000D+03 0.000000000000D+00
     0.000000000000D+00 0.000000000000D+00-1.024454832077D-08 4.000000000000D+01
     0.000000000000D+00 0.000000000000D+00                                      
G22 2022 01 02 04 00 00-4.272414371371D-04 8.867573342286D-12 0.000000000000D+00
     6.800000000000D+01-1.410625000000D+02 4.610549190737D-09 2.614138919642D+00
    -7.303431630135D-06 6.851476035081D-03 1.032277941704D-05 5.153650974274D+03
     1.440000000000D+04 8.940696716309D-08-2.296255011895D-01 1.192092895508D-07
     9.383215911006D-01 1.666562500000D+02-8.644509458174D-01-7.855327205909D-09
     8.143196339671D-11 0.000000000000D+00 2.191000000000D+03 0.000000000000D+00
     0.000000000000D+00 6.300000000000D+01-1.769512891769D-08 6.800000000000D+01
     0.000000000000D+00 0.000000000000D+00                                      
G01 2022 01 02 06 00 00 4.680501297116D-04-1.000444171950D-11 0.000000000000D+00
     4.500000000000D+01-1.252500000000D+02 4.068026592493D-09 2.561617331313D+00
    -6.642192602158D-06 1.121956622228D-02 3.837049007416D-07 5.153676099777D+03
     2.160000000000D+04-1.862645149231D-08-1.157901261635D+00-1.229345798492D-07
     9.863860454752D-01 3.872500000000D+02 8.844520598127D-01-8.042120700893D-09
    -2.892977646988D-10 0.000000000000D+00 2.191000000000D+03 0.000000000000D+00
     0.000000000000D+00 0.000000000000D+00 5.122274160385D-09 4.500000000000D+01
     0.000000000000D+00 0.000000000000D+00                                      
G10 2022 01 02 06 00 00-2.832985483110D-04-9.322320693173D-12 0.000000000000D+00
     6.700000000000D+01-1.193437500000D+02 3.913734451321D-09 5.657959492952D-01
    -6.087124347687D-06 7.411099504679D-03 1.194328069687D-05 5.153687574387D+03
     2.160000000000D+04-7.078051567078D-08-1.253585210684D-01 7.823109626770D-08
     9.722918040849D-01 1.537812500000D+02-2.545901966030D+00-7.690677490444D-09
     1.485776174256D-10 0.000000000000D+00 2.191000000000D+03 0.000000000000D+00
     0.000000000000D+00 0.000000000000D+00 2.328306436539D-09 6.700000000000D+01
     0.000000000000D+00 0.000000000000D+00                                      
G12 2022 01 02 06 00 00-1.497110351920D-04-5.684341886081D-12 0.000000000000D+00
     5.300000000000D+01 1.073750000000D+02 3.838374169405D-09 1.237006273157D+00
     5.561858415604D-06 8.513754350133D-03 1.143664121628D-05 5.153638298035D+03
     2.160000000000D+04-1.396983861923D-07 3.090063753193D+00-3.352761268616D-08
     9.713356349766D-01 1.645625000000D+02 1.232752243433D+00-7.694963383255D-09
    -2.471531520637D-10 0.000000000000D+00 2.191000000000D+03 0.000000000000D+00
     0.000000000000D+00 0.000000000000D+00-1.257285475731D-08 5.300000000000D+01
     0.000000000000D+00 0.000000000000D+00                                      
G21 2022 01 02 06 00 00 1.551955938339D-04 9.094947017729D-13 0.000000000000D+00
     5.700000000000D+01-1.117187500000D+02 4.974850079617D-09-1.357341629470D+00
    -5.507841706276D-06 2.444459998515D-02 8.083879947662D-07 5.153597087860D+03
     2.160000000000D+04-5.494803190231D-07-1.247628960205D+00 5.774199962616D-08
     9.589480469839D-01 3.703125000000D+02-1.034631086846D+00-8.846797076037D-09
    -1.017899542459D-10 0.000000000000D+00 2.191000000000D+03 0.000000000000D+00
     0.000000000000D+00 0.000000000000D+00-1.024454832077D-08 5.700000000000D+01
     0.000000000000D+00 0.000000000000D+00                                      
G23 2022 01 02 06 00 00 1.543387770653D-05-3.979039320257D-12 0.000000000000D+00
     1.520000000000D+02-1.250312500000D+02 3.999452307528D-09 1.924567105739D+00
    -6.413087248802D-06 1.954966108315D-03 1.207552850246D-05 5.153706029892D+03
     2.160000000000D+04-5.587935447693D-09-1.499750918646D-01 1.490116119385D-08
     9.673330384467D-01 1.497500000000D+02 2.896576208220D+00-7.651747297417D-09
     1.750072897561D-10 0.000000000000D+00 2.191000000000D+03 0.000000000000D+00
     0.000000000000D+00 0.000000000000D+00-8.381903171539D-09 1.520000000000D+02
     0.000000000000D+00 0.000000000000D+00                                      
G25 2022 01 02 06 00 00 2.648090012372D-04 5.684341886081D-12 0.000000000000D+00
     5.700000000000D+01 1.066875000000D+02 4.190888853057D-09 1.015906627812D+00
     5.505979061127D-06 1.028584863525D-02 1.157261431217D-05 5.153739116669D+03
     2.160000000000D+04-9.499490261078D-08 3.013929815646D+00 4.470348358154D-08
     9.587290759428D-01 1.558437500000D+02 9.667762269561D-01-7.854612890440D-09
    -3.985880313628D-10 0.000000000000D+00 2.191000000000D+03 0.000000000000D+00
     0.000000000000D+00 0.000000000000D+00 5.587935447693D-09 5.700000000000D+01
     0.000000000000D+00 0.000000000000D+00                                      
G26 2022 01 02 06 00 00 1.706276088953D-04 3.524291969370D-12 0.000000000000D+00
     3.900000000000D+01 1.076562500000D+02 4.567333104900D-09 3.695909081791D-01
     5.625188350677D-06 6.723389029503D-03 1.148134469986D-05 5.153686481476D+03
     2.160000000000D+04 8.754432201386D-08 2.967798197896D+00 5.587935447693D-08
     9.395629122009D-01 1.459062500000D+02 3.369241347226D-01-7.953902740547D-09
    -4.096599211229D-10 0.000000000000D+00 2.191000000000D+03 0.000000000000D+00
     0.000000000000D+00 0.000000000000D+00 6.984919309616D-09 3.900000000000D+01
     0.000000000000D+00 0.000000000000D+00                                      
G29 2022 01 02 06 00 00-4.619588144124D-04-4.888534022029D-12 0.000000000000D+00
     4.100000000000D+01 1.128125000000D+02 4.278749655669D-09-1.388445833794D+00
     5.846843123436D-06 1.753660500981D-03 9.853392839432D-07 5.153769842148D+03
     2.160000000000D+04 2.793967723846D-08-2.143217384418D+00 9.313225746155D-09
     9.821991827098D-01 3.765312500000D+02 2.302788547403D+00-8.199270103940D-09
     3.114415442190D-10 0.000000000000D+00 2.191000000000D+03 0.000000000000D+00
     0.000000000000D+00 0.000000000000D+00-1.024454832077D-08 4.100000000000D+01
     0.000000000000D+00 0.000000000000D+00                                      
G31 2022 01 02 06 00 00-1.579709351063D-04-1.818989403546D-12 0.000000000000D+00
     3.200000000000D+01-9.031250000000D+00 4.890560854347D-09 1.454344405019D+00
    -2.812594175339D-07 1.046777109150D-02 7.167458534241D-06 5.153656986237D+03
     2.160000000000D+04-7.078051567078D-08 1.995942065444D+00 9.872019290924D-08
     9.549133920671D-01 2.412812500000D+02 3.608176889793D-01-8.026405760589D-09
    -6.978862126191D-10 0.000000000000D+00 2.191000000000D+03 0.000000000000D+00
     0.000000000000D+00 0.000000000000D+00-1.303851604462D-08 3.200000000000D+01
     0.000000000000D+00 0.000000000000D+00                                      
G22 2022 01 02 06 00 00-4.271771758795D-04 8.867573342286D-12 0.000000000000D+00
     9.100000000000D+01-1.545625000000D+02 4.503044712744D-09-2.618935156544D+00
    -7.916241884232D-06 6.849409081042D-03 1.080706715584D-05 5.153654825211D+03
     2.160000000000D+04-2.235174179077D-08-2.296822155976D-01 1.285225152969D-07
     9.383226151433D-01 1.559687500000D+02-8.643688527065D-01-7.812111120071D-09
     1.464346710204D-10 0.000000000000D+00 2.191000000000D+03 0.000000000000D+00
     0.000000000000D+00 6.300000000000D+01-1.769512891769D-08 9.100000000000D+01
     0.000000000000D+00 0.000000000000D+00                                      
G32 2022 01 02 06 00 00-4.409439861774D-05-5.798028723802D-12 0.000000000000D+00
     6.800000000000D+01 1.290625000000D+01 4.908061583323D-09-7.950940055310D-01
     6.426125764847D-07 5.358825786971D-03 7.316470146179D-06 5.153745977402D+03
     2.160000000000D+04 1.005828380585D-07 9.166281807858D-01 1.545995473862D-07
     9.575933380291D-01 2.385937500000D+02-2.382614514212D+00-8.059978587603D-09
     5.146642949766D-10 0.000000000000D+00 2.191000000000D+03 0.000000000000D+00
     0.000000000000D+00 0.000000000000D+00 4.656612873077D-10 6.800000000000D+01
     0.000000000000D+00 0.000000000000D+00                                      
C01 2022 01 02 04 00 00-2.813423052430D-04 4.025757505133D-11 0.000000000000D+00
     1.000000000000D+00 5.235625000000D+02-1.168655822063D-08 1.644099045336D+00
     1.722667366266D-05 6.095767021179D-04-2.809334546328D-05 6.493438104630D+03
     1.440000000000D+04 1.713633537292D-07-1.994639149641D+00 4.624016582966D-07
     8.925768347222D-02 8.636718750000D+02-2.358740277789D+00 1.277267489032D-08
    -3.803729869188D-10 0.000000000000D+00 8.350000000000D+02 0.000000000000D+00
     0.000000000000D+00 0.000000000000D+00-5.800000000000D-09 0.000000000000D+00
     0.000000000000D+00 0.000000000000D+00                                      
C02 2022 01 02 04 00 00 7.507200352848D-04-3.571187789930D-11 0.000000000000D+00
     1.000000000000D+00 2.974687500000D+02-1.168655822063D-08-2.059739508875D+00
     9.759329259396D-06 1.141501939856D-03-3.297906368971D-05 6.493383766174D+03
     1.440000000000D+04 1.179520040751D-06-1.769515433592D+00 6.691552698612D-07
     8.591046400138D-02 1.013109375000D+03 6.405724451564D-02 1.284410643716D-08
     3.139416483584D-10 0.000000000000D+00 8.350000000000D+02 0.000000000000D+00
     0.000000000000D+00 0.000000000000D+00 1.000000000000D-09 0.000000000000D+00
     0.000000000000D+00 0.000000000000D+00                                      
C03 2022 01 02 04 00 00 4.910624120384D-04 8.081268987326D-11 0.000000000000D+00
     1.000000000000D+00 2.777812500000D+02-1.152548008251D-08-2.775272760016D+00
     9.109731763601D-06 8.518813410774D-04-3.388430923224D-05 6.493302913666D+03
     1.440000000000D+04 2.896413207054D-07-1.787213482970D+00 1.131556928158D-07
     9.447818856149D-02 1.047187500000D+03 1.258475881875D+00 1.273517332823D-08
    -7.536028191537D-11 0.000000000000D+00 8.350000000000D+02 0.000000000000D+00
     0.000000000000D+00 0.000000000000D+00 2.300000000000D-09 0.000000000000D+00
     0.000000000000D+00 0.000000000000D+00                                      
C04 2022 01 02 04 00 00-1.792666735128D-04 8.679723606519D-11 0.000000000000D+00
     2.000000000000D+00 4.265312500000D+02-1.103010230518D-08 1.927801127535D+00
     1.412071287632D-05 5.921688862145D-04-2.933759242296D-05 6.493465139389D+03
     1.440000000000D+04 7.683411240578D-08-1.938835244202D+00 3.436580300331D-07
     9.447795595752D-02 8.979843750000D+02-2.429761383943D+00 1.216479242672D-08
    -2.625109346341D-10 0.000000000000D+00 8.350000000000D+02 0.000000000000D+00
     0.000000000000D+00 0.000000000000D+00 5.100000000000D-09 1.000000000000D+00
     0.000000000000D+00 0.000000000000D+00                                      
C05 2022 01 02 04 00 00 3.520136233419D-04 1.149480510776D-11 0.000000000000D+00
     1.000000000000D+00 2.737187500000D+02-1.168655822063D-08-2.204715814052D+00
     8.680392056704D-06 6.419264245778D-04-3.278255462646D-05 6.493499696732D+03
     1.440000000000D+04 2.952292561531D-07-1.710305657370D+00-7.217749953270D-08
     9.434338651216D-02 1.003562500000D+03-2.909444190714D-01 1.271410102191D-08
    -4.071598169835D-11 0.000000000000D+00 8.350000000000D+02 0.000000000000D+00
     0.000000000000D+00 0.000000000000D+00-5.000000000000D-10 0.000000000000D+00
     0.000000000000D+00 0.000000000000D+00                                      
C06 2022 01 02 04 00 00-1.903451047838D-04 6.235811866873D-11 0.000000000000D+00
     1.000000000000D+00 4.562500000000D+01 2.105444843086D-09-1.463097947971D+00
     1.472420990467D-06 2.728678635322D-03 2.306886017323D-06 6.492850374222D+03
     1.440000000000D+04-7.357448339462D-08 1.329046380002D+00-8.335337042809D-08
     9.446449959815D-01 1.671406250000D+02 3.034968723727D+00-2.035084769449D-09
     3.703725703613D-10 0.000000000000D+00 8.350000000000D+02 0.000000000000D+00
     0.000000000000D+00 0.000000000000D+00 8.200000000000D-09 0.000000000000D+00
     0.000000000000D+00 0.000000000000D+00                                      
C07 2022 01 02 04 00 00 5.013262853026D-05-4.557332289323D-11 0.000000000000D+00
     0.000000000000D+00 1.166000000000D+03 4.421612749348D-10 2.572009642411D+00
     3.782939165831D-05 1.761064631864D-03 2.340599894524D-05 6.492823577881D+03
     1.440000000000D+04 5.546025931835D-07-2.966789905017D+00-5.676411092281D-07
     8.823392213588D-01-5.122656250000D+02-3.016134692128D+00-1.239337337660D-09
    -1.435774091468D-10 0.000000000000D+00 8.350000000000D+02 0.000000000000D+00
     0.000000000000D+00 0.000000000000D+00 1.430000000000D-08 0.000000000000D+00
     0.000000000000D+00 0.000000000000D+00                                      
C08 2022 01 02 04 00 00 2.654304262251D-05 3.016964456037D-11 0.000000000000D+00
     1.000000000000D+00-1.261031250000D+03 6.868143228591D-10 3.965574491352D-01
    -4.085619002581D-05 2.138901734725D-03 3.786757588387D-06 6.492870286942D+03
     1.440000000000D+04 1.327134668827D-07-7.966275971827D-01 6.100162863731D-08
     1.048387917885D+00 1.413281250000D+02-2.998947392802D+00-2.176162074457D-09
    -7.389593520517D-10 0.000000000000D+00 8.350000000000D+02 0.000000000000D+00
     0.000000000000D+00 0.000000000000D+00 1.080000000000D-08 0.000000000000D+00
     0.000000000000D+00 0.000000000000D+00                                      
C09 2022 01 02 04 00 00-3.993131686002D-04-3.214317700895D-11 0.000000000000D+00
     1.000000000000D+00 3.826562500000D+01 2.094015795592D-09-2.569020877368D+00
     1.239590346813D-06 8.564144722186D-03 2.036336809397D-06 6.493406831741D+03
     1.440000000000D+04-6.845220923424D-08 1.372229209872D+00-3.539025783539D-08
     9.495913136498D-01 1.759687500000D+02-2.368796340093D+00-1.989725737206D-09
     3.039412318009D-10 0.000000000000D+00 8.350000000000D+02 0.000000000000D+00
     0.000000000000D+00 0.000000000000D+00 6.700000000000D-09 0.000000000000D+00
     0.000000000000D+00 0.000000000000D+00                                      
C10 2022 01 02 04 00 00 1.388213131577D-04 5.444533712762D-13 0.000000000000D+00
     6.000000000000D+00 1.189718750000D+03 6.335978204639D-10 1.850393955330D+00
     3.849482163787D-05 7.699257577769D-03 2.589402720332D-05 6.493068439484D+03
     1.440000000000D+04 2.728775143623D-07-2.973227481876D+00-4.200264811516D-07
     8.843110359728D-01-6.052343750000D+02-2.469018217136D+00-1.363628229161D-09
    -1.939366496685D-10 0.000000000000D+00 8.350000000000D+02 0.000000000000D+00
     0.000000000000D+00 0.000000000000D+00 5.600000000000D-09 0.000000000000D+00
     0.000000000000D+00 0.000000000000D+00                                      
C13 2022 01 02 04 00 00-1.595276407897D-04 1.151700956825D-11 0.000000000000D+00
     1.000000000000D+00-1.242234375000D+03 8.521783537919D-10-2.115648851210D-01
    -4.052743315697D-05 4.440051154234D-03 1.441687345505D-06 6.493412033081D+03
     1.440000000000D+04 1.545995473862D-07-8.201450103317D-01 4.656612873077D-09
     1.009944887001D+00 2.030156250000D+02-2.526886918800D+00-2.318668010401D-09
    -6.678849629467D-10 0.000000000000D+00 8.350000000000D+02 0.000000000000D+00
     0.000000000000D+00 0.000000000000D+00-9.600000000000D-09 0.000000000000D+00
     0.000000000000D+00 0.000000000000D+00                                      
C14 2022 01 02 04 00 00 4.800197202712D-04-9.767298081442D-12 0.000000000000D+00
     1.000000000000D+00-6.404687500000D+01 3.519075155034D-09-2.213286391302D+00
    -3.172550350428D-06 1.099776825868D-03 1.259008422494D-05 5.282629968643D+03
     1.440000000000D+04-4.842877388000D-08 2.737278072562D-01 1.722946763039D-08
     9.656418115203D-01 1.080937500000D+02-5.121609866809D-01-6.418124483504D-09
     6.793140104410D-10 0.000000000000D+00 8.350000000000D+02 0.000000000000D+00
     0.000000000000D+00 0.000000000000D+00 6.400000000000D-09 0.000000000000D+00
     0.000000000000D+00 0.000000000000D+00                                      
C16 2022 01 02 04 00 00 4.325178451836D-05 1.173106056740D-11 0.000000000000D+00
     1.000000000000D+00 4.351562500000D+01 2.009726570321D-09-2.113642688742D+00
     1.363921910524D-06 3.943303017877D-03 2.550892531872D-06 6.493585557938D+03
     1.440000000000D+04-3.306195139885D-08 1.318942468574D+00-1.033768057823D-07
     9.600191341589D-01 1.641406250000D+02-2.472536602411D+00-1.938652181216D-09
     3.828730910582D-10 0.000000000000D+00 8.350000000000D+02 0.000000000000D+00
     0.000000000000D+00 0.000000000000D+00-2.500000000000D-09 0.000000000000D+00
     0.000000000000D+00 0.000000000000D+00                                      
C23 2022 01 02 04 00 00-9.651817381382D-04-1.745270594711D-12 0.000000000000D+00
     1.000000000000D+00 1.431250000000D+01 3.970522531058D-09 1.701338908737D-01
     7.366761565208D-07 2.395554911345D-04 1.005735248327D-05 5.282615736008D+03
     1.440000000000D+04 2.514570951462D-08 2.377155718786D+00-5.587935447693D-08
     9.481348455763D-01 1.496562500000D+02 1.140677793123D-01-6.613846921843D-09
    -7.696749171926D-10 0.000000000000D+00 8.350000000000D+02 0.000000000000D+00
     0.000000000000D+00 0.000000000000D+00 2.500000000000D-08 1.000000000000D+00
     0.000000000000D+00 0.000000000000D+00                                      
C24 2022 01 02 04 00 00-9.475584374741D-04 2.173372593006D-12 0.000000000000D+00
     1.000000000000D+00 2.029687500000D+01 4.029810714934D-09 1.351904300903D+00
     8.936040103436D-07 7.816877914593D-04 9.838026016951D-06 5.282611846924D+03
     1.440000000000D+04 4.610046744347D-08 2.376972896451D+00 1.862645149231D-08
     9.481268053786D-01 1.539531250000D+02 5.312997850772D-01-6.647062591123D-09
    -7.193156766709D-10 0.000000000000D+00 8.350000000000D+02 0.000000000000D+00
     0.000000000000D+00 0.000000000000D+00 7.000000000000D-09 1.000000000000D+00
     0.000000000000D+00 0.000000000000D+00                                      
C25 2022 01 02 04 00 00-8.010092424229D-04 5.644373857194D-12 0.000000000000D+00
     1.000000000000D+00 1.528125000000D+01 4.009809881819D-09 5.816175750951D-01
     7.115304470062D-07 5.720126209781D-04 9.831041097641D-06 5.282620037079D+03
     1.440000000000D+04 4.936009645462D-08 2.351966283899D+00-4.982575774193D-08
     9.494338714803D-01 1.559375000000D+02 4.661675678761D-01-6.646705433389D-09
    -7.771752296107D-10 0.000000000000D+00 8.350000000000D+02 0.000000000000D+00
     0.000000000000D+00 0.000000000000D+00 9.000000000000D-10 1.000000000000D+00
     0.000000000000D+00 0.000000000000D+00                                      
C32 2022 01 02 04 00 00-9.570299880579D-04-4.805045250578D-13 0.000000000000D+00
     1.000000000000D+00-7.753125000000D+01 3.358711332380D-09 3.035887829805D+00
    -3.861263394356D-06 3.434303216636D-04 1.206900924444D-05 5.282629810333D+03
     1.440000000000D+04 1.024454832077D-08 2.677751321491D-01 3.771856427193D-08
     9.670175689404D-01 1.201562500000D+02-1.465800026420D+00-6.277047178496D-09
     6.132398296147D-10 0.000000000000D+00 8.350000000000D+02 0.000000000000D+00
     0.000000000000D+00 0.000000000000D+00-9.300000000000D-09 1.000000000000D+00
     0.000000000000D+00 0.000000000000D+00                                      
C33 2022 01 02 04 00 00-9.568171808496D-04 1.836752971940D-12 0.000000000000D+00
     1.000000000000D+00-7.396875000000D+01 3.486573801222D-09-2.829067461581D+00
    -3.719236701727D-06 1.838993048295D-04 1.282896846533D-05 5.282627157211D+03
     1.440000000000D+04-2.887099981308D-08 2.676316959572D-01 6.891787052155D-08
     9.670489602366D-01 1.041093750000D+02-3.091421061753D-01-6.370265347121D-09
     6.300262431219D-10 0.000000000000D+00 8.350000000000D+02 0.000000000000D+00
     0.000000000000D+00 0.000000000000D+00-4.250000000000D-08 1.000000000000D+00
     0.000000000000D+00 0.000000000000D+00                                      
R 1 2022 01 02 04 15 00 7.289461791515E-06 0.000000000000E+00 2.520000000000E+04
    -2.102702539063E+04 7.643318176270E-01 0.000000000000E+00 0.000000000000E+00
     1.298952587891E+04-4.311923980713E-01 5.587935447693E-09 1.000000000000E+00
    -6.329513671875E+03-3.424676895142E+00-2.793967723846E-09 0.000000000000E+00
R 2 2022 01 02 04 15 00 5.052154883742E-04 9.094947017729E-13 2.520000000000E+04
    -1.267770898438E+04-1.384593009949E+00 0.000000000000E+00 0.000000000000E+00
     1.754391552734E+04 1.222318649292E+00 1.862645149231E-09-4.000000000000E+00
     1.347863671875E+04-2.907370567322E+00-4.656612873077E-09 0.000000000000E+00
R 3 2022 01 02 04 15 00 4.921574145556E-05 9.094947017729E-13 2.520000000000E+04
     3.097506347656E+03-2.445781707764E+00 0.000000000000E+00 0.000000000000E+00
     1.121653466797E+04 1.909287452698E+00-1.862645149231E-09 5.000000000000E+00
     2.273191552734E+04-6.153144836426E-01-2.793967723846E-09 0.000000000000E+00
R11 2022 01 02 04 15 00 4.793703556061E-05-9.094947017729E-13 2.523000000000E+04
    -1.128723242188E+04-4.887037277222E-01 2.793967723846E-09 4.000000000000E+00
    -1.036137207031E+04-2.749760627747E+00-3.725290298462E-09 0.000000000000E+00
     2.039906689453E+04-1.668448448181E+00 0.000000000000E+00 0.000000000000E+00
R12 2022 01 02 04 15 00 2.914955839515E-04 3.637978807092E-12 2.520000000000E+04
    -9.148116210938E+03-3.538875579834E-01 9.313225746155E-10 0.000000000000E+00
     9.724481445313E+03-2.952076911926E+00-9.313225746155E-10-1.000000000000E+00
     2.175178027344E+04 1.174378395081E+00-2.793967723846E-09 0.000000000000E+00
C38 2022 01 02 04 00 00 2.010472817346D-04 2.948752353404D-12 0.000000000000D+00
     1.000000000000D+00-1.253015625000D+03 8.743221333120D-10 5.917632981852D-01
    -4.057772457600D-05 2.251244615763D-03 2.151355147362D-06 6.493703638077D+03
     1.440000000000D+04 1.201406121254D-07-8.166534169385D-01 1.527369022369D-07
     9.830485558725D-01 1.702968750000D+02-2.951873427594D+00-2.280452132842D-09
    -6.493127607685D-10 0.000000000000D+00 8.350000000000D+02 0.000000000000D+00
     0.000000000000D+00 0.000000000000D+00 5.200000000000D-09 1.000000000000D+00
     0.000000000000D+00 0.000000000000D+00                                      
C39 2022 01 02 04 00 00 3.455381374806D-05 1.518785097687D-13 0.000000000000D+00
     1.000000000000D+00 5.434375000000D+01 1.966510484484D-09-1.167020428777D+00
     1.722946763039D-06 2.120280638337D-03 3.317371010780D-06 6.493798330307D+03
     1.440000000000D+04 0.000000000000D+00 1.249602224571D+00-1.075677573681D-07
     9.607758490163D-01 1.415625000000D+02 3.004978513965D+00-1.931509026532D-09
     5.368080744967D-10 0.000000000000D+00 8.350000000000D+02 0.000000000000D+00
     0.000000000000D+00 0.000000000000D+00 4.200000000000D-09 1.000000000000D+00
     0.000000000000D+00 0.000000000000D+00                                      
C40 2022 01 02 04 00 00 2.319223713130D-04 3.584688101910D-12 0.000000000000D+00
     1.000000000000D+00 1.228718750000D+03 2.564392531528D-10 2.831609997111D+00
     4.003662616014D-05 1.730490708724D-03 1.639500260353D-05 6.493811868668D+03
     1.440000000000D+04-2.249144017696D-07-2.854014821562D+00-2.086162567139D-07
     1.004937308175D+00-2.452031250000D+02 3.134168066383D+00-1.781145620436D-09
     2.414386283166D-10 0.000000000000D+00 8.350000000000D+02 0.000000000000D+00
     0.000000000000D+00 0.000000000000D+00 1.200000000000D-09 1.000000000000D+00
     0.000000000000D+00 0.000000000000D+00                                      
C41 2022 01 02 04 00 00-9.197355248034D-04-2.919442465554D-12 0.000000000000D+00
     1.000000000000D+00-8.164062500000D+01 3.342996392075D-09-2.210882517000D+00
    -4.071276634932D-06 1.384022179991D-03 1.243455335498D-05 5.282628358841D+03
     1.440000000000D+04 4.190951585770D-08 2.716113685609D-01 2.933666110039D-08
     9.658795532632D-01 1.134218750000D+02-1.706032359553D+00-6.270618339281D-09
     6.193115110960D-10 0.000000000000D+00 8.350000000000D+02 0.000000000000D+00
     0.000000000000D+00 0.000000000000D+00-2.330000000000D-08 1.000000000000D+00
     0.000000000000D+00 0.000000000000D+00                                      
C59 2022 01 02 04 00 00-2.142041921616D-08-1.332267629550D-13 0.000000000000D+00
     1.000000000000D+00 8.077343750000D+02-1.168655822063D-08 8.598406019152D-01
     2.645934000611D-05 4.211333580315D-04-1.842854544520D-05 6.493504440308D+03
     1.440000000000D+04-1.257285475731D-07-2.199195461958D+00 8.568167686462D-07
     7.595733846518D-02 5.695937500000D+02-1.450338312115D+00 1.279517582757D-08
    -7.414594561911D-10 0.000000000000D+00 8.350000000000D+02 0.000000000000D+00
     0.000000000000D+00 0.000000000000D+00 4.220000000000D-08 1.000000000000D+00
     0.000000000000D+00 0.000000000000D+00                                      
C60 2022 01 02 04 00 00-1.381849870086D-07 4.707345624411D-14 0.000000000000D+00
     1.000000000000D+00 8.230000000000D+02-6.683135522277D-09 2.183352350281D+00
     2.671638503671D-05 5.084497388452D-05-2.346141263843D-05 6.493397954941D+03
     1.440000000000D+04 1.653097569942D-07-2.076003477215D+00 2.197921276093D-07
     1.260480060625D-01 7.218750000000D+02 2.339778422260D+00 7.827468902641D-09
    -5.110927176346D-10 0.000000000000D+00 8.350000000000D+02 0.000000000000D+00
     0.000000000000D+00 0.000000000000D+00 4.980000000000D-08 1.000000000000D+00
     0.000000000000D+00 0.000000000000D+00                                      
R13 2022 01 02 04 15 00-1.648254692554E-05 0.000000000000E+00 2.520000000000E+04
    -1.790415527344E+03-8.297348022461E-02-1.862645149231E-09 0.000000000000E+00
     2.304818945313E+04-1.479784965515E+00 1.862645149231E-09-2.000000000000E+00
     1.075591845703E+04 3.152181625366E+00-4.656612873077E-09 0.000000000000E+00
R14 2022 01 02 04 15 00 7.276330143213E-05 0.000000000000E+00 2.520000000000E+04
     6.993457519531E+03 2.754907608032E-01-3.725290298462E-09 0.000000000000E+00
     2.331156005859E+04 1.019264221191E+00 3.725290298462E-09-7.000000000000E+00
    -7.645777343750E+03 3.355075836182E+00-2.793967723846E-09 0.000000000000E+00
E02 2022 01 02 03 50 00 2.708527608775D-04 2.472688720445D-12 0.000000000000D+00
     2.300000000000D+01 1.518750000000D+02 2.423672384255D-09-4.735912846465D-01
     7.066875696182D-06 4.819171736017D-04 1.388043165207D-05 5.440622930527D+03
     1.380000000000D+04-7.450580596924D-09 2.878613988021D+00-6.891787052155D-08
     9.756808439949D-01 4.796875000000D+01 6.988709302080D-02-4.999851121011D-09
    -5.575232230801D-10 5.120000000000D+02 2.191000000000D+03 0.000000000000D+00
     0.000000000000D+00 0.000000000000D+00-9.313225746155D-10-1.629814505577D-09
     0.000000000000D+00 0.000000000000D+00                                      
E03 2022 01 02 03 50 00-5.126917967573D-04-3.964828465541D-12 0.000000000000D+00
     2.300000000000D+01 3.000000000000D+00 3.322638401226D-09 6.315799403882D-01
     1.378357410431D-07 2.664974890649D-04 8.855015039444D-06 5.440608640671D+03
     1.380000000000D+04 3.539025783539D-08 7.791050160512D-01-2.793967723846D-08
     9.557001757427D-01 1.508125000000D+02 1.037657978460D+00-5.372366637777D-09
     7.664604975848D-10 5.120000000000D+02 2.191000000000D+03 0.000000000000D+00
     0.000000000000D+00 0.000000000000D+00 3.492459654808D-09 3.958120942116D-09
     0.000000000000D+00 0.000000000000D+00                                      
E05 2022 01 02 03 50 00-2.218990121037D-04 2.856381797756D-12 0.000000000000D+00
     2.300000000000D+01 1.171875000000D+01 3.454429605145D-09 4.221172305113D-01
     4.675239324570D-07 1.315142726526D-04 8.704140782356D-06 5.440605398178D+03
     1.380000000000D+04 4.097819328308D-08 7.790996998069D-01 6.332993507385D-08
     9.557127568382D-01 1.525625000000D+02 2.039402108049D+00-5.479871115771D-09
     7.571743964957D-10 5.120000000000D+02 2.191000000000D+03 0.000000000000D+00
     0.000000000000D+00 0.000000000000D+00 3.958120942116D-09 4.423782229424D-09
     0.000000000000D+00 0.000000000000D+00                                      
E08 2022 01 02 03 50 00 5.878962227143D-03-6.295408638834D-12 0.000000000000D+00
     2.300000000000D+01 3.125000000000D-02 3.215848238702D-09-4.250885619592D-02
     5.587935447693D-09 2.001035027206D-04 8.890405297279D-06 5.440608835220D+03
     1.380000000000D+04-1.862645149231D-09 7.752438500524D-01 2.421438694000D-08
     9.616598231174D-01 1.507500000000D+02 9.216074258142D-01-5.306292456951D-09
     7.957474317889D-10 5.120000000000D+02 2.191000000000D+03 0.000000000000D+00
     0.000000000000D+00 0.000000000000D+00-2.793967723846D-09-3.259629011154D-09
     0.000000000000D+00 0.000000000000D+00                                      
E09 2022 01 02 03 50 00 5.409371922724D-03-1.303135377384D-11 0.000000000000D+00
     2.300000000000D+01 1.768750000000D+01 3.370140379874D-09 2.705183352739D+00
     8.344650268555D-07 2.026329748333D-04 8.497387170792D-06 5.440607231140D+03
     1.380000000000D+04 5.587935447693D-09 7.752665662443D-01 5.029141902924D-08
     9.616884538871D-01 1.593750000000D+02 5.265826847282D-01-5.469870699213D-09
     8.071764792832D-10 5.120000000000D+02 2.191000000000D+03 0.000000000000D+00
     0.000000000000D+00 0.000000000000D+00 2.095475792885D-09 2.328306436539D-09
     0.000000000000D+00 0.000000000000D+00                                      
E25 2022 01 02 03 50 00-5.588767817244D-04-1.307398633799D-12 0.000000000000D+00
     2.300000000000D+01 1.550625000000D+02 2.460816788611D-09 8.823591082671D-01
     7.133930921555D-06 3.160295309499D-04 1.344271004200D-05 5.440631397247D+03
     1.380000000000D+04 7.450580596924D-09 2.875731049010D+00-6.332993507385D-08
     9.752539879060D-01 5.990625000000D+01-5.266342759972D-01-5.010923010771D-09
    -5.546659612065D-10 5.120000000000D+02 2.191000000000D+03 0.000000000000D+00
     0.000000000000D+00 0.000000000000D+00 4.190951585770D-09 4.423782229424D-09
     0.000000000000D+00 0.000000000000D+00                                      
G03 2022 01 02 06 00 00-6.264355033636D-05-1.398348103976D-11 0.000000000000D+00
     4.100000000000D+01-1.402187500000D+02 3.810515866138D-09 1.390941397949D+00
    -7.260590791702D-06 3.841498866677D-03 1.157075166702D-05 5.153717845917D+03
     2.160000000000D+04-1.173466444016D-07-1.225578989941D-01 5.215406417847D-08
     9.724558220712D-01 1.623750000000D+02 9.844946021176D-01-7.578887119641D-09
     2.228664261384D-10 0.000000000000D+00 2.191000000000D+03 0.000000000000D+00
     0.000000000000D+00 0.000000000000D+00 1.862645149231D-09 4.100000000000D+01
     0.000000000000D+00 0.000000000000D+00                                      
E02 2022 01 02 04 00 00 2.708543906920D-04 2.472688720445D-12 0.000000000000D+00
     2.400000000000D+01 1.535937500000D+02 2.407957443950D-09-3.993664025280D-01
     7.139518857002D-06 4.823843482882D-04 1.373700797558D-05 5.440623868942D+03
     1.440000000000D+04-3.725290298462D-09 2.878610983188D+00-6.705522537231D-08
     9.756805192271D-01 5.137500000000D+01 7.004712601825D-02-4.998065332340D-09
    -5.578803808143D-10 5.120000000000D+02 2.191000000000D+03 0.000000000000D+00
     0.000000000000D+00 0.000000000000D+00-9.313225746155D-10-1.629814505577D-09
     0.000000000000D+00 0.000000000000D+00                                      
E03 2022 01 02 04 00 00-5.126941832714D-04-3.979039320257D-12 0.000000000000D+00
     2.400000000000D+01 3.406250000000D+00 3.329424398176D-09 7.061408518637D-01
     1.415610313416D-07 2.664815401658D-04 8.853152394295D-06 5.440608543396D+03
     1.440000000000D+04 4.284083843231D-08 7.791018473706D-01-2.235174179077D-08
     9.557006380248D-01 1.508750000000D+02 1.037482666746D+00-5.377366846056D-09
     7.621746047744D-10 5.120000000000D+02 2.191000000000D+03 0.000000000000D+00
     0.000000000000D+00 0.000000000000D+00 3.492459654808D-09 3.958120942116D-09
     0.000000000000D+00 0.000000000000D+00                                      
E25 2022 01 02 04 00 00-5.588775384240D-04-1.307398633799D-12 0.000000000000D+00
     2.400000000000D+01 1.519062500000D+02 2.471531520637D-09 9.580924139947D-01
     6.986781954765D-06 3.160043852404D-04 1.338124275208D-05 5.440630548477D+03
     1.440000000000D+04 1.303851604462D-08 2.875728033936D+00-6.332993507385D-08
     9.752536382686D-01 6.121875000000D+01-5.279836555414D-01-5.013065957176D-09
    -5.521658570671D-10 5.120000000000D+02 2.191000000000D+03 0.000000000000D+00
     0.000000000000D+00 0.000000000000D+00 4.190951585770D-09 4.423782229424D-09
     0.000000000000D+00 0.000000000000D+00                                      
E15 2022 01 02 04 00 00 7.717597763985D-04-2.231104190287D-12 0.000000000000D+00
     2.400000000000D+01-1.274687500000D+02 2.952265830865D-09-1.692957641864D+00
    -5.990266799927D-06 3.538010641932D-04-3.961846232414D-06 5.440604133606D+03
     1.440000000000D+04-5.029141902924D-08-1.323600845928D+00 5.587935447693D-08
     9.964220116735D-01 4.433750000000D+02-1.500814135321D+00-6.008821720115D-09
    -2.642967233051D-10 5.120000000000D+02 2.191000000000D+03 0.000000000000D+00
     0.000000000000D+00 0.000000000000D+00 6.053596735001D-09 6.752088665962D-09
     0.000000000000D+00 0.000000000000D+00                                      
C37 2022 01 02 04 00 00-9.288921719417D-04-1.081001954617D-11 0.000000000000D+00
     1.000000000000D+00 9.437500000000D+00 4.042668393365D-09 9.968784611321D-03
     5.592592060566D-07 6.494008703157D-04 1.024082303047D-05 5.282610410690D+03
     1.440000000000D+04-4.051253199577D-08 2.374776057241D+00-7.683411240578D-08
     9.495612462945D-01 1.444687500000D+02-4.945677831790D-01-6.679921102669D-09
    -7.493169263434D-10 0.000000000000D+00 8.350000000000D+02 0.000000000000D+00
     0.000000000000D+00 0.000000000000D+00-1.330000000000D-08 1.000000000000D+00
     0.000000000000D+00 0.000000000000D+00                                      
E09 2022 01 02 04 00 00 5.409364064690D-03-1.301714291913D-11 0.000000000000D+00
     2.400000000000D+01 1.865625000000D+01 3.367283118001D-09 2.779690996442D+00
     8.847564458847D-07 2.025099238381D-04 8.489936590195D-06 5.440607479095D+03
     1.440000000000D+04 3.725290298462D-09 7.752632863820D-01 5.215406417847D-08
     9.616889468905D-01 1.595000000000D+02 5.264608894835D-01-5.468799226010D-09
     8.064621638148D-10 5.120000000000D+02 2.191000000000D+03 0.000000000000D+00
     0.000000000000D+00 0.000000000000D+00 2.095475792885D-09 2.328306436539D-09
     0.000000000000D+00 0.000000000000D+00                                      
E02 2022 01 02 04 10 00 2.708559622988D-04 2.486899575160D-12 0.000000000000D+00
     2.500000000000D+01 1.555625000000D+02 2.393671134582D-09-3.251897996319D-01
     7.223337888718D-06 4.827895900235D-04 1.362338662148D-05 5.440624698639D+03
     1.500000000000D+04-1.862645149231D-09 2.878607979817D+00-6.519258022308D-08
     9.756801959222D-01 5.409375000000D+01 7.025534753722D-02-4.995922385935D-09
    -5.585946962827D-10 5.120000000000D+02 2.191000000000D+03 0.000000000000D+00
     0.000000000000D+00 0.000000000000D+00-9.313225746155D-10-1.629814505577D-09
     0.000000000000D+00 0.000000000000D+00                                      
E03 2022 01 02 04 10 00-5.126966279931D-04-3.979039320257D-12 0.000000000000D+00
     2.500000000000D+01 3.968750000000D+00 3.336924710594D-09 7.807698416950D-01
     1.545995473862D-07 2.664653584361D-04 8.853152394295D-06 5.440608411789D+03
     1.500000000000D+04 4.842877388000D-08 7.790986786901D-01-1.490116119385D-08
     9.557010929923D-01 1.508750000000D+02 1.037239267899D+00-5.382724212069D-09
     7.578887119641D-10 5.120000000000D+02 2.191000000000D+03 0.000000000000D+00
     0.000000000000D+00 0.000000000000D+00 3.492459654808D-09 3.958120942116D-09
     0.000000000000D+00 0.000000000000D+00                                      
E09 2022 01 02 04 10 00 5.409356323071D-03-1.301714291913D-11 0.000000000000D+00
     2.500000000000D+01 1.971875000000D+01 3.363711540659D-09 2.854250368927D+00
     9.369105100632D-07 2.023836132139D-04 8.491799235344D-06 5.440607740402D+03
     1.500000000000D+04 1.862645149231D-09 7.752600079826D-01 5.401670932770D-08
     9.616894428197D-01 1.594687500000D+02 5.262873566780D-01-5.467013437339D-09
     8.050335328780D-10 5.120000000000D+02 2.191000000000D+03 0.000000000000D+00
     0.000000000000D+00 0.000000000000D+00 2.095475792885D-09 2.328306436539D-09
     0.000000000000D+00 0.000000000000D+00                                      
E25 2022 01 02 04 10 00-5.588782369159D-04-1.307398633799D-12 0.000000000000D+00
     2.500000000000D+01 1.488125000000D+02 2.483317725865D-09 1.033916591805D+00
     6.841495633125D-06 3.160133492202D-04 1.329183578491D-05 5.440629644394D+03
     1.500000000000D+04 1.862645149231D-08 2.875725015936D+00-6.332993507385D-08
     9.752532886312D-01 6.312500000000D+01-5.294238822983D-01-5.014851745847D-09
    -5.493085951936D-10 5.120000000000D+02 2.191000000000D+03 0.000000000000D+00
     0.000000000000D+00 0.000000000000D+00 4.190951585770D-09 4.423782229424D-09
     0.000000000000D+00 0.000000000000D+00                                      
R 1 2022 01 02 04 45 00 7.289461791515E-06 0.000000000000E+00 2.700000000000E+04
    -1.918537060547E+04 1.241496086121E+00 9.313225746155E-10 0.000000000000E+00
     1.160811767578E+04-1.116881370544E+00 5.587935447693E-09 1.000000000000E+00
    -1.216975537109E+04-3.022370338440E+00-9.313225746155E-10 0.000000000000E+00
R 2 2022 01 02 04 45 00 5.052173510194E-04 9.094947017729E-13 2.700000000000E+04
    -1.449778466797E+04-6.431245803833E-01 0.000000000000E+00 0.000000000000E+00
     1.945874169922E+04 8.617153167725E-01 3.725290298462E-09-4.000000000000E+00
     7.791160156250E+03-3.371056556702E+00-3.725290298462E-09 0.000000000000E+00
R 3 2022 01 02 04 45 00 4.921760410070E-05 0.000000000000E+00 2.700000000000E+04
    -8.885673828125E+02-1.954489707947E+00 0.000000000000E+00 0.000000000000E+00
     1.482195410156E+04 2.054850578308E+00 0.000000000000E+00 5.000000000000E+00
     2.076259423828E+04-1.558874130249E+00-3.725290298462E-09 0.000000000000E+00
R 4 2022 01 02 04 45 00 1.216977834702E-04 1.818989403546E-12 2.700000000000E+04
     1.276341406250E+04-2.177392959595E+00 0.000000000000E+00 0.000000000000E+00
     1.851674316406E+03 2.081060409546E+00-3.725290298462E-09 6.000000000000E+00
     2.203297802734E+04 1.086268424988E+00-9.313225746155E-10 0.000000000000E+00
R12 2022 01 02 04 45 00 2.915021032095E-04 3.637978807092E-12 2.700000000000E+04
    -1.021007958984E+04-8.237047195435E-01 1.862645149231E-09 0.000000000000E+00
     4.292087402344E+03-3.032814979553E+00-1.862645149231E-09-1.000000000000E+00
     2.299923583984E+04 2.027997970581E-01-1.862645149231E-09 0.000000000000E+00
R13 2022 01 02 04 45 00-1.648347824812E-05 0.000000000000E+00 2.700000000000E+04
    -2.287548828125E+03-4.952373504639E-01 0.000000000000E+00 0.000000000000E+00
     1.976434277344E+04-2.132388114929E+00 0.000000000000E+00-2.000000000000E+00
     1.594000048828E+04 2.570424079895E+00-3.725290298462E-09 0.000000000000E+00
R14 2022 01 02 04 45 00 7.276423275471E-05 0.000000000000E+00 2.700000000000E+04
     7.445078613281E+03 1.855030059814E-01-2.793967723846E-09 0.000000000000E+00
     2.436298291016E+04 1.470651626587E-01 3.725290298462E-09-7.000000000000E+00
    -1.389141601563E+03 3.551605224609E+00-3.725290298462E-09 0.000000000000E+00
E02 2022 01 02 04 20 00 2.708574756980D-04 2.486899575160D-12 0.000000000000D+00
     2.600000000000D+01 1.574687500000D+02 2.381527771619D-09-2.510284535084D-01
     7.303431630135D-06 4.831112455577D-04 1.354329288006D-05 5.440625371933D+03
     1.560000000000D+04-1.862645149231D-09 2.878604979372D+00-6.146728992462D-08
     9.756798770060D-01 5.603125000000D+01 7.047872781334D-02-4.993422281795D-09
    -5.593090117511D-10 5.120000000000D+02 2.191000000000D+03 0.000000000000D+00
     0.000000000000D+00 0.000000000000D+00-9.313225746155D-10-1.629814505577D-09
     0.000000000000D+00 0.000000000000D+00                                      
E03 2022 01 02 04 20 00-5.126990727149D-04-3.993250174972D-12 0.000000000000D+00
     2.600000000000D+01 4.625000000000D+00 3.345139338481D-09 8.554588272596D-01
     1.695007085800D-07 2.664520870894D-04 8.855015039444D-06 5.440608249664D+03
     1.560000000000D+04 5.401670932770D-08 7.790955070837D-01-5.587935447693D-09
     9.557015406453D-01 1.507500000000D+02 1.036935870393D+00-5.388438735816D-09
     7.539599768879D-10 5.120000000000D+02 2.191000000000D+03 0.000000000000D+00
     0.000000000000D+00 0.000000000000D+00 3.492459654808D-09 3.958120942116D-09
     0.000000000000D+00 0.000000000000D+00                                      
E25 2022 01 02 04 20 00-5.588789936155D-04-1.307398633799D-12 0.000000000000D+00
     2.600000000000D+01 1.460000000000D+02 2.494746773360D-09 1.109750929581D+00
     6.709247827530D-06 3.160580527037D-04 1.317821443081D-05 5.440628728867D+03
     1.560000000000D+04 2.421438694000D-08 2.875721993547D+00-6.146728992462D-08
     9.752529389938D-01 6.553125000000D+01-5.308742309855D-01-5.016637534518D-09
    -5.460941755858D-10 5.120000000000D+02 2.191000000000D+03 0.000000000000D+00
     0.000000000000D+00 0.000000000000D+00 4.190951585770D-09 4.423782229424D-09
     0.000000000000D+00 0.000000000000D+00                                      
E09 2022 01 02 04 20 00 5.409348465037D-03-1.301714291913D-11 0.000000000000D+00
     2.600000000000D+01 2.078125000000D+01 3.360139963317D-09 2.928862483999D+00
     9.890645742416D-07 2.022555563599D-04 8.501112461090D-06 5.440608011246D+03
     1.560000000000D+04-1.862645149231D-09 7.752567339719D-01 5.774199962616D-08
     9.616899402119D-01 1.592812500000D+02 5.260610725095D-01-5.464870490934D-09
     8.032477442070D-10 5.120000000000D+02 2.191000000000D+03 0.000000000000D+00
     0.000000000000D+00 0.000000000000D+00 2.095475792885D-09 2.328306436539D-09
     0.000000000000D+00 0.000000000000D+00                                      
G16 2022 01 02 06 00 00-4.495987668633D-04-5.684341886081D-12 0.000000000000D+00
     4.000000000000D+01 1.321562500000D+02 3.856946371584D-09-6.215894577759D-01
     7.042661309242D-06 1.257717807312D-02 1.129321753979D-05 5.153591213226D+03
     2.160000000000D+04 9.126961231232D-08 3.108699189274D+00 1.583248376846D-07
     9.713083647207D-01 1.673437500000D+02 6.913730376393D-01-7.742108204169D-09
    -2.332240004300D-10 0.000000000000D+00 2.191000000000D+03 0.000000000000D+00
     0.000000000000D+00 0.000000000000D+00-1.024454832077D-08 4.000000000000D+01
     0.000000000000D+00 0.000000000000D+00                                      
E02 2022 01 02 04 30 00 2.708589890972D-04 2.501110429876D-12 0.000000000000D+00
     2.700000000000D+01 1.590937500000D+02 2.372241670530D-09-1.768437606753D-01
     7.370486855507D-06 4.833347629756D-04 1.349672675133D-05 5.440625854492D+03
     1.620000000000D+04 0.000000000000D+00 2.878601980390D+00-5.774199962616D-08
     9.756795580899D-01 5.715625000000D+01 7.067865458680D-02-4.990922177656D-09
    -5.603804849537D-10 5.120000000000D+02 2.191000000000D+03 0.000000000000D+00
     0.000000000000D+00 0.000000000000D+00-9.313225746155D-10-1.629814505577D-09
     0.000000000000D+00 0.000000000000D+00                                      
E03 2022 01 02 04 30 00-5.127015756443D-04-3.993250174972D-12 0.000000000000D+00
     2.700000000000D+01 5.343750000000D+00 3.354425439570D-09 9.301965016637D-01
     1.881271600723D-07 2.664434723556D-04 8.860602974892D-06 5.440608062744D+03
     1.620000000000D+04 5.587935447693D-08 7.790923325514D-01 3.725290298462D-09
     9.557019824465D-01 1.505000000000D+02 1.036583788436D+00-5.394510417298D-09
     7.503883995460D-10 5.120000000000D+02 2.191000000000D+03 0.000000000000D+00
     0.000000000000D+00 0.000000000000D+00 3.492459654808D-09 3.958120942116D-09
     0.000000000000D+00 0.000000000000D+00                                      
E25 2022 01 02 04 30 00-5.588796921074D-04-1.293187779083D-12 0.000000000000D+00
     2.700000000000D+01 1.436562500000D+02 2.505818663120D-09 1.185521726973D+00
     6.599351763725D-06 3.161360509694D-04 1.305155456066D-05 5.440627843857D+03
     1.620000000000D+04 2.793967723846D-08 2.875718969695D+00-5.960464477539D-08
     9.752525922822D-01 6.821875000000D+01-5.322609866237D-01-5.018066165455D-09
    -5.428797559780D-10 5.120000000000D+02 2.191000000000D+03 0.000000000000D+00
     0.000000000000D+00 0.000000000000D+00 4.190951585770D-09 4.423782229424D-09
     0.000000000000D+00 0.000000000000D+00                                      
C34 2022 01 02 04 00 00-5.011967150494D-04 8.485656621815D-12 0.000000000000D+00
     1.000000000000D+00 4.875000000000D+01 4.210532528438D-09-6.292223967013D-01
     2.500601112843D-06 4.912392469123D-04-3.202352672815D-06 5.282622419357D+03
     1.440000000000D+04-1.490116119385D-08-1.837891569230D+00-8.055940270424D-08
     9.625578222141D-01 4.292187500000D+02 3.425727876574D-01-7.438881287836D-09
     1.564350875779D-10 0.000000000000D+00 8.350000000000D+02 0.000000000000D+00
     0.000000000000D+00 0.000000000000D+00-6.300000000000D-09 1.000000000000D+00
     0.000000000000D+00 0.000000000000D+00                                      
E02 2022 01 02 04 40 00 2.708605607040D-04 2.515321284591D-12 0.000000000000D+00
     2.800000000000D+01 1.600625000000D+02 2.366169989049D-09-1.025951251559D-01
     7.411465048790D-06 4.834533901885D-04 1.347996294498D-05 5.440626123428D+03
     1.680000000000D+04 0.000000000000D+00 2.878598985796D+00-5.401670932770D-08
     9.756792391737D-01 5.762500000000D+01 7.081452895509D-02-4.988422073517D-09
    -5.618091158904D-10 5.120000000000D+02 2.191000000000D+03 0.000000000000D+00
     0.000000000000D+00 0.000000000000D+00-9.313225746155D-10-1.629814505577D-09
     0.000000000000D+00 0.000000000000D+00                                      
E03 2022 01 02 04 40 00-5.127039621584D-04-3.993250174972D-12 0.000000000000D+00
     2.800000000000D+01 6.093750000000D+00 3.364425856127D-09 1.004967451602D+00
     2.067536115646D-07 2.664418425411D-04 8.871778845787D-06 5.440607858658D+03
     1.680000000000D+04 5.774199962616D-08 7.790891521675D-01 1.490116119385D-08
     9.557024169332D-01 1.501250000000D+02 1.036198436796D+00-5.400939256513D-09
     7.475311376724D-10 5.120000000000D+02 2.191000000000D+03 0.000000000000D+00
     0.000000000000D+00 0.000000000000D+00 3.492459654808D-09 3.958120942116D-09
     0.000000000000D+00 0.000000000000D+00                                      
E25 2022 01 02 04 40 00-5.588801577687D-04-1.278976924368D-12 0.000000000000D+00
     2.800000000000D+01 1.419062500000D+02 2.515819079677D-09 1.261167298577D+00
     6.519258022308D-06 3.162388456985D-04 1.291930675507D-05 5.440627029419D+03
     1.680000000000D+04 3.352761268616D-08 2.875715942918D+00-5.587935447693D-08
     9.752522470335D-01 7.100000000000D+01-5.335224477172D-01-5.019137638658D-09
    -5.396653363703D-10 5.120000000000D+02 2.191000000000D+03 0.000000000000D+00
     0.000000000000D+00 0.000000000000D+00 4.190951585770D-09 4.423782229424D-09
     0.000000000000D+00 0.000000000000D+00                                      
E05 2022 01 02 04 40 00-2.218906302005D-04 2.856381797756D-12 0.000000000000D+00
     2.800000000000D+01 1.203125000000D+01 3.486216643488D-09 7.933822524011D-01
     4.936009645462D-07 1.315349945799D-04 8.614733815193D-06 5.440605579376D+03
     1.680000000000D+04-1.862645149231D-09 7.790833429198D-01 5.029141902924D-08
     9.557148327189D-01 1.531562500000D+02 2.040066499610D+00-5.514158258253D-09
     7.600316583693D-10 5.120000000000D+02 2.191000000000D+03 0.000000000000D+00
     0.000000000000D+00 0.000000000000D+00 3.958120942116D-09 4.423782229424D-09
     0.000000000000D+00 0.000000000000D+00                                      
C12 2022 01 02 04 00 00-4.313172539696D-04-2.369660023760D-12 3.388131789017D-19
     6.000000000000D+00 3.081250000000D+01 3.721940748057D-09 1.924186869924D+00
     1.555308699608D-06 1.340227201581D-03-2.558343112469D-06 5.282604255676D+03
     1.440000000000D+04 3.445893526077D-08-1.801522388570D+00-7.590278983116D-08
     9.884249275685D-01 4.280625000000D+02-1.804328414664D+00-7.126011112680D-09
     1.000041655749D-10 0.000000000000D+00 8.350000000000D+02 0.000000000000D+00
     0.000000000000D+00 0.000000000000D+00 2.600000000000D-09 5.000000000000D+00
     0.000000000000D+00 0.000000000000D+00                                      
E24 2022 01 02 04 40 00-1.312633277848D-03-2.066258275590D-11 0.000000000000D+00
     2.800000000000D+01 1.357500000000D+02 2.532605493184D-09 1.067497946534D+00
     6.232410669327D-06 6.837638793513D-04 1.282617449760D-05 5.440618366241D+03
     1.680000000000D+04 4.470348358154D-08 2.880144438788D+00-1.303851604462D-08
     9.731660058932D-01 6.940625000000D+01 4.900385405293D-01-5.058424989419D-09
    -4.960920927984D-10 5.120000000000D+02 2.191000000000D+03 0.000000000000D+00
     0.000000000000D+00 0.000000000000D+00-3.026798367500D-09-3.725290298462D-09
     0.000000000000D+00 0.000000000000D+00                                      
C01 2022 01 02 05 00 00-2.811974845827D-04 4.023803512609D-11 0.000000000000D+00
     1.000000000000D+00 3.667187500000D+01-1.168655822063D-08 1.905977303925D+00
     1.428648829460D-06 6.095517892390D-04-3.287242725492D-05 6.493438974380D+03
     1.800000000000D+04 3.022141754627D-07-1.742061161600D+00 3.627501428127D-07
     9.136767508755D-02 1.007609375000D+03-2.610712604579D+00 1.276588889337D-08
    -7.607459738377D-11 0.000000000000D+00 8.350000000000D+02 0.000000000000D+00
     0.000000000000D+00 0.000000000000D+00-5.800000000000D-09 0.000000000000D+00
     0.000000000000D+00 0.000000000000D+00                                      
C02 2022 01 02 05 00 00 7.505915127695D-04-3.571010154246D-11 0.000000000000D+00
     1.000000000000D+00-2.422500000000D+02-1.168655822063D-08-1.800440088128D+00
    -7.721129804850D-06 1.142462715507D-03-3.446917980909D-05 6.493374660492D+03
     1.800000000000D+04 4.307366907597D-07-1.525787172440D+00-1.816079020500D-08
     9.298135565240D-02 1.060000000000D+03-1.764238110227D-01 1.292125250775D-08
     2.903692379014D-10 0.000000000000D+00 8.350000000000D+02 0.000000000000D+00
     0.000000000000D+00 0.000000000000D+00 1.000000000000D-09 0.000000000000D+00
     0.000000000000D+00 0.000000000000D+00                                      
C03 2022 01 02 05 00 00 4.913532175124D-04 8.079670266170D-11 0.000000000000D+00
     1.000000000000D+00-2.287031250000D+02-1.066044405028D-08-2.508540533388D+00
    -7.242895662785D-06 8.480002870783D-04-3.289012238383D-05 6.493315675735D+03
     1.800000000000D+04 2.989545464516D-07-1.562378982899D+00-4.889443516731D-08
     1.009440304612D-01 1.011171875000D+03 1.029366701529D+00 1.178156217793D-08
     2.085801167705D-10 0.000000000000D+00 8.350000000000D+02 0.000000000000D+00
     0.000000000000D+00 0.000000000000D+00 2.300000000000D-09 0.000000000000D+00
     0.000000000000D+00 0.000000000000D+00                                      
C04 2022 01 02 05 00 00-1.789547968656D-04 8.642686566418D-11 0.000000000000D+00
     1.000000000000D+00 1.234375000000D+01-1.020328215051D-08 2.197722775975D+00
     5.126930773258D-07 5.964904557914D-04-3.090454265475D-05 6.493450252533D+03
     1.800000000000D+04 1.448206603527D-07-1.702809862626D+00 3.096647560596D-07
     9.767020705331D-02 9.397031250000D+02-2.673288733778D+00 1.144083369950D-08
     7.143154683922D-13 0.000000000000D+00 8.350000000000D+02 0.000000000000D+00
     0.000000000000D+00 0.000000000000D+00 5.100000000000D-09 0.000000000000D+00
     0.000000000000D+00 0.000000000000D+00                                      
C05 2022 01 02 05 00 00 3.520549507812D-04 1.149125239408D-11 0.000000000000D+00
     1.000000000000D+00-2.291718750000D+02-1.071937507643D-08-1.949678921119D+00
    -7.536727935076D-06 6.433604285121D-04-3.333622589707D-05 6.493487653732D+03
     1.800000000000D+04 1.401640474796D-07-1.492399579747D+00-1.587904989719D-07
     1.024055295099D-01 1.023890625000D+03-5.014368667439D-01 1.184692204328D-08
     1.907222300607D-10 0.000000000000D+00 8.350000000000D+02 0.000000000000D+00
     0.000000000000D+00 0.000000000000D+00-5.000000000000D-10 0.000000000000D+00
     0.000000000000D+00 0.000000000000D+00                                      
C06 2022 01 02 05 00 00-1.901211217046D-04 6.230127524987D-11 0.000000000000D+00
     1.000000000000D+00 4.451562500000D+01 2.112230840036D-09-1.200475753114D+00
     1.433305442333D-06 2.728734165430D-03 2.341344952583D-06 6.492850610733D+03
     1.800000000000D+04-1.769512891769D-08 1.329039341903D+00-1.084990799427D-07
     9.446463052932D-01 1.663281250000D+02 3.034936112357D+00-2.046513816944D-09
     3.471573176386D-10 0.000000000000D+00 8.350000000000D+02 0.000000000000D+00
     0.000000000000D+00 0.000000000000D+00 8.200000000000D-09 0.000000000000D+00
     0.000000000000D+00 0.000000000000D+00                                      
C07 2022 01 02 05 00 00 4.996801726520D-05-4.563371902577D-11 0.000000000000D+00
     0.000000000000D+00 1.153156250000D+03 5.460941755858D-10 2.833574990138D+00
     3.746990114450D-05 1.751584582962D-03 2.047792077065D-05 6.492846755981D+03
     1.800000000000D+04-3.199093043804D-07-2.966793189268D+00-1.909211277962D-07
     8.823346468139D-01-4.076718750000D+02-3.015112176759D+00-1.715428597344D-09
    -1.946509651369D-10 0.000000000000D+00 8.350000000000D+02 0.000000000000D+00
     0.000000000000D+00 0.000000000000D+00 1.430000000000D-08 0.000000000000D+00
     0.000000000000D+00 0.000000000000D+00                                      
C08 2022 01 02 05 00 00 2.665235660970D-05 3.027267325706D-11 0.000000000000D+00
     1.000000000000D+00-1.208078125000D+03 5.910960500945D-10 6.574383208992D-01
    -3.916723653674D-05 2.142477547750D-03 4.310160875320D-06 6.492882606506D+03
     1.800000000000D+04 2.002343535423D-08-7.966349776044D-01 1.196749508381D-07
     1.048385574290D+00 1.245312500000D+02-2.997245366614D+00-2.138303354632D-09
    -7.789610182817D-10 0.000000000000D+00 8.350000000000D+02 0.000000000000D+00
     0.000000000000D+00 0.000000000000D+00 1.080000000000D-08 0.000000000000D+00
     0.000000000000D+00 0.000000000000D+00                                      
C09 2022 01 02 05 00 00-3.994292346761D-04-3.219469135729D-11 0.000000000000D+00
     1.000000000000D+00 3.806250000000D+01 2.097230215199D-09-2.306494840117D+00
     1.229811459780D-06 8.564125746489D-03 2.059619873762D-06 6.493406929016D+03
     1.800000000000D+04-4.749745130539D-08 1.372222266863D+00-7.916241884232D-08
     9.495924254675D-01 1.756250000000D+02-2.368800308990D+00-1.993297314548D-09
     2.850118718885D-10 0.000000000000D+00 8.350000000000D+02 0.000000000000D+00
     0.000000000000D+00 0.000000000000D+00 6.700000000000D-09 0.000000000000D+00
     0.000000000000D+00 0.000000000000D+00                                      
C10 2022 01 02 05 00 00 1.388230593875D-04 5.098144129079D-13 0.000000000000D+00
     1.000000000000D+00 1.159531250000D+03 6.371693978058D-10 2.112275787828D+00
     3.762636333704D-05 7.694995612837D-03 2.400716766715D-05 6.493084533691D+03
     1.800000000000D+04-1.373700797558D-07-2.973231342517D+00-2.766028046608D-07
     8.843084685515D-01-5.377968750000D+02-2.468341444900D+00-1.585066024362D-09
    -2.139374827835D-10 0.000000000000D+00 8.350000000000D+02 0.000000000000D+00
     0.000000000000D+00 0.000000000000D+00 5.600000000000D-09 0.000000000000D+00
     0.000000000000D+00 0.000000000000D+00                                      
C12 2022 01 02 05 00 00-4.313258687034D-04-2.367883666921D-12 3.388131789017D-19
     7.000000000000D+00 3.742187500000D+01 3.682296239562D-09 2.411329727962D+00
     1.866370439529D-06 1.339507056400D-03-2.637971192598D-06 5.282606050491D+03
     1.800000000000D+04 3.818422555923D-08-1.801547938434D+00-4.470348358154D-08
     9.884253810731D-01 4.296718750000D+02-1.803898884361D+00-7.103153017692D-09
     9.000374901741D-11 0.000000000000D+00 8.350000000000D+02 0.000000000000D+00
     0.000000000000D+00 0.000000000000D+00 2.600000000000D-09 6.000000000000D+00
     0.000000000000D+00 0.000000000000D+00                                      
C13 2022 01 02 05 00 00-1.594859641045D-04 1.153566131507D-11 0.000000000000D+00
     1.000000000000D+00-1.232296875000D+03 8.207484731826D-10 5.089783264760D-02
    -4.010368138552D-05 4.440958146006D-03 1.491513103247D-06 6.493414316177D+03
     1.800000000000D+04 1.490116119385D-08-8.201527769637D-01 1.192092895508D-07
     1.009943029095D+00 2.011562500000D+02-2.526832612355D+00-2.258665511056D-09
    -7.218157808103D-10 0.000000000000D+00 8.350000000000D+02 0.000000000000D+00
     0.000000000000D+00 0.000000000000D+00-9.600000000000D-09 0.000000000000D+00
     0.000000000000D+00 0.000000000000D+00                                      
C16 2022 01 02 05 00 00 4.329439252615D-05 1.177991038048D-11 0.000000000000D+00
     1.000000000000D+00 4.362500000000D+01 2.021512775550D-09-1.851150316161D+00
     1.352280378342D-06 3.943312913179D-03 2.554617822170D-06 6.493585474014D+03
     1.800000000000D+04 2.980232238770D-08 1.318935787427D+00-1.066364347935D-07
     9.600204595627D-01 1.643906250000D+02-2.472528941109D+00-1.953652806053D-09
     3.607293115380D-10 0.000000000000D+00 8.350000000000D+02 0.000000000000D+00
     0.000000000000D+00 0.000000000000D+00-2.500000000000D-09 0.000000000000D+00
     0.000000000000D+00 0.000000000000D+00                                      
C23 2022 01 02 05 00 00-9.651890723035D-04-1.859845610852D-12 0.000000000000D+00
     1.000000000000D+00 1.939062500000D+01 3.942307070056D-09 6.561497197496D-01
     9.695068001747D-07 2.401557285339D-04 1.000845804811D-05 5.282617118835D+03
     1.800000000000D+04 1.955777406693D-08 2.377131968311D+00-4.144385457039D-08
     9.481321113824D-01 1.508281250000D+02 1.156219088709D-01-6.603489347551D-09
    -7.761037564081D-10 0.000000000000D+00 8.350000000000D+02 0.000000000000D+00
     0.000000000000D+00 0.000000000000D+00 2.500000000000D-08 1.000000000000D+00
     0.000000000000D+00 0.000000000000D+00                                      
C25 2022 01 02 05 00 00-8.009880548343D-04 5.750955267558D-12 0.000000000000D+00
     1.000000000000D+00 1.453125000000D+01 4.036596711884D-09 1.070429727992D+00
     6.742775440216D-07 5.715965526178D-04 9.549781680107D-06 5.282618429184D+03
     1.800000000000D+04 5.681067705154D-08 2.351942191101D+00-9.313225746155D-09
     9.494310743809D-01 1.619531250000D+02 4.649245849008D-01-6.648848379794D-09
    -7.478882954066D-10 0.000000000000D+00 8.350000000000D+02 0.000000000000D+00
     0.000000000000D+00 0.000000000000D+00 9.000000000000D-10 1.000000000000D+00
     0.000000000000D+00 0.000000000000D+00                                      
C32 2022 01 02 05 00 00-9.570339461789D-04-7.629452625224D-13 0.000000000000D+00
     1.000000000000D+00-8.625000000000D+01 3.309066407327D-09-2.758235297149D+00
    -4.268717020750D-06 3.419929416850D-04 1.239404082298D-05 5.282632780075D+03
     1.800000000000D+04-2.328306436539D-09 2.677524817885D-01 4.051253199577D-08
     9.670197940388D-01 1.131562500000D+02-1.467298263731D+00-6.271689812483D-09
     6.218116152354D-10 0.000000000000D+00 8.350000000000D+02 0.000000000000D+00
     0.000000000000D+00 0.000000000000D+00-9.300000000000D-09 1.000000000000D+00
     0.000000000000D+00 0.000000000000D+00                                      
C33 2022 01 02 05 00 00-9.568107780069D-04 1.794120407794D-12 0.000000000000D+00
     1.000000000000D+00-6.642187500000D+01 3.493716955906D-09-2.336692857391D+00
    -3.287103027105D-06 1.831050030887D-04 1.256633549929D-05 5.282629468918D+03
     1.800000000000D+04-2.654269337654D-08 2.676086359796D-01 2.188608050346D-08
     9.670510697644D-01 1.083906250000D+02-3.139513893813D-01-6.405266805073D-09
     6.471698143633D-10 0.000000000000D+00 8.350000000000D+02 0.000000000000D+00
     0.000000000000D+00 0.000000000000D+00-4.250000000000D-08 1.000000000000D+00
     0.000000000000D+00 0.000000000000D+00                                      
C34 2022 01 02 05 00 00-5.011658649892D-04 8.524736472282D-12 0.000000000000D+00
     1.000000000000D+00 4.584375000000D+01 4.209818212969D-09-1.422048887987D-01
     2.351123839617D-06 4.898733459413D-04-2.715736627579D-06 5.282619705200D+03
     1.800000000000D+04 4.703179001808D-08-1.837918255781D+00-4.563480615616D-08
     9.625586867986D-01 4.194531250000D+02 3.431244306584D-01-7.376735842086D-09
     1.478633019572D-10 0.000000000000D+00 8.350000000000D+02 0.000000000000D+00
     0.000000000000D+00 0.000000000000D+00-6.300000000000D-09 1.000000000000D+00
     0.000000000000D+00 0.000000000000D+00                                      
C37 2022 01 02 05 00 00-9.289324516431D-04-1.098321433801D-11 0.000000000000D+00
     1.000000000000D+00 1.018750000000D+01 3.977308528008D-09 4.971879645487D-01
     5.946494638920D-07 6.497229915112D-04 1.018680632114D-05 5.282611175537D+03
     1.800000000000D+04 2.421438694000D-08 2.374752009793D+00-7.916241884232D-08
     9.495588368684D-01 1.474062500000D+02-4.942150765560D-01-6.622061549730D-09
    -7.482454531408D-10 0.000000000000D+00 8.350000000000D+02 0.000000000000D+00
     0.000000000000D+00 0.000000000000D+00-1.330000000000D-08 1.000000000000D+00
     0.000000000000D+00 0.000000000000D+00                                      
C39 2022 01 02 05 00 00 3.455439582467D-05 1.598721155460D-13 0.000000000000D+00
     1.000000000000D+00 5.559375000000D+01 1.982225424788D-09-9.045852211825D-01
     1.734588295221D-06 2.120196819305D-03 3.314577043056D-06 6.493798046112D+03
     1.800000000000D+04 5.494803190231D-08 1.249595547813D+00-8.568167686462D-08
     9.607776966818D-01 1.418906250000D+02 3.005017373458D+00-1.949366913242D-09
     5.178787145843D-10 0.000000000000D+00 8.350000000000D+02 0.000000000000D+00
     0.000000000000D+00 0.000000000000D+00 4.200000000000D-09 1.000000000000D+00
     0.000000000000D+00 0.000000000000D+00                                      
C40 2022 01 02 05 00 00 2.319341292605D-04 3.437250484239D-12 0.000000000000D+00
     1.000000000000D+00 1.235562500000D+03 3.607293115380D-11 3.094286741257D+00
     4.023266956210D-05 1.724312664010D-03 1.451093703508D-05 6.493826721191D+03
     1.800000000000D+04 1.206062734127D-07-2.854021360805D+00-8.335337042809D-08
     1.004939836098D+00-1.777656250000D+02 3.133958754990D+00-1.609709908022D-09
     2.246522148093D-10 0.000000000000D+00 8.350000000000D+02 0.000000000000D+00
     0.000000000000D+00 0.000000000000D+00 1.200000000000D-09 1.000000000000D+00
     0.000000000000D+00 0.000000000000D+00                                      
C41 2022 01 02 05 00 00-9.197460021824D-04-2.919442465554D-12 0.000000000000D+00
     2.000000000000D+00-7.562500000000D+01 3.450500870068D-09-1.724350795915D+00
    -3.840308636427D-06 1.384256174788D-03 1.277588307858D-05 5.282625535965D+03
     1.800000000000D+04-2.002343535423D-08 2.715889551930D-01 9.499490261078D-08
     9.658814243354D-01 1.045781250000D+02-1.704999818806D+00-6.346335778930D-09
     6.018107821204D-10 0.000000000000D+00 8.350000000000D+02 0.000000000000D+00
     0.000000000000D+00 0.000000000000D+00-2.330000000000D-08 2.000000000000D+00
     0.000000000000D+00 0.000000000000D+00                                      
C59 2022 01 02 05 00 00-2.188608050346D-08-1.172395514004D-13 0.000000000000D+00
     1.000000000000D+00 3.208281250000D+02-1.168655822063D-08 1.119296942570D+00
     1.070415601134D-05 4.218583926558D-04-3.033038228750D-05 6.493507974625D+03
     1.800000000000D+04 1.438893377781D-07-1.894299389196D+00 1.253094524145D-06
     7.396004859575D-02 9.319687500000D+02-1.752038720794D+00 1.276481742017D-08
    -4.568047420368D-10 0.000000000000D+00 8.350000000000D+02 0.000000000000D+00
     0.000000000000D+00 0.000000000000D+00 4.220000000000D-08 1.000000000000D+00
     0.000000000000D+00 0.000000000000D+00                                      
R 2 2022 01 02 05 15 00 5.052182823420E-04 0.000000000000E+00 2.880000000000E+04
    -1.504528417969E+04 1.175498962402E-02 9.313225746155E-10 0.000000000000E+00
     2.050243115234E+04 2.631044387817E-01 4.656612873077E-09-4.000000000000E+00
     1.499751953125E+03-3.573893547058E+00-3.725290298462E-09 0.000000000000E+00
R 3 2022 01 02 05 15 00 4.921946674585E-05 0.000000000000E+00 2.880000000000E+04
    -3.865801757813E+03-1.342315673828E+00 0.000000000000E+00 0.000000000000E+00
     1.845060498047E+04 1.929563522339E+00 9.313225746155E-10 5.000000000000E+00
     1.719151513672E+04-2.383483886719E+00-3.725290298462E-09 0.000000000000E+00
R 4 2022 01 02 05 15 00 1.217015087605E-04 1.818989403546E-12 2.880000000000E+04
     9.025898925781E+03-1.936238288879E+00-9.313225746155E-10 0.000000000000E+00
     6.001974121094E+03 2.496550559998E+00-2.793967723846E-09 6.000000000000E+00
     2.311363085938E+04 1.066665649414E-01-1.862645149231E-09 0.000000000000E+00
R12 2022 01 02 05 15 00 2.915076911449E-04 3.637978807092E-12 2.880000000000E+04
    -1.207265820313E+04-1.225865364075E+00 1.862645149231E-09 0.000000000000E+00
    -1.013643066406E+03-2.815063476563E+00-3.725290298462E-09-1.000000000000E+00
     2.247273437500E+04-7.839517593384E-01-9.313225746155E-10 0.000000000000E+00
R13 2022 01 02 05 15 00-1.648534089327E-05 0.000000000000E+00 2.880000000000E+04
    -3.639041503906E+03-1.016363143921E+00 0.000000000000E+00 0.000000000000E+00
     1.552394726563E+04-2.532421112061E+00 0.000000000000E+00-2.000000000000E+00
     1.988960693359E+04 1.789463043213E+00-3.725290298462E-09 0.000000000000E+00
R14 2022 01 02 05 15 00 7.276516407728E-05 0.000000000000E+00 2.880000000000E+04
     7.519165527344E+03-1.398429870605E-01-1.862645149231E-09 0.000000000000E+00
     2.386888232422E+04-6.789684295654E-01 3.725290298462E-09-7.000000000000E+00
     4.974865234375E+03 3.473624229431E+00-4.656612873077E-09 0.000000000000E+00
C60 2022 01 02 05 00 00-1.383014023304D-07 1.509903313490D-14 0.000000000000D+00
     1.000000000000D+00 5.116250000000D+02-7.266016944485D-09 2.479908033027D+00
     1.660361886024D-05 5.359551869333D-05-3.249291330576D-05 6.493390068054D+03
     1.800000000000D+04 2.528540790081D-07-1.894337065188D+00 1.578591763973D-07
     1.254761192012D-01 1.003359375000D+03 2.123633126004D+00 8.474995874739D-09
    -3.017982853957D-10 0.000000000000D+00 8.350000000000D+02 0.000000000000D+00
     0.000000000000D+00 0.000000000000D+00 4.980000000000D-08 1.000000000000D+00
     0.000000000000D+00 0.000000000000D+00                                      
E08 2022 01 02 04 40 00 5.878943775315D-03-6.266986929404D-12 0.000000000000D+00
     2.800000000000D+01-4.375000000000D-01 3.209776557220D-09 3.284296453044D-01
    -1.676380634308D-08 2.003156114370D-04 8.994713425636D-06 5.440609418869D+03
     1.680000000000D+04 1.862645149231D-09 7.752279847058D-01 1.117587089539D-08
     9.616622354693D-01 1.485000000000D+02 9.225970767286D-01-5.307363930154D-09
     7.871756461682D-10 5.120000000000D+02 2.191000000000D+03 0.000000000000D+00
     0.000000000000D+00 0.000000000000D+00-2.793967723846D-09-3.259629011154D-09
     0.000000000000D+00 0.000000000000D+00                                      
C43 2022 01 02 05 00 00-9.506278438494D-04 2.295941214925D-12 0.000000000000D+00
     1.000000000000D+00 4.962500000000D+01 4.268749239112D-09-7.632131584801D-01
     2.533197402954D-06 4.679729463533D-04-3.511086106300D-06 5.282618621826D+03
     1.800000000000D+04-3.911554813385D-08-1.837392785848D+00-6.053596735001D-08
     9.595404234759D-01 4.346562500000D+02 2.208024345191D-01-7.501741049055D-09
     1.714357124141D-10 0.000000000000D+00 8.350000000000D+02 0.000000000000D+00
     0.000000000000D+00 0.000000000000D+00-3.500000000000D-09 1.000000000000D+00
     0.000000000000D+00 0.000000000000D+00                                      
E02 2022 01 02 04 50 00 2.708621323109D-04 2.515321284591D-12 0.000000000000D+00
     2.900000000000D+01 1.602812500000D+02 2.363669884910D-09-2.824421264483D-02
     7.417052984238D-06 4.834698047489D-04 1.348368823528D-05 5.440626167297D+03
     1.740000000000D+04-1.862645149231D-09 2.878595994129D+00-5.029141902924D-08
     9.756789144059D-01 5.759375000000D+01 7.084803124202D-02-4.986636284846D-09
    -5.628805890930D-10 5.120000000000D+02 2.191000000000D+03 0.000000000000D+00
     0.000000000000D+00 0.000000000000D+00-9.313225746155D-10-1.629814505577D-09
     0.000000000000D+00 0.000000000000D+00                                      
E03 2022 01 02 04 50 00-5.127064650878D-04-4.007461029687D-12 0.000000000000D+00
     2.900000000000D+01 6.812500000000D+00 3.374783430419D-09 1.079751285461D+00
     2.253800630569D-07 2.664489438757D-04 8.884817361832D-06 5.440607648849D+03
     1.740000000000D+04 5.587935447693D-08 7.790859688578D-01 2.421438694000D-08
     9.557028455682D-01 1.496250000000D+02 1.035800211476D+00-5.407725253463D-09
     7.446738757988D-10 5.120000000000D+02 2.191000000000D+03 0.000000000000D+00
     0.000000000000D+00 0.000000000000D+00 3.492459654808D-09 3.958120942116D-09
     0.000000000000D+00 0.000000000000D+00                                      
E05 2022 01 02 04 50 00-2.218890003860D-04 2.856381797756D-12 0.000000000000D+00
     2.900000000000D+01 1.243750000000D+01 3.489788220830D-09 8.671002187760D-01
     5.196779966354D-07 1.315487315878D-04 8.575618267059D-06 5.440605756760D+03
     1.740000000000D+04-7.450580596924D-09 7.790800440396D-01 4.470348358154D-08
     9.557152555023D-01 1.537187500000D+02 2.040734476782D+00-5.519515624266D-09
     7.614602893061D-10 5.120000000000D+02 2.191000000000D+03 0.000000000000D+00
     0.000000000000D+00 0.000000000000D+00 3.958120942116D-09 4.423782229424D-09
     0.000000000000D+00 0.000000000000D+00                                      
E08 2022 01 02 04 50 00 5.878939991817D-03-6.266986929404D-12 0.000000000000D+00
     2.900000000000D+01-7.187500000000D-01 3.209062241752D-09 4.025800736703D-01
    -2.980232238770D-08 2.003482077271D-04 9.013339877129D-06 5.440609533310D+03
     1.740000000000D+04 3.725290298462D-09 7.752248101736D-01 9.313225746155D-09
     9.616627123806D-01 1.481250000000D+02 9.228322583649D-01-5.307721087888D-09
     7.861041729656D-10 5.120000000000D+02 2.191000000000D+03 0.000000000000D+00
     0.000000000000D+00 0.000000000000D+00-2.793967723846D-09-3.259629011154D-09
     0.000000000000D+00 0.000000000000D+00                                      
E24 2022 01 02 04 50 00-1.312645559665D-03-2.066258275590D-11 0.000000000000D+00
     2.900000000000D+01 1.325625000000D+02 2.519390657019D-09 1.141276625472D+00
     6.102025508881D-06 6.837098626420D-04 1.287087798119D-05 5.440619195938D+03
     1.740000000000D+04 4.842877388000D-08 2.880141423714D+00-1.303851604462D-08
     9.731657103837D-01 6.831250000000D+01 4.906449712753D-01-5.060210778090D-09
    -4.982350392035D-10 5.120000000000D+02 2.191000000000D+03 0.000000000000D+00
     0.000000000000D+00 0.000000000000D+00-3.026798367500D-09-3.725290298462D-09
     0.000000000000D+00 0.000000000000D+00                                      
C11 2022 01 02 05 00 00-2.961044665426D-04 2.340616589436D-11-1.761828530289D-19
     6.000000000000D+00 3.245312500000D+01 3.728012429539D-09 1.708479315330D+00
     1.621432602406D-06 2.246430609375D-03-2.721324563026D-06 5.282603389740D+03
     1.800000000000D+04-4.656612873077D-09-1.789944556455D+00-1.206062734127D-07
     9.898269809411D-01 4.334375000000D+02-1.874047253087D+00-7.159941097429D-09
     1.314340461842D-10 0.000000000000D+00 8.350000000000D+02 0.000000000000D+00
     0.000000000000D+00 0.000000000000D+00 3.500000000000D-09 5.000000000000D+00
     0.000000000000D+00 0.000000000000D+00                                      
C20 2022 01 02 05 00 00-8.001745445654D-04-4.193090319404D-12 0.000000000000D+00
     1.000000000000D+00-7.917187500000D+01 3.426214144143D-09 1.892519955624D+00
    -3.916677087545D-06 5.126608302817D-04 1.172721385956D-05 5.282630027771D+03
     1.800000000000D+04 5.261972546577D-08 2.739491335953D-01 3.585591912270D-08
     9.683182698855D-01 1.269375000000D+02-6.513506769702D-01-6.313477267384D-09
     5.864529995500D-10 0.000000000000D+00 8.350000000000D+02 0.000000000000D+00
     0.000000000000D+00 0.000000000000D+00 2.300000000000D-08 1.000000000000D+00
     0.000000000000D+00 0.000000000000D+00                                      
E02 2022 01 02 05 00 00 2.708637039177D-04 2.515321284591D-12 0.000000000000D+00
     3.000000000000D+01 1.595937500000D+02 2.365098515846D-09 4.623615933877D-02
     7.385388016701D-06 4.833926213905D-04 1.349672675133D-05 5.440625988007D+03
     1.800000000000D+04-1.862645149231D-09 2.878593002462D+00-4.842877388000D-08
     9.756785867123D-01 5.734375000000D+01 7.075198481845D-02-4.985207653909D-09
    -5.635949045614D-10 5.120000000000D+02 2.191000000000D+03 0.000000000000D+00
     0.000000000000D+00 0.000000000000D+00-9.313225746155D-10-1.629814505577D-09
     0.000000000000D+00 0.000000000000D+00                                      
E03 2022 01 02 05 00 00-5.127089098096D-04-4.007461029687D-12 0.000000000000D+00
     3.000000000000D+01 7.406250000000D+00 3.385498162445D-09 1.154524827690D+00
     2.402812242508D-07 2.664639614522D-04 8.899718523026D-06 5.440607442856D+03
     1.800000000000D+04 5.215406417847D-08 7.790827796964D-01 3.539025783539D-08
     9.557032654257D-01 1.490000000000D+02 1.035412292415D+00-5.415225565881D-09
     7.418166139253D-10 5.120000000000D+02 2.191000000000D+03 0.000000000000D+00
     0.000000000000D+00 0.000000000000D+00 3.492459654808D-09 3.958120942116D-09
     0.000000000000D+00 0.000000000000D+00                                      
E05 2022 01 02 05 00 00-2.218873123638D-04 2.856381797756D-12 0.000000000000D+00
     3.000000000000D+01 1.306250000000D+01 3.492645482704D-09 9.406515178200D-01
     5.587935447693D-07 1.315572299063D-04 8.538365364075D-06 5.440605976105D+03
     1.800000000000D+04-9.313225746155D-09 7.790767378447D-01 3.911554813385D-08
     9.557156841373D-01 1.543437500000D+02 2.041569137378D+00-5.523801517077D-09
     7.628889202428D-10 5.120000000000D+02 2.191000000000D+03 0.000000000000D+00
     0.000000000000D+00 0.000000000000D+00 3.958120942116D-09 4.423782229424D-09
     0.000000000000D+00 0.000000000000D+00                                      
E08 2022 01 02 05 00 00 5.878936208319D-03-6.281197784119D-12 0.000000000000D+00
     3.000000000000D+01-9.687500000000D-01 3.209062241752D-09 4.767755877084D-01
    -4.470348358154D-08 2.003698609769D-04 9.026378393173D-06 5.440609619141D+03
     1.800000000000D+04 5.587935447693D-09 7.752216356414D-01 9.313225746155D-09
     9.616631863660D-01 1.479062500000D+02 9.230223396997D-01-5.308435403356D-09
     7.846755420288D-10 5.120000000000D+02 2.191000000000D+03 0.000000000000D+00
     0.000000000000D+00 0.000000000000D+00-2.793967723846D-09-3.259629011154D-09
     0.000000000000D+00 0.000000000000D+00                                      
E24 2022 01 02 05 00 00-1.312658016104D-03-2.066258275590D-11 0.000000000000D+00
     3.000000000000D+01 1.292187500000D+02 2.506532978588D-09 1.215058379464D+00
     5.966052412987D-06 6.836245302111D-04 1.289509236813D-05 5.440620029449D+03
     1.800000000000D+04 5.215406417847D-08 2.880138411565D+00-1.117587089539D-08
     9.731654134114D-01 6.771875000000D+01 4.912482874687D-01-5.061996566761D-09
    -5.000208278745D-10 5.120000000000D+02 2.191000000000D+03 0.000000000000D+00
     0.000000000000D+00 0.000000000000D+00-3.026798367500D-09-3.725290298462D-09
     0.000000000000D+00 0.000000000000D+00                                      
E30 2022 01 02 05 00 00-1.584858400747D-04-3.076650045841D-11 0.000000000000D+00
     3.000000000000D+01 1.485312500000D+02 2.495461088828D-09-1.119310358992D+00
     6.964430212975D-06 5.037221126258D-04 1.440756022930D-05 5.440635442734D+03
     1.800000000000D+04-2.980232238770D-08 2.880069511050D+00-6.705522537231D-08
     9.731484274696D-01 3.309375000000D+01 4.671503708709D-01-5.028423739747D-09
    -5.600233272195D-10 2.580000000000D+02 2.191000000000D+03 0.000000000000D+00
     0.000000000000D+00 0.000000000000D+00 1.862645149231D-09 1.862645149231D-09
     0.000000000000D+00 0.000000000000D+00                                      
E02 2022 01 02 05 10 00 2.708653337322D-04 2.515321284591D-12 0.000000000000D+00
     3.100000000000D+01 1.580312500000D+02 2.369384408657D-09 1.208668095821D-01
     7.314607501030D-06 4.832375561818D-04 1.350603997707D-05 5.440625600815D+03
     1.860000000000D+04-3.725290298462D-09 2.878590012257D+00-4.842877388000D-08
     9.756782546299D-01 5.715625000000D+01 7.050558845219D-02-4.984850496175D-09
    -5.639520622956D-10 5.120000000000D+02 2.191000000000D+03 0.000000000000D+00
     0.000000000000D+00 0.000000000000D+00-9.313225746155D-10-1.629814505577D-09
     0.000000000000D+00 0.000000000000D+00                                      
E03 2022 01 02 05 10 00-5.127113545313D-04-4.007461029687D-12 0.000000000000D+00
     3.100000000000D+01 7.906250000000D+00 3.396570052205D-09 1.229267879781D+00
     2.495944499969D-07 2.664853818715D-04 8.912757039070D-06 5.440607248306D+03
     1.860000000000D+04 4.470348358154D-08 7.790795846833D-01 4.284083843231D-08
     9.557036808944D-01 1.483750000000D+02 1.035054883973D+00-5.423083036033D-09
     7.400308252543D-10 5.120000000000D+02 2.191000000000D+03 0.000000000000D+00
     0.000000000000D+00 0.000000000000D+00 3.492459654808D-09 3.958120942116D-09
     0.000000000000D+00 0.000000000000D+00                                      
E05 2022 01 02 05 10 00-2.218856243417D-04 2.856381797756D-12 0.000000000000D+00
     3.100000000000D+01 1.387500000000D+01 3.494074113640D-09 1.014058156210D+00
     6.072223186493D-07 1.315576955676D-04 8.502975106239D-06 5.440606233597D+03
     1.860000000000D+04-9.313225746155D-09 7.790734257982D-01 3.352761268616D-08
     9.557161186239D-01 1.549375000000D+02 2.042548464479D+00-5.527730252153D-09
     7.643175511796D-10 5.120000000000D+02 2.191000000000D+03 0.000000000000D+00
     0.000000000000D+00 0.000000000000D+00 3.958120942116D-09 4.423782229424D-09
     0.000000000000D+00 0.000000000000D+00                                      
E08 2022 01 02 05 10 00 5.878932483029D-03-6.281197784119D-12 0.000000000000D+00
     3.100000000000D+01-1.156250000000D+00 3.209419399486D-09 5.510458100470D-01
    -5.587935447693D-08 2.003799891099D-04 9.033828973770D-06 5.440609670639D+03
     1.860000000000D+04 7.450580596924D-09 7.752184625720D-01 9.313225746155D-09
     9.616636603515D-01 1.478125000000D+02 9.231376922531D-01-5.309149718825D-09
     7.836040688262D-10 5.120000000000D+02 2.191000000000D+03 0.000000000000D+00
     0.000000000000D+00 0.000000000000D+00-2.793967723846D-09-3.259629011154D-09
     0.000000000000D+00 0.000000000000D+00                                      
E24 2022 01 02 05 10 00-1.312670356128D-03-2.066258275590D-11 0.000000000000D+00
     3.100000000000D+01 1.259375000000D+02 2.493675300157D-09 1.288871125376D+00
     5.833804607391D-06 6.835118401796D-04 1.289881765842D-05 5.440620838165D+03
     1.860000000000D+04 5.587935447693D-08 2.880135397954D+00-7.450580596924D-09
     9.731651135132D-01 6.762500000000D+01 4.918205561517D-01-5.064139513166D-09
    -5.018066165455D-10 5.120000000000D+02 2.191000000000D+03 0.000000000000D+00
     0.000000000000D+00 0.000000000000D+00-3.026798367500D-09-3.725290298462D-09
     0.000000000000D+00 0.000000000000D+00                                      
E30 2022 01 02 05 10 00-1.585039426573D-04-3.075228960370D-11 0.000000000000D+00
     3.100000000000D+01 1.483437500000D+02 2.476174571181D-09-1.044529831329D+00
     6.955116987228D-06 5.040921969339D-04 1.427531242371D-05 5.440636278152D+03
     1.860000000000D+04-2.048909664154D-08 2.880066462328D+00-6.891787052155D-08
     9.731481275714D-01 3.646875000000D+01 4.667542638572D-01-5.021637742797D-09
    -5.600233272195D-10 5.120000000000D+02 2.191000000000D+03 0.000000000000D+00
     0.000000000000D+00 0.000000000000D+00 1.862645149231D-09 1.862645149231D-09
     0.000000000000D+00 0.000000000000D+00                                      
R22 2022 01 02 05 15 00-1.553874462843E-04-2.728484105319E-12 3.048000000000E+04
    -2.135999365234E+04 1.487091064453E+00 2.793967723846E-09 0.000000000000E+00
    -8.214657714844E+03 4.358930587769E-01-2.793967723846E-09-3.000000000000E+00
     1.115829248047E+04 3.174123764038E+00 0.000000000000E+00 0.000000000000E+00
R 2 2022 01 02 05 45 00 5.052201449871E-04 0.000000000000E+00 3.060000000000E+04
    -1.456412792969E+04 4.866800308228E-01 1.862645149231E-09 0.000000000000E+00
     2.030555175781E+04-5.017414093018E-01 4.656612873077E-09-4.000000000000E+00
    -4.907999511719E+03-3.499370574951E+00-2.793967723846E-09 0.000000000000E+00
R 3 2022 01 02 05 45 00 4.922039806843E-05 0.000000000000E+00 3.060000000000E+04
    -5.714135742188E+03-7.187843322754E-01 9.313225746155E-10 0.000000000000E+00
     2.159866992188E+04 1.522978782654E+00 1.862645149231E-09 5.000000000000E+00
     1.229212451172E+04-3.025104522705E+00-4.656612873077E-09 0.000000000000E+00
R 4 2022 01 02 05 45 00 1.217052340508E-04 1.818989403546E-12 3.060000000000E+04
     5.910489257813E+03-1.500202178955E+00-9.313225746155E-10 0.000000000000E+00
     1.069434960938E+04 2.671751976013E+00-9.313225746155E-10 6.000000000000E+00
     2.241190429688E+04-8.813676834106E-01-2.793967723846E-09 0.000000000000E+00
R12 2022 01 02 05 45 00 2.915132790804E-04 3.637978807092E-12 3.060000000000E+04
    -1.452364843750E+04-1.463017463684E+00 1.862645149231E-09 0.000000000000E+00
    -5.688714843750E+03-2.342872619629E+00-4.656612873077E-09-1.000000000000E+00
     2.021351025391E+04-1.710024833679E+00 0.000000000000E+00 0.000000000000E+00
R13 2022 01 02 05 45 00-1.648627221584E-05 0.000000000000E+00 3.060000000000E+04
    -5.949728515625E+03-1.542784690857E+00 9.313225746155E-10 0.000000000000E+00
     1.082381689453E+04-2.640361785889E+00-1.862645149231E-09-2.000000000000E+00
     2.229864257813E+04 8.698263168335E-01-2.793967723846E-09 0.000000000000E+00
R14 2022 01 02 05 45 00 7.276609539986E-05 0.000000000000E+00 3.060000000000E+04
     6.827240722656E+03-6.546373367310E-01-9.313225746155E-10 0.000000000000E+00
     2.201059863281E+04-1.352723121643E+00 1.862645149231E-09-7.000000000000E+00
     1.095447265625E+04 3.127286911011E+00-4.656612873077E-09 0.000000000000E+00
R22 2022 01 02 05 45 00-1.553930342197E-04-2.728484105319E-12 3.060000000000E+04
    -1.797317187500E+04 2.246772766113E+00 1.862645149231E-09 0.000000000000E+00
    -7.601318359375E+03 2.087259292603E-01-4.656612873077E-09-3.000000000000E+00
     1.636381201172E+04 2.572123527527E+00 0.000000000000E+00 0.000000000000E+00
E03 2022 01 02 05 20 00-5.127139156684D-04-4.021671884402D-12 0.000000000000D+00
     3.200000000000D+01 8.218750000000D+00 3.407641941965D-09 1.303958313635D+00
     2.533197402954D-07 2.665104111657D-04 8.923932909966D-06 5.440607080460D+03
     1.920000000000D+04 3.725290298462D-08 7.790763838185D-01 5.029141902924D-08
     9.557040905115D-01 1.477187500000D+02 1.034750117176D+00-5.430940506186D-09
     7.382450365833D-10 5.120000000000D+02 2.191000000000D+03 0.000000000000D+00
     0.000000000000D+00 0.000000000000D+00 3.492459654808D-09 3.958120942116D-09
     0.000000000000D+00 0.000000000000D+00                                      
E05 2022 01 02 05 20 00-2.218839945272D-04 2.842170943040D-12 0.000000000000D+00
     3.200000000000D+01 1.487500000000D+01 3.495145586843D-09 1.087345256637D+00
     6.649643182755D-07 1.315474510193D-04 8.471310138702D-06 5.440606521606D+03
     1.920000000000D+04-9.313225746155D-09 7.790701093629D-01 2.793967723846D-08
     9.557165560364D-01 1.554687500000D+02 2.043647335395D+00-5.530587514026D-09
     7.661033398506D-10 5.120000000000D+02 2.191000000000D+03 0.000000000000D+00
     0.000000000000D+00 0.000000000000D+00 3.958120942116D-09 4.423782229424D-09
     0.000000000000D+00 0.000000000000D+00                                      
E08 2022 01 02 05 20 00 5.878928641323D-03-6.281197784119D-12 0.000000000000D+00
     3.200000000000D+01-1.156250000000D+00 3.211205188157D-09 6.254138650321D-01
    -6.146728992462D-08 2.003801055253D-04 9.035691618919D-06 5.440609676361D+03
     1.920000000000D+04 9.313225746155D-09 7.752152895027D-01 9.313225746155D-09
     9.616641328740D-01 1.478125000000D+02 9.231551946050D-01-5.309864034293D-09
     7.821754378894D-10 5.120000000000D+02 2.191000000000D+03 0.000000000000D+00
     0.000000000000D+00 0.000000000000D+00-2.793967723846D-09-3.259629011154D-09
     0.000000000000D+00 0.000000000000D+00                                      
E24 2022 01 02 05 20 00-1.312682754360D-03-2.066258275590D-11 0.000000000000D+00
     3.200000000000D+01 1.229062500000D+02 2.481889094929D-09 1.362737545752D+00
     5.712732672691D-06 6.833804072812D-04 1.288205385208D-05 5.440621587753D+03
     1.920000000000D+04 5.774199962616D-08 2.880132381417D+00-5.587935447693D-09
     9.731648121520D-01 6.800000000000D+01 4.923390933166D-01-5.066282459571D-09
    -5.035924052165D-10 5.120000000000D+02 2.191000000000D+03 0.000000000000D+00
     0.000000000000D+00 0.000000000000D+00-3.026798367500D-09-3.725290298462D-09
     0.000000000000D+00 0.000000000000D+00                                      
E30 2022 01 02 05 20 00-1.585223944858D-04-3.075228960370D-11 0.000000000000D+00
     3.200000000000D+01 1.487187500000D+02 2.456888053535D-09-9.697750276168D-01
     6.970018148422D-06 5.045152502134D-04 1.413002610207D-05 5.440637193680D+03
     1.920000000000D+04-1.303851604462D-08 2.880063428236D+00-6.705522537231D-08
     9.731478203586D-01 4.018750000000D+01 4.663838632399D-01-5.016280376784D-09
    -5.603804849537D-10 5.120000000000D+02 2.191000000000D+03 0.000000000000D+00
     0.000000000000D+00 0.000000000000D+00 1.862645149231D-09 1.862645149231D-09
     0.000000000000D+00 0.000000000000D+00                                      
G04 2022 01 02 06 00 00-1.967386342585D-04 1.591615728103D-12 0.000000000000D+00
     2.390000000000D+02 1.078125000000D+01 4.720553772870D-09-1.881838867422D+00
     4.693865776062D-07 1.631014980376D-03 7.426366209984D-06 5.153654958725D+03
     2.160000000000D+04-1.490116119385D-08 9.582304666480D-01 3.725290298462D-09
     9.607108983794D-01 2.369687500000D+02-3.122203618667D+00-7.863541833795D-09
     5.918103655629D-10 0.000000000000D+00 2.191000000000D+03 0.000000000000D+00
     0.000000000000D+00 0.000000000000D+00-4.190951585770D-09 1.007000000000D+03
     0.000000000000D+00 0.000000000000D+00                                      
E03 2022 01 02 05 30 00-5.127164185978D-04-4.035882739117D-12 0.000000000000D+00
     3.300000000000D+01 8.375000000000D+00 3.418356673991D-09 1.378579961080D+00
     2.551823854446D-07 2.665354404598D-04 8.927658200264D-06 5.440606946945D+03
     1.980000000000D+04 2.607703208923D-08 7.790731727133D-01 5.774199962616D-08
     9.557044957398D-01 1.471875000000D+02 1.034514161656D+00-5.439512291806D-09
     7.371735633807D-10 5.120000000000D+02 2.191000000000D+03 0.000000000000D+00
     0.000000000000D+00 0.000000000000D+00 3.492459654808D-09 3.958120942116D-09
     0.000000000000D+00 0.000000000000D+00                                      
E05 2022 01 02 05 30 00-2.218822482973D-04 2.856381797756D-12 0.000000000000D+00
     3.300000000000D+01 1.606250000000D+01 3.494788429109D-09 1.160550018184D+00
     7.301568984985D-07 1.315245172009D-04 8.448958396912D-06 5.440606834412D+03
     1.980000000000D+04-7.450580596924D-09 7.790667900018D-01 2.421438694000D-08
     9.557169993006D-01 1.559062500000D+02 2.044828543728D+00-5.533087618166D-09
     7.671748130532D-10 5.120000000000D+02 2.191000000000D+03 0.000000000000D+00
     0.000000000000D+00 0.000000000000D+00 3.958120942116D-09 4.423782229424D-09
     0.000000000000D+00 0.000000000000D+00                                      
E08 2022 01 02 05 30 00 5.878924916033D-03-6.281197784119D-12 0.000000000000D+00
     3.300000000000D+01-1.000000000000D+00 3.213705292296D-09 6.998987676730D-01
    -5.960464477539D-08 2.003713743761D-04 9.033828973770D-06 5.440609634399D+03
     1.980000000000D+04 1.303851604462D-08 7.752121193593D-01 9.313225746155D-09
     9.616646053966D-01 1.479062500000D+02 9.230558317462D-01-5.311292665230D-09
     7.807468069526D-10 5.120000000000D+02 2.191000000000D+03 0.000000000000D+00
     0.000000000000D+00 0.000000000000D+00-2.793967723846D-09-3.259629011154D-09
     0.000000000000D+00 0.000000000000D+00                                      
E24 2022 01 02 05 30 00-1.312695152592D-03-2.066258275590D-11 0.000000000000D+00
     3.300000000000D+01 1.203125000000D+02 2.470817205169D-09 1.436677104717D+00
     5.612149834633D-06 6.832396611571D-04 1.285225152969D-05 5.440622253418D+03
     1.980000000000D+04 5.774199962616D-08 2.880129360491D+00-1.862645149231D-09
     9.731645078651D-01 6.875000000000D+01 4.927844231349D-01-5.068425405977D-09
    -5.046638784191D-10 5.120000000000D+02 2.191000000000D+03 0.000000000000D+00
     0.000000000000D+00 0.000000000000D+00-3.026798367500D-09-3.725290298462D-09
     0.000000000000D+00 0.000000000000D+00                                      
E30 2022 01 02 05 30 00-1.585409045219D-04-3.075228960370D-11 0.000000000000D+00
     3.300000000000D+01 1.496875000000D+02 2.437601535888D-09-8.950782827347D-01
     7.009133696556D-06 5.049640312791D-04 1.398287713528D-05 5.440638137817D+03
     1.980000000000D+04-7.450580596924D-09 2.880060405848D+00-6.519258022308D-08
     9.731475072941D-01 4.387500000000D+01 4.660714790279D-01-5.012351641708D-09
    -5.607376426879D-10 5.120000000000D+02 2.191000000000D+03 0.000000000000D+00
     0.000000000000D+00 0.000000000000D+00 1.862645149231D-09 1.862645149231D-09
     0.000000000000D+00 0.000000000000D+00                                      
R23 2022 01 02 05 45 00-2.537481486797E-05-9.094947017729E-13 3.132000000000E+04
    -2.524238134766E+04-4.810514450073E-01 3.725290298462E-09 0.000000000000E+00
     1.158750488281E+03 2.377758026123E-01 0.000000000000E+00 3.000000000000E+00
    -3.479947265625E+03 3.569126129150E+00 0.000000000000E+00 0.000000000000E+00
R15 2022 01 02 05 45 00 9.918585419655E-05 0.000000000000E+00 3.159000000000E+04
     1.496895751953E+04 5.633668899536E-01-1.862645149231E-09 0.000000000000E+00
     1.965491601563E+04 6.762161254883E-01 5.587935447693E-09 0.000000000000E+00
    -6.321189453125E+03 3.428306579590E+00-2.793967723846E-09 0.000000000000E+00
E03 2022 01 02 05 40 00-5.127188633196D-04-4.035882739117D-12 0.000000000000D+00
     3.400000000000D+01 8.437500000000D+00 3.429071406017D-09 1.453118115402D+00
     2.533197402954D-07 2.665558131412D-04 8.925795555115D-06 5.440606859207D+03
     2.040000000000D+04 1.490116119385D-08 7.790699542936D-01 5.960464477539D-08
     9.557048965793D-01 1.468125000000D+02 1.034361729981D+00-5.448084077427D-09
     7.364592479123D-10 5.120000000000D+02 2.191000000000D+03 0.000000000000D+00
     0.000000000000D+00 0.000000000000D+00 3.492459654808D-09 3.958120942116D-09
     0.000000000000D+00 0.000000000000D+00                                      
E05 2022 01 02 05 40 00-2.218806184828D-04 2.842170943040D-12 0.000000000000D+00
     3.400000000000D+01 1.737500000000D+01 3.494074113640D-09 1.233700019781D+00
     8.009374141693D-07 1.314884284511D-04 8.435919880867D-06 5.440607168198D+03
     2.040000000000D+04-7.450580596924D-09 7.790634691777D-01 2.235174179077D-08
     9.557174484165D-01 1.561250000000D+02 2.046064506159D+00-5.534516249103D-09
     7.686034439900D-10 5.120000000000D+02 2.191000000000D+03 0.000000000000D+00
     0.000000000000D+00 0.000000000000D+00 3.958120942116D-09 4.423782229424D-09
     0.000000000000D+00 0.000000000000D+00                                      
E08 2022 01 02 05 40 00 5.878921190742D-03-6.281197784119D-12 0.000000000000D+00
     3.400000000000D+01-6.250000000000D-01 3.217276869638D-09 7.745123588286D-01
    -5.029141902924D-08 2.003583358601D-04 9.030103683472D-06 5.440609540939D+03
     2.040000000000D+04 1.490116119385D-08 7.752089492158D-01 1.117587089539D-08
     9.616650764562D-01 1.480000000000D+02 9.228277613547D-01-5.312721296167D-09
     7.796753337501D-10 5.120000000000D+02 2.191000000000D+03 0.000000000000D+00
     0.000000000000D+00 0.000000000000D+00-2.793967723846D-09-3.259629011154D-09
     0.000000000000D+00 0.000000000000D+00                                      
E24 2022 01 02 05 40 00-1.312707550824D-03-2.066258275590D-11 0.000000000000D+00
     3.400000000000D+01 1.182812500000D+02 2.461531104079D-09 1.510706175250D+00
     5.535781383514D-06 6.831020582467D-04 1.281499862671D-05 5.440622804642D+03
     2.040000000000D+04 5.960464477539D-08 2.880126341028D+00 1.862645149231D-09
     9.731641991894D-01 6.971875000000D+01 4.931401697018D-01-5.070925510116D-09
    -5.060925093559D-10 5.120000000000D+02 2.191000000000D+03 0.000000000000D+00
     0.000000000000D+00 0.000000000000D+00-3.026798367500D-09-3.725290298462D-09
     0.000000000000D+00 0.000000000000D+00                                      
E30 2022 01 02 05 40 00-1.585594145581D-04-3.075228960370D-11 0.000000000000D+00
     3.400000000000D+01 1.511875000000D+02 2.419743649178D-09-8.204613970876D-01
     7.066875696182D-06 5.054083885625D-04 1.385062932968D-05 5.440639049530D+03
     2.040000000000D+04-3.725290298462D-09 2.880057392236D+00-6.146728992462D-08
     9.731471869150D-01 4.728125000000D+01 4.658388911454D-01-5.009137222100D-09
    -5.614519581562D-10 5.120000000000D+02 2.191000000000D+03 0.000000000000D+00
     0.000000000000D+00 0.000000000000D+00 1.862645149231D-09 1.862645149231D-09
     0.000000000000D+00 0.000000000000D+00                                      
G03 2022 01 02 08 00 00-6.274366751313D-05-1.398348103976D-11 0.000000000000D+00
     6.600000000000D+01-1.408125000000D+02 3.843374377684D-09 2.441504478987D+00
    -7.307156920433D-06 3.842619014904D-03 1.220218837261D-05 5.153714330673D+03
     2.880000000000D+04-2.607703208923D-08-1.226122610300D-01-3.352761268616D-08
     9.724579740237D-01 1.467812500000D+02 9.840809239948D-01-7.473882745787D-09
     2.450102056585D-10 0.000000000000D+00 2.191000000000D+03 0.000000000000D+00
     0.000000000000D+00 0.000000000000D+00 1.862645149231D-09 6.600000000000D+01
     0.000000000000D+00 0.000000000000D+00                                      
G04 2022 01 02 08 00 00-1.967274583876D-04 1.591615728103D-12 0.000000000000D+00
     0.000000000000D+00 1.134375000000D+01 4.731982820364D-09-8.317608505209D-01
     4.954636096954D-07 1.630976330489D-03 7.329508662224D-06 5.153654590607D+03
     2.880000000000D+04 4.470348358154D-08 9.581741179695D-01-4.284083843231D-08
     9.607149097008D-01 2.381875000000D+02-3.122087881366D+00-7.886042771050D-09
     5.318078662180D-10 0.000000000000D+00 2.191000000000D+03 0.000000000000D+00
     0.000000000000D+00 0.000000000000D+00-4.190951585770D-09 0.000000000000D+00
     0.000000000000D+00 0.000000000000D+00                                      
G16 2022 01 02 08 00 00-4.496392793953D-04-5.684341886081D-12 0.000000000000D+00
     4.100000000000D+01 1.215937500000D+02 3.860160791191D-09 4.286684907347D-01
     6.506219506264D-06 1.257596979849D-02 1.115724444389D-05 5.153588987350D+03
     2.880000000000D+04-5.960464477539D-08 3.108643806121D+00 2.104789018631D-07
     9.713066896795D-01 1.712187500000D+02 6.913415307726D-01-7.694963383255D-09
    -2.985838657879D-10 0.000000000000D+00 2.191000000000D+03 0.000000000000D+00
     0.000000000000D+00 0.000000000000D+00-1.024454832077D-08 4.100000000000D+01
     0.000000000000D+00 0.000000000000D+00                                      
G22 2022 01 02 08 00 00-4.271129146218D-04 8.867573342286D-12 0.000000000000D+00
     9.300000000000D+01-1.495312500000D+02 4.667694428209D-09-1.568874615662D+00
    -7.746741175652D-06 6.850647157989D-03 1.152977347374D-05 5.153652183533D+03
     2.880000000000D+04-2.086162567139D-07-2.297396439098D-01-4.097819328308D-08
     9.383227219363D-01 1.431250000000D+02-8.642346723973D-01-8.059264272135D-09
     1.953652806053D-10 0.000000000000D+00 2.191000000000D+03 0.000000000000D+00
     0.000000000000D+00 6.300000000000D+01-1.769512891769D-08 9.300000000000D+01
     0.000000000000D+00 0.000000000000D+00                                      
G25 2022 01 02 08 00 00 2.648499794304D-04 5.684341886081D-12 0.000000000000D+00
     5.800000000000D+01 9.693750000000D+01 4.062312068746D-09 2.065948020559D+00
     4.990026354790D-06 1.028649148066D-02 1.183152198792D-05 5.153741003037D+03
     2.880000000000D+04-1.192092895508D-07 3.013873139274D+00-1.993030309677D-07
     9.587272882569D-01 1.494687500000D+02 9.668719617781D-01-7.664247818114D-09
    -2.985838657879D-10 0.000000000000D+00 2.191000000000D+03 0.000000000000D+00
     0.000000000000D+00 0.000000000000D+00 5.587935447693D-09 5.800000000000D+01
     0.000000000000D+00 0.000000000000D+00                                      
G26 2022 01 02 08 00 00 1.706527546048D-04 3.524291969370D-12 0.000000000000D+00
     4.000000000000D+01 1.003125000000D+02 4.591262673091D-09 1.419845579753D+00
     5.312263965607D-06 6.722604506649D-03 1.141987740994D-05 5.153684762955D+03
     2.880000000000D+04-1.490116119385D-08 2.967741517135D+00 5.587935447693D-08
     9.395597757045D-01 1.485625000000D+02 3.368436274149D-01-7.909258023772D-09
    -4.721625246072D-10 0.000000000000D+00 2.191000000000D+03 0.000000000000D+00
     0.000000000000D+00 0.000000000000D+00 6.984919309616D-09 4.000000000000D+01
     0.000000000000D+00 0.000000000000D+00                                      
G29 2022 01 02 08 00 00-4.619946703315D-04-4.888534022029D-12 0.000000000000D+00
     4.200000000000D+01 1.188750000000D+02 4.097313526697D-09-3.370424160381D-01
     6.055459380150D-06 1.755537232384D-03 1.652166247368D-06 5.153775384903D+03
     2.880000000000D+04 1.490116119385D-08-2.143276524344D+00 4.656612873077D-08
     9.822014765654D-01 3.564375000000D+02 2.301503201246D+00-8.195698526598D-09
     3.357282701443D-10 0.000000000000D+00 2.191000000000D+03 0.000000000000D+00
     0.000000000000D+00 0.000000000000D+00-1.024454832077D-08 4.200000000000D+01
     0.000000000000D+00 0.000000000000D+00                                      
G31 2022 01 02 08 00 00-1.579839736223D-04-1.818989403546D-12 0.000000000000D+00
     3.300000000000D+01-1.771875000000D+01 4.871988652169D-09 2.504433936549D+00
    -1.026317477226D-06 1.046720042359D-02 7.139518857002D-06 5.153659286499D+03
     2.880000000000D+04-1.303851604462D-07 1.995884085612D+00-2.421438694000D-08
     9.549089287041D-01 2.424687500000D+02 3.609216278459D-01-7.928544541419D-09
    -6.321691895271D-10 0.000000000000D+00 2.191000000000D+03 0.000000000000D+00
     0.000000000000D+00 0.000000000000D+00-1.303851604462D-08 3.300000000000D+01
     0.000000000000D+00 0.000000000000D+00                                      
G32 2022 01 02 08 00 00-4.413630813360D-05-5.798028723802D-12 0.000000000000D+00
     8.000000000000D+01 1.965625000000D+01 4.950563353692D-09 2.550722999394D-01
     1.067295670509D-06 5.359805421904D-03 7.146969437599D-06 5.153747852325D+03
     2.880000000000D+04-5.587935447693D-09 9.165695528809D-01 8.568167686462D-08
     9.575967539428D-01 2.409375000000D+02-2.382641396795D+00-8.146053601544D-09
     5.260933424708D-10 0.000000000000D+00 2.191000000000D+03 0.000000000000D+00
     0.000000000000D+00 0.000000000000D+00 4.656612873077D-10 8.000000000000D+01
     0.000000000000D+00 0.000000000000D+00                                      
C01 2022 01 02 06 00 00-2.810523146763D-04 4.027889133340D-11 0.000000000000D+00
     1.000000000000D+00-3.690625000000D+02-1.089366805071D-08 2.178164358546D+00
    -1.192092895508D-05 6.142148049548D-04-2.881558611989D-05 6.493420709610D+03
     2.160000000000D+04 2.933666110039D-07-1.494638539295D+00 1.662410795689D-07
     9.319144385484D-02 8.784687500000D+02-2.867862707547D+00 1.208550340973D-08
     2.292952653539D-10 0.000000000000D+00 8.350000000000D+02 0.000000000000D+00
     0.000000000000D+00 0.000000000000D+00-5.800000000000D-09 0.000000000000D+00
     0.000000000000D+00 0.000000000000D+00                                      
C02 2022 01 02 06 00 00 7.504629902542D-04-3.570299611511D-11 0.000000000000D+00
     1.000000000000D+00-6.746875000000D+02-1.022756887644D-08-1.535976446601D+00
    -2.178689464927D-05 1.142923021689D-03-2.676900476217D-05 6.493380191803D+03
     2.160000000000D+04 1.820735633373D-07-1.297491572041D+00-2.174638211727D-07
     9.946381483856D-02 8.206250000000D+02-4.067177794623D-01 1.143047612521D-08
     5.193073455211D-10 0.000000000000D+00 8.350000000000D+02 0.000000000000D+00
     0.000000000000D+00 0.000000000000D+00 1.000000000000D-09 0.000000000000D+00
     0.000000000000D+00 0.000000000000D+00                                      
C03 2022 01 02 06 00 00 4.916442558169D-04 8.082601254955D-11 0.000000000000D+00
     1.000000000000D+00-6.500781250000D+02-9.446822069486D-09-2.241841822213D+00
    -2.092914655805D-05 8.457128424197D-04-2.567516639829D-05 6.493325883865D+03
     2.160000000000D+04 2.095475792885D-07-1.348135512330D+00-1.788139343262D-07
     1.064551705594D-01 7.839062500000D+02 8.108004075143D-01 1.049543717709D-08
     4.682337895311D-10 0.000000000000D+00 8.350000000000D+02 0.000000000000D+00
     0.000000000000D+00 0.000000000000D+00 2.300000000000D-09 0.000000000000D+00
     0.000000000000D+00 0.000000000000D+00                                      
C04 2022 01 02 06 00 00-1.786469947547D-04 8.594724931754D-11 0.000000000000D+00
     1.000000000000D+00-3.810937500000D+02-9.151095465572D-09 2.463773347146D+00
    -1.238426193595D-05 6.001702276990D-04-2.661626785994D-05 6.493439985275D+03
     2.160000000000D+04 2.034939825535D-07-1.472797706336D+00 2.016313374043D-07
     1.001903028826D-01 8.087500000000D+02-2.906965947509D+00 1.043757762415D-08
     2.485817830005D-10 0.000000000000D+00 8.350000000000D+02 0.000000000000D+00
     0.000000000000D+00 0.000000000000D+00 5.100000000000D-09 0.000000000000D+00
     0.000000000000D+00 0.000000000000D+00                                      
C05 2022 01 02 06 00 00 3.520968602970D-04 1.156408302450D-11 0.000000000000D+00
     1.000000000000D+00-6.710625000000D+02-9.117879796292D-09-1.694575819439D+00
    -2.177385613322D-05 6.433834787458D-04-2.774735912681D-05 6.493476247787D+03
     2.160000000000D+04 5.448237061501D-08-1.286470333442D+00-2.691522240639D-07
     1.093665428469D-01 8.539062500000D+02-7.001181922186D-01 1.033078746162D-08
     4.496615873529D-10 0.000000000000D+00 8.350000000000D+02 0.000000000000D+00
     0.000000000000D+00 0.000000000000D+00-5.000000000000D-10 0.000000000000D+00
     0.000000000000D+00 0.000000000000D+00                                      
C06 2022 01 02 06 00 00-1.898977207020D-04 6.218581205530D-11 0.000000000000D+00
     1.000000000000D+00 4.214062500000D+01 2.123659887530D-09-9.378315925416D-01
     1.335516571999D-06 2.728874678724D-03 2.368818968534D-06 6.492851085663D+03
     2.160000000000D+04 3.864988684654D-08 1.329032264306D+00-8.568167686462D-08
     9.446474683131D-01 1.657343750000D+02 3.034881532346D+00-2.065086019122D-09
     3.275136422578D-10 0.000000000000D+00 8.350000000000D+02 0.000000000000D+00
     0.000000000000D+00 0.000000000000D+00 8.200000000000D-09 0.000000000000D+00
     0.000000000000D+00 0.000000000000D+00                                      
C07 2022 01 02 06 00 00 4.980398807675D-05-4.560529731634D-11 0.000000000000D+00
     0.000000000000D+00 1.168359375000D+03 3.443000557650D-10 3.096271463197D+00
     3.791647031903D-05 1.747525529936D-03 1.926487311721D-05 6.492856506348D+03
     2.160000000000D+04 3.073364496231D-08-2.966799140418D+00-3.166496753693D-08
     8.823356415982D-01-3.658125000000D+02-3.015223718411D+00-1.520420474473D-09
    -2.160804291886D-10 0.000000000000D+00 8.350000000000D+02 0.000000000000D+00
     0.000000000000D+00 0.000000000000D+00 1.430000000000D-08 0.000000000000D+00
     0.000000000000D+00 0.000000000000D+00                                      
C09 2022 01 02 06 00 00-3.995456499979D-04-3.227107470138D-11 0.000000000000D+00
     1.000000000000D+00 3.756250000000D+01 2.105087685352D-09-2.043964035215D+00
     1.198612153530D-06 8.564087562263D-03 2.095010131598D-06 6.493407127380D+03
     2.160000000000D+04 7.450580596924D-09 1.372215364815D+00-9.685754776001D-08
     9.495934246406D-01 1.748750000000D+02-2.368809098201D+00-2.005083519777D-09
     2.639395655709D-10 0.000000000000D+00 8.350000000000D+02 0.000000000000D+00
     0.000000000000D+00 0.000000000000D+00 6.700000000000D-09 0.000000000000D+00
     0.000000000000D+00 0.000000000000D+00                                      
C10 2022 01 02 06 00 00 1.388252712786D-04 5.799805080642D-13 0.000000000000D+00
     1.000000000000D+00 1.166781250000D+03 3.928735076157D-10 2.374139092468D+00
     3.782939165831D-05 7.687823846936D-03 2.121739089489D-05 6.493105836868D+03
     2.160000000000D+04 3.445893526077D-08-2.973237166394D+00-8.102506399155D-08
     8.843086441017D-01-4.393437500000D+02-2.467647142517D+00-1.483276070116D-09
    -2.396528396456D-10 0.000000000000D+00 8.350000000000D+02 0.000000000000D+00
     0.000000000000D+00 0.000000000000D+00 5.600000000000D-09 0.000000000000D+00
     0.000000000000D+00 0.000000000000D+00                                      
C11 2022 01 02 06 00 00-2.960201818496D-04 2.340438953752D-11-1.761828530289D-19
     7.000000000000D+00 3.187500000000D+01 3.697654022132D-09 2.196180959798D+00
     1.593027263880D-06 2.246561576612D-03-2.610497176647D-06 5.282602785110D+03
     2.160000000000D+04 5.401670932770D-08-1.789970157522D+00-5.634501576424D-08
     9.898278016382D-01 4.310312500000D+02-1.874176270759D+00-7.087438077387D-09
     1.142904749427D-10 0.000000000000D+00 8.350000000000D+02 0.000000000000D+00
     0.000000000000D+00 0.000000000000D+00 3.500000000000D-09 6.000000000000D+00
     0.000000000000D+00 0.000000000000D+00                                      
C12 2022 01 02 06 00 00-4.313343670219D-04-2.365219131661D-12 3.388131789017D-19
     8.000000000000D+00 5.096875000000D+01 3.618007847406D-09 2.898471702398D+00
     2.468936145306D-06 1.337386434898D-03-2.250541001558D-06 5.282610321045D+03
     2.160000000000D+04 8.894130587578D-08-1.801573716514D+00-3.818422555923D-08
     9.884256400096D-01 4.208750000000D+02-1.803469071714D+00-7.123511008541D-09
     1.225051028293D-10 0.000000000000D+00 8.350000000000D+02 0.000000000000D+00
     0.000000000000D+00 0.000000000000D+00 2.600000000000D-09 7.000000000000D+00
     0.000000000000D+00 0.000000000000D+00                                      
C16 2022 01 02 06 00 00 4.333641845733D-05 1.173372510266D-11 0.000000000000D+00
     1.000000000000D+00 4.240625000000D+01 2.036870558120D-09-1.588622213269D+00
     1.287553459406D-06 3.943316871300D-03 2.560205757618D-06 6.493585733414D+03
     2.160000000000D+04 7.823109626770D-08 1.318929060929D+00-6.053596735001D-08
     9.600216284343D-01 1.642343750000D+02-2.472556960379D+00-1.976868058775D-09
     3.414427938915D-10 0.000000000000D+00 8.350000000000D+02 0.000000000000D+00
     0.000000000000D+00 0.000000000000D+00-2.500000000000D-09 0.000000000000D+00
     0.000000000000D+00 0.000000000000D+00                                      
C20 2022 01 02 06 00 00-8.001881651580D-04-3.972822071319D-12 0.000000000000D+00
     1.000000000000D+00-8.240625000000D+01 3.375497745887D-09 2.378284073352D+00
    -4.061032086611D-06 5.116789834574D-04 1.214491203427D-05 5.282632654190D+03
     2.160000000000D+04 2.700835466385D-08 2.739261847994D-01 8.428469300270D-08
     9.683203998943D-01 1.175937500000D+02-6.495504816648D-01-6.305619797232D-09
     6.253831925773D-10 0.000000000000D+00 8.350000000000D+02 0.000000000000D+00
     0.000000000000D+00 0.000000000000D+00 2.300000000000D-08 1.000000000000D+00
     0.000000000000D+00 0.000000000000D+00                                      
C23 2022 01 02 06 00 00-9.651980362833D-04-2.144062705156D-12 0.000000000000D+00
     1.000000000000D+00 1.623437500000D+01 3.980522947615D-09 1.146636887515D+00
     8.507631719112D-07 2.398529322818D-04 9.831506758928D-06 5.282615633011D+03
     2.160000000000D+04 2.980232238770D-08 2.377108143227D+00-3.352761268616D-08
     9.481293084314D-01 1.555468750000D+02 1.127043616062D-01-6.607060924893D-09
    -7.675319707874D-10 0.000000000000D+00 8.350000000000D+02 0.000000000000D+00
     0.000000000000D+00 0.000000000000D+00 2.500000000000D-08 1.000000000000D+00
     0.000000000000D+00 0.000000000000D+00                                      
C25 2022 01 02 06 00 00-8.009680313990D-04 5.649702927713D-12 0.000000000000D+00
     1.000000000000D+00 1.292187500000D+01 4.032310819074D-09 1.557614573242D+00
     5.876645445824D-07 5.715612787753D-04 9.588897228241D-06 5.282618862152D+03
     2.160000000000D+04 4.842877388000D-08 2.351918221189D+00-1.862645149231D-09
     9.494283957779D-01 1.614062500000D+02 4.653093967241D-01-6.646348275655D-09
    -7.411022984569D-10 0.000000000000D+00 8.350000000000D+02 0.000000000000D+00
     0.000000000000D+00 0.000000000000D+00 9.000000000000D-10 1.000000000000D+00
     0.000000000000D+00 0.000000000000D+00                                      
C32 2022 01 02 06 00 00-9.570359252393D-04-6.421529974432D-13 0.000000000000D+00
     1.000000000000D+00-8.243750000000D+01 3.338353341531D-09-2.272170650696D+00
    -4.130881279707D-06 3.423299640417D-04 1.249881461263D-05 5.282631603241D+03
     2.160000000000D+04-5.587935447693D-09 2.677299074996D-01 4.237517714500D-08
     9.670220293776D-01 1.104687500000D+02-1.465800022032D+00-6.272404127952D-09
     6.221687729696D-10 0.000000000000D+00 8.350000000000D+02 0.000000000000D+00
     0.000000000000D+00 0.000000000000D+00-9.300000000000D-09 1.000000000000D+00
     0.000000000000D+00 0.000000000000D+00                                      
R 2 2022 01 02 06 15 00 5.052210763097E-04 0.000000000000E+00 3.240000000000E+04
    -1.343787109375E+04 7.220258712769E-01 2.793967723846E-09 0.000000000000E+00
     1.865756640625E+04-1.330435752869E+00 4.656612873077E-09-4.000000000000E+00
    -1.093429638672E+04-3.152765274048E+00-1.862645149231E-09 0.000000000000E+00
R 3 2022 01 02 06 15 00 4.922132939100E-05 0.000000000000E+00 3.240000000000E+04
    -6.511319335938E+03-1.910533905029E-01 1.862645149231E-09 0.000000000000E+00
     2.378494580078E+04 8.704795837402E-01 2.793967723846E-09 5.000000000000E+00
     6.441472656250E+03-3.433436393738E+00-4.656612873077E-09 0.000000000000E+00
R 4 2022 01 02 06 15 00 1.217070966959E-04 1.818989403546E-12 3.240000000000E+04
     3.684577636719E+03-9.656047821045E-01 0.000000000000E+00 0.000000000000E+00
     1.544547363281E+04 2.557125091553E+00 0.000000000000E+00 6.000000000000E+00
     1.998135009766E+04-1.801832199097E+00-3.725290298462E-09 0.000000000000E+00
R12 2022 01 02 06 15 00 2.915197983384E-04 3.637978807092E-12 3.240000000000E+04
    -1.719720458984E+04-1.464295387268E+00 9.313225746155E-10 0.000000000000E+00
    -9.343708007813E+03-1.697698593140E+00-4.656612873077E-09-1.000000000000E+00
     1.639594873047E+04-2.504262924194E+00 9.313225746155E-10 0.000000000000E+00
R13 2022 01 02 06 15 00-1.648813486099E-05 0.000000000000E+00 3.240000000000E+04
    -9.131005371094E+03-1.966239929199E+00 9.313225746155E-10 0.000000000000E+00
     6.191046386719E+03-2.462468147278E+00-2.793967723846E-09-2.000000000000E+00
     2.298046484375E+04-1.171617507935E-01-1.862645149231E-09 0.000000000000E+00
R14 2022 01 02 06 15 00 7.276702672243E-05 0.000000000000E+00 3.240000000000E+04
     5.097492675781E+03-1.276965141296E+00 0.000000000000E+00 0.000000000000E+00
     1.913920605469E+04-1.794250488281E+00 9.313225746155E-10-7.000000000000E+00
     1.608782714844E+04 2.539456367493E+00-4.656612873077E-09 0.000000000000E+00
C34 2022 01 02 06 00 00-5.011351313442D-04 8.530953721220D-12 0.000000000000D+00
     1.000000000000D+00 5.325000000000D+01 4.150887186827D-09 3.445664085283D-01
     2.631917595863D-06 4.907934926450D-04-2.731103450060D-06 5.282621650696D+03
     2.160000000000D+04 4.004687070847D-08-1.837944698025D+00-1.490116119385D-08
     9.625593056130D-01 4.200000000000D+02 3.439230010649D-01-7.353877747097D-09
     1.353627812603D-10 0.000000000000D+00 8.350000000000D+02 0.000000000000D+00
     0.000000000000D+00 0.000000000000D+00-6.300000000000D-09 1.000000000000D+00
     0.000000000000D+00 0.000000000000D+00                                      
C37 2022 01 02 06 00 00-9.289701702073D-04-1.071143174158D-11 0.000000000000D+00
     1.000000000000D+00 1.684375000000D+01 3.900876772890D-09 9.833344729707D-01
     8.600763976574D-07 6.503851618618D-04 9.985174983740D-06 5.282613388062D+03
     2.160000000000D+04 3.585591912270D-08 2.374728339779D+00-2.235174179077D-08
     9.495563440560D-01 1.525312500000D+02-4.927903611194D-01-6.575273886550D-09
    -7.668176553190D-10 0.000000000000D+00 8.350000000000D+02 0.000000000000D+00
     0.000000000000D+00 0.000000000000D+00-1.330000000000D-08 1.000000000000D+00
     0.000000000000D+00 0.000000000000D+00                                      
C39 2022 01 02 06 00 00 3.455497790128D-05 1.634248292248D-13 0.000000000000D+00
     1.000000000000D+00 5.735937500000D+01 2.004726362043D-09-6.421499697009D-01
     1.740641891956D-06 2.120052231476D-03 3.315974026918D-06 6.493797643662D+03
     2.160000000000D+04 7.729977369308D-08 1.249588781817D+00-3.166496753693D-08
     9.607794068331D-01 1.414375000000D+02 3.005056285616D+00-1.972225008231D-09
     5.032352474823D-10 0.000000000000D+00 8.350000000000D+02 0.000000000000D+00
     0.000000000000D+00 0.000000000000D+00 4.200000000000D-09 1.000000000000D+00
     0.000000000000D+00 0.000000000000D+00                                      
C40 2022 01 02 06 00 00 2.319471677765D-04 3.542055537764D-12 0.000000000000D+00
     1.000000000000D+00 1.223468750000D+03 2.142946405177D-11-2.926788289989D+00
     3.979448229074D-05 1.725739915855D-03 1.498218625784D-05 6.493822990417D+03
     2.160000000000D+04 1.704320311546D-07-2.854027029613D+00 4.656612873077D-10
     1.004941067875D+00-1.896718750000D+02 3.134311897563D+00-1.565779506716D-09
     2.114373786441D-10 0.000000000000D+00 8.350000000000D+02 0.000000000000D+00
     0.000000000000D+00 0.000000000000D+00 1.200000000000D-09 1.000000000000D+00
     0.000000000000D+00 0.000000000000D+00                                      
C41 2022 01 02 06 00 00-9.197554318234D-04-2.836841872522D-12 0.000000000000D+00
     1.000000000000D+00-7.478125000000D+01 3.508360423008D-09-1.236905842367D+00
    -3.767199814320D-06 1.384294475429D-03 1.274887472391D-05 5.282625265121D+03
     2.160000000000D+04-7.078051567078D-08 2.715660371183D-01 6.891787052155D-08
     9.658833524615D-01 1.030000000000D+02-1.704879098806D+00-6.395623546249D-09
     6.085967790701D-10 0.000000000000D+00 8.350000000000D+02 0.000000000000D+00
     0.000000000000D+00 0.000000000000D+00-2.330000000000D-08 1.000000000000D+00
     0.000000000000D+00 0.000000000000D+00                                      
C43 2022 01 02 06 00 00-9.506199276075D-04 2.253308650779D-12 0.000000000000D+00
     1.000000000000D+00 5.114062500000D+01 4.275892393796D-09-2.766112626780D-01
     2.608634531498D-06 4.664273001254D-04-2.944841980934D-06 5.282615478516D+03
     2.160000000000D+04 3.119930624962D-08-1.837419819111D+00-7.543712854385D-08
     9.595413568176D-01 4.229843750000D+02 2.217709345639D-01-7.437809814633D-09
     1.753644474903D-10 0.000000000000D+00 8.350000000000D+02 0.000000000000D+00
     0.000000000000D+00 0.000000000000D+00-3.500000000000D-09 1.000000000000D+00
     0.000000000000D+00 0.000000000000D+00                                      
C59 2022 01 02 06 00 00-2.200249582529D-08-8.526512829121D-14 0.000000000000D+00
     1.000000000000D+00-2.506250000000D+02-1.168655822063D-08 1.389217912217D+00
    -7.979571819305D-06 4.213184583932D-04-3.062607720494D-05 6.493500242233D+03
     2.160000000000D+04 4.200264811516D-07-1.582363798524D+00 1.104548573494D-06
     7.302191287863D-02 9.358750000000D+02-2.071229324524D+00 1.281017645241D-08
    -8.250343659930D-11 0.000000000000D+00 8.350000000000D+02 0.000000000000D+00
     0.000000000000D+00 0.000000000000D+00 4.220000000000D-08 1.000000000000D+00
     0.000000000000D+00 0.000000000000D+00                                      
C60 2022 01 02 06 00 00-1.373700797558D-07 1.190159082398D-13 0.000000000000D+00
     1.000000000000D+00 1.136562500000D+02-7.778538293057D-09 2.735783798296D+00
     3.730412572622D-06 5.215278360993D-05-3.581680357456D-05 6.493393642426D+03
     2.160000000000D+04 2.807937562466D-07-1.711432284230D+00 6.472691893578D-08
     1.230712457257D-01 1.104453125000D+03 1.946955896608D+00 8.962159024182D-09
    -7.750322832055D-11 0.000000000000D+00 8.350000000000D+02 0.000000000000D+00
     0.000000000000D+00 0.000000000000D+00 4.980000000000D-08 1.000000000000D+00
     0.000000000000D+00 0.000000000000D+00                                      
R15 2022 01 02 06 15 00 9.918492287397E-05 0.000000000000E+00 3.240000000000E+04
     1.561793798828E+04 1.203594207764E-01-9.313225746155E-10 0.000000000000E+00
     2.016487792969E+04-9.295463562012E-02 4.656612873077E-09 0.000000000000E+00
     1.452832031250E+01 3.565627098084E+00-3.725290298462E-09 0.000000000000E+00
R22 2022 01 02 06 15 00-1.553986221552E-04-2.728484105319E-12 3.240000000000E+04
    -1.340562109375E+04 2.784260749817E+00 0.000000000000E+00 0.000000000000E+00
    -7.574547851563E+03-2.027959823608E-01-5.587935447693E-09-3.000000000000E+00
     2.029821337891E+04 1.771101951599E+00 0.000000000000E+00 0.000000000000E+00
R23 2022 01 02 06 15 00-2.537667751312E-05-9.094947017729E-13 3.240000000000E+04
    -2.528087207031E+04 4.367122650146E-01 2.793967723846E-09 0.000000000000E+00
     1.588423828125E+03 1.969394683838E-01-1.862645149231E-09 3.000000000000E+00
     2.996022460938E+03 3.579658508301E+00 0.000000000000E+00 0.000000000000E+00
E03 2022 01 02 05 50 00-5.127213080414D-04-4.050093593833D-12 0.000000000000D+00
     3.500000000000D+01 8.437500000000D+00 3.439428980308D-09 1.527567912398D+00
     2.514570951462D-07 2.665666397661D-04 8.910894393921D-06 5.440606819153D+03
     2.100000000000D+04 3.725290298462D-09 7.790667270963D-01 6.146728992462D-08
     9.557052944931D-01 1.466250000000D+02 1.034297687816D+00-5.457013020782D-09
     7.361020901781D-10 5.120000000000D+02 2.191000000000D+03 0.000000000000D+00
     0.000000000000D+00 0.000000000000D+00 3.492459654808D-09 3.958120942116D-09
     0.000000000000D+00 0.000000000000D+00                                      
E05 2022 01 02 05 50 00-2.218789304607D-04 2.842170943040D-12 0.000000000000D+00
     3.500000000000D+01 1.875000000000D+01 3.492645482704D-09 1.306825668180D+00
     8.735805749893D-07 1.314384862781D-04 8.434057235718D-06 5.440607511520D+03
     2.100000000000D+04-5.587935447693D-09 7.790601468908D-01 2.048909664154D-08
     9.557179019211D-01 1.561875000000D+02 2.047324813011D+00-5.535587722305D-09
     7.693177594584D-10 5.120000000000D+02 2.191000000000D+03 0.000000000000D+00
     0.000000000000D+00 0.000000000000D+00 3.958120942116D-09 4.423782229424D-09
     0.000000000000D+00 0.000000000000D+00                                      
E24 2022 01 02 05 50 00-1.312719832640D-03-2.064837190119D-11 0.000000000000D+00
     3.500000000000D+01 1.168437500000D+02 2.454030791661D-09 1.584831510182D+00
     5.485489964485D-06 6.829836638644D-04 1.277960836887D-05 5.440623228073D+03
     2.100000000000D+04 5.960464477539D-08 2.880123327417D+00 7.450580596924D-09
     9.731638875878D-01 7.068750000000D+01 4.933995714098D-01-5.074139929724D-09
    -5.075211402926D-10 5.120000000000D+02 2.191000000000D+03 0.000000000000D+00
     0.000000000000D+00 0.000000000000D+00-3.026798367500D-09-3.725290298462D-09
     0.000000000000D+00 0.000000000000D+00                                      
E30 2022 01 02 05 50 00-1.585778663866D-04-3.075228960370D-11 0.000000000000D+00
     3.500000000000D+01 1.530000000000D+02 2.402957235671D-09-7.459285648617D-01
     7.139518857002D-06 5.058181704953D-04 1.373887062073D-05 5.440639875412D+03
     2.100000000000D+04-1.862645149231D-09 2.880054380088D+00-5.960464477539D-08
     9.731468694618D-01 5.009375000000D+01 4.656902747606D-01-5.005922802492D-09
    -5.621662736246D-10 5.120000000000D+02 2.191000000000D+03 0.000000000000D+00
     0.000000000000D+00 0.000000000000D+00 1.862645149231D-09 1.862645149231D-09
     0.000000000000D+00 0.000000000000D+00                                      
E25 2022 01 02 05 50 00-5.588856874965D-04-1.278976924368D-12 0.000000000000D+00
     3.500000000000D+01 1.398125000000D+02 2.531891177716D-09 1.784356598529D+00
     6.429851055145D-06 3.165528178215D-04 1.259334385395D-05 5.440625339508D+03
     2.100000000000D+04 3.725290298462D-08 2.875694787659D+00-3.539025783539D-08
     9.752499487892D-01 7.756250000000D+01-5.360207987321D-01-5.020209111860D-09
    -5.268076579392D-10 5.120000000000D+02 2.191000000000D+03 0.000000000000D+00
     0.000000000000D+00 0.000000000000D+00 4.190951585770D-09 4.423782229424D-09
     0.000000000000D+00 0.000000000000D+00                                      
E08 2022 01 02 05 50 00 5.878917523660D-03-6.281197784119D-12 0.000000000000D+00
     3.500000000000D+01-3.125000000000D-02 3.221919920183D-09 8.492587288178D-01
    -3.166496753693D-08 2.003441331908D-04 9.028241038322D-06 5.440609395981D+03
     2.100000000000D+04 1.862645149231D-08 7.752057819981D-01 1.303851604462D-08
     9.616655445900D-01 1.480625000000D+02 9.224668960375D-01-5.314507084838D-09
     7.778895450791D-10 5.120000000000D+02 2.191000000000D+03 0.000000000000D+00
     0.000000000000D+00 0.000000000000D+00-2.793967723846D-09-3.259629011154D-09
     0.000000000000D+00 0.000000000000D+00                                      
C28 2022 01 02 06 00 00 1.599465031177D-05 4.471090164770D-12 0.000000000000D+00
     3.000000000000D+00 4.085937500000D+01 4.149815713624D-09 1.034059594973D+00
     2.050772309303D-06 1.970470184460D-04-3.490597009659D-06 5.282635457993D+03
     2.160000000000D+04-4.842877388000D-08-1.802481622492D+00-3.026798367500D-08
     9.657016814427D-01 4.367656250000D+02-1.910032300718D+00-7.469596852977D-09
     1.450060400836D-10 0.000000000000D+00 8.350000000000D+02 0.000000000000D+00
     0.000000000000D+00 0.000000000000D+00-4.400000000000D-09 4.000000000000D+00
     0.000000000000D+00 0.000000000000D+00                                      
G27 2022 01 02 08 00 00 4.321988672018D-05 2.489741746103D-11 0.000000000000D+00
     9.800000000000D+01 1.338125000000D+02 4.385182660460D-09-4.433103623417D-01
     7.120892405510D-06 9.941648342647D-03 1.413747668266D-06 5.153651683807D+03
     2.880000000000D+04 1.359730958939D-07-2.218387185805D+00 7.078051567078D-08
     9.738893369600D-01 3.600937500000D+02 6.279334195817D-01-8.422136530078D-09
     3.389426897521D-10 0.000000000000D+00 2.191000000000D+03 0.000000000000D+00
     0.000000000000D+00 0.000000000000D+00 1.862645149231D-09 9.800000000000D+01
     0.000000000000D+00 0.000000000000D+00                                      
R 5 2022 01 02 06 15 00 8.524488657713E-05 9.094947017729E-13 3.306000000000E+04
     1.197879003906E+04-1.232962608337E+00-1.862645149231E-09 0.000000000000E+00
    -1.371344726563E+03 2.820699691772E+00-2.793967723846E-09 1.000000000000E+00
     2.248910742188E+04 8.263683319092E-01-9.313225746155E-10 0.000000000000E+00
E03 2022 01 02 06 00 00-5.127239855938D-04-4.050093593833D-12 0.000000000000D+00
     3.600000000000D+01 8.406250000000D+00 3.448715081397D-09 1.601926651521D+00
     2.514570951462D-07 2.665633801371D-04 8.886680006981D-06 5.440606836319D+03
     2.160000000000D+04-7.450580596924D-09 7.790634881957D-01 5.960464477539D-08
     9.557056880180D-01 1.466562500000D+02 1.034324734245D+00-5.465584806403D-09
     7.364592479123D-10 5.120000000000D+02 2.191000000000D+03 0.000000000000D+00
     0.000000000000D+00 0.000000000000D+00 3.492459654808D-09 3.958120942116D-09
     0.000000000000D+00 0.000000000000D+00                                      
E05 2022 01 02 06 00 00-2.218771260232D-04 2.842170943040D-12 0.000000000000D+00
     3.600000000000D+01 2.012500000000D+01 3.490859694033D-09 1.379964545748D+00
     9.480863809586D-07 1.313752727583D-04 8.443370461464D-06 5.440607860565D+03
     2.160000000000D+04-3.725290298462D-09 7.790568246038D-01 2.048909664154D-08
     9.557183583515D-01 1.560312500000D+02 2.048571877527D+00-5.536302037774D-09
     7.700320749268D-10 5.120000000000D+02 2.191000000000D+03 0.000000000000D+00
     0.000000000000D+00 0.000000000000D+00 3.958120942116D-09 4.423782229424D-09
     0.000000000000D+00 0.000000000000D+00                                      
E08 2022 01 02 06 00 00 5.878913740162D-03-6.266986929404D-12 0.000000000000D+00
     3.600000000000D+01 7.500000000000D-01 3.227991601664D-09 9.241288646023D-01
    -5.587935447693D-09 2.003338886425D-04 9.030103683472D-06 5.440609203339D+03
     2.160000000000D+04 2.048909664154D-08 7.752026177063D-01 1.676380634308D-08
     9.616660112608D-01 1.480000000000D+02 9.219822561474D-01-5.316650031243D-09
     7.764609141423D-10 5.120000000000D+02 2.191000000000D+03 0.000000000000D+00
     0.000000000000D+00 0.000000000000D+00-2.793967723846D-09-3.259629011154D-09
     0.000000000000D+00 0.000000000000D+00                                      
E24 2022 01 02 06 00 00-1.312732172664D-03-2.064837190119D-11 0.000000000000D+00
     3.600000000000D+01 1.160000000000D+02 2.449387741117D-09 1.659056465447D+00
     5.463138222694D-06 6.828963523731D-04 1.275353133678D-05 5.440623504639D+03
     2.160000000000D+04 5.774199962616D-08 2.880120321120D+00 1.490116119385D-08
     9.731635686717D-01 7.150000000000D+01 4.935592752506D-01-5.078782980268D-09
    -5.096640866978D-10 5.120000000000D+02 2.191000000000D+03 0.000000000000D+00
     0.000000000000D+00 0.000000000000D+00-3.026798367500D-09-3.725290298462D-09
     0.000000000000D+00 0.000000000000D+00                                      
E25 2022 01 02 06 00 00-5.588863859884D-04-1.264766069653D-12 0.000000000000D+00
     3.600000000000D+01 1.389062500000D+02 2.525819496235D-09 1.858295241707D+00
     6.390735507011D-06 3.163988003507D-04 1.265481114388D-05 5.440625755310D+03
     2.160000000000D+04 3.725290298462D-08 2.875691782826D+00-3.725290298462D-08
     9.752496371877D-01 7.615625000000D+01-5.355747784164D-01-5.020566269594D-09
    -5.278791311418D-10 5.120000000000D+02 2.191000000000D+03 0.000000000000D+00
     0.000000000000D+00 0.000000000000D+00 4.190951585770D-09 4.423782229424D-09
     0.000000000000D+00 0.000000000000D+00                                      
R24 2022 01 02 06 15 00 7.385294884443E-05 1.818989403546E-12 3.333000000000E+04
    -2.133314794922E+04-1.554927825928E+00 3.725290298462E-09 0.000000000000E+00
     7.895157226563E+03 3.390836715698E-01 1.862645149231E-09 2.000000000000E+00
    -1.153382812500E+04 3.100286483765E+00 0.000000000000E+00 0.000000000000E+00
E07 2022 01 02 06 00 00-6.240118527785D-04-3.964828465541D-12 0.000000000000D+00
     3.600000000000D+01 1.250000000000D-01 3.360854278785D-09 6.522481757489D-01
     1.676380634308D-08 8.911697659642D-05 8.920207619667D-06 5.440611053467D+03
     2.160000000000D+04 4.470348358154D-08 7.790985718970D-01 3.539025783539D-08
     9.557486305153D-01 1.457812500000D+02 4.135894158193D-01-5.395581890500D-09
     7.914615389785D-10 5.120000000000D+02 2.191000000000D+03 0.000000000000D+00
     0.000000000000D+00 0.000000000000D+00 6.053596735001D-09 6.519258022308D-09
     0.000000000000D+00 0.000000000000D+00                                      
E03 2022 01 02 06 10 00-5.127264303155D-04-4.050093593833D-12 0.000000000000D+00
     3.700000000000D+01 8.468750000000D+00 3.457286867018D-09 1.676198004695D+00
     2.589076757431D-07 2.665409119800D-04 8.853152394295D-06 5.440606914520D+03
     2.220000000000D+04-1.862645149231D-08 7.790602390546D-01 5.401670932770D-08
     9.557060830059D-01 1.469375000000D+02 1.034439192956D+00-5.474156592023D-09
     7.375307211149D-10 5.120000000000D+02 2.191000000000D+03 0.000000000000D+00
     0.000000000000D+00 0.000000000000D+00 3.492459654808D-09 3.958120942116D-09
     0.000000000000D+00 0.000000000000D+00                                      
E05 2022 01 02 06 10 00-2.218753797933D-04 2.842170943040D-12 0.000000000000D+00
     3.700000000000D+01 2.146875000000D+01 3.488359589893D-09 1.453140215706D+00
     1.018866896629D-06 1.313004177064D-04 8.461996912956D-06 5.440608211517D+03
     2.220000000000D+04-3.725290298462D-09 7.790535008539D-01 2.048909664154D-08
     9.557188177078D-01 1.556562500000D+02 2.049782136488D+00-5.536659195508D-09
     7.703892326610D-10 5.120000000000D+02 2.191000000000D+03 0.000000000000D+00
     0.000000000000D+00 0.000000000000D+00 3.958120942116D-09 4.423782229424D-09
     0.000000000000D+00 0.000000000000D+00                                      
E08 2022 01 02 06 10 00 5.878909956664D-03-6.266986929404D-12 0.000000000000D+00
     3.700000000000D+01 1.687500000000D+00 3.234777598614D-09 9.991066667687D-01
     2.607703208923D-08 2.003312110901D-04 9.037554264069D-06 5.440608966827D+03
     2.220000000000D+04 2.235174179077D-08 7.751994548774D-01 2.048909664154D-08
     9.616664735429D-01 1.477812500000D+02 9.213899396351D-01-5.319507293116D-09
     7.746751254713D-10 5.120000000000D+02 2.191000000000D+03 0.000000000000D+00
     0.000000000000D+00 0.000000000000D+00-2.793967723846D-09-3.259629011154D-09
     0.000000000000D+00 0.000000000000D+00                                      
E25 2022 01 02 06 10 00-5.588870262727D-04-1.250555214938D-12 0.000000000000D+00
     3.700000000000D+01 1.373750000000D+02 2.518676341551D-09 1.932143183965D+00
     6.323680281639D-06 3.161806380376D-04 1.272745430470D-05 5.440626306534D+03
     2.220000000000D+04 4.097819328308D-08 2.875688786769D+00-3.911554813385D-08
     9.752493270490D-01 7.453125000000D+01-5.350380352360D-01-5.021280585063D-09
    -5.296649198128D-10 5.120000000000D+02 2.191000000000D+03 0.000000000000D+00
     0.000000000000D+00 0.000000000000D+00 4.190951585770D-09 4.423782229424D-09
     0.000000000000D+00 0.000000000000D+00                                      
E07 2022 01 02 06 10 00-6.240141810849D-04-3.964828465541D-12 0.000000000000D+00
     3.700000000000D+01 0.000000000000D+00 3.358354174646D-09 7.258974815266D-01
     1.117587089539D-08 8.913618512452D-05 8.944422006607D-06 5.440611188889D+03
     2.220000000000D+04 4.284083843231D-08 7.790953110526D-01 4.097819328308D-08
     9.557490898716D-01 1.452500000000D+02 4.143257756345D-01-5.394867575032D-09
     7.953902740547D-10 5.120000000000D+02 2.191000000000D+03 0.000000000000D+00
     0.000000000000D+00 0.000000000000D+00 6.053596735001D-09 6.519258022308D-09
     0.000000000000D+00 0.000000000000D+00                                      
E02 2022 01 02 06 10 00 2.708740066737D-04 2.486899575160D-12 0.000000000000D+00
     3.700000000000D+01 1.409687500000D+02 2.440458797762D-09 5.713269046188D-01
     6.562098860741D-06 4.818218294531D-04 1.311860978603D-05 5.440620679855D+03
     2.220000000000D+04 3.725290298462D-09 2.878572050549D+00-4.656612873077D-08
     9.756762021558D-01 6.603125000000D+01 6.635068605811D-02-4.987350600314D-09
    -5.600233272195D-10 5.120000000000D+02 2.191000000000D+03 0.000000000000D+00
     0.000000000000D+00 0.000000000000D+00-9.313225746155D-10-1.629814505577D-09
     0.000000000000D+00 0.000000000000D+00                                      
R 2 2022 01 02 06 45 00 5.052220076323E-04 0.000000000000E+00 3.420000000000E+04
    -1.211922509766E+04 7.016134262085E-01 3.725290298462E-09 0.000000000000E+00
     1.554763281250E+04-2.106552124023E+00 3.725290298462E-09-4.000000000000E+00
    -1.611039501953E+04-2.560883522034E+00 0.000000000000E+00 0.000000000000E+00
R 3 2022 01 02 06 45 00 4.922132939100E-05 0.000000000000E+00 3.420000000000E+04
    -6.512236816406E+03 1.540164947510E-01 2.793967723846E-09 0.000000000000E+00
     2.463002148438E+04 4.834461212158E-02 3.725290298462E-09 5.000000000000E+00
     9.161376953125E+01-3.576029777527E+00-3.725290298462E-09 0.000000000000E+00
R 4 2022 01 02 06 45 00 1.217098906636E-04 1.818989403546E-12 3.420000000000E+04
     2.427675781250E+03-4.418869018555E-01 9.313225746155E-10 0.000000000000E+00
     1.972218408203E+04 2.147705078125E+00 9.313225746155E-10 6.000000000000E+00
     1.600864062500E+04-2.583760261536E+00-4.656612873077E-09 0.000000000000E+00
R 5 2022 01 02 06 45 00 8.524674922228E-05 9.094947017729E-13 3.420000000000E+04
     1.010807519531E+04-8.250255584717E-01-9.313225746155E-10 0.000000000000E+00
     3.956437011719E+03 3.051241874695E+00-1.862645149231E-09 1.000000000000E+00
     2.308895263672E+04-1.642713546753E-01-2.793967723846E-09 0.000000000000E+00
R13 2022 01 02 06 45 00-1.648906618357E-05 0.000000000000E+00 3.420000000000E+04
    -1.290910839844E+04-2.192245483398E+00 0.000000000000E+00 0.000000000000E+00
     2.100875976563E+03-2.049200057983E+00-4.656612873077E-09-2.000000000000E+00
     2.188239550781E+04-1.094951629639E+00 0.000000000000E+00 0.000000000000E+00
R14 2022 01 02 06 45 00 7.276795804501E-05 0.000000000000E+00 3.420000000000E+04
     2.228182617188E+03-1.902425765991E+00 0.000000000000E+00 0.000000000000E+00
     1.571629345703E+04-1.962306976318E+00 0.000000000000E+00-7.000000000000E+00
     1.997858593750E+04 1.755582809448E+00-3.725290298462E-09 0.000000000000E+00
R15 2022 01 02 06 45 00 9.918492287397E-05 0.000000000000E+00 3.420000000000E+04
     1.528722216797E+04-5.131616592407E-01 0.000000000000E+00 0.000000000000E+00
     1.940974072266E+04-7.139625549316E-01 3.725290298462E-09 0.000000000000E+00
     6.349148925781E+03 3.427138328552E+00-4.656612873077E-09 0.000000000000E+00
R22 2022 01 02 06 45 00-1.554032787681E-04-1.818989403546E-12 3.420000000000E+04
    -8.125405761719E+03 3.030655860901E+00-9.313225746155E-10 0.000000000000E+00
    -8.386712890625E+03-7.059316635132E-01-5.587935447693E-09-3.000000000000E+00
     2.265786962891E+04 8.339090347290E-01 0.000000000000E+00 0.000000000000E+00
R23 2022 01 02 06 45 00-2.537947148085E-05-9.094947017729E-13 3.420000000000E+04
    -2.371222753906E+04 1.284850120544E+00 1.862645149231E-09 0.000000000000E+00
     1.719762207031E+03-8.897304534912E-02-3.725290298462E-09 3.000000000000E+00
     9.240284179688E+03 3.313346862793E+00 0.000000000000E+00 0.000000000000E+00
R24 2022 01 02 06 45 00 7.385574281216E-05 1.818989403546E-12 3.420000000000E+04
    -2.337449707031E+04-7.009544372559E-01 3.725290298462E-09 0.000000000000E+00
     8.561334472656E+03 3.599243164063E-01 0.000000000000E+00 2.000000000000E+00
    -5.579397460938E+03 3.472735404968E+00 0.000000000000E+00 0.000000000000E+00
E02 2022 01 02 06 20 00 2.708754036576D-04 2.486899575160D-12 0.000000000000D+00
     3.800000000000D+01 1.390000000000D+02 2.453673633927D-09 6.465557332872D-01
     6.478279829025D-06 4.816681612283D-04 1.299381256104D-05 5.440619815826D+03
     2.280000000000D+04 5.587935447693D-09 2.878569053030D+00-4.656612873077D-08
     9.756758612959D-01 6.893750000000D+01 6.550618733850D-02-4.987707758048D-09
    -5.589518540169D-10 5.120000000000D+02 2.191000000000D+03 0.000000000000D+00
     0.000000000000D+00 0.000000000000D+00-9.313225746155D-10-1.629814505577D-09
     0.000000000000D+00 0.000000000000D+00                                      
E03 2022 01 02 06 20 00-5.127289332449D-04-4.050093593833D-12 0.000000000000D+00
     3.800000000000D+01 8.656250000000D+00 3.465144337170D-09 1.750389364046D+00
     2.756714820862D-07 2.664958592504D-04 8.810311555862D-06 5.440607053757D+03
     2.280000000000D+04-2.793967723846D-08 7.790569782102D-01 4.842877388000D-08
     9.557064779938D-01 1.474375000000D+02 1.034633676211D+00-5.482371219910D-09
     7.389593520517D-10 5.120000000000D+02 2.191000000000D+03 0.000000000000D+00
     0.000000000000D+00 0.000000000000D+00 3.492459654808D-09 3.958120942116D-09
     0.000000000000D+00 0.000000000000D+00                                      
E05 2022 01 02 06 20 00-2.218736917712D-04 2.842170943040D-12 0.000000000000D+00
     3.800000000000D+01 2.275000000000D+01 3.485859485754D-09 1.526374626213D+00
     1.085922122002D-06 1.312145031989D-04 8.491799235344D-06 5.440608558655D+03
     2.280000000000D+04-3.725290298462D-09 7.790501785670D-01 2.048909664154D-08
     9.557192785270D-01 1.550937500000D+02 2.050933634418D+00-5.536659195508D-09
     7.703892326610D-10 5.120000000000D+02 2.191000000000D+03 0.000000000000D+00
     0.000000000000D+00 0.000000000000D+00 3.958120942116D-09 4.423782229424D-09
     0.000000000000D+00 0.000000000000D+00                                      
E08 2022 01 02 06 20 00 5.878906173166D-03-6.266986929404D-12 0.000000000000D+00
     3.800000000000D+01 2.718750000000D+00 3.242992226500D-09 1.074167931337D+00
     5.960464477539D-08 2.003385452554D-04 9.050592780113D-06 5.440608699799D+03
     2.280000000000D+04 2.421438694000D-08 7.751962949744D-01 2.607703208923D-08
     9.616669314363D-01 1.473750000000D+02 9.207141592575D-01-5.322721712724D-09
     7.725321790661D-10 5.120000000000D+02 2.191000000000D+03 0.000000000000D+00
     0.000000000000D+00 0.000000000000D+00-2.793967723846D-09-3.259629011154D-09
     0.000000000000D+00 0.000000000000D+00                                      
E11 2022 01 02 06 20 00 4.766534024384D-03-8.003553375602D-11 0.000000000000D+00
     3.800000000000D+01-1.222500000000D+02 2.931907840016D-09 5.369920227303D-03
    -5.740672349930D-06 2.116451505572D-04-2.892687916756D-06 5.440616130829D+03
     2.280000000000D+04-2.607703208923D-08-1.320665481784D+00-6.146728992462D-08
     9.933117659135D-01 4.194375000000D+02 1.678715773022D-01-5.906317450401D-09
    -2.328668426958D-10 5.120000000000D+02 2.191000000000D+03 0.000000000000D+00
     0.000000000000D+00 0.000000000000D+00-1.327134668827D-08-1.420266926289D-08
     0.000000000000D+00 0.000000000000D+00                                      
E02 2022 01 02 06 30 00 2.708768588491D-04 2.472688720445D-12 0.000000000000D+00
     3.900000000000D+01 1.376875000000D+02 2.465459839156D-09 7.217112639082D-01
     6.424263119698D-06 4.815597785637D-04 1.287460327148D-05 5.440619047165D+03
     2.340000000000D+04 5.587935447693D-09 2.878566056973D+00-4.470348358154D-08
     9.756755233618D-01 7.178125000000D+01 6.473506127514D-02-4.987707758048D-09
    -5.585946962827D-10 5.120000000000D+02 2.191000000000D+03 0.000000000000D+00
     0.000000000000D+00 0.000000000000D+00-9.313225746155D-10-1.629814505577D-09
     0.000000000000D+00 0.000000000000D+00                                      
E03 2022 01 02 06 30 00-5.127311451361D-04-4.050093593833D-12 0.000000000000D+00
     3.900000000000D+01 9.031250000000D+00 3.471573176386D-09 1.824517096701D+00
     3.036111593246D-07 2.664253115654D-04 8.761882781982D-06 5.440607252121D+03
     2.340000000000D+04-3.539025783539D-08 7.790537071254D-01 4.097819328308D-08
     9.557068744446D-01 1.480937500000D+02 1.034891808106D+00-5.490228690062D-09
     7.407451407227D-10 5.120000000000D+02 2.191000000000D+03 0.000000000000D+00
     0.000000000000D+00 0.000000000000D+00 3.492459654808D-09 3.958120942116D-09
     0.000000000000D+00 0.000000000000D+00                                      
E05 2022 01 02 06 30 00-2.218720619567D-04 2.827960088325D-12 0.000000000000D+00
     3.900000000000D+01 2.387500000000D+01 3.483359381614D-09 1.599677325736D+00
     1.145526766777D-06 1.311199739575D-04 8.529052138329D-06 5.440608898163D+03
     2.340000000000D+04-3.725290298462D-09 7.790468577429D-01 2.048909664154D-08
     9.557197393462D-01 1.543437500000D+02 2.052016827240D+00-5.536659195508D-09
     7.703892326610D-10 5.120000000000D+02 2.191000000000D+03 0.000000000000D+00
     0.000000000000D+00 0.000000000000D+00 3.958120942116D-09 4.423782229424D-09
     0.000000000000D+00 0.000000000000D+00                                      
E08 2022 01 02 06 30 00 5.878902447876D-03-6.266986929404D-12 0.000000000000D+00
     3.900000000000D+01 3.750000000000D+00 3.251921169855D-09 1.149280591144D+00
     9.313225746155D-08 2.003578701988D-04 9.071081876755D-06 5.440608409882D+03
     2.340000000000D+04 2.421438694000D-08 7.751931365343D-01 3.166496753693D-08
     9.616673849409D-01 1.467812500000D+02 9.199869880308D-01-5.326650447800D-09
     7.707463903951D-10 5.120000000000D+02 2.191000000000D+03 0.000000000000D+00
     0.000000000000D+00 0.000000000000D+00-2.793967723846D-09-3.259629011154D-09
     0.000000000000D+00 0.000000000000D+00                                      
E11 2022 01 02 06 30 00 4.766485944856D-03-8.002132290130D-11 0.000000000000D+00
     3.900000000000D+01-1.191250000000D+02 2.922978896661D-09 7.865518322981D-02
    -5.610287189484D-06 2.119567943737D-04-2.885237336159D-06 5.440616903305D+03
     2.340000000000D+04-1.676380634308D-08-1.320669038138D+00-7.078051567078D-08
     9.933115786600D-01 4.192812500000D+02 1.689717502145D-01-5.912746289616D-09
    -2.275094766829D-10 5.120000000000D+02 2.191000000000D+03 0.000000000000D+00
     0.000000000000D+00 0.000000000000D+00-1.327134668827D-08-1.420266926289D-08
     0.000000000000D+00 0.000000000000D+00                                      
E36 2022 01 02 06 30 00-3.122971393168D-04-5.314859663486D-12 0.000000000000D+00
     3.900000000000D+01-1.377187500000D+02 3.001910755918D-09 7.984854782738D-01
    -6.372109055519D-06 2.811651211232D-04-2.454966306686D-06 5.440600118637D+03
     2.340000000000D+04-3.352761268616D-08-1.323619451320D+00-5.215406417847D-08
     9.964659416405D-01 4.114375000000D+02-1.310654601705D+00-5.892745456501D-09
    -2.096515899731D-10 5.120000000000D+02 2.191000000000D+03 0.000000000000D+00
     0.000000000000D+00 0.000000000000D+00 5.820766091347D-09 6.752088665962D-09
     0.000000000000D+00 0.000000000000D+00                                      
E02 2022 01 02 06 40 00 2.708784304559D-04 2.486899575160D-12 0.000000000000D+00
     4.000000000000D+01 1.369687500000D+02 2.476174571181D-09 7.967533861938D-01
     6.394460797310D-06 4.814934218302D-04 1.277029514313D-05 5.440618404388D+03
     2.400000000000D+04 5.587935447693D-09 2.878563060917D+00-4.470348358154D-08
     9.756751868907D-01 7.428125000000D+01 6.407742547054D-02-4.988064915783D-09
    -5.578803808143D-10 5.120000000000D+02 2.191000000000D+03 0.000000000000D+00
     0.000000000000D+00 0.000000000000D+00-9.313225746155D-10-1.629814505577D-09
     0.000000000000D+00 0.000000000000D+00                                      
E03 2022 01 02 06 40 00-5.127332988195D-04-4.050093593833D-12 0.000000000000D+00
     4.000000000000D+01 9.656250000000D+00 3.476573384665D-09 1.898602154572D+00
     3.464519977570D-07 2.663282211870D-04 8.709728717804D-06 5.440607503891D+03
     2.400000000000D+04-4.097819328308D-08 7.790504243372D-01 3.166496753693D-08
     9.557072723583D-01 1.488750000000D+02 1.035192635266D+00-5.497729002480D-09
     7.428880871279D-10 5.120000000000D+02 2.191000000000D+03 0.000000000000D+00
     0.000000000000D+00 0.000000000000D+00 3.492459654808D-09 3.958120942116D-09
     0.000000000000D+00 0.000000000000D+00                                      
E05 2022 01 02 06 40 00-2.218701993115D-04 2.842170943040D-12 0.000000000000D+00
     4.000000000000D+01 2.490625000000D+01 3.480859277475D-09 1.673066847984D+00
     1.197680830956D-06 1.310181105509D-04 8.575618267059D-06 5.440609230042D+03
     2.400000000000D+04-3.725290298462D-09 7.790435354560D-01 2.048909664154D-08
     9.557202045541D-01 1.535000000000D+02 2.053013178319D+00-5.536302037774D-09
     7.700320749268D-10 5.120000000000D+02 2.191000000000D+03 0.000000000000D+00
     0.000000000000D+00 0.000000000000D+00 3.958120942116D-09 4.423782229424D-09
     0.000000000000D+00 0.000000000000D+00                                      
E08 2022 01 02 06 40 00 5.878898664378D-03-6.266986929404D-12 0.000000000000D+00
     4.000000000000D+01 4.687500000000D+00 3.261564428679D-09 1.224405252731D+00
     1.247972249985D-07 2.003889530897D-04 9.097158908844D-06 5.440608110428D+03
     2.400000000000D+04 2.235174179077D-08 7.751899780941D-01 3.911554813385D-08
     9.616678325938D-01 1.460000000000D+02 9.192478223387D-01-5.331650656079D-09
     7.689606017242D-10 5.120000000000D+02 2.191000000000D+03 0.000000000000D+00
     0.000000000000D+00 0.000000000000D+00-2.793967723846D-09-3.259629011154D-09
     0.000000000000D+00 0.000000000000D+00                                      
E11 2022 01 02 06 40 00 4.766437807120D-03-8.002132290130D-11 0.000000000000D+00
     4.000000000000D+01-1.164062500000D+02 2.915121426508D-09 1.519682372871D-01
    -5.498528480530D-06 2.122160512954D-04-2.861022949219D-06 5.440617586136D+03
     2.400000000000D+04-3.725290298462D-09-1.320672604732D+00-7.823109626770D-08
     9.933113855548D-01 4.187187500000D+02 1.700440706295D-01-5.919175128832D-09
    -2.210806374674D-10 5.120000000000D+02 2.191000000000D+03 0.000000000000D+00
     0.000000000000D+00 0.000000000000D+00-1.327134668827D-08-1.420266926289D-08
     0.000000000000D+00 0.000000000000D+00                                      
E36 2022 01 02 06 40 00-3.123003989458D-04-5.300648808770D-12 0.000000000000D+00
     4.000000000000D+01-1.375000000000D+02 2.994767601234D-09 8.723448137373D-01
    -6.364658474922D-06 2.811904996634D-04-2.505257725716D-06 5.440600418091D+03
     2.400000000000D+04-2.793967723846D-08-1.323623001822D+00-4.842877388000D-08
     9.964658450879D-01 4.126250000000D+02-1.310127987769D+00-5.887388090488D-09
    -2.103659054415D-10 5.120000000000D+02 2.191000000000D+03 0.000000000000D+00
     0.000000000000D+00 0.000000000000D+00 5.820766091347D-09 6.752088665962D-09
     0.000000000000D+00 0.000000000000D+00                                      
E30 2022 01 02 06 40 00-1.586697762832D-04-3.072386789427D-11 0.000000000000D+00
     4.000000000000D+01 1.574687500000D+02 2.361526938505D-09-3.739570895910D-01
     7.297843694687D-06 5.065477453172D-04 1.360289752483D-05 5.440641336441D+03
     2.400000000000D+04 0.000000000000D+00 2.880039376400D+00-2.980232238770D-08
     9.731452982878D-01 5.387500000000D+01 4.656383601867D-01-4.986636284846D-09
    -5.707380592453D-10 5.120000000000D+02 2.191000000000D+03 0.000000000000D+00
     0.000000000000D+00 0.000000000000D+00 1.862645149231D-09 1.862645149231D-09
     0.000000000000D+00 0.000000000000D+00                                      
G09 2022 01 02 08 00 00-3.590700216591D-04 1.023181539495D-12 0.000000000000D+00
     1.200000000000D+01 8.937500000000D+00 4.884846330600D-09-3.973545317540D-02
     3.837049007416D-07 2.363589941524D-03 7.677823305130D-06 5.153637731552D+03
     2.880000000000D+04-1.862645149231D-08 9.055605486660D-01-3.725290298462D-09
     9.537328098626D-01 2.269687500000D+02 1.855411258172D+00-8.003190507866D-09
     5.946676274365D-10 0.000000000000D+00 2.191000000000D+03 0.000000000000D+00
     0.000000000000D+00 0.000000000000D+00 1.396983861923D-09 1.200000000000D+01
     0.000000000000D+00 0.000000000000D+00                                      
C01 2022 01 02 07 00 00-2.809070283547D-04 4.031797118387D-11 0.000000000000D+00
     1.000000000000D+00-6.811250000000D+02-9.279315092148D-09 2.445754835323D+00
    -2.228701487184D-05 6.189760752022D-04-1.902319490910D-05 6.493406986237D+03
     2.520000000000D+04 2.817250788212D-07-1.251239346935D+00 3.352761268616D-08
     9.462337001460D-02 5.759531250000D+02-3.116410381150D+00 1.056008272698D-08
     4.785913638228D-10 0.000000000000D+00 8.350000000000D+02 0.000000000000D+00
     0.000000000000D+00 0.000000000000D+00-5.800000000000D-09 0.000000000000D+00
     0.000000000000D+00 0.000000000000D+00                                      
C02 2022 01 02 07 00 00 7.503347005695D-04-3.566213990780D-11 0.000000000000D+00
     1.000000000000D+00-9.348593750000D+02-8.374991709164D-09-1.269461729559D+00
    -3.035645931959D-05 1.144936541095D-03-1.357169821858D-05 6.493392301559D+03
     2.520000000000D+04 2.607703208923D-08-1.080425686307D+00-2.449378371239D-07
     1.050610227962D-01 4.100781250000D+02-6.279127280684D-01 9.486823735716D-09
     7.668176553190D-10 0.000000000000D+00 8.350000000000D+02 0.000000000000D+00
     0.000000000000D+00 0.000000000000D+00 1.000000000000D-09 0.000000000000D+00
     0.000000000000D+00 0.000000000000D+00                                      
C03 2022 01 02 07 00 00 4.919355269521D-04 8.084821701004D-11 0.000000000000D+00
     1.000000000000D+00-9.075625000000D+02-7.954974213749D-09-1.979645681766D+00
    -2.942141145468D-05 8.456822251901D-04-1.511350274086D-05 6.493325338364D+03
     2.520000000000D+04 6.286427378654D-08-1.141326888412D+00-2.644956111908D-07
     1.108004863707D-01 4.571250000000D+02 6.041002809158D-01 9.006089425488D-09
     6.896715847326D-10 0.000000000000D+00 8.350000000000D+02 0.000000000000D+00
     0.000000000000D+00 0.000000000000D+00 2.300000000000D-09 0.000000000000D+00
     0.000000000000D+00 0.000000000000D+00                                      
C04 2022 01 02 07 00 00-1.783362822607D-04 8.611156232519D-11 0.000000000000D+00
     1.000000000000D+00-6.789843750000D+02-7.734250734016D-09 2.727645696203D+00
    -2.225721254945D-05 6.027896888554D-04-1.778500154614D-05 6.493433380127D+03
     2.520000000000D+04 2.072192728519D-07-1.246933483099D+00 9.546056389809D-08
     1.019201727900D-01 5.362031250000D+02-3.134343151345D+00 9.065377609365D-09
     4.668051585943D-10 0.000000000000D+00 8.350000000000D+02 0.000000000000D+00
     0.000000000000D+00 0.000000000000D+00 5.100000000000D-09 0.000000000000D+00
     0.000000000000D+00 0.000000000000D+00                                      
C05 2022 01 02 07 00 00 3.521387698129D-04 1.159428109077D-11 0.000000000000D+00
     1.000000000000D+00-9.629531250000D+02-7.416380350582D-09-1.434177097678D+00
    -3.122817724943D-05 6.430943030864D-04-1.728767529130D-05 6.493472955704D+03
     2.520000000000D+04-1.769512891769D-08-1.088775588216D+00-2.970919013023D-07
     1.149873725428D-01 5.318125000000D+02-8.959487658052D-01 8.648217375824D-09
     6.939574775430D-10 0.000000000000D+00 8.350000000000D+02 0.000000000000D+00
     0.000000000000D+00 0.000000000000D+00-5.000000000000D-10 0.000000000000D+00
     0.000000000000D+00 0.000000000000D+00                                      
C06 2022 01 02 07 00 00-1.896731555462D-04 6.226308357782D-11 0.000000000000D+00
     1.000000000000D+00 4.748437500000D+01 2.161161449621D-09-6.753504229873D-01
     1.388136297464D-06 2.728461520746D-03 2.362765371799D-06 6.492849838257D+03
     2.520000000000D+04 6.053596735001D-08 1.329025085767D+00-3.213062882423D-08
     9.446484967445D-01 1.653125000000D+02 3.034989873133D+00-2.088301271845D-09
     3.132273328900D-10 0.000000000000D+00 8.350000000000D+02 0.000000000000D+00
     0.000000000000D+00 0.000000000000D+00 8.200000000000D-09 0.000000000000D+00
     0.000000000000D+00 0.000000000000D+00                                      
C07 2022 01 02 07 00 00 4.964030813426D-05-4.553957211328D-11 0.000000000000D+00
     0.000000000000D+00 1.132187500000D+03 3.846588797292D-10-2.925142489595D+00
     3.673881292343D-05 1.751276897267D-03 2.008024603128D-05 6.492846881866D+03
     2.520000000000D+04 3.026798367500D-08-2.966804497624D+00 1.676380634308D-08
     8.823350608198D-01-3.903281250000D+02-3.014413251554D+00-1.498633852687D-09
    -2.260808457461D-10 0.000000000000D+00 8.350000000000D+02 0.000000000000D+00
     0.000000000000D+00 0.000000000000D+00 1.430000000000D-08 0.000000000000D+00
     0.000000000000D+00 0.000000000000D+00                                      
C09 2022 01 02 07 00 00-3.996613668278D-04-3.220801403359D-11 0.000000000000D+00
     1.000000000000D+00 3.526562500000D+01 2.117231048314D-09-1.781416367256D+00
     1.104548573494D-06 8.564057177864D-03 2.120155841112D-06 6.493407657623D+03
     2.520000000000D+04 6.658956408501D-08 1.372208470082D+00-6.426125764847D-08
     9.495942687443D-01 1.741875000000D+02-2.368834747544D+00-2.026512983829D-09
     2.428672592533D-10 0.000000000000D+00 8.350000000000D+02 0.000000000000D+00
     0.000000000000D+00 0.000000000000D+00 6.700000000000D-09 0.000000000000D+00
     0.000000000000D+00 0.000000000000D+00                                      
C10 2022 01 02 07 00 00 1.388286473230D-04 7.442935157087D-13 0.000000000000D+00
     1.000000000000D+00 1.182765625000D+03 3.175132257003D-10 2.636541596529D+00
     3.820145502687D-05 7.685186457820D-03 2.056034281850D-05 6.493112680435D+03
     2.520000000000D+04 2.654269337654D-08-2.973242517748D+00-8.288770914078D-08
     8.843077414812D-01-4.117500000000D+02-2.467496687244D+00-1.487561962927D-09
    -2.396528396456D-10 0.000000000000D+00 8.350000000000D+02 0.000000000000D+00
     0.000000000000D+00 0.000000000000D+00 5.600000000000D-09 0.000000000000D+00
     0.000000000000D+00 0.000000000000D+00                                      
C11 2022 01 02 07 00 00-2.959349658340D-04 2.354383354941D-11 0.000000000000D+00
     1.000000000000D+00 4.460937500000D+01 3.636222891850D-09 2.683418360380D+00
     2.146232873201D-06 2.245002891868D-03-2.574641257524D-06 5.282606142044D+03
     2.520000000000D+04 6.798654794693D-08-1.789995695683D+00-5.355104804039D-08
     9.898281980890D-01 4.301406250000D+02-1.873840950917D+00-7.090295339261D-09
     1.203621564241D-10 0.000000000000D+00 8.350000000000D+02 0.000000000000D+00
     0.000000000000D+00 0.000000000000D+00 3.500000000000D-09 0.000000000000D+00
     0.000000000000D+00 0.000000000000D+00                                      
C16 2022 01 02 07 00 00 4.337832797319D-05 1.168221075432D-11 0.000000000000D+00
     1.000000000000D+00 4.242187500000D+01 2.062943072717D-09-1.326123474068D+00
     1.231674104929D-06 3.943311516196D-03 2.529937773943D-06 6.493585706711D+03
     2.520000000000D+04 7.729977369308D-08 1.318922218862D+00 9.778887033463D-09
     9.600226363848D-01 1.642343750000D+02-2.472555589625D+00-2.007226466182D-09
     3.271564845236D-10 0.000000000000D+00 8.350000000000D+02 0.000000000000D+00
     0.000000000000D+00 0.000000000000D+00-2.500000000000D-09 0.000000000000D+00
     0.000000000000D+00 0.000000000000D+00                                      
C20 2022 01 02 07 00 00-8.002044633031D-04-4.223288385674D-12 0.000000000000D+00
     1.000000000000D+00-8.823437500000D+01 3.332281660049D-09 2.865212226218D+00
    -4.332978278399D-06 5.108523182571D-04 1.228228211403D-05 5.282634378433D+03
     2.520000000000D+04-2.654269337654D-08 2.739032711135D-01 7.031485438347D-08
     9.683227551924D-01 1.145937500000D+02-6.489153630953D-01-6.277404336230D-09
     6.582417041234D-10 0.000000000000D+00 8.350000000000D+02 0.000000000000D+00
     0.000000000000D+00 0.000000000000D+00 2.300000000000D-08 1.000000000000D+00
     0.000000000000D+00 0.000000000000D+00                                      
C23 2022 01 02 07 00 00-9.652054868639D-04-2.112976460467D-12 0.000000000000D+00
     1.000000000000D+00 1.678125000000D+01 4.018738825174D-09 1.636123938649D+00
     8.475035429001D-07 2.398359356448D-04 9.762588888407D-06 5.282614748001D+03
     2.520000000000D+04 3.445893526077D-08 2.377084375197D+00-3.445893526077D-08
     9.481265479050D-01 1.590312500000D+02 1.107875219907D-01-6.608846713564D-09
    -7.696749171926D-10 0.000000000000D+00 8.350000000000D+02 0.000000000000D+00
     0.000000000000D+00 0.000000000000D+00 2.500000000000D-08 1.000000000000D+00
     0.000000000000D+00 0.000000000000D+00                                      
C25 2022 01 02 07 00 00-8.009468438104D-04 5.761613408595D-12 0.000000000000D+00
     1.000000000000D+00 4.593750000000D+00 4.006952619946D-09 2.043331922942D+00
     2.160668373108D-07 5.710383411497D-04 9.484589099884D-06 5.282621160507D+03
     2.520000000000D+04 5.913898348808D-08 2.351894423900D+00 3.492459654808D-08
     9.494256147706D-01 1.637968750000D+02 4.671613983474D-01-6.673492263454D-09
    -7.571743964957D-10 0.000000000000D+00 8.350000000000D+02 0.000000000000D+00
     0.000000000000D+00 0.000000000000D+00 9.000000000000D-10 1.000000000000D+00
     0.000000000000D+00 0.000000000000D+00                                      
C28 2022 01 02 07 00 00 1.601094845682D-05 4.473754700030D-12 0.000000000000D+00
     4.000000000000D+00 4.214062500000D+01 4.127671934104D-09 1.523608994213D+00
     2.135522663593D-06 1.970945158973D-04-3.346707671881D-06 5.282634698868D+03
     2.520000000000D+04-2.607703208923D-08-1.802508646977D+00-8.242204785347D-08
     9.657024202163D-01 4.340468750000D+02-1.912016438954D+00-7.422809189797D-09
     1.607209803882D-10 0.000000000000D+00 8.350000000000D+02 0.000000000000D+00
     0.000000000000D+00 0.000000000000D+00-4.400000000000D-09 1.000000000000D+00
     0.000000000000D+00 0.000000000000D+00                                      
C32 2022 01 02 07 00 00-9.570377878845D-04-5.879741138415D-13 0.000000000000D+00
     1.000000000000D+00-7.879687500000D+01 3.442286242182D-09-1.789390259721D+00
    -3.980472683907D-06 3.427548799664D-04 1.298822462559D-05 5.282628313065D+03
     2.520000000000D+04-7.124617695808D-08 2.677073756353D-01 7.124617695808D-08
     9.670239633553D-01 9.851562500000D+01-1.461016933837D+00-6.334549573702D-09
     6.153827760199D-10 0.000000000000D+00 8.350000000000D+02 0.000000000000D+00
     0.000000000000D+00 0.000000000000D+00-9.300000000000D-09 1.000000000000D+00
     0.000000000000D+00 0.000000000000D+00                                      
C34 2022 01 02 07 00 00-5.011034663767D-04 8.658851413657D-12 0.000000000000D+00
     1.000000000000D+00 6.579687500000D+01 4.059097649138D-09 8.287747977284D-01
     3.133434802294D-06 4.923818632960D-04-2.284999936819D-06 5.282626111984D+03
     2.520000000000D+04 6.891787052155D-08-1.837971302654D+00 9.313225746155D-10
     9.625597591176D-01 4.087500000000D+02 3.472837086404D-01-7.364235321389D-09
     1.575065607805D-10 0.000000000000D+00 8.350000000000D+02 0.000000000000D+00
     0.000000000000D+00 0.000000000000D+00-6.300000000000D-09 1.000000000000D+00
     0.000000000000D+00 0.000000000000D+00                                      
C37 2022 01 02 07 00 00-9.290088200942D-04-1.073452438050D-11 0.000000000000D+00
     1.000000000000D+00 1.590625000000D+01 3.902305403826D-09 1.471170795140D+00
     8.312053978443D-07 6.504182238132D-04 9.943265467882D-06 5.282613067627D+03
     2.520000000000D+04 9.778887033463D-09 2.374704788261D+00-1.210719347000D-08
     9.495536303430D-01 1.537031250000D+02-4.930563313296D-01-6.560273261714D-09
    -7.832469110920D-10 0.000000000000D+00 8.350000000000D+02 0.000000000000D+00
     0.000000000000D+00 0.000000000000D+00-1.330000000000D-08 1.000000000000D+00
     0.000000000000D+00 0.000000000000D+00                                      
C39 2022 01 02 07 00 00 3.455532714725D-05 1.376676550535D-13 0.000000000000D+00
     1.000000000000D+00 5.860937500000D+01 2.033656138513D-09-3.796947523134D-01
     1.721084117889D-06 2.119902055711D-03 3.295484930277D-06 6.493797267914D+03
     2.520000000000D+04 5.448237061501D-08 1.249581872455D+00 2.281740307808D-08
     9.607810028767D-01 1.402500000000D+02 3.005075392789D+00-1.999368996030D-09
     4.943063041274D-10 0.000000000000D+00 8.350000000000D+02 0.000000000000D+00
     0.000000000000D+00 0.000000000000D+00 4.200000000000D-09 1.000000000000D+00
     0.000000000000D+00 0.000000000000D+00                                      
C40 2022 01 02 07 00 00 2.319582272321D-04 3.325340003357D-12 0.000000000000D+00
     1.000000000000D+00 1.142687500000D+03 1.135761594744D-10-2.666937274517D+00
     3.722263500094D-05 1.732327276841D-03 1.601921394467D-05 6.493803785324D+03
     2.520000000000D+04 1.322478055954D-07-2.854032335617D+00 1.257285475731D-07
     1.004942304041D+00-2.220937500000D+02 3.136923637895D+00-1.515063108460D-09
     1.807218135032D-10 0.000000000000D+00 8.350000000000D+02 0.000000000000D+00
     0.000000000000D+00 0.000000000000D+00 1.200000000000D-09 1.000000000000D+00
     0.000000000000D+00 0.000000000000D+00                                      
C41 2022 01 02 07 00 00-9.197654435411D-04-2.818190125709D-12 0.000000000000D+00
     1.000000000000D+00-6.178125000000D+01 3.506574634337D-09-7.484231283817D-01
    -3.057066351175D-06 1.385620678775D-03 1.258449628949D-05 5.282628856659D+03
     2.520000000000D+04-4.703179001808D-08 2.715427474625D-01-1.396983861923D-09
     9.658853391042D-01 1.059843750000D+02-1.705795900789D+00-6.447768575442D-09
     6.403838174136D-10 0.000000000000D+00 8.350000000000D+02 0.000000000000D+00
     0.000000000000D+00 0.000000000000D+00-2.330000000000D-08 1.000000000000D+00
     0.000000000000D+00 0.000000000000D+00                                      
C43 2022 01 02 07 00 00-9.506097994745D-04 2.445155189434D-12 0.000000000000D+00
     1.000000000000D+00 5.003125000000D+01 4.249462721465D-09 2.109424368849D-01
     2.524349838495D-06 4.660616395995D-04-2.797693014145D-06 5.282614784241D+03
     2.520000000000D+04 5.494803190231D-08-1.837446438368D+00-2.048909664154D-08
     9.595422082359D-01 4.203437500000D+02 2.217885232279D-01-7.388879205049D-09
     1.592923494515D-10 0.000000000000D+00 8.350000000000D+02 0.000000000000D+00
     0.000000000000D+00 0.000000000000D+00-3.500000000000D-09 1.000000000000D+00
     0.000000000000D+00 0.000000000000D+00                                      
C59 2022 01 02 07 00 00-2.235174179077D-08-9.769962616701D-14 0.000000000000D+00
     1.000000000000D+00-6.890781250000D+02-1.168655822063D-08 1.665646428631D+00
    -2.247281372547D-05 4.218032117933D-04-1.994241029024D-05 6.493485923767D+03
     2.520000000000D+04 4.549510776997D-07-1.268671306144D+00 4.875473678112D-07
     7.324782839178D-02 6.050312500000D+02-2.398679771463D+00 1.290839482931D-08
     3.600149960697D-10 0.000000000000D+00 8.350000000000D+02 0.000000000000D+00
     0.000000000000D+00 0.000000000000D+00 4.220000000000D-08 1.000000000000D+00
     0.000000000000D+00 0.000000000000D+00                                      
R 3 2022 01 02 07 15 00 4.922226071358E-05 0.000000000000E+00 3.600000000000E+04
    -6.098525878906E+03 2.644605636597E-01 3.725290298462E-09 0.000000000000E+00
     2.392015722656E+04-8.380908966064E-01 3.725290298462E-09 5.000000000000E+00
    -6.265271972656E+03-3.441085815430E+00-2.793967723846E-09 0.000000000000E+00
R 4 2022 01 02 07 15 00 1.217136159539E-04 1.818989403546E-12 3.600000000000E+04
     2.024360839844E+03-3.309631347656E-02 1.862645149231E-09 0.000000000000E+00
     2.302414404297E+04 1.484531402588E+00 1.862645149231E-09 6.000000000000E+00
     1.079954980469E+04-3.166638374329E+00-4.656612873077E-09 0.000000000000E+00
R 5 2022 01 02 07 15 00 8.524395525455E-05 9.094947017729E-13 3.600000000000E+04
     9.051363769531E+03-3.463335037231E-01-9.313225746155E-10 0.000000000000E+00
     9.431051269531E+03 2.979873657227E+00-9.313225746155E-10 1.000000000000E+00
     2.190506347656E+04-1.142714500427E+00-2.793967723846E-09 0.000000000000E+00
R13 2022 01 02 07 15 00-1.649279147387E-05 0.000000000000E+00 3.600000000000E+04
    -1.686510302734E+04-2.156351089478E+00 0.000000000000E+00 0.000000000000E+00
    -1.095900390625E+03-1.486346244812E+00-4.656612873077E-09-2.000000000000E+00
     1.908977343750E+04-1.987745285034E+00 0.000000000000E+00 0.000000000000E+00
R14 2022 01 02 07 15 00 7.276516407728E-05 0.000000000000E+00 3.600000000000E+04
    -1.687116699219E+03-2.421461105347E+00 0.000000000000E+00 0.000000000000E+00
     1.223773535156E+04-1.860453605652E+00-1.862645149231E-09-7.000000000000E+00
     2.232639013672E+04 8.361692428589E-01-2.793967723846E-09 0.000000000000E+00
R15 2022 01 02 07 15 00 9.918399155140E-05 0.000000000000E+00 3.600000000000E+04
     1.370840332031E+04-1.249554634094E+00 0.000000000000E+00 0.000000000000E+00
     1.773016259766E+04-1.110404968262E+00 1.862645149231E-09 0.000000000000E+00
     1.219291552734E+04 3.023823738098E+00-4.656612873077E-09 0.000000000000E+00
R22 2022 01 02 07 15 00-1.554088667035E-04-1.818989403546E-12 3.600000000000E+04
    -2.685295410156E+03 2.961967468262E+00-1.862645149231E-09 0.000000000000E+00
    -1.010456640625E+04-1.190219879150E+00-4.656612873077E-09-3.000000000000E+00
     2.326236621094E+04-1.663341522217E-01 0.000000000000E+00 0.000000000000E+00
R23 2022 01 02 07 15 00-2.538226544857E-05-9.094947017729E-13 3.600000000000E+04
    -2.076351904297E+04 1.953798294067E+00 0.000000000000E+00 0.000000000000E+00
     1.150436035156E+03-5.697717666626E-01-4.656612873077E-09 3.000000000000E+00
     1.476993896484E+04 2.790815353394E+00 0.000000000000E+00 0.000000000000E+00
R24 2022 01 02 07 15 00 7.385946810246E-05 1.818989403546E-12 3.600000000000E+04
    -2.384792431641E+04 1.674528121948E-01 2.793967723846E-09 0.000000000000E+00
     9.040586914063E+03 1.318140029907E-01-1.862645149231E-09 2.000000000000E+00
     8.064204101563E+02 3.576554298401E+00 0.000000000000E+00 0.000000000000E+00
C60 2022 01 02 07 00 00-1.367880031466D-07 1.447730824111D-13 0.000000000000D+00
     1.000000000000D+00-3.140468750000D+02-8.169626012001D-09 2.996290543391D+00
    -1.009134575725D-05 4.717742558569D-05-3.320397809148D-05 6.493405628204D+03
     2.520000000000D+04 2.519227564335D-07-1.525630097463D+00-5.215406417847D-08
     1.188949510805D-01 1.019078125000D+03 1.762803482058D+00 9.260385732236D-09
     1.464346710204D-10 0.000000000000D+00 8.350000000000D+02 0.000000000000D+00
     0.000000000000D+00 0.000000000000D+00 4.980000000000D-08 1.000000000000D+00
     0.000000000000D+00 0.000000000000D+00                                      
E02 2022 01 02 06 50 00 2.708801766858D-04 2.486899575160D-12 0.000000000000D+00
     4.100000000000D+01 1.367187500000D+02 2.484746356802D-09 8.716495794751D-01
     6.387010216713D-06 4.814628046006D-04 1.269020140171D-05 5.440617914200D+03
     2.460000000000D+04 5.587935447693D-09 2.878560070713D+00-4.470348358154D-08
     9.756748518824D-01 7.625000000000D+01 6.356580498235D-02-4.988064915783D-09
    -5.582375385485D-10 5.120000000000D+02 2.191000000000D+03 0.000000000000D+00
     0.000000000000D+00 0.000000000000D+00-9.313225746155D-10-1.629814505577D-09
     0.000000000000D+00 0.000000000000D+00                                      
E03 2022 01 02 06 50 00-5.127358017489D-04-4.035882739117D-12 0.000000000000D+00
     4.100000000000D+01 1.053125000000D+01 3.480859277475D-09 1.972658904979D+00
     4.004687070847D-07 2.662057522684D-04 8.661299943924D-06 5.440607805252D+03
     2.460000000000D+04-4.284083843231D-08 7.790471327715D-01 2.235174179077D-08
     9.557076717349D-01 1.496875000000D+02 1.035521787445D+00-5.504514999430D-09
     7.453881912672D-10 5.120000000000D+02 2.191000000000D+03 0.000000000000D+00
     0.000000000000D+00 0.000000000000D+00 3.492459654808D-09 3.958120942116D-09
     0.000000000000D+00 0.000000000000D+00                                      
E05 2022 01 02 06 50 00-2.218685112894D-04 2.827960088325D-12 0.000000000000D+00
     4.100000000000D+01 2.571875000000D+01 3.478359173336D-09 1.746533220245D+00
     1.240521669388D-06 1.309094950557D-04 8.627772331238D-06 5.440609552383D+03
     2.460000000000D+04-3.725290298462D-09 7.790402146319D-01 2.048909664154D-08
     9.557206668362D-01 1.525000000000D+02 2.053932663294D+00-5.536302037774D-09
     7.700320749268D-10 5.120000000000D+02 2.191000000000D+03 0.000000000000D+00
     0.000000000000D+00 0.000000000000D+00 3.958120942116D-09 4.423782229424D-09
     0.000000000000D+00 0.000000000000D+00                                      
E11 2022 01 02 06 50 00 4.766389727592D-03-8.002132290130D-11 0.000000000000D+00
     4.100000000000D+01-1.142187500000D+02 2.908335429559D-09 2.253819488857D-01
    -5.412846803665D-06 2.124183811247D-04-2.827495336533D-06 5.440618158340D+03
     2.460000000000D+04 1.117587089539D-08-1.320676178641D+00-8.195638656616D-08
     9.933111953755D-01 4.179062500000D+02 1.710156603573D-01-5.925961125781D-09
    -2.132231673151D-10 5.120000000000D+02 2.191000000000D+03 0.000000000000D+00
     0.000000000000D+00 0.000000000000D+00-1.327134668827D-08-1.420266926289D-08
     0.000000000000D+00 0.000000000000D+00                                      
E30 2022 01 02 06 50 00-1.586881699041D-04-3.072386789427D-11 0.000000000000D+00
     4.100000000000D+01 1.560625000000D+02 2.364384200378D-09-2.994934928890D-01
     7.232651114464D-06 5.063711432740D-04 1.361593604088D-05 5.440640975952D+03
     2.460000000000D+04-1.862645149231D-09 2.880036387659D+00-2.607703208923D-08
     9.731449749829D-01 5.362500000000D+01 4.655583970845D-01-4.984136180706D-09
    -5.725238479163D-10 5.120000000000D+02 2.191000000000D+03 0.000000000000D+00
     0.000000000000D+00 0.000000000000D+00 1.862645149231D-09 1.862645149231D-09
     0.000000000000D+00 0.000000000000D+00                                      
E36 2022 01 02 06 50 00-3.123036585748D-04-5.300648808770D-12 0.000000000000D+00
     4.100000000000D+01-1.368750000000D+02 2.985838657879D-09 9.459324662955D-01
    -6.336718797684D-06 2.812091261148D-04-2.579763531685D-06 5.440600864410D+03
     2.460000000000D+04-2.235174179077D-08-1.323626545010D+00-4.656612873077D-08
     9.964657412207D-01 4.143437500000D+02-1.309329652893D+00-5.883459355412D-09
    -2.110802209099D-10 5.120000000000D+02 2.191000000000D+03 0.000000000000D+00
     0.000000000000D+00 0.000000000000D+00 5.820766091347D-09 6.752088665962D-09
     0.000000000000D+00 0.000000000000D+00                                      
G08 2022 01 02 08 00 00-5.048140883446D-05-1.477928890381D-12 0.000000000000D+00
     1.000000000000D+01 1.391250000000D+02 4.501616081807D-09-3.597081665575D-01
     7.277354598045D-06 7.056490867399D-03 1.473352313042D-06 5.153704511642D+03
     2.880000000000D+04 1.266598701477D-07-2.237457295809D+00-5.401670932770D-08
     9.652264451901D-01 3.522812500000D+02 7.200342931185D-02-8.461066723105D-09
     3.457286867018D-10 0.000000000000D+00 2.191000000000D+03 0.000000000000D+00
     0.000000000000D+00 0.000000000000D+00 5.122274160385D-09 1.000000000000D+01
     0.000000000000D+00 0.000000000000D+00                                      
E02 2022 01 02 07 00 00 2.708817482926D-04 2.501110429876D-12 0.000000000000D+00
     4.200000000000D+01 1.367812500000D+02 2.491532353752D-09 9.463717498735D-01
     6.390735507011D-06 4.814564017579D-04 1.264177262783D-05 5.440617591858D+03
     2.520000000000D+04 5.587935447693D-09 2.878557081971D+00-4.656612873077D-08
     9.756745198000D-01 7.756250000000D+01 6.322829076353D-02-4.987707758048D-09
    -5.589518540169D-10 5.120000000000D+02 2.191000000000D+03 0.000000000000D+00
     0.000000000000D+00 0.000000000000D+00-9.313225746155D-10-1.629814505577D-09
     0.000000000000D+00 0.000000000000D+00                                      
E03 2022 01 02 07 00 00-5.127382464707D-04-4.050093593833D-12 0.000000000000D+00
     4.200000000000D+01 1.165625000000D+01 3.484073697083D-09 2.046710241125D+00
     4.693865776062D-07 2.660587197170D-04 8.616596460342D-06 5.440608148575D+03
     2.520000000000D+04-4.470348358154D-08 7.790438338913D-01 1.117587089539D-08
     9.557080755003D-01 1.504375000000D+02 1.035856362661D+00-5.510943838646D-09
     7.482454531408D-10 5.120000000000D+02 2.191000000000D+03 0.000000000000D+00
[truncated: 857,791 more chars]
