# Supplementary material for: Improved GNSS integer ambiguity resolution method based on the column oriented Cholesky decomposition
Source: Sci Rep. 2023 Mar 17;13:4454. doi: 10.1038/s41598-023-31635-3 (PMC10023790; doi:10.1038/s41598-023-31635-3)
Supplement: Supplementary file 1 — Supplementary Information. [file 41598_2023_31635_MOESM1_ESM.zip › supplement materials of the manuscript/Figure 5/Figure 5-brdm2000.21p]

     3.04           NAVIGATION DATA     MIXED               RINEX VERSION / TYPE
MergeMNfile.tcl     IGS                 20210721 093505 GMT PGM / RUN BY / DATE
gfzrnx-1.14-7983    FILE MERGE          20210720 020930 UTC COMMENT             
BDSA   6.5193e-09  4.4703e-08 -3.5763e-07  5.3644E-07 A  2  IONOSPHERIC CORR    
BDSA   6.5193e-09  2.2352e-08 -2.3842e-07  4.1723E-07 B  2  IONOSPHERIC CORR    
BDSA   7.4506e-09  7.4506e-09 -1.1921e-07  2.3842E-07 C  2  IONOSPHERIC CORR    
BDSA   7.4506e-09  7.4506e-09 -1.1921e-07  2.3842E-07 D  2  IONOSPHERIC CORR    
BDSA   7.4506e-09  7.4506e-09 -1.7881e-07  2.3842E-07 E  2  IONOSPHERIC CORR    
BDSA   7.4506e-09  7.4506e-09 -1.7881e-07  2.3842E-07 F  2  IONOSPHERIC CORR    
BDSA   6.5193e-09  1.4901e-08 -2.3842e-07  3.5763E-07 G  2  IONOSPHERIC CORR    
BDSA   6.5193e-09  1.4901e-08 -2.3842e-07  3.5763E-07 H  2  IONOSPHERIC CORR    
BDSA   7.4506e-09  2.9802e-08 -2.3842e-07  4.1723E-07 I  2  IONOSPHERIC CORR    
BDSA   2.2981e-41  2.3093e-41  2.2981e-41  6.8899E-41 J  2  IONOSPHERIC CORR    
BDSA   2.2993e-41  2.3082e-41  2.3004e-41  6.8921E-41 K  2  IONOSPHERIC CORR    
BDSA   6.5193e-09  4.4703e-08 -3.5763e-07  5.3644E-07 L  2  IONOSPHERIC CORR    
BDSA   6.5193e-09  4.4703e-08 -3.5763e-07  5.3644E-07 M  2  IONOSPHERIC CORR    
BDSA   6.5193e-09  4.4703e-08 -3.5763e-07  5.3644E-07 N  2  IONOSPHERIC CORR    
BDSA   6.5193e-09  4.4703e-08 -3.5763e-07  5.3644E-07 O  2  IONOSPHERIC CORR    
BDSA   6.5193e-09  4.4703e-08 -3.5763e-07  5.3644E-07 P  2  IONOSPHERIC CORR    
BDSA   6.5193e-09  4.4703e-08 -3.5763e-07  5.3644E-07 Q  2  IONOSPHERIC CORR    
BDSA   6.5193e-09  4.4703e-08 -3.5763e-07  5.3644E-07 R  2  IONOSPHERIC CORR    
BDSA   6.5193e-09  4.4703e-08 -3.5763e-07  5.3644E-07 S  2  IONOSPHERIC CORR    
BDSA   6.5193e-09  4.4703e-08 -3.5763e-07  5.3644E-07 T  2  IONOSPHERIC CORR    
BDSA   6.5193e-09  4.4703e-08 -3.5763e-07  5.3644E-07 U  2  IONOSPHERIC CORR    
BDSA   6.5193e-09  4.4703e-08 -3.5763e-07  5.3644E-07 V  2  IONOSPHERIC CORR    
BDSA   2.2993e-41  2.3082e-41  2.3004e-41  6.8933E-41 W  2  IONOSPHERIC CORR    
BDSA   6.5193e-09  4.4703e-08 -3.5763e-07  5.3644E-07 X  2  IONOSPHERIC CORR    
BDSB   1.1878e+05  8.1920e+04 -6.5536e+04  1.3107E+05 A  2  IONOSPHERIC CORR    
BDSB   1.1878e+05  1.1469e+05 -3.2768e+05  3.2768E+05 B  2  IONOSPHERIC CORR    
BDSB   1.1878e+05  2.1299e+05 -7.2090e+05  5.2429E+05 C  2  IONOSPHERIC CORR    
BDSB   1.1878e+05  2.1299e+05 -7.2090e+05  5.2429E+05 D  2  IONOSPHERIC CORR    
BDSB   1.1674e+05  2.4576e+05 -8.5197e+05  5.8982E+05 E  2  IONOSPHERIC CORR    
BDSB   1.1674e+05  2.4576e+05 -8.5197e+05  5.8982E+05 F  2  IONOSPHERIC CORR    
BDSB   1.1878e+05  1.9661e+05 -5.8982e+05  4.5875E+05 G  2  IONOSPHERIC CORR    
BDSB   1.1878e+05  1.9661e+05 -5.8982e+05  4.5875E+05 H  2  IONOSPHERIC CORR    
BDSB   1.1674e+05  1.3107e+05 -2.6214e+05  2.6214E+05 I  2  IONOSPHERIC CORR    
BDSB   0.0000e+00  2.2600e-41  2.2510e-41  1.1086E-32 J  2  IONOSPHERIC CORR    
BDSB   0.0000e+00  2.2645e-41  2.2510e-41  8.4376E-33 K  2  IONOSPHERIC CORR    
BDSB   1.2083e+05  1.6384e+04  3.2768e+05 -1.3107E+05 L  2  IONOSPHERIC CORR    
BDSB   1.2083e+05  1.6384e+04  2.6214e+05 -1.3107E+05 M  2  IONOSPHERIC CORR    
BDSB   1.2083e+05  1.6384e+04  2.6214e+05 -1.3107E+05 N  2  IONOSPHERIC CORR    
BDSB   1.2288e+05  0.0000e+00  2.6214e+05 -6.5536E+04 O  2  IONOSPHERIC CORR    
BDSB   1.2288e+05  0.0000e+00  2.6214e+05 -6.5536E+04 P  2  IONOSPHERIC CORR    
BDSB   1.2288e+05  6.5536e+04 -1.3107e+05  1.9661E+05 Q  2  IONOSPHERIC CORR    
BDSB   1.2288e+05  6.5536e+04 -1.3107e+05  1.9661E+05 R  2  IONOSPHERIC CORR    
BDSB   1.1878e+05  1.3107e+05 -2.6214e+05  2.6214E+05 S  2  IONOSPHERIC CORR    
BDSB   1.1878e+05  1.3107e+05 -2.6214e+05  2.6214E+05 T  2  IONOSPHERIC CORR    
BDSB   1.1878e+05  8.1920e+04 -6.5536e+04  1.3107E+05 U  2  IONOSPHERIC CORR    
BDSB   1.1878e+05  8.1920e+04 -6.5536e+04  1.3107E+05 V  2  IONOSPHERIC CORR    
BDSB   0.0000e+00  2.2600e-41  2.2510e-41  9.3044E-33 W  2  IONOSPHERIC CORR    
BDSB   1.1878e+05  6.5536e+04  0.0000e+00  6.5536E+04 X  2  IONOSPHERIC CORR    
GAL    4.5250e+01  1.7969e-01  9.6741e-03  0.0000E+00       IONOSPHERIC CORR    
GPSA   4.6566e-09  1.4901e-08 -5.9605e-08 -1.1921E-07       IONOSPHERIC CORR    
GPSB   7.9872e+04  8.1920e+04 -6.5536e+04 -4.5875E+05       IONOSPHERIC CORR    
BDUT  0.0000000000E+00 2.042810365E-14      0  811          TIME SYSTEM CORR    
GAGP  1.8335413188E-09-3.108624469E-15 172800 2167          TIME SYSTEM CORR    
GAUT  1.8626451492E-09-8.881784197E-16  86400 2167          TIME SYSTEM CORR    
GPUT  0.0000000000E+00-8.881784197E-16 319488 2167          TIME SYSTEM CORR    
    18                                                      LEAP SECONDS        
BRD_TOP                                                     COMMENT             
BRD_TOP   ----------------------------------------------    COMMENT             
BRD_TOP    # of NAV. EPOCHS based on # of FILE CONTRIB.     COMMENT             
BRD_TOP   ----------------------------------------------    COMMENT             
BRD_TOP                                                     COMMENT             
BRD_BEG C                                                   COMMENT             
BRD_HD  C   T    =1   <5  <10  <15  <25  <50 >=50    #EPO   COMMENT             
BRD_LN  C -----------------------------------------------   COMMENT             
BRD_STK C02 _     2   24    .    .    .    .    .      26   COMMENT             
BRD_STK C05 _     2   24    .    .    .    .    .      26   COMMENT             
BRD_STK C06 _     9    1    .    .    .    .    .      10   COMMENT             
BRD_STK C07 _    11    1    .    .    .    .    .      12   COMMENT             
BRD_STK C08 _     9    1    .    .    .    .    .      10   COMMENT             
BRD_STK C09 _    12    1    .    .    .    .    .      13   COMMENT             
BRD_STK C10 _    13    1    .    .    .    .    .      14   COMMENT             
BRD_STK C11 _     9    2    .    .    .    .    .      11   COMMENT             
BRD_STK C12 _    10    2    .    .    .    .    .      12   COMMENT             
BRD_STK C13 _    12    1    .    .    .    .    .      13   COMMENT             
BRD_STK C14 _    10    2    .    .    .    .    .      12   COMMENT             
BRD_STK C16 _    10    1    .    .    .    .    .      11   COMMENT             
BRD_STK C19 _    11    1    .    .    .    .    .      12   COMMENT             
BRD_STK C20 _     9    2    .    .    .    .    .      11   COMMENT             
BRD_STK C21 _     9    2    .    .    .    .    .      11   COMMENT             
BRD_STK C22 _     9    2    .    .    .    .    .      11   COMMENT             
BRD_STK C23 _    10    2    .    .    .    .    .      12   COMMENT             
BRD_STK C24 _    11    2    .    .    .    .    .      13   COMMENT             
BRD_STK C25 _    11    2    .    .    .    .    .      13   COMMENT             
BRD_STK C26 _     7    2    .    .    .    .    .       9   COMMENT             
BRD_STK C27 _    10    2    .    .    .    .    .      12   COMMENT             
BRD_STK C28 _    12    1    .    .    .    .    .      13   COMMENT             
BRD_STK C29 _     9    2    .    .    .    .    .      11   COMMENT             
BRD_STK C30 _     9    2    .    .    .    .    .      11   COMMENT             
BRD_STK C32 _     9    2    .    .    .    .    .      11   COMMENT             
BRD_STK C33 _    10    2    .    .    .    .    .      12   COMMENT             
BRD_STK C34 _    10    2    .    .    .    .    .      12   COMMENT             
BRD_STK C35 _     8    2    .    .    .    .    .      10   COMMENT             
BRD_STK C36 _     8    2    .    .    .    .    .      10   COMMENT             
BRD_STK C37 _    10    2    .    .    .    .    .      12   COMMENT             
BRD_STK C38 _    10    1    .    .    .    .    .      11   COMMENT             
BRD_STK C39 _    10    1    .    .    .    .    .      11   COMMENT             
BRD_STK C40 _    12    1    .    .    .    .    .      13   COMMENT             
BRD_STK C41 _    10    2    .    .    .    .    .      12   COMMENT             
BRD_STK C42 _     9    2    .    .    .    .    .      11   COMMENT             
BRD_STK C43 _    10    2    .    .    .    .    .      12   COMMENT             
BRD_STK C44 _     9    2    .    .    .    .    .      11   COMMENT             
BRD_STK C45 _     7    2    .    .    .    .    .       9   COMMENT             
BRD_STK C46 _    10    1    .    .    .    .    .      11   COMMENT             
BRD_STK C60 _    25    .    .    .    .    .    .      25   COMMENT             
BRD_LN  C -----------------------------------------------   COMMENT             
BRD_SUM C   -                                         502   COMMENT             
BRD_BEG E                                                   COMMENT             
BRD_HD  E   T    =1   <5  <10  <15  <25  <50 >=50    #EPO   COMMENT             
BRD_LN  E -----------------------------------------------   COMMENT             
BRD_STK E01 F    23    9    1    .    .    .    .      33   COMMENT             
BRD_STK E01 I    22    9    1    .    .    .    .      32   COMMENT             
BRD_STK E02 F    30   13    .    .    .    .    .      43   COMMENT             
BRD_STK E02 I    30   13    1    .    .    .    .      44   COMMENT             
BRD_STK E03 F    31    8    .    .    .    .    .      39   COMMENT             
BRD_STK E03 I    31    9    .    .    .    .    .      40   COMMENT             
BRD_STK E04 F    16    7    1    .    .    .    .      24   COMMENT             
BRD_STK E04 I    21    4    1    .    .    .    .      26   COMMENT             
BRD_STK E05 F    26    2    2    .    .    .    .      30   COMMENT             
BRD_STK E05 I    29    1    2    .    .    .    .      32   COMMENT             
BRD_STK E07 F    47    6    1    .    .    .    .      54   COMMENT             
BRD_STK E07 I    51    5    1    .    .    .    .      57   COMMENT             
BRD_STK E08 F    52    3    .    .    .    .    .      55   COMMENT             
BRD_STK E08 I    54    3    .    .    .    .    .      57   COMMENT             
BRD_STK E09 F    32    1    1    .    .    .    .      34   COMMENT             
BRD_STK E09 I    33    1    1    .    .    .    .      35   COMMENT             
BRD_STK E11 F    32    6    .    .    .    .    .      38   COMMENT             
BRD_STK E11 I    33    6    .    .    .    .    .      39   COMMENT             
BRD_STK E12 F    40    1    2    .    .    .    .      43   COMMENT             
BRD_STK E12 I    41    1    2    .    .    .    .      44   COMMENT             
BRD_STK E13 F    18    7    .    .    .    .    .      25   COMMENT             
BRD_STK E13 I    19    7    .    .    .    .    .      26   COMMENT             
BRD_STK E14 F    15    5    1    .    .    .    .      21   COMMENT             
BRD_STK E14 I    17    5    1    .    .    .    .      23   COMMENT             
BRD_STK E15 F    50    4    .    .    .    .    .      54   COMMENT             
BRD_STK E15 I    53    3    .    .    .    .    .      56   COMMENT             
BRD_STK E18 F    16    3    2    .    .    .    .      21   COMMENT             
BRD_STK E18 I    16    3    2    .    .    .    .      21   COMMENT             
BRD_STK E19 F    60    .    1    .    .    .    .      61   COMMENT             
BRD_STK E19 I    59    .    1    .    .    .    .      60   COMMENT             
BRD_STK E21 F    40    4    1    .    .    .    .      45   COMMENT             
BRD_STK E21 I    42    4    1    .    .    .    .      47   COMMENT             
BRD_STK E24 F    18    3    2    .    .    .    .      23   COMMENT             
BRD_STK E24 I    18    3    2    .    .    .    .      23   COMMENT             
BRD_STK E25 F    23    4    1    .    .    .    .      28   COMMENT             
BRD_STK E25 I    23    4    1    .    .    .    .      28   COMMENT             
BRD_STK E26 F    45    3    .    .    .    .    .      48   COMMENT             
BRD_STK E26 I    45    3    .    .    .    .    .      48   COMMENT             
BRD_STK E27 F    41    7    .    .    .    .    .      48   COMMENT             
BRD_STK E27 I    41    7    .    .    .    .    .      48   COMMENT             
BRD_STK E30 F    58    2    1    .    .    .    .      61   COMMENT             
BRD_STK E30 I    58    3    .    .    .    .    .      61   COMMENT             
BRD_STK E31 F    16    3    1    .    .    .    .      20   COMMENT             
BRD_STK E31 I    14    3    1    .    .    .    .      18   COMMENT             
BRD_STK E33 F    29    3    1    .    .    .    .      33   COMMENT             
BRD_STK E33 I    31    3    1    .    .    .    .      35   COMMENT             
BRD_STK E36 F    31    4    .    .    .    .    .      35   COMMENT             
BRD_STK E36 I    28    4    .    .    .    .    .      32   COMMENT             
BRD_LN  E -----------------------------------------------   COMMENT             
BRD_SUM E   F                                         916   COMMENT             
BRD_SUM E   I                                         932   COMMENT             
BRD_LN  E -----------------------------------------------   COMMENT             
BRD_SUM E   -                                        1848   COMMENT             
BRD_BEG G                                                   COMMENT             
BRD_HD  G   T    =1   <5  <10  <15  <25  <50 >=50    #EPO   COMMENT             
BRD_LN  G -----------------------------------------------   COMMENT             
BRD_STK G01 _     2    5    2    .    .    .    .       9   COMMENT             
BRD_STK G02 _     .    5    2    .    .    .    .       7   COMMENT             
BRD_STK G03 _     .    4    2    .    .    .    .       6   COMMENT             
BRD_STK G04 _     1    4    2    .    .    .    .       7   COMMENT             
BRD_STK G05 _     3    3    2    .    .    .    .       8   COMMENT             
BRD_STK G06 _     2    5    2    .    .    .    .       9   COMMENT             
BRD_STK G07 _     2    5    1    .    .    .    .       8   COMMENT             
BRD_STK G08 _     .    6    1    .    .    .    .       7   COMMENT             
BRD_STK G09 _     1    6    1    .    .    .    .       8   COMMENT             
BRD_STK G10 _     2    4    2    .    .    .    .       8   COMMENT             
BRD_STK G11 _     .    5    2    .    .    .    .       7   COMMENT             
BRD_STK G12 _     1    4    2    .    .    .    .       7   COMMENT             
BRD_STK G13 _     3    3    2    .    .    .    .       8   COMMENT             
BRD_STK G14 _     2    4    2    .    .    .    .       8   COMMENT             
BRD_STK G15 _     2    3    2    .    .    .    .       7   COMMENT             
BRD_STK G16 _     1    4    2    .    .    .    .       7   COMMENT             
BRD_STK G17 _     1    4    2    .    .    .    .       7   COMMENT             
BRD_STK G18 _     1    5    1    .    .    .    .       7   COMMENT             
BRD_STK G19 _     4    3    2    .    .    .    .       9   COMMENT             
BRD_STK G20 _     1    6    1    .    .    .    .       8   COMMENT             
BRD_STK G21 _     3    3    2    .    .    .    .       8   COMMENT             
BRD_STK G22 _     1    3    2    .    .    .    .       6   COMMENT             
BRD_STK G23 _     3    3    2    .    .    .    .       8   COMMENT             
BRD_STK G24 _     2    4    2    .    .    .    .       8   COMMENT             
BRD_STK G25 _     2    3    2    .    .    .    .       7   COMMENT             
BRD_STK G26 _     2    3    2    .    .    .    .       7   COMMENT             
BRD_STK G27 _     2    5    1    .    .    .    .       8   COMMENT             
BRD_STK G28 _     5    2    2    .    .    .    .       9   COMMENT             
BRD_STK G29 _     2    4    2    .    .    .    .       8   COMMENT             
BRD_STK G30 _     2    3    2    .    .    .    .       7   COMMENT             
BRD_STK G31 _     3    4    2    .    .    .    .       9   COMMENT             
BRD_STK G32 _     1    3    2    .    .    .    .       6   COMMENT             
BRD_LN  G -----------------------------------------------   COMMENT             
BRD_SUM G   -                                         243   COMMENT             
BRD_BEG R                                                   COMMENT             
BRD_HD  R   T    =1   <5  <10  <15  <25  <50 >=50    #EPO   COMMENT             
BRD_LN  R -----------------------------------------------   COMMENT             
BRD_STK R01 _    23    2    .    .    .    .    .      25   COMMENT             
BRD_STK R02 _    13   11    .    .    .    .    .      24   COMMENT             
BRD_STK R03 _    20    2    .    .    .    .    .      22   COMMENT             
BRD_STK R04 _    18    2    .    .    .    .    .      20   COMMENT             
BRD_STK R05 _    18    1    .    .    .    .    .      19   COMMENT             
BRD_STK R06 _    10    9    .    .    .    .    .      19   COMMENT             
BRD_STK R07 _    19    1    .    .    .    .    .      20   COMMENT             
BRD_STK R08 _    22    2    .    .    .    .    .      24   COMMENT             
BRD_STK R09 _    20    3    .    .    .    .    .      23   COMMENT             
BRD_STK R10 _    14   12    .    .    .    .    .      26   COMMENT             
BRD_STK R11 _    24    1    .    .    .    .    .      25   COMMENT             
BRD_STK R12 _    20    2    .    .    .    .    .      22   COMMENT             
BRD_STK R13 _    17    1    .    .    .    .    .      18   COMMENT             
BRD_STK R14 _     9   10    .    .    .    .    .      19   COMMENT             
BRD_STK R15 _    18    1    .    .    .    .    .      19   COMMENT             
BRD_STK R16 _    19    1    .    .    .    .    .      20   COMMENT             
BRD_STK R17 _    19    1    .    .    .    .    .      20   COMMENT             
BRD_STK R18 _    20    4    .    .    .    .    .      24   COMMENT             
BRD_STK R19 _    22    1    .    .    .    .    .      23   COMMENT             
BRD_STK R20 _    23    .    .    .    .    .    .      23   COMMENT             
BRD_STK R21 _    20    2    .    .    .    .    .      22   COMMENT             
BRD_STK R22 _    15    4    .    .    .    .    .      19   COMMENT             
BRD_STK R23 _    17    2    .    .    .    .    .      19   COMMENT             
BRD_STK R24 _    19    1    .    .    .    .    .      20   COMMENT             
BRD_LN  R -----------------------------------------------   COMMENT             
BRD_SUM R   -                                         515   COMMENT             
BRD_BEG S                                                   COMMENT             
BRD_HD  S   T    =1   <5  <10  <15  <25  <50 >=50    #EPO   COMMENT             
BRD_LN  S -----------------------------------------------   COMMENT             
BRD_STK S23 _   685   12    .    .    .    .    .     697   COMMENT             
BRD_STK S25 _     1    1    .    .    .    .    .       2   COMMENT             
BRD_STK S27 _   126    6    .    .    .    .    .     132   COMMENT             
BRD_STK S28 _   339   13    .    .    .    .    .     352   COMMENT             
BRD_STK S36 _   693    4    .    .    .    .    .     697   COMMENT             
BRD_LN  S -----------------------------------------------   COMMENT             
BRD_SUM S   -                                        1880   COMMENT             
BRD_LN  S -----------------------------------------------   COMMENT             
BRD_ALL -   -                                        4988   COMMENT             
                                                            COMMENT             
                                                            END OF HEADER
G01 2021 07 19 00 00 00 6.240988150239E-04-1.148237060988E-11 0.000000000000E+00
     2.100000000000E+01-6.493750000000E+01 3.851946163305E-09-2.611200310745E-01
    -3.293156623840E-06 1.106283953413E-02 8.940696716309E-06 5.153683265686E+03
     8.640000000000E+04 5.029141902924E-08 1.846094959894E+00 1.545995473862E-07
     9.847690455492E-01 2.252812500000E+02 8.744664604210E-01-7.931758961027E-09
     1.435774091468E-10 1.000000000000E+00 2.167000000000E+03 0.000000000000E+00
     2.000000000000E+00 0.000000000000E+00 5.122274160385E-09 2.100000000000E+01
     7.921800000000E+04 4.000000000000E+00
G01 2021 07 19 02 00 00 6.240159273148E-04-1.148237060988E-11 0.000000000000E+00
     3.100000000000E+01-7.675000000000E+01 3.793729452631E-09 7.890287515632E-01
    -4.058703780174E-06 1.106158830225E-02 8.877366781235E-06 5.153681097031E+03
     9.360000000000E+04-1.471489667892E-07 1.846038985722E+00 5.960464477539E-08
     9.847697638420E-01 2.242812500000E+02 8.744886353332E-01-7.853898574972E-09
    -1.750072897561E-11 1.000000000000E+00 2.167000000000E+03 0.000000000000E+00
     2.000000000000E+00 0.000000000000E+00 5.122274160385E-09 3.100000000000E+01
     8.869900000000E+04 4.000000000000E+00 0.000000000000E+00 0.000000000000E+00
G01 2021 07 19 04 00 00 6.239325739443E-04-1.148237060988E-11 0.000000000000E+00
     3.500000000000E+01-1.026562500000E+02 3.609078904051E-09 1.838849198330E+00
    -5.330890417099E-06 1.106294745114E-02 9.536743164062E-06 5.153688791275E+03
     1.008000000000E+05-2.011656761169E-07 1.845982215723E+00-9.872019290924E-08
     9.847699876685E-01 2.102500000000E+02 8.748360988579E-01-7.765323456891E-09
     3.214419607765E-11 1.000000000000E+00 2.167000000000E+03 0.000000000000E+00
     2.000000000000E+00 0.000000000000E+00 5.122274160385E-09 3.500000000000E+01
     9.366700000000E+04 4.000000000000E+00 0.000000000000E+00 0.000000000000E+00
G01 2021 07 19 06 00 00 6.238496862352E-04-1.148237060988E-11 0.000000000000E+00
     3.600000000000E+01-1.000625000000E+02 3.587292282265E-09 2.889124466328E+00
    -5.144625902176E-06 1.106372405775E-02 9.842216968536E-06 5.153686199188E+03
     1.080000000000E+05 3.911554813385E-08 1.845927300704E+00-8.195638656616E-08
     9.847712779622E-01 1.990937500000E+02 8.747269944275E-01-7.537813980208E-09
     2.678683006471E-11 1.000000000000E+00 2.167000000000E+03 0.000000000000E+00
     2.000000000000E+00 0.000000000000E+00 5.122274160385E-09 3.600000000000E+01
     1.008490000000E+05 4.000000000000E+00 0.000000000000E+00 0.000000000000E+00
G01 2021 07 19 08 00 00 6.237667985260E-04-1.148237060988E-11 0.000000000000E+00
     3.700000000000E+01-9.243750000000E+01 3.594792594684E-09-2.343953016994E+00
    -4.727393388748E-06 1.106343278661E-02 9.525567293167E-06 5.153686384201E+03
     1.152000000000E+05 2.793967723846E-08 1.845873140551E+00-8.009374141693E-08
     9.847714549753E-01 2.063437500000E+02 8.747847460445E-01-7.529956510056E-09
     1.535778257043E-11 1.000000000000E+00 2.167000000000E+03 0.000000000000E+00
     2.000000000000E+00 0.000000000000E+00 5.122274160385E-09 3.700000000000E+01
     1.080180000000E+05 4.000000000000E+00
G01 2021 07 19 10 00 00 6.236834451556E-04-1.148237060988E-11 0.000000000000E+00
     4.100000000000E+01-7.675000000000E+01 3.828016595114E-09-1.294016758318E+00
    -4.054978489876E-06 1.106481871102E-02 8.756294846535E-06 5.153681034088E+03
     1.224000000000E+05 2.868473529816E-07 1.845819615304E+00 9.872019290924E-08
     9.847703270655E-01 2.230312500000E+02 8.750175621423E-01-7.729607683472E-09
    -1.746501320219E-10 1.000000000000E+00 2.167000000000E+03 0.000000000000E+00
     2.000000000000E+00 0.000000000000E+00 5.122274160385E-09 4.100000000000E+01
     1.161180000000E+05 4.000000000000E+00
G01 2021 07 19 12 00 00 6.236005574465E-04-1.148237060988E-11 0.000000000000E+00
     4.200000000000E+01-8.081250000000E+01 3.953378959816E-09-2.437227327844E-01
    -4.217028617859E-06 1.106560148764E-02 8.076429367065E-06 5.153683906555E+03
     1.296000000000E+05-9.313225746155E-09 1.845762801418E+00 1.303851604462E-07
     9.847677932914E-01 2.349062500000E+02 8.748940669868E-01-8.005333454271E-09
    -1.778645516296E-10 1.000000000000E+00 2.167000000000E+03 0.000000000000E+00
     2.000000000000E+00 0.000000000000E+00 5.122274160385E-09 4.200000000000E+01
     1.224180000000E+05 4.000000000000E+00
G01 2021 07 19 14 00 00 6.235176697373E-04-1.148237060988E-11 0.000000000000E+00
     4.300000000000E+01-9.484375000000E+01 4.068383750228E-09 8.064596004166E-01
    -4.736706614494E-06 1.106369192712E-02 8.055940270424E-06 5.153680339813E+03
     1.368000000000E+05-6.519258022308E-08 1.845705415530E+00 1.024454832077E-07
     9.847664225371E-01 2.392500000000E+02 8.748842771390E-01-7.987475567561E-09
    -2.164375869228E-10 1.000000000000E+00 2.167000000000E+03 0.000000000000E+00
     2.000000000000E+00 0.000000000000E+00 5.122274160385E-09 4.300000000000E+01
     1.296180000000E+05 4.000000000000E+00
G01 2021 07 19 16 00 00 6.234343163669E-04-1.148237060988E-11 0.000000000000E+00
     8.900000000000E+01-1.240937500000E+02 3.886590463522E-09 1.856249049412E+00
    -6.435438990593E-06 1.106488285586E-02 8.687376976013E-06 5.153688625336E+03
     1.440000000000E+05-2.738088369370E-07 1.845647336220E+00-1.080334186554E-07
     9.847660173088E-01 2.280937500000E+02 8.752656701227E-01-7.796753337501E-09
    -5.000208278745E-11 1.000000000000E+00 2.167000000000E+03 0.000000000000E+00
     2.000000000000E+00 0.000000000000E+00 5.122274160385E-09 8.900000000000E+01
     1.368180000000E+05 4.000000000000E+00
G01 2021 07 19 17 59 44 6.233537569642E-04-1.148237060988E-11 0.000000000000E+00
     8.000000000000E+00-1.241562500000E+02 3.884804674851E-09 2.904201257628E+00
    -6.441026926041E-06 1.106596004684E-02 9.102746844292E-06 5.153685504913E+03
     1.511840000000E+05-4.097819328308E-08 1.845592197374E+00-1.657754182816E-07
     9.847665893098E-01 2.153125000000E+02 8.751482402255E-01-7.607459738377E-09
    -3.643008888800E-11 1.000000000000E+00 2.167000000000E+03 0.000000000000E+00
     2.000000000000E+00 0.000000000000E+00 5.122274160385E-09 8.000000000000E+00
     1.505280000000E+05 4.000000000000E+00
G01 2021 07 19 18 00 00 6.233514286578E-04-1.148237060988E-11 0.000000000000E+00
     9.200000000000E+01-1.241562500000E+02 3.884447517117E-09 2.906534768497E+00
    -6.441026926041E-06 1.106596598402E-02 9.102746844292E-06 5.153685518265E+03
     1.512000000000E+05-4.097819328308E-08 1.845592052546E+00-1.657754182816E-07
     9.847665936985E-01 2.153125000000E+02 8.751483426298E-01-7.607102580642E-09
    -3.643008888800E-11 1.000000000000E+00 2.167000000000E+03 0.000000000000E+00
     2.800000000000E+00 0.000000000000E+00 5.122274160385E-09 9.200000000000E+01
     1.440180000000E+05 4.000000000000E+00
G01 2021 07 19 19 59 44 6.232708692551E-04-1.148237060988E-11 0.000000000000E+00
     9.000000000000E+00-1.142187500000E+02 3.849803216900E-09-2.328860159928E+00
    -6.129965186119E-06 1.106525491923E-02 8.715316653252E-06 5.153686473846E+03
     1.583840000000E+05 1.527369022369E-07 1.845536291960E+00-8.009374141693E-08
     9.847666273456E-01 2.197812500000E+02 8.751926661218E-01-7.681391389355E-09
     1.164334213479E-10 1.000000000000E+00 2.167000000000E+03 0.000000000000E+00
     2.000000000000E+00 0.000000000000E+00 5.122274160385E-09 9.000000000000E+00
     1.512180000000E+05 4.000000000000E+00
G01 2021 07 19 22 00 00 6.231875158846E-04-1.148237060988E-11 0.000000000000E+00
     1.000000000000E+01-9.353125000000E+01 3.944092858727E-09-1.276647480760E+00
    -4.759058356285E-06 1.106673956383E-02 7.823109626770E-06 5.153679904938E+03
     1.656000000000E+05 2.570450305939E-07 1.845481194076E+00 9.126961231232E-08
     9.847669155405E-01 2.369687500000E+02 8.754848225655E-01-7.798896283906E-09
     3.500145795122E-11 1.000000000000E+00 2.167000000000E+03 0.000000000000E+00
     2.000000000000E+00 0.000000000000E+00 5.122274160385E-09 1.000000000000E+01
     1.584180000000E+05 4.000000000000E+00
G02 2021 07 19 00 00 00-6.205197423697E-04-2.614797267597E-12 0.000000000000E+00
     4.300000000000E+01-7.125000000000E+01 4.361253092268E-09 2.636166236619E-02
    -4.002824425697E-06 2.019259799272E-02 9.175390005112E-06 5.153721462250E+03
     8.640000000000E+04-3.818422555923E-07 1.761169028056E+00-7.264316082001E-08
     9.633457513545E-01 2.075625000000E+02-1.505879496485E+00-8.360348242062E-09
     8.786080261224E-11 1.000000000000E+00 2.167000000000E+03 0.000000000000E+00
     2.000000000000E+00 0.000000000000E+00-1.769512891769E-08 4.300000000000E+01
     8.112600000000E+04 4.000000000000E+00
G02 2021 07 19 02 00 00-6.205383688211E-04-2.614797267597E-12 0.000000000000E+00
     4.500000000000E+01-7.684375000000E+01 4.272677974188E-09 1.076470881847E+00
    -4.200264811516E-06 2.019244781695E-02 8.551403880119E-06 5.153722085953E+03
     9.360000000000E+04-2.589076757431E-07 1.761108739739E+00-3.892928361893E-07
     9.633462589870E-01 2.181875000000E+02-1.505837427350E+00-8.268558704374E-09
     5.321650239522E-11 1.000000000000E+00 2.167000000000E+03 0.000000000000E+00
     2.000000000000E+00 0.000000000000E+00-1.769512891769E-08 4.500000000000E+01
     8.641800000000E+04 4.000000000000E+00
G02 2021 07 19 04 00 00-6.205574609339E-04-2.614797267597E-12 0.000000000000E+00
     6.600000000000E+01-8.559375000000E+01 3.994094941515E-09 2.126585032825E+00
    -4.464760422707E-06 2.019312989432E-02 7.832422852516E-06 5.153723299026E+03
     1.008000000000E+05 3.539025783539E-07 1.761052057515E+00-1.266598701477E-07
     9.633492843016E-01 2.251875000000E+02-1.505804741372E+00-7.639603934454E-09
    -8.214627886510E-12 1.000000000000E+00 2.167000000000E+03 0.000000000000E+00
     2.000000000000E+00 0.000000000000E+00-1.769512891769E-08 6.600000000000E+01
     9.361800000000E+04 4.000000000000E+00
G02 2021 07 19 06 00 00-6.205760873854E-04-2.614797267597E-12 0.000000000000E+00
     7.000000000000E+01-9.956250000000E+01 4.061240595544E-09-3.106392552210E+00
    -4.906207323074E-06 2.019415900577E-02 7.931143045425E-06 5.153720611572E+03
     1.080000000000E+05 2.216547727585E-07 1.760997933935E+00 1.862645149231E-08
     9.633490560864E-01 2.260937500000E+02-1.505864118291E+00-7.556743340121E-09
    -5.893102614235E-11 1.000000000000E+00 2.167000000000E+03 0.000000000000E+00
     2.000000000000E+00 0.000000000000E+00-1.769512891769E-08 7.000000000000E+01
     1.008180000000E+05 4.000000000000E+00
G02 2021 07 19 08 00 00-6.205951794982E-04-2.614797267597E-12 0.000000000000E+00
     7.300000000000E+01-1.059375000000E+02 4.132672142383E-09-2.056232284202E+00
    -5.301088094711E-06 2.019274409395E-02 8.488073945045E-06 5.153723075867E+03
     1.152000000000E+05 3.781169652939E-07 1.760944009312E+00 2.570450305939E-07
     9.633479223249E-01 2.154375000000E+02-1.505877234814E+00-7.714964216370E-09
    -1.667926618696E-10 1.000000000000E+00 2.167000000000E+03 0.000000000000E+00
     2.000000000000E+00 0.000000000000E+00-1.769512891769E-08 7.300000000000E+01
     1.087030000000E+05 4.000000000000E+00 0.000000000000E+00 0.000000000000E+00
G02 2021 07 19 10 00 00-6.206138059497E-04-2.614797267597E-12 0.000000000000E+00
     8.800000000000E+01-9.715625000000E+01 4.467328939325E-09-1.006100872254E+00
    -4.963949322701E-06 2.019331546035E-02 9.002164006233E-06 5.153722406387E+03
     1.224000000000E+05-3.129243850708E-07 1.760885599382E+00 1.750886440277E-07
     9.633435716065E-01 2.115000000000E+02-1.505858357319E+00-8.423565161015E-09
    -1.307197307158E-10 1.000000000000E+00 2.167000000000E+03 0.000000000000E+00
     2.000000000000E+00 0.000000000000E+00-1.769512891769E-08 8.800000000000E+01
     1.152180000000E+05 4.000000000000E+00
G02 2021 07 19 11 59 44-6.206324324012E-04-2.614797267597E-12 0.000000000000E+00
     7.000000000000E+00-9.134375000000E+01 4.487329772440E-09 4.174203403755E-02
    -4.781410098076E-06 2.019273000769E-02 8.592382073402E-06 5.153721870422E+03
     1.295840000000E+05-3.054738044739E-07 1.760824978982E+00-5.029141902924E-08
     9.633425899885E-01 2.210312500000E+02-1.505885016075E+00-8.460709565371E-09
    -1.896507568581E-10 1.000000000000E+00 2.167000000000E+03 0.000000000000E+00
     2.000000000000E+00 0.000000000000E+00-1.769512891769E-08 7.000000000000E+00
     1.227060000000E+05 4.000000000000E+00
G02 2021 07 19 12 00 00-6.206328980625E-04-2.614797267597E-12 0.000000000000E+00
     9.100000000000E+01-9.134375000000E+01 4.486972614705E-09 4.407569704970E-02
    -4.781410098076E-06 2.019272767939E-02 8.592382073402E-06 5.153721872330E+03
     1.296000000000E+05-3.054738044739E-07 1.760824837079E+00-5.029141902924E-08
     9.633425987660E-01 2.210312500000E+02-1.505885021927E+00-8.460352407637E-09
    -1.896507568581E-10 1.000000000000E+00 2.167000000000E+03 0.000000000000E+00
     2.800000000000E+00 0.000000000000E+00-1.769512891769E-08 9.100000000000E+01
     1.224180000000E+05 4.000000000000E+00
G02 2021 07 19 13 59 44-6.206510588527E-04-2.614797267597E-12 0.000000000000E+00
     8.000000000000E+00-9.406250000000E+01 4.482329564161E-09 1.091861881619E+00
    -5.265697836876E-06 2.019222883973E-02 8.063390851021E-06 5.153721744537E+03
     1.367840000000E+05-2.719461917877E-07 1.760763716362E+00-4.004687070847E-07
     9.633416727389E-01 2.328750000000E+02-1.505852021421E+00-8.293202588033E-09
    -1.414344627416E-10 1.000000000000E+00 2.167000000000E+03 0.000000000000E+00
     2.000000000000E+00 0.000000000000E+00-1.769512891769E-08 8.000000000000E+00
     1.357380000000E+05 4.000000000000E+00
G02 2021 07 19 16 00 00-6.206701509655E-04-2.614797267597E-12 0.000000000000E+00
     9.000000000000E+00-1.011875000000E+02 4.308036589873E-09 2.144278399402E+00
    -5.370005965233E-06 2.019283291884E-02 6.804242730141E-06 5.153724201202E+03
     1.440000000000E+05 2.756714820862E-07 1.760706412398E+00-1.844018697739E-07
     9.633429425518E-01 2.446250000000E+02-1.505786254476E+00-7.747465570181E-09
    -1.921508609975E-10 1.000000000000E+00 2.167000000000E+03 0.000000000000E+00
     2.000000000000E+00 0.000000000000E+00-1.769512891769E-08 9.000000000000E+00
     1.368180000000E+05 4.000000000000E+00
G02 2021 07 19 18 00 00-6.206887774169E-04-2.614797267597E-12 0.000000000000E+00
     4.400000000000E+01-1.154062500000E+02 4.419469802942E-09-3.088697089272E+00
    -5.822628736496E-06 2.019406412728E-02 6.692484021187E-06 5.153721206665E+03
     1.512000000000E+05 3.762543201447E-07 1.760649939371E+00 7.078051567078E-08
     9.633417824577E-01 2.476875000000E+02-1.505845082801E+00-7.764966299157E-09
    -4.214461263514E-11 1.000000000000E+00 2.167000000000E+03 0.000000000000E+00
     2.000000000000E+00 0.000000000000E+00-1.769512891769E-08 4.400000000000E+01
     1.440180000000E+05 4.000000000000E+00
G02 2021 07 19 20 00 00-6.207078695297E-04-2.614797267597E-12 0.000000000000E+00
     4.600000000000E+01-1.239375000000E+02 4.321608583773E-09-2.038526912920E+00
    -5.990266799927E-06 2.019251743332E-02 7.122755050659E-06 5.153723995209E+03
     1.584000000000E+05 2.849847078323E-07 1.760593969589E+00 2.812594175339E-07
     9.633418102532E-01 2.372187500000E+02-1.505865952790E+00-7.794610391095E-09
     1.142904749427E-11 1.000000000000E+00 2.167000000000E+03 0.000000000000E+00
     2.000000000000E+00 0.000000000000E+00-1.769512891769E-08 4.600000000000E+01
     1.512180000000E+05 4.000000000000E+00
G02 2021 07 19 22 00 00-6.207264959812E-04-2.614797267597E-12 0.000000000000E+00
     5.900000000000E+01-1.164375000000E+02 4.515188075707E-09-9.884143594483E-01
    -5.848705768585E-06 2.019304584246E-02 8.186325430870E-06 5.153722604752E+03
     1.656000000000E+05-3.259629011154E-07 1.760535248057E+00 1.881271600723E-07
     9.633391418906E-01 2.304062500000E+02-1.505827655058E+00-8.419636425938E-09
     4.857345185067E-11 1.000000000000E+00 2.167000000000E+03 0.000000000000E+00
     2.000000000000E+00 0.000000000000E+00-1.769512891769E-08 5.900000000000E+01
     1.584180000000E+05 4.000000000000E+00
G03 2021 07 19 00 00 00-2.248683013022E-04-1.182343112305E-11 0.000000000000E+00
     7.000000000000E+01-7.250000000000E+00 4.517688179846E-09-1.293116494624E+00
    -2.104789018631E-07 3.707986441441E-03 7.990747690201E-06 5.153557079315E+03
     8.640000000000E+04 2.421438694000E-08 2.883161025607E+00-7.450580596924E-09
     9.703059469203E-01 2.310625000000E+02 8.932594761855E-01-7.969974838586E-09
     5.432369137122E-10 1.000000000000E+00 2.167000000000E+03 0.000000000000E+00
     2.000000000000E+00 0.000000000000E+00 1.862645149231E-09 7.000000000000E+01
     7.921800000000E+04 4.000000000000E+00
G03 2021 07 19 02 00 00-2.249530516565E-04-1.182343112305E-11 0.000000000000E+00
     8.600000000000E+01-1.081250000000E+01 4.487329772440E-09-2.431193873326E-01
    -4.656612873077E-07 3.706900984980E-03 8.752569556236E-06 5.153554349899E+03
     9.360000000000E+04 1.303851604462E-08 2.883103680681E+00 4.284083843231E-08
     9.703098543745E-01 2.214375000000E+02 8.935151854882E-01-7.961403052965E-09
     5.300220775470E-10 1.000000000000E+00 2.167000000000E+03 0.000000000000E+00
     2.000000000000E+00 0.000000000000E+00 1.862645149231E-09 8.600000000000E+01
     9.261700000000E+04 4.000000000000E+00 0.000000000000E+00 0.000000000000E+00
G03 2021 07 19 04 00 00-2.250378020108E-04-1.182343112305E-11 0.000000000000E+00
     8.700000000000E+01-9.750000000000E+00 4.361253092268E-09 8.070289520409E-01
    -7.208436727524E-07 3.707470372319E-03 8.737668395042E-06 5.153555591583E+03
     1.008000000000E+05 7.450580596924E-09 2.883046395735E+00 2.793967723846E-08
     9.703136550356E-01 2.158437500000E+02 8.936199011644E-01-7.959974422028E-09
     5.210931341921E-10 1.000000000000E+00 2.167000000000E+03 0.000000000000E+00
     2.000000000000E+00 0.000000000000E+00 1.862645149231E-09 8.700000000000E+01
     9.406900000000E+04 4.000000000000E+00 0.000000000000E+00 0.000000000000E+00
G03 2021 07 19 06 00 00-2.251230180264E-04-1.182343112305E-11 0.000000000000E+00
     9.100000000000E+01-9.968750000000E+00 4.287678599024E-09 1.857258353168E+00
    -5.383044481277E-07 3.707655123435E-03 8.760020136833E-06 5.153555826187E+03
     1.080000000000E+05-4.284083843231E-08 2.882988992292E+00 5.587935447693E-09
     9.703176136919E-01 2.133437500000E+02 8.936419926903E-01-7.930330330090E-09
     5.528801725355E-10 1.000000000000E+00 2.167000000000E+03 0.000000000000E+00
     2.000000000000E+00 0.000000000000E+00 1.862645149231E-09 9.100000000000E+01
     1.010760000000E+05 4.000000000000E+00
G03 2021 07 19 07 59 44-2.252049744129E-04-1.182343112305E-11 0.000000000000E+00
     3.000000000000E+00-8.437500000000E+00 4.185888644778E-09 2.905084857222E+00
    -4.507601261139E-07 3.707260708325E-03 8.683651685715E-06 5.153556818008E+03
     1.151840000000E+05 6.891787052155E-08 2.882932507562E+00 1.676380634308E-08
     9.703220858325E-01 2.168750000000E+02 8.937319036354E-01-7.822111536628E-09
     5.493085951936E-10 1.000000000000E+00 2.167000000000E+03 0.000000000000E+00
     2.000000000000E+00 0.000000000000E+00 1.862645149231E-09 3.000000000000E+00
     1.088580000000E+05 4.000000000000E+00
G03 2021 07 19 08 00 00-2.252077683806E-04-1.182343112305E-11 0.000000000000E+00
     9.400000000000E+01-8.437500000000E+00 4.186245802512E-09 2.907420050447E+00
    -4.507601261139E-07 3.707256866619E-03 8.683651685715E-06 5.153556785583E+03
     1.152000000000E+05 6.891787052155E-08 2.882932387603E+00 1.676380634308E-08
     9.703220829067E-01 2.168750000000E+02 8.937308883703E-01-7.822111536628E-09
     5.493085951936E-10 1.000000000000E+00 2.167000000000E+03 0.000000000000E+00
     2.800000000000E+00 0.000000000000E+00 1.862645149231E-09 9.400000000000E+01
     1.080180000000E+05 4.000000000000E+00
G03 2021 07 19 09 59 44-2.252901904285E-04-1.182343112305E-11 0.000000000000E+00
     4.000000000000E+01-9.531250000000E+00 4.176602543689E-09-2.327814410494E+00
    -4.060566425323E-07 3.707243129611E-03 8.823350071907E-06 5.153556924820E+03
     1.223840000000E+05-7.823109626770E-08 2.882877128798E+00-3.539025783539E-08
     9.703257840894E-01 2.153437500000E+02 8.936955325661E-01-7.760323248613E-09
     4.289464387695E-10 1.000000000000E+00 2.167000000000E+03 0.000000000000E+00
     2.000000000000E+00 0.000000000000E+00 1.862645149231E-09 4.000000000000E+01
     1.152180000000E+05 4.000000000000E+00
G03 2021 07 19 12 00 00-2.253749407828E-04-1.182343112305E-11 0.000000000000E+00
     4.100000000000E+01-1.506250000000E+01 4.236605043034E-09-1.275016830346E+00
    -8.363276720047E-07 3.707014257088E-03 8.961185812950E-06 5.153558483124E+03
     1.296000000000E+05 8.009374141693E-08 2.882821425267E+00-1.117587089539E-08
     9.703281935155E-01 2.133125000000E+02 8.934810175736E-01-7.843541000680E-09
     3.253706958526E-10 1.000000000000E+00 2.167000000000E+03 0.000000000000E+00
     2.000000000000E+00 0.000000000000E+00 1.862645149231E-09 4.100000000000E+01
     1.224180000000E+05 4.000000000000E+00
G03 2021 07 19 14 00 00-2.254601567984E-04-1.182343112305E-11 0.000000000000E+00
     4.200000000000E+01-1.931250000000E+01 4.354824253053E-09-2.249616730024E-01
    -1.003965735435E-06 3.706048126332E-03 9.156763553619E-06 5.153556205750E+03
     1.368000000000E+05 0.000000000000E+00 2.882764697692E+00 4.097819328308E-08
     9.703302386750E-01 2.056875000000E+02 8.936761532903E-01-7.899614764949E-09
     3.125130174216E-10 1.000000000000E+00 2.167000000000E+03 0.000000000000E+00
     2.000000000000E+00 0.000000000000E+00 1.862645149231E-09 4.200000000000E+01
     1.296180000000E+05 4.000000000000E+00
G03 2021 07 19 16 00 00-2.255449071527E-04-1.182343112305E-11 0.000000000000E+00
     4.300000000000E+01-1.940625000000E+01 4.378039505776E-09 8.251689431186E-01
    -9.294599294662E-07 3.706545452587E-03 9.559094905853E-06 5.153557357788E+03
     1.440000000000E+05 4.097819328308E-08 2.882707515150E+00 7.078051567078E-08
     9.703325764181E-01 1.996562500000E+02 8.937973136286E-01-7.916758336190E-09
     3.560862609935E-10 1.000000000000E+00 2.167000000000E+03 0.000000000000E+00
     2.000000000000E+00 0.000000000000E+00 1.862645149231E-09 4.300000000000E+01
     1.368180000000E+05 4.000000000000E+00
G03 2021 07 19 18 00 00-2.256301231682E-04-1.182343112305E-11 0.000000000000E+00
     4.600000000000E+01-1.962500000000E+01 4.374110770699E-09 1.875392480870E+00
    -1.143664121628E-06 3.706857794896E-03 9.790062904358E-06 5.153557674408E+03
     1.512000000000E+05-1.061707735062E-07 2.882650243370E+00 2.235174179077E-08
     9.703357992266E-01 1.952812500000E+02 8.938246131429E-01-7.830326164515E-09
     4.532331646948E-10 1.000000000000E+00 2.167000000000E+03 0.000000000000E+00
     2.000000000000E+00 0.000000000000E+00 1.862645149231E-09 4.600000000000E+01
     1.447980000000E+05 4.000000000000E+00
G03 2021 07 19 20 00 00-2.257148735225E-04-1.182343112305E-11 0.000000000000E+00
     4.700000000000E+01-1.671875000000E+01 4.366253300547E-09 2.925602350578E+00
    -9.965151548386E-07 3.706476767547E-03 9.614974260330E-06 5.153558385849E+03
     1.584000000000E+05-3.725290298462E-08 2.882593967838E+00-8.009374141693E-08
     9.703392546391E-01 1.973437500000E+02 8.938654797594E-01-7.808182384995E-09
     4.800199947595E-10 1.000000000000E+00 2.167000000000E+03 0.000000000000E+00
     2.000000000000E+00 0.000000000000E+00 1.862645149231E-09 4.700000000000E+01
     1.512180000000E+05 4.000000000000E+00
G03 2021 07 19 22 00 00-2.258000895381E-04-1.182343112305E-11 0.000000000000E+00
     5.300000000000E+01-1.921875000000E+01 4.437327689652E-09-2.307388312945E+00
    -1.015141606331E-06 3.707024734467E-03 9.529292583466E-06 5.153557289124E+03
     1.656000000000E+05 5.587935447693E-08 2.882537164192E+00-1.303851604462E-08
     9.703428914534E-01 2.007812500000E+02 8.939219601006E-01-7.842826685212E-09
     5.650235354982E-10 1.000000000000E+00 2.167000000000E+03 0.000000000000E+00
     2.000000000000E+00 0.000000000000E+00 1.862645149231E-09 5.300000000000E+01
     1.584180000000E+05 4.000000000000E+00
G04 2021 07 19 00 00 00-2.026143483818E-04-6.821210263297E-13 0.000000000000E+00
     0.000000000000E+00-3.053125000000E+01 5.020566269594E-09 1.410997326022E+00
    -1.443549990654E-06 1.294139889069E-03 6.848946213722E-06 5.153714164734E+03
     8.640000000000E+04 9.872019290924E-08-2.319614108050E+00-7.450580596924E-09
     9.604781612793E-01 2.470000000000E+02-2.960734246328E+00-8.278559120931E-09
    -1.957224383395E-10 1.000000000000E+00 2.167000000000E+03 0.000000000000E+00
     2.000000000000E+00 0.000000000000E+00-4.190951585770E-09 7.680000000000E+02
     7.921800000000E+04 4.000000000000E+00
G04 2021 07 19 02 00 00-2.026194706559E-04-6.821210263297E-13 0.000000000000E+00
     1.000000000000E+00-2.156250000000E+01 5.044495837785E-09 2.462259006034E+00
    -1.030042767525E-06 1.294621848501E-03 6.657093763351E-06 5.153711317062E+03
     9.360000000000E+04-5.401670932770E-08-2.319674097931E+00 3.725290298462E-09
     9.604774210427E-01 2.526875000000E+02-2.961834685492E+00-8.203913154484E-09
    -8.428922527028E-11 1.000000000000E+00 2.167000000000E+03 0.000000000000E+00
     2.000000000000E+00 0.000000000000E+00-4.190951585770E-09 7.690000000000E+02
     8.641800000000E+04 4.000000000000E+00
G04 2021 07 19 04 00 00-2.026245929301E-04-6.821210263297E-13 0.000000000000E+00
     2.000000000000E+00-2.034375000000E+01 4.989136388985E-09-2.770583437555E+00
    -1.002103090286E-06 1.295471214689E-03 7.133930921555E-06 5.153709663391E+03
     1.008000000000E+05 2.048909664154E-08-2.319732886757E+00-1.676380634308E-08
     9.604771738096E-01 2.464062500000E+02-2.962015408540E+00-8.129981503505E-09
    -7.964617472573E-11 1.000000000000E+00 2.167000000000E+03 0.000000000000E+00
     2.800000000000E+00 0.000000000000E+00-4.190951585770E-09 7.700000000000E+02
     9.361800000000E+04 4.000000000000E+00
G04 2021 07 19 04 29 36-2.026264555752E-04-6.821210263297E-13 0.000000000000E+00
     3.000000000000E+00-1.959375000000E+01 4.966278293997E-09-2.511509243287E+00
    -1.054257154465E-06 1.295388326980E-03 7.143244147301E-06 5.153709840775E+03
     1.025760000000E+05 1.862645149231E-08-2.319747333073E+00-1.490116119385E-08
     9.604770319065E-01 2.466250000000E+02-2.962049645211E+00-8.128195714834E-09
    -8.071764792831E-11 1.000000000000E+00 2.167000000000E+03 0.000000000000E+00
     2.000000000000E+00 0.000000000000E+00-4.190951585770E-09 7.710000000000E+02
     9.709900000000E+04 4.000000000000E+00 0.000000000000E+00 0.000000000000E+00
G04 2021 07 19 06 00 00-2.026306465268E-04-6.821210263297E-13 0.000000000000E+00
     4.000000000000E+00-1.646875000000E+01 4.875203071777E-09-1.719994661824E+00
    -1.119449734688E-06 1.295068417676E-03 7.050111889839E-06 5.153710956573E+03
     1.080000000000E+05 4.656612873077E-08-2.319791567327E+00 9.313225746155E-09
     9.604766266782E-01 2.433437500000E+02-2.962442604025E+00-8.137124658189E-09
    -5.607376426879E-11 1.000000000000E+00 2.167000000000E+03 0.000000000000E+00
     2.000000000000E+00 0.000000000000E+00-4.190951585770E-09 7.720000000000E+02
     1.061880000000E+05 4.000000000000E+00
G04 2021 07 19 08 00 00-2.026357688010E-04-6.821210263297E-13 0.000000000000E+00
     5.000000000000E+00-1.796875000000E+01 4.782342060886E-09-6.696848894408E-01
    -9.257346391678E-07 1.295175519772E-03 6.897374987602E-06 5.153711378098E+03
     1.152000000000E+05 1.303851604462E-08-2.319850233268E+00 2.421438694000E-08
     9.604763721304E-01 2.430625000000E+02-2.962592055736E+00-8.124624137493E-09
    -3.142988060926E-11 1.000000000000E+00 2.167000000000E+03 0.000000000000E+00
     2.000000000000E+00 0.000000000000E+00-4.190951585770E-09 7.730000000000E+02
     1.080180000000E+05 4.000000000000E+00
G04 2021 07 19 10 00 00-2.026408910751E-04-6.821210263297E-13 0.000000000000E+00
     6.000000000000E+00-1.812500000000E+01 4.716625037793E-09 3.806160600838E-01
    -9.071081876755E-07 1.296146539971E-03 6.696209311485E-06 5.153713245392E+03
     1.224000000000E+05 5.587935447693E-09-2.319908747065E+00 2.980232238770E-08
     9.604761205085E-01 2.501250000000E+02-2.962734129952E+00-8.128910030303E-09
    -3.285851154604E-11 1.000000000000E+00 2.167000000000E+03 0.000000000000E+00
     2.000000000000E+00 0.000000000000E+00-4.190951585770E-09 7.740000000000E+02
     1.152180000000E+05 4.000000000000E+00
G04 2021 07 19 12 00 00-2.026460133493E-04-6.821210263297E-13 0.000000000000E+00
     7.000000000000E+00-2.140625000000E+01 4.733768609035E-09 1.431286990368E+00
    -1.043081283569E-06 1.295788795687E-03 6.498768925667E-06 5.153711839676E+03
     1.296000000000E+05-5.960464477539E-08-2.319966890745E+00 1.862645149231E-09
     9.604758030553E-01 2.546875000000E+02-2.963246752539E+00-8.101766042504E-09
    -8.571785620706E-11 1.000000000000E+00 2.167000000000E+03 0.000000000000E+00
     2.000000000000E+00 0.000000000000E+00-4.190951585770E-09 7.750000000000E+02
     1.224180000000E+05 4.000000000000E+00
G04 2021 07 19 14 00 00-2.026511356235E-04-6.821210263297E-13 0.000000000000E+00
     8.000000000000E+00-1.228125000000E+01 4.819129307508E-09 2.482457359422E+00
    -6.835907697678E-07 1.296329544857E-03 6.314367055893E-06 5.153709157944E+03
     1.368000000000E+05 3.725290298462E-09-2.320025075385E+00-1.303851604462E-08
     9.604749092124E-01 2.588437500000E+02-2.964257018895E+00-8.128910030303E-09
    -1.310768884500E-10 1.000000000000E+00 2.167000000000E+03 0.000000000000E+00
     2.000000000000E+00 0.000000000000E+00-4.190951585770E-09 7.760000000000E+02
     1.296180000000E+05 4.000000000000E+00
G04 2021 07 19 16 00 00-2.026562578976E-04-6.821210263297E-13 0.000000000000E+00
     9.000000000000E+00-1.078125000000E+01 4.846630453041E-09-2.750402996136E+00
    -6.183981895447E-07 1.296947011724E-03 6.450340151787E-06 5.153707948685E+03
     1.440000000000E+05 3.166496753693E-08-2.320083486778E+00 9.313225746155E-09
     9.604740841266E-01 2.541562500000E+02-2.964419938229E+00-8.098908780630E-09
    -1.364342544629E-10 1.000000000000E+00 2.167000000000E+03 0.000000000000E+00
     2.000000000000E+00 0.000000000000E+00-4.190951585770E-09 7.770000000000E+02
     1.368180000000E+05 4.000000000000E+00
G04 2021 07 19 18 00 00-2.026613801718E-04-6.821210263297E-13 0.000000000000E+00
     1.000000000000E+01-7.843750000000E+00 4.830558355002E-09-1.699901063611E+00
    -4.228204488754E-07 1.296635833569E-03 6.621703505516E-06 5.153708967209E+03
     1.512000000000E+05-2.607703208923E-08-2.320141444667E+00 1.862645149231E-09
     9.604730322885E-01 2.516875000000E+02-2.964760040350E+00-8.072121950566E-09
    -1.789360248322E-10 1.000000000000E+00 2.167000000000E+03 0.000000000000E+00
     2.000000000000E+00 0.000000000000E+00-4.190951585770E-09 7.780000000000E+02
     1.440180000000E+05 4.000000000000E+00
G04 2021 07 19 20 00 00-2.026665024459E-04-6.821210263297E-13 0.000000000000E+00
     1.100000000000E+01-1.193750000000E+01 4.864131182016E-09-6.493121576805E-01
    -7.823109626770E-07 1.296896603890E-03 6.742775440216E-06 5.153710128784E+03
     1.584000000000E+05 1.303851604462E-08-2.320199461072E+00 5.587935447693E-09
     9.604715620558E-01 2.502812500000E+02-2.965187676174E+00-8.094622887820E-09
    -2.082229590363E-10 1.000000000000E+00 2.167000000000E+03 0.000000000000E+00
     2.000000000000E+00 0.000000000000E+00-4.190951585770E-09 7.790000000000E+02
     1.512180000000E+05 4.000000000000E+00
G04 2021 07 19 22 00 00-2.026716247201E-04-6.821210263297E-13 0.000000000000E+00
     1.200000000000E+01-1.121875000000E+01 4.961635243452E-09 4.009451529978E-01
    -7.078051567078E-07 1.297880662605E-03 6.120651960373E-06 5.153712009430E+03
     1.656000000000E+05-8.381903171539E-08-2.320258160660E+00-4.470348358154E-08
     9.604696193006E-01 2.572500000000E+02-2.965284081013E+00-8.200341577142E-09
    -1.957224383395E-10 1.000000000000E+00 2.167000000000E+03 0.000000000000E+00
     2.000000000000E+00 0.000000000000E+00-4.190951585770E-09 7.800000000000E+02
     1.584180000000E+05 4.000000000000E+00
G05 2021 07 19 00 00 00-4.833377897739E-05-1.136868377216E-12 0.000000000000E+00
     8.800000000000E+01-9.375000000000E+00 4.823415200318E-09 2.355123983796E+00
    -4.731118679047E-07 6.188241532072E-03 8.409842848778E-06 5.153909475327E+03
     8.640000000000E+04-1.490116119385E-08 2.845633585410E+00-1.061707735062E-07
     9.572634134292E-01 2.170000000000E+02 9.343650208993E-01-8.034620388475E-09
     5.421654405097E-10 1.000000000000E+00 2.167000000000E+03 0.000000000000E+00
     2.000000000000E+00 0.000000000000E+00-1.117587089539E-08 8.800000000000E+01
     8.365200000000E+04 4.000000000000E+00
G05 2021 07 19 02 00 00-4.834216088057E-05-1.136868377216E-12 0.000000000000E+00
     1.050000000000E+02-6.343750000000E+00 4.727339769819E-09-2.878065237209E+00
    -5.867332220078E-07 6.187798455358E-03 8.286908268929E-06 5.153910402298E+03
     9.360000000000E+04 3.539025783539E-08 2.845575949363E+00-6.146728992462E-08
     9.572673896406E-01 2.197812500000E+02 9.344070710166E-01-8.008547873879E-09
     5.435940714464E-10 1.000000000000E+00 2.167000000000E+03 0.000000000000E+00
     2.000000000000E+00 0.000000000000E+00-1.117587089539E-08 1.050000000000E+02
     8.641800000000E+04 4.000000000000E+00
G05 2021 07 19 03 59 44-4.835240542889E-05-1.136868377216E-12 0.000000000000E+00
     0.000000000000E+00-8.281250000000E+00 4.576262048254E-09-1.830272024782E+00
    -5.178153514862E-07 6.187284598127E-03 8.042901754379E-06 5.153911811829E+03
     1.007840000000E+05 5.587935447693E-08 2.845518279669E+00-2.607703208923E-08
     9.572714126653E-01 2.146562500000E+02 9.343173809720E-01-8.014262397626E-09
     5.653806932324E-10 1.000000000000E+00 2.167000000000E+03 0.000000000000E+00
     2.000000000000E+00 0.000000000000E+00-1.117587089539E-08 0.000000000000E+00
     9.420600000000E+04 4.000000000000E+00
G05 2021 07 19 04 00 00-4.835054278374E-05-1.136868377216E-12 0.000000000000E+00
     1.070000000000E+02-8.281250000000E+00 4.576262048254E-09-1.827938941085E+00
    -5.178153514862E-07 6.187284947373E-03 8.044764399529E-06 5.153911815643E+03
     1.008000000000E+05 5.587935447693E-08 2.845518167025E+00-2.607703208923E-08
     9.572714243687E-01 2.146562500000E+02 9.343176340569E-01-8.014262397626E-09
     5.650235354982E-10 1.000000000000E+00 2.167000000000E+03 0.000000000000E+00
     2.800000000000E+00 0.000000000000E+00-1.117587089539E-08 1.070000000000E+02
     9.361800000000E+04 4.000000000000E+00
G05 2021 07 19 05 59 44-4.836078733206E-05-1.136868377216E-12 0.000000000000E+00
     1.000000000000E+00-8.875000000000E+00 4.508044921023E-09-7.802891282771E-01
    -1.899898052216E-07 6.186966202222E-03 8.592382073402E-06 5.153911052704E+03
     1.079840000000E+05 3.725290298462E-08 2.845460507572E+00 5.401670932770E-08
     9.572750889784E-01 2.103125000000E+02 9.343698280481E-01-8.083550998060E-09
     5.385938631677E-10 1.000000000000E+00 2.167000000000E+03 0.000000000000E+00
     2.000000000000E+00 0.000000000000E+00-1.117587089539E-08 1.000000000000E+00
     1.008180000000E+05 4.000000000000E+00
G05 2021 07 19 08 00 00-4.836963489652E-05-1.136868377216E-12 0.000000000000E+00
     5.000000000000E+00-1.575000000000E+01 4.486258299237E-09 2.720058093109E-01
    -6.295740604401E-07 6.185964681208E-03 8.920207619667E-06 5.153908983231E+03
     1.152000000000E+05-5.960464477539E-08 2.845402593571E+00 9.685754776001E-08
     9.572790022843E-01 2.058437500000E+02 9.344446577708E-01-8.034263230741E-09
     4.850202030383E-10 1.000000000000E+00 2.167000000000E+03 0.000000000000E+00
     2.000000000000E+00 0.000000000000E+00-1.117587089539E-08 5.000000000000E+00
     1.080180000000E+05 4.000000000000E+00
G05 2021 07 19 10 00 00-4.837801679969E-05-1.136868377216E-12 0.000000000000E+00
     6.000000000000E+00-1.731250000000E+01 4.538760486164E-09 1.321941428692E+00
    -8.419156074524E-07 6.186618818901E-03 9.519979357719E-06 5.153910697937E+03
     1.224000000000E+05-4.656612873077E-08 2.845345200369E+00-2.421438694000E-08
     9.572820685606E-01 1.995937500000E+02 9.345452143708E-01-8.039263439020E-09
     3.921591921473E-10 1.000000000000E+00 2.167000000000E+03 0.000000000000E+00
     2.000000000000E+00 0.000000000000E+00-1.117587089539E-08 6.000000000000E+00
     1.175830000000E+05 4.000000000000E+00 0.000000000000E+00 0.000000000000E+00
G05 2021 07 19 12 00 00-4.838639870286E-05-1.136868377216E-12 0.000000000000E+00
     3.700000000000E+01-1.596875000000E+01 4.577333521457E-09 2.371982682462E+00
    -1.007691025734E-06 6.186513579451E-03 9.236857295036E-06 5.153910713196E+03
     1.296000000000E+05 2.980232238770E-08 2.845287406327E+00-6.705522537231E-08
     9.572852504074E-01 2.005000000000E+02 9.345405418104E-01-7.965331788041E-09
     4.035882396416E-10 1.000000000000E+00 2.167000000000E+03 0.000000000000E+00
     2.000000000000E+00 0.000000000000E+00-1.117587089539E-08 3.700000000000E+01
     1.224670000000E+05 4.000000000000E+00 0.000000000000E+00 0.000000000000E+00
G05 2021 07 19 14 00 00-4.839478060603E-05-1.136868377216E-12 0.000000000000E+00
     7.200000000000E+01-1.415625000000E+01 4.591976988559E-09-2.861201334943E+00
    -7.301568984985E-07 6.186233018525E-03 9.052455425262E-06 5.153911327362E+03
     1.368000000000E+05 3.725290298462E-08 2.845230380317E+00-1.303851604462E-08
     9.572882245199E-01 2.030000000000E+02 9.345752963552E-01-7.926758752748E-09
     3.871589838686E-10 1.000000000000E+00 2.167000000000E+03 0.000000000000E+00
     2.000000000000E+00 0.000000000000E+00-1.117587089539E-08 7.200000000000E+01
     1.296180000000E+05 4.000000000000E+00
G05 2021 07 19 16 00 00-4.840316250920E-05-1.136868377216E-12 0.000000000000E+00
     7.800000000000E+01-1.603125000000E+01 4.582690887470E-09-1.811109317916E+00
    -8.177012205124E-07 6.185989244841E-03 9.173527359962E-06 5.153912118912E+03
     1.440000000000E+05 6.332993507385E-08 2.845173366011E+00-1.490116119385E-08
     9.572909777317E-01 2.005625000000E+02 9.345192227053E-01-7.935687696103E-09
     3.743013054375E-10 1.000000000000E+00 2.167000000000E+03 0.000000000000E+00
     2.000000000000E+00 0.000000000000E+00-1.117587089539E-08 7.800000000000E+01
     1.368180000000E+05 4.000000000000E+00
G05 2021 07 19 18 00 00-4.841154441237E-05-1.136868377216E-12 0.000000000000E+00
     8.200000000000E+01-1.918750000000E+01 4.634478758928E-09-7.610484566544E-01
    -9.536743164062E-07 6.185784121044E-03 9.262934327126E-06 5.153912288666E+03
     1.512000000000E+05 1.862645149231E-09 2.845116113249E+00 7.450580596924E-08
     9.572931355359E-01 1.987500000000E+02 9.344936538231E-01-8.037477650349E-09
     3.464430021702E-10 1.000000000000E+00 2.167000000000E+03 0.000000000000E+00
     2.000000000000E+00 0.000000000000E+00-1.117587089539E-08 8.200000000000E+01
     1.441080000000E+05 4.000000000000E+00
G05 2021 07 19 20 00 00-4.842039197683E-05-1.136868377216E-12 0.000000000000E+00
     8.500000000000E+01-2.837500000000E+01 4.759841123631E-09 2.889020274376E-01
    -1.249834895134E-06 6.184472818859E-03 9.501352906227E-06 5.153909616470E+03
     1.584000000000E+05 3.166496753693E-08 2.845057637488E+00-1.862645149231E-09
     9.572955259440E-01 1.938437500000E+02 9.345807983901E-01-8.109266354922E-09
     3.921591921473E-10 1.000000000000E+00 2.167000000000E+03 0.000000000000E+00
     2.000000000000E+00 0.000000000000E+00-1.117587089539E-08 8.500000000000E+01
     1.512180000000E+05 4.000000000000E+00
G05 2021 07 19 22 00 00-4.842877388000E-05-1.136868377216E-12 0.000000000000E+00
     8.900000000000E+01-3.309375000000E+01 4.723053877009E-09 1.338720658723E+00
    -1.559033989906E-06 6.185738602653E-03 1.030601561069E-05 5.153913135529E+03
     1.656000000000E+05-1.117587089539E-07 2.844998548763E+00 1.247972249985E-07
     9.572989506352E-01 1.815937500000E+02 9.347999054825E-01-8.058907114400E-09
     5.453798601174E-10 1.000000000000E+00 2.167000000000E+03 0.000000000000E+00
     2.000000000000E+00 0.000000000000E+00-1.117587089539E-08 8.900000000000E+01
     1.584180000000E+05 4.000000000000E+00
G06 2021 07 19 02 00 00 4.216982051730E-05 5.570655048359E-12 0.000000000000E+00
     5.000000000000E+00-7.118750000000E+01 3.670152876599E-09 1.000710503358E+00
    -3.585591912270E-06 2.158995368518E-03 8.586794137955E-06 5.153546264648E+03
     9.360000000000E+04 3.352761268616E-08 1.837786247905E+00-7.823109626770E-08
     9.842077955652E-01 2.247500000000E+02-9.566116834249E-01-7.764609141423E-09
     1.250052069686E-10 1.000000000000E+00 2.167000000000E+03 0.000000000000E+00
     2.000000000000E+00 0.000000000000E+00 3.725290298462E-09 5.000000000000E+00
     8.641800000000E+04 4.000000000000E+00
G06 2021 07 19 04 00 00 4.221033304930E-05 5.570655048359E-12 0.000000000000E+00
     3.500000000000E+01-8.653125000000E+01 3.656223724965E-09 2.051884757922E+00
    -4.364177584648E-06 2.159318537451E-03 8.666887879372E-06 5.153542543411E+03
     1.008000000000E+05 1.117587089539E-08 1.837731264129E+00 6.705522537231E-08
     9.842089600480E-01 2.244687500000E+02-9.575329926583E-01-7.642461196328E-09
     5.928818387655E-11 1.000000000000E+00 2.167000000000E+03 0.000000000000E+00
     2.000000000000E+00 0.000000000000E+00 3.725290298462E-09 3.500000000000E+01
     9.361800000000E+04 4.000000000000E+00
G06 2021 07 19 06 00 00 4.225084558129E-05 5.570655048359E-12 0.000000000000E+00
     3.600000000000E+01-9.690625000000E+01 3.665509826054E-09 3.102017739581E+00
    -4.909932613373E-06 2.157733193599E-03 9.359791874886E-06 5.153545330048E+03
     1.080000000000E+05 2.421438694000E-08 1.837676849428E+00-7.078051567078E-08
     9.842089395671E-01 2.148750000000E+02-9.574114636647E-01-7.647104246872E-09
    -5.678807973718E-11 1.000000000000E+00 2.167000000000E+03 0.000000000000E+00
     2.000000000000E+00 0.000000000000E+00 3.725290298462E-09 3.600000000000E+01
     1.040170000000E+05 4.000000000000E+00 0.000000000000E+00 0.000000000000E+00
G06 2021 07 19 08 00 00 4.229135811329E-05 5.570655048359E-12 0.000000000000E+00
     4.000000000000E+01-1.023437500000E+02 3.781228931934E-09-2.131115567232E+00
    -5.347654223442E-06 2.157360198908E-03 9.559094905853E-06 5.153545587540E+03
     1.152000000000E+05 1.676380634308E-08 1.837621747156E+00 7.636845111847E-08
     9.842077721585E-01 2.085312500000E+02-9.572108420052E-01-7.773895242512E-09
    -1.150047904111E-10 1.000000000000E+00 2.167000000000E+03 0.000000000000E+00
     2.000000000000E+00 0.000000000000E+00 3.725290298462E-09 4.000000000000E+01
     1.080750000000E+05 4.000000000000E+00 0.000000000000E+00 0.000000000000E+00
G06 2021 07 19 10 00 00 4.233187064528E-05 5.570655048359E-12 0.000000000000E+00
     4.100000000000E+01-9.178125000000E+01 3.785157667010E-09-1.080253935335E+00
    -4.747882485390E-06 2.157632028684E-03 9.523704648018E-06 5.153548032761E+03
     1.224000000000E+05-2.607703208923E-08 1.837565481864E+00 3.352761268616E-08
     9.842068271134E-01 2.080000000000E+02-9.578187737051E-01-7.812825435539E-09
    -1.078616357272E-10 1.000000000000E+00 2.167000000000E+03 0.000000000000E+00
     2.000000000000E+00 0.000000000000E+00 3.725290298462E-09 4.100000000000E+01
     1.152180000000E+05 4.000000000000E+00
G06 2021 07 19 12 00 00 4.237238317728E-05 5.570655048359E-12 0.000000000000E+00
     4.200000000000E+01-8.462500000000E+01 3.894447933674E-09-3.051772192847E-02
    -4.418194293976E-06 2.155197667889E-03 8.700415492058E-06 5.153543008804E+03
     1.296000000000E+05-1.490116119385E-08 1.837509446250E+00-2.048909664154E-08
     9.842058864571E-01 2.263437500000E+02-9.573011932886E-01-7.816397012881E-09
    -1.517920370333E-10 1.000000000000E+00 2.167000000000E+03 0.000000000000E+00
     2.000000000000E+00 0.000000000000E+00 3.725290298462E-09 4.200000000000E+01
     1.224180000000E+05 4.000000000000E+00
G06 2021 07 19 14 00 00 4.241289570928E-05 5.684341886081E-12 0.000000000000E+00
     5.100000000000E+01-8.931250000000E+01 3.878375835635E-09 1.019248901156E+00
    -4.779547452927E-06 2.156286383979E-03 8.018687367439E-06 5.153545761108E+03
     1.368000000000E+05 7.450580596924E-09 1.837453180957E+00-4.097819328308E-08
     9.842049165424E-01 2.375625000000E+02-9.568118501170E-01-7.791038813753E-09
    -1.464346710204E-10 1.000000000000E+00 2.167000000000E+03 0.000000000000E+00
     2.000000000000E+00 0.000000000000E+00 3.725290298462E-09 5.100000000000E+01
     1.304760000000E+05 4.000000000000E+00
G06 2021 07 19 16 00 00 4.245340824127E-05 5.684341886081E-12 0.000000000000E+00
     5.400000000000E+01-1.030312500000E+02 4.008381250883E-09 2.070275610192E+00
    -5.207955837250E-06 2.156732021831E-03 7.802620530128E-06 5.153542646408E+03
     1.440000000000E+05 5.774199962616E-08 1.837396956627E+00-5.774199962616E-08
     9.842038500751E-01 2.397812500000E+02-9.575832248764E-01-7.807468069526E-09
    -1.250052069686E-10 1.000000000000E+00 2.167000000000E+03 0.000000000000E+00
     2.000000000000E+00 0.000000000000E+00 3.725290298462E-09 5.400000000000E+01
     1.368180000000E+05 4.000000000000E+00
G06 2021 07 19 18 00 00 4.249392077327E-05 5.684341886081E-12 0.000000000000E+00
     6.700000000000E+01-1.147500000000E+02 3.991237679641E-09 3.120494832335E+00
    -5.774199962616E-06 2.155239344575E-03 8.327886462212E-06 5.153545131683E+03
     1.512000000000E+05 1.676380634308E-08 1.837340211498E+00 7.078051567078E-08
     9.842033512201E-01 2.319062500000E+02-9.575446623558E-01-7.794967548830E-09
    -1.678641350722E-11 1.000000000000E+00 2.167000000000E+03 0.000000000000E+00
     2.000000000000E+00 0.000000000000E+00 3.725290298462E-09 6.700000000000E+01
     1.440180000000E+05 4.000000000000E+00
G06 2021 07 19 20 00 00 4.253443330526E-05 5.684341886081E-12 0.000000000000E+00
     6.800000000000E+01-1.242187500000E+02 3.967308111450E-09-2.112555273938E+00
    -6.258487701416E-06 2.154363086447E-03 8.588656783104E-06 5.153546354294E+03
     1.584000000000E+05-3.166496753693E-08 1.837284091034E+00 5.029141902924E-08
     9.842033146471E-01 2.270000000000E+02-9.574254403840E-01-7.791038813753E-09
    -2.142946405177E-12 1.000000000000E+00 2.167000000000E+03 0.000000000000E+00
     2.000000000000E+00 0.000000000000E+00 3.725290298462E-09 6.800000000000E+01
     1.512180000000E+05 4.000000000000E+00
G06 2021 07 19 21 59 44 4.257634282112E-05 5.684341886081E-12 0.000000000000E+00
     6.000000000000E+00-1.130937500000E+02 3.865160999470E-09-1.064027600563E+00
    -6.070360541344E-06 2.154774498194E-03 8.791685104370E-06 5.153548789978E+03
     1.655840000000E+05-4.470348358154E-08 1.837227708709E+00-1.303851604462E-08
     9.842031785957E-01 2.245625000000E+02-9.580325777195E-01-7.845683947085E-09
     2.107230631757E-11 1.000000000000E+00 2.167000000000E+03 0.000000000000E+00
     2.000000000000E+00 0.000000000000E+00 3.725290298462E-09 6.000000000000E+00
     1.651680000000E+05 4.000000000000E+00
G06 2021 07 19 22 00 00 4.257494583726E-05 5.684341886081E-12 0.000000000000E+00
     7.300000000000E+01-1.130937500000E+02 3.865160999470E-09-1.061695144459E+00
    -6.070360541344E-06 2.154770307243E-03 8.791685104370E-06 5.153548793793E+03
     1.656000000000E+05-4.470348358154E-08 1.837227575583E+00-1.303851604462E-08
     9.842031698182E-01 2.245625000000E+02-9.580311674664E-01-7.845683947085E-09
     2.107230631757E-11 1.000000000000E+00 2.167000000000E+03 0.000000000000E+00
     2.800000000000E+00 0.000000000000E+00 3.725290298462E-09 7.300000000000E+01
     1.584180000000E+05 4.000000000000E+00
G06 2021 07 19 23 59 44 4.261732101440E-05 5.684341886081E-12 0.000000000000E+00
     7.000000000000E+00-1.034687500000E+02 3.838374169405E-09-1.415800706354E-02
    -5.543231964111E-06 2.152458997443E-03 7.560476660728E-06 5.153544229507E+03
     1.727840000000E+05-1.490116119385E-08 1.837171320531E+00-3.911554813385E-08
     9.842032590562E-01 2.405625000000E+02-9.576490254687E-01-7.854255732706E-09
    -3.571577341961E-12 1.000000000000E+00 2.167000000000E+03 0.000000000000E+00
     2.000000000000E+00 0.000000000000E+00 3.725290298462E-09 7.000000000000E+00
     1.656180000000E+05 4.000000000000E+00
G07 2021 07 19 02 00 00 2.056020312011E-04 8.753886504564E-12 0.000000000000E+00
     1.700000000000E+01 2.368750000000E+01 4.882703384195E-09 1.936876560740E-01
     1.439824700356E-06 1.518886699341E-02 1.017749309540E-05 5.153748762131E+03
     9.360000000000E+04-6.519258022308E-08-1.298261315646E+00 2.253800630569E-07
     9.511721195196E-01 1.778437500000E+02-2.316560581087E+00-8.317132156224E-09
    -4.225175995540E-10 1.000000000000E+00 2.167000000000E+03 0.000000000000E+00
     2.000000000000E+00 0.000000000000E+00-1.117587089539E-08 1.700000000000E+01
     8.641800000000E+04 4.000000000000E+00
G07 2021 07 19 04 00 00 2.056644298136E-04 8.753886504564E-12 0.000000000000E+00
     1.800000000000E+01 2.321875000000E+01 4.810914679621E-09 1.243656489548E+00
     1.449137926102E-06 1.519158144947E-02 1.178309321404E-05 5.153755878448E+03
     1.008000000000E+05-2.253800630569E-07-1.298320749619E+00 1.452863216400E-07
     9.511687167721E-01 1.516562500000E+02-2.316394248764E+00-8.269987335310E-09
    -4.800199947595E-10 1.000000000000E+00 2.167000000000E+03 0.000000000000E+00
     2.000000000000E+00 0.000000000000E+00-1.117587089539E-08 1.800000000000E+01
     9.361800000000E+04 4.000000000000E+00
G07 2021 07 19 06 00 00 2.057272940874E-04 8.753886504564E-12 0.000000000000E+00
     1.900000000000E+01 3.565625000000E+01 4.720196615135E-09 2.293919273002E+00
     1.728534698486E-06 1.519207831006E-02 1.197122037411E-05 5.153752099991E+03
     1.080000000000E+05-1.471489667892E-07-1.298380297700E+00-3.483146429062E-07
     9.511677132103E-01 1.435937500000E+02-2.316522632992E+00-7.836040688262E-09
    -2.917978688382E-10 1.000000000000E+00 2.167000000000E+03 0.000000000000E+00
     2.000000000000E+00 0.000000000000E+00-1.117587089539E-08 1.900000000000E+01
     1.069030000000E+05 4.000000000000E+00 0.000000000000E+00 0.000000000000E+00
G07 2021 07 19 08 00 00 2.057896926999E-04 8.753886504564E-12 0.000000000000E+00
     5.600000000000E+01 4.487500000000E+01 4.591619830825E-09-2.939189322199E+00
     2.020969986916E-06 1.519045513123E-02 1.142919063568E-05 5.153755401611E+03
     1.152000000000E+05 7.078051567078E-08-1.298436248464E+00-3.129243850708E-07
     9.511659138211E-01 1.545312500000E+02-2.316466846074E+00-7.771037980638E-09
    -2.650110387735E-10 1.000000000000E+00 2.167000000000E+03 0.000000000000E+00
     2.000000000000E+00 0.000000000000E+00-1.117587089539E-08 5.600000000000E+01
     1.080760000000E+05 4.000000000000E+00 0.000000000000E+00 0.000000000000E+00
G07 2021 07 19 10 00 00 2.058525569737E-04 8.640199666843E-12 0.000000000000E+00
     5.700000000000E+01 3.943750000000E+01 4.655551065246E-09-1.889218772722E+00
     1.763924956322E-06 1.519366947468E-02 9.626150131226E-06 5.153747875214E+03
     1.224000000000E+05 2.160668373108E-07-1.298493435395E+00-8.195638656616E-08
     9.511647990775E-01 1.836562500000E+02-2.316302408230E+00-7.811396804603E-09
    -7.036007363663E-11 1.000000000000E+00 2.167000000000E+03 0.000000000000E+00
     2.000000000000E+00 0.000000000000E+00-1.117587089539E-08 5.700000000000E+01
     1.158780000000E+05 4.000000000000E+00
G07 2021 07 19 12 00 00 2.059149555862E-04 8.640199666843E-12 0.000000000000E+00
     5.900000000000E+01 2.831250000000E+01 4.647693595094E-09-8.389726299605E-01
     1.762062311172E-06 1.519400044344E-02 9.616836905479E-06 5.153751104355E+03
     1.296000000000E+05 1.899898052216E-07-1.298549586580E+00 3.166496753693E-07
     9.511624291502E-01 1.891562500000E+02-2.316413777257E+00-8.153911071697E-09
    -2.221521106700E-10 1.000000000000E+00 2.167000000000E+03 0.000000000000E+00
     2.000000000000E+00 0.000000000000E+00-1.117587089539E-08 5.900000000000E+01
     1.224180000000E+05 4.000000000000E+00
G07 2021 07 19 14 00 00 2.059778198600E-04 8.640199666843E-12 0.000000000000E+00
     6.200000000000E+01 1.606250000000E+01 4.660551273525E-09 2.111198800704E-01
     1.009553670883E-06 1.519205153454E-02 1.021102070808E-05 5.153747152328E+03
     1.368000000000E+05-1.043081283569E-07-1.298608337370E+00 3.818422555923E-07
     9.511606078172E-01 1.812187500000E+02-2.316370559732E+00-8.159625595444E-09
    -3.007268121931E-10 1.000000000000E+00 2.167000000000E+03 0.000000000000E+00
     2.000000000000E+00 0.000000000000E+00-1.117587089539E-08 6.200000000000E+01
     1.296180000000E+05 4.000000000000E+00
G07 2021 07 19 16 00 00 2.060402184725E-04 8.640199666843E-12 0.000000000000E+00
     6.300000000000E+01 1.390625000000E+01 4.535903224290E-09 1.261105376181E+00
     8.866190910339E-07 1.519431860652E-02 1.136027276516E-05 5.153753299713E+03
     1.440000000000E+05-2.607703208923E-07-1.298665325344E+00 7.450580596924E-09
     9.511571728855E-01 1.586562500000E+02-2.316222130600E+00-8.111052143593E-09
    -6.039537285256E-10 1.000000000000E+00 2.167000000000E+03 0.000000000000E+00
     2.000000000000E+00 0.000000000000E+00-1.117587089539E-08 6.300000000000E+01
     1.368180000000E+05 4.000000000000E+00
G07 2021 07 19 18 00 00 2.061026170850E-04 8.640199666843E-12 0.000000000000E+00
     7.200000000000E+01 2.531250000000E+01 4.519473968517E-09 2.311358880346E+00
     1.085922122002E-06 1.519480347633E-02 1.147016882896E-05 5.153749778748E+03
     1.512000000000E+05-1.005828380585E-07-1.298723686997E+00-3.371387720108E-07
     9.511545425588E-01 1.507500000000E+02-2.316341700747E+00-7.786038605475E-09
    -4.914490422538E-10 1.000000000000E+00 2.167000000000E+03 0.000000000000E+00
     2.000000000000E+00 0.000000000000E+00-1.117587089539E-08 7.200000000000E+01
     1.440180000000E+05 4.000000000000E+00
G07 2021 07 19 20 00 00 2.061654813588E-04 8.640199666843E-12 0.000000000000E+00
     8.700000000000E+01 3.543750000000E+01 4.426970115360E-09-2.921747482442E+00
     1.637265086174E-06 1.519309310243E-02 1.086853444576E-05 5.153753213882E+03
     1.584000000000E+05 6.891787052155E-08-1.298779065761E+00-2.495944499969E-07
     9.511513387682E-01 1.612500000000E+02-2.316288144779E+00-7.693177594584E-09
    -4.900204113170E-10 1.000000000000E+00 2.167000000000E+03 0.000000000000E+00
     2.800000000000E+00 0.000000000000E+00-1.117587089539E-08 8.700000000000E+01
     1.514880000000E+05 4.000000000000E+00
G07 2021 07 19 21 59 44 2.062343992293E-04 8.753886504564E-12 0.000000000000E+00
     6.000000000000E+00 3.115625000000E+01 4.594477092698E-09-1.874099713330E+00
     1.449137926102E-06 1.519600627944E-02 9.637326002121E-06 5.153746334076E+03
     1.655840000000E+05 2.067536115646E-07-1.298834879012E+00-1.527369022369E-07
     9.511482212898E-01 1.882500000000E+02-2.316134718319E+00-7.731393472143E-09
    -4.132314984649E-10 1.000000000000E+00 2.167000000000E+03 0.000000000000E+00
     2.000000000000E+00 0.000000000000E+00-1.117587089539E-08 6.000000000000E+00
     1.628460000000E+05 4.000000000000E+00
G07 2021 07 19 22 00 00 2.062278799713E-04 8.640199666843E-12 0.000000000000E+00
     9.800000000000E+01 3.115625000000E+01 4.594477092698E-09-1.871765830880E+00
     1.449137926102E-06 1.519600336906E-02 9.637326002121E-06 5.153746332169E+03
     1.656000000000E+05 2.067536115646E-07-1.298835012137E+00-1.527369022369E-07
     9.511482095865E-01 1.882500000000E+02-2.316134908499E+00-7.731393472143E-09
    -4.132314984649E-10 1.000000000000E+00 2.167000000000E+03 0.000000000000E+00
     2.800000000000E+00 0.000000000000E+00-1.117587089539E-08 9.800000000000E+01
     1.584180000000E+05 4.000000000000E+00
G07 2021 07 19 23 59 44 2.062972635031E-04 8.753886504564E-12 0.000000000000E+00
     7.000000000000E+00 1.896875000000E+01 4.759841123631E-09-8.238393758740E-01
     9.536743164062E-07 1.519639801700E-02 9.348616003990E-06 5.153749959946E+03
     1.727840000000E+05 1.508742570877E-07-1.298890475751E+00 3.427267074585E-07
     9.511428450659E-01 1.948750000000E+02-2.316259512546E+00-8.173197589343E-09
    -6.014536243862E-10 1.000000000000E+00 2.167000000000E+03 0.000000000000E+00
     2.000000000000E+00 0.000000000000E+00-1.117587089539E-08 7.000000000000E+00
     1.656180000000E+05 4.000000000000E+00
G08 2021 07 19 00 00 00-2.929847687483E-05-1.364242052659E-12 0.000000000000E+00
     1.010000000000E+02-1.893750000000E+01 4.454828418628E-09 2.029635740098E+00
    -1.041218638420E-06 6.367916590534E-03 2.920627593994E-06 5.153625705719E+03
     8.640000000000E+04-2.607703208923E-08 7.700032810417E-01 3.911554813385E-08
     9.669292628164E-01 3.274687500000E+02 6.194884894393E-02-8.280344909602E-09
    -1.514348792991E-10 1.000000000000E+00 2.167000000000E+03 0.000000000000E+00
     2.828427076340E+00 0.000000000000E+00 5.122274160385E-09 1.010000000000E+02
     8.017900000000E+04 4.000000000000E+00 0.000000000000E+00 0.000000000000E+00
G08 2021 07 19 01 59 44-2.931058406830E-05-1.364242052659E-12 0.000000000000E+00
     5.700000000000E+01-2.265625000000E+01 4.430541692702E-09 3.077468288930E+00
    -1.212581992149E-06 6.367037189193E-03 2.637505531311E-06 5.153627370834E+03
     9.358400000000E+04-1.303851604462E-08 7.699438163476E-01 7.078051567078E-08
     9.669280295764E-01 3.340625000000E+02 6.199195236222E-02-8.302131531388E-09
    -1.664355041354E-10 1.000000000000E+00 2.167000000000E+03 0.000000000000E+00
     2.000000000000E+00 0.000000000000E+00 5.122274160385E-09 5.700000000000E+01
     8.655700000000E+04 4.000000000000E+00 0.000000000000E+00 0.000000000000E+00
G08 2021 07 19 02 00 00-2.930825576186E-05-1.364242052659E-12 0.000000000000E+00
     1.020000000000E+02-2.265625000000E+01 4.430898850437E-09 3.079800900104E+00
    -1.210719347000E-06 6.367031950504E-03 2.637505531311E-06 5.153627367020E+03
     9.360000000000E+04-1.303851604462E-08 7.699436642041E-01 7.078051567078E-08
     9.669280251877E-01 3.340625000000E+02 6.199317975049E-02-8.302131531388E-09
    -1.660783464012E-10 1.000000000000E+00 2.167000000000E+03 0.000000000000E+00
     2.828427076340E+00 0.000000000000E+00 5.122274160385E-09 1.020000000000E+02
     8.646700000000E+04 4.000000000000E+00 0.000000000000E+00 0.000000000000E+00
G08 2021 07 19 04 00 00-2.932082861662E-05-1.364242052659E-12 0.000000000000E+00
     5.800000000000E+01-2.906250000000E+01 4.521259757188E-09-2.153250780269E+00
    -1.423060894012E-06 6.367758964188E-03 2.680346369743E-06 5.153625768661E+03
     1.008000000000E+05-4.470348358154E-08 7.698834548847E-01 3.725290298462E-09
     9.669266544335E-01 3.323437500000E+02 6.206887698358E-02-8.364991292606E-09
    -1.450060400836E-10 1.000000000000E+00 2.167000000000E+03 0.000000000000E+00
     2.000000000000E+00 0.000000000000E+00 5.122274160385E-09 5.800000000000E+01
     9.366800000000E+04 4.000000000000E+00 0.000000000000E+00 0.000000000000E+00
G08 2021 07 19 06 00 00-2.933060750365E-05-1.364242052659E-12 0.000000000000E+00
     6.200000000000E+01-2.862500000000E+01 4.508402078757E-09-1.102880031997E+00
    -1.402571797371E-06 6.367668043822E-03 3.082677721977E-06 5.153627702713E+03
     1.080000000000E+05 2.793967723846E-08 7.698236171465E-01-9.872019290924E-08
     9.669253773060E-01 3.248750000000E+02 6.190741617809E-02-8.385706441190E-09
    -2.303667385565E-10 1.000000000000E+00 2.167000000000E+03 0.000000000000E+00
     2.000000000000E+00 0.000000000000E+00 5.122274160385E-09 6.200000000000E+01
     1.069080000000E+05 4.000000000000E+00
G08 2021 07 19 08 00 00-2.934085205197E-05-1.364242052659E-12 0.000000000000E+00
     6.700000000000E+01-2.096875000000E+01 4.655193907512E-09-5.277950078663E-02
    -1.240521669388E-06 6.366781424731E-03 3.039836883545E-06 5.153625566483E+03
     1.152000000000E+05 3.539025783539E-08 7.697632352028E-01-1.862645149231E-08
     9.669232838702E-01 3.220937500000E+02 6.201695509511E-02-8.458566618966E-09
    -2.664396697103E-10 1.000000000000E+00 2.167000000000E+03 0.000000000000E+00
     2.000000000000E+00 0.000000000000E+00 5.122274160385E-09 6.700000000000E+01
     1.080180000000E+05 4.000000000000E+00
G08 2021 07 19 10 00 00-2.935063093901E-05-1.364242052659E-12 0.000000000000E+00
     6.800000000000E+01-8.281250000000E+00 4.672337478753E-09 9.972836119054E-01
    -3.147870302200E-07 6.368550239131E-03 2.546235918999E-06 5.153629373550E+03
     1.224000000000E+05 7.078051567078E-08 7.697023778107E-01-1.303851604462E-08
     9.669213996317E-01 3.285312500000E+02 6.216407930342E-02-8.452494937485E-09
    -2.603679882289E-10 1.000000000000E+00 2.167000000000E+03 0.000000000000E+00
     2.000000000000E+00 0.000000000000E+00 5.122274160385E-09 6.800000000000E+01
     1.152180000000E+05 4.000000000000E+00
G08 2021 07 19 12 00 00-2.936087548733E-05-1.364242052659E-12 0.000000000000E+00
     7.400000000000E+01-3.312500000000E+00 4.788056584633E-09 2.047803250128E+00
    -8.381903171539E-08 6.368755479343E-03 2.136453986168E-06 5.153625679016E+03
     1.296000000000E+05-2.980232238770E-08 7.696406221869E-01 1.974403858185E-07
     9.669201181155E-01 3.423125000000E+02 6.185528509233E-02-8.424993791951E-09
    -7.750322832055E-11 1.000000000000E+00 2.167000000000E+03 0.000000000000E+00
     2.000000000000E+00 0.000000000000E+00 5.122274160385E-09 7.400000000000E+01
     1.224180000000E+05 4.000000000000E+00
G08 2021 07 19 14 00 00-2.937065437436E-05-1.364242052659E-12 0.000000000000E+00
     7.500000000000E+01-3.750000000000E+00 4.709839040844E-09 3.098017676826E+00
    -1.434236764908E-07 6.368119036779E-03 1.868233084679E-06 5.153626655579E+03
     1.368000000000E+05-8.381903171539E-08 7.695799769179E-01 6.332993507385E-08
     9.669202687960E-01 3.489375000000E+02 6.185320043407E-02-8.317489313958E-09
    -1.285767843106E-11 1.000000000000E+00 2.167000000000E+03 0.000000000000E+00
     2.000000000000E+00 0.000000000000E+00 5.122274160385E-09 7.500000000000E+01
     1.296180000000E+05 4.000000000000E+00
G08 2021 07 19 16 00 00-2.938089892268E-05-1.364242052659E-12 0.000000000000E+00
     7.600000000000E+01-8.406250000000E+00 4.746983445200E-09-2.135021466340E+00
    -5.923211574554E-07 6.368429283611E-03 1.890584826469E-06 5.153625791550E+03
     1.440000000000E+05-6.705522537231E-08 7.695190463799E-01-1.080334186554E-07
     9.669198474756E-01 3.502500000000E+02 6.191850070838E-02-8.459638092168E-09
     6.000249934494E-11 1.000000000000E+00 2.167000000000E+03 0.000000000000E+00
     2.000000000000E+00 0.000000000000E+00 5.122274160385E-09 7.600000000000E+01
     1.368180000000E+05 4.000000000000E+00
G08 2021 07 19 18 00 00-2.939067780972E-05-1.364242052659E-12 0.000000000000E+00
     8.000000000000E+01-1.043750000000E+01 4.627335604244E-09-1.084649885667E+00
    -6.649643182755E-07 6.368510192260E-03 1.836568117142E-06 5.153627704620E+03
     1.512000000000E+05 3.725290298462E-08 7.694579768647E-01-9.313225746155E-08
     9.669204194766E-01 3.429062500000E+02 6.175795568960E-02-8.488567868638E-09
     7.071723137082E-11 1.000000000000E+00 2.167000000000E+03 0.000000000000E+00
     2.000000000000E+00 0.000000000000E+00 5.122274160385E-09 8.000000000000E+01
     1.440180000000E+05 4.000000000000E+00
G08 2021 07 19 20 00 00-2.940092235804E-05-1.364242052659E-12 0.000000000000E+00
     8.100000000000E+01-5.500000000000E+00 4.594834250433E-09-3.450667089564E-02
    -1.657754182816E-07 6.367737310939E-03 2.145767211914E-06 5.153626039505E+03
     1.584000000000E+05 5.960464477539E-08 7.693968561473E-01-7.823109626770E-08
     9.669208364083E-01 3.388437500000E+02 6.182480811999E-02-8.499996916133E-09
     5.964534161075E-11 1.000000000000E+00 2.167000000000E+03 0.000000000000E+00
     2.800000000000E+00 0.000000000000E+00 5.122274160385E-09 8.100000000000E+01
     1.512180000000E+05 4.000000000000E+00
G08 2021 07 19 22 00 00-2.941070124507E-05-1.364242052659E-12 0.000000000000E+00
     1.070000000000E+02 9.968750000000E+00 4.412683805993E-09 1.015510125810E+00
     5.085021257401E-07 6.369646871462E-03 1.972541213036E-06 5.153630348206E+03
     1.656000000000E+05 4.842877388000E-08 7.693367214368E-01 8.754432201385E-08
     9.669215839594E-01 3.435312500000E+02 6.201652646011E-02-8.356062349252E-09
    -1.214336296267E-11 1.000000000000E+00 2.167000000000E+03 0.000000000000E+00
     2.800000000000E+00 0.000000000000E+00 5.122274160385E-09 1.070000000000E+02
     1.584180000000E+05 4.000000000000E+00
G09 2021 07 19 00 00 00-3.559738397598E-04-1.364242052659E-12 0.000000000000E+00
     7.300000000000E+01-2.662500000000E+01 5.100926759788E-09 2.406039865927E+00
    -1.359730958939E-06 1.938644214533E-03 6.834045052528E-06 5.153741943359E+03
     8.640000000000E+04 2.980232238770E-08-2.370873389719E+00-1.322478055954E-07
     9.534017968517E-01 2.405000000000E+02 1.818320734551E+00-8.298559954046E-09
    -1.942938074027E-10 1.000000000000E+00 2.167000000000E+03 0.000000000000E+00
     2.000000000000E+00 0.000000000000E+00 1.396983861923E-09 7.300000000000E+01
     7.921800000000E+04 4.000000000000E+00
G09 2021 07 19 02 00 00-3.559840843081E-04-1.364242052659E-12 0.000000000000E+00
     7.500000000000E+01-2.543750000000E+01 5.212717130592E-09-2.826791813511E+00
    -1.268461346626E-06 1.940588466823E-03 6.325542926788E-06 5.153738197327E+03
     9.360000000000E+04 4.097819328308E-08-2.370933995489E+00 5.774199962616E-08
     9.534010098018E-01 2.545625000000E+02 1.818112549605E+00-8.300345742717E-09
    -3.821587755898E-11 1.000000000000E+00 2.167000000000E+03 0.000000000000E+00
     2.000000000000E+00 0.000000000000E+00 1.396983861923E-09 7.500000000000E+01
     8.641800000000E+04 4.000000000000E+00
G09 2021 07 19 04 00 00-3.559943288565E-04-1.364242052659E-12 0.000000000000E+00
     7.600000000000E+01-1.815625000000E+01 5.192001982008E-09-1.777071207977E+00
    -7.878988981247E-07 1.941412687302E-03 6.638467311859E-06 5.153735988617E+03
     1.008000000000E+05 9.313225746155E-09-2.370993751304E+00 1.676380634308E-08
     9.534009615255E-01 2.506562500000E+02 1.818539181868E+00-8.268915862108E-09
    -1.535778257043E-11 1.000000000000E+00 2.167000000000E+03 0.000000000000E+00
     2.000000000000E+00 0.000000000000E+00 1.396983861923E-09 7.600000000000E+01
     9.361800000000E+04 4.000000000000E+00
G09 2021 07 19 06 00 00-3.560041077435E-04-1.364242052659E-12 0.000000000000E+00
     7.700000000000E+01-1.603125000000E+01 5.103069706194E-09-7.268698685448E-01
    -1.000240445137E-06 1.941621652804E-03 6.828457117081E-06 5.153736299515E+03
     1.080000000000E+05 0.000000000000E+00-2.371053270126E+00 2.235174179077E-08
     9.534008503437E-01 2.489375000000E+02 1.818485345020E+00-8.266415757968E-09
    -1.857220217820E-11 1.000000000000E+00 2.167000000000E+03 0.000000000000E+00
     2.000000000000E+00 0.000000000000E+00 1.396983861923E-09 7.700000000000E+01
     1.021270000000E+05 4.000000000000E+00 0.000000000000E+00 0.000000000000E+00
G09 2021 07 19 08 00 00-3.560143522918E-04-1.364242052659E-12 0.000000000000E+00
     7.800000000000E+01-1.515625000000E+01 4.974850079617E-09 3.233968896585E-01
    -9.499490261078E-07 1.942318049259E-03 6.673857569695E-06 5.153737684250E+03
     1.152000000000E+05-1.117587089539E-08-2.371112783096E+00 2.048909664154E-08
     9.534007069777E-01 2.436875000000E+02 1.818364407045E+00-8.263201338361E-09
    -1.821504444400E-11 1.000000000000E+00 2.167000000000E+03 0.000000000000E+00
     2.000000000000E+00 0.000000000000E+00 1.396983861923E-09 7.800000000000E+01
     1.113960000000E+05 4.000000000000E+00
G09 2021 07 19 10 00 00-3.560245968401E-04-1.364242052659E-12 0.000000000000E+00
     9.300000000000E+01-1.834375000000E+01 4.871988652169E-09 1.373253431003E+00
    -9.294599294662E-07 1.942706527188E-03 6.586313247681E-06 5.153738967896E+03
     1.224000000000E+05 1.303851604462E-08-2.371172259494E+00-3.166496753693E-08
     9.534008561954E-01 2.474375000000E+02 1.818652354673E+00-8.210699151434E-09
     0.000000000000E+00 1.000000000000E+00 2.167000000000E+03 0.000000000000E+00
     2.000000000000E+00 0.000000000000E+00 1.396983861923E-09 9.300000000000E+01
     1.152180000000E+05 4.000000000000E+00
G09 2021 07 19 11 59 44-3.560367040336E-04-1.364242052659E-12 0.000000000000E+00
     7.000000000000E+00-1.812500000000E+01 4.843416033433E-09 2.420954830692E+00
    -8.605420589447E-07 1.942790113389E-03 6.474554538727E-06 5.153739282608E+03
     1.295840000000E+05-1.862645149231E-09-2.371230792309E+00 3.725290298462E-08
     9.534009937097E-01 2.499375000000E+02 1.818760319490E+00-8.150339494355E-09
    -3.285851154604E-11 1.000000000000E+00 2.167000000000E+03 0.000000000000E+00
     2.000000000000E+00 0.000000000000E+00 1.396983861923E-09 7.000000000000E+00
     1.233780000000E+05 4.000000000000E+00
G09 2021 07 19 12 00 00-3.560343757272E-04-1.364242052659E-12 0.000000000000E+00
     9.400000000000E+01-1.812500000000E+01 4.843416033433E-09 2.423290212633E+00
    -8.605420589447E-07 1.942792208865E-03 6.474554538727E-06 5.153739286423E+03
     1.296000000000E+05-1.862645149231E-09-2.371230918120E+00 3.725290298462E-08
     9.534009820063E-01 2.499375000000E+02 1.818758562526E+00-8.150339494355E-09
    -3.285851154604E-11 1.000000000000E+00 2.167000000000E+03 0.000000000000E+00
     2.000000000000E+00 0.000000000000E+00 1.396983861923E-09 9.400000000000E+01
     1.224180000000E+05 4.000000000000E+00
G09 2021 07 19 13 59 44-3.560464829206E-04-1.364242052659E-12 0.000000000000E+00
     8.000000000000E+00-1.628125000000E+01 4.920204946285E-09-2.811988336270E+00
    -7.897615432739E-07 1.944064511918E-03 6.154179573059E-06 5.153736852646E+03
     1.367840000000E+05 1.862645149231E-08-2.371289123242E+00-4.097819328308E-08
     9.534005094838E-01 2.589375000000E+02 1.818662047969E+00-8.156768333570E-09
    -1.003613233091E-10 1.000000000000E+00 2.167000000000E+03 0.000000000000E+00
     2.000000000000E+00 0.000000000000E+00 1.396983861923E-09 8.000000000000E+00
     1.296180000000E+05 4.000000000000E+00
G09 2021 07 19 16 00 00-3.560567274690E-04-1.364242052659E-12 0.000000000000E+00
     1.200000000000E+01-8.937500000000E+00 5.054139096609E-09-1.759925581336E+00
    -5.867332220078E-07 1.944881165400E-03 6.224960088730E-06 5.153734685898E+03
     1.440000000000E+05 9.313225746155E-09-2.371348014472E+00 4.842877388000E-08
     9.533993157426E-01 2.551250000000E+02 1.819079240021E+00-8.238200296967E-09
    -1.353627812603E-10 1.000000000000E+00 2.167000000000E+03 0.000000000000E+00
     2.000000000000E+00 0.000000000000E+00 1.396983861923E-09 1.200000000000E+01
     1.368180000000E+05 4.000000000000E+00
G09 2021 07 19 18 00 00-3.560669720173E-04-1.364242052659E-12 0.000000000000E+00
     1.300000000000E+01-6.718750000000E+00 5.087354765889E-09-7.096758280925E-01
    -3.743916749954E-07 1.945060794242E-03 6.202608346939E-06 5.153735153198E+03
     1.512000000000E+05-1.303851604462E-08-2.371407482092E+00 2.607703208923E-08
     9.533982843854E-01 2.543750000000E+02 1.818977135653E+00-8.258201130082E-09
    -1.314340461842E-10 1.000000000000E+00 2.167000000000E+03 0.000000000000E+00
     2.000000000000E+00 0.000000000000E+00 1.396983861923E-09 1.300000000000E+01
     1.440180000000E+05 4.000000000000E+00
G09 2021 07 19 20 00 00-3.560772165656E-04-1.364242052659E-12 0.000000000000E+00
     1.400000000000E+01-7.000000000000E+00 5.086283292686E-09 3.405533784666E-01
    -4.116445779800E-07 1.945777330548E-03 6.565824151039E-06 5.153736547470E+03
     1.584000000000E+05-3.725290298462E-08-2.371466955563E+00 2.793967723846E-08
     9.533973378774E-01 2.491875000000E+02 1.818894913805E+00-8.250700817664E-09
    -1.253623647028E-10 1.000000000000E+00 2.167000000000E+03 0.000000000000E+00
     2.000000000000E+00 0.000000000000E+00 1.396983861923E-09 1.400000000000E+01
     1.512180000000E+05 4.000000000000E+00
G09 2021 07 19 22 00 00-3.560869954526E-04-1.364242052659E-12 0.000000000000E+00
     1.500000000000E+01-9.968750000000E+00 5.085926134952E-09 1.390469366950E+00
    -6.984919309616E-07 1.946131233126E-03 6.314367055893E-06 5.153737632751E+03
     1.656000000000E+05-3.911554813385E-08-2.371526338334E+00-2.793967723846E-08
     9.533967088226E-01 2.518750000000E+02 1.819125264886E+00-8.204627469952E-09
    -1.035757429169E-10 1.000000000000E+00 2.167000000000E+03 0.000000000000E+00
     2.000000000000E+00 0.000000000000E+00 1.396983861923E-09 1.500000000000E+01
     1.584180000000E+05 4.000000000000E+00
G10 2021 07 19 00 00 00-1.647765748203E-04-7.617018127348E-12 0.000000000000E+00
     7.000000000000E+01-1.018750000000E+01 4.477686513616E-09-2.246109255192E+00
    -6.798654794693E-07 6.749217282049E-03 8.584931492805E-06 5.153671592712E+03
     8.640000000000E+04 1.303851604462E-07 2.880302951813E+00-1.229345798492E-07
     9.701714637871E-01 2.186250000000E+02-2.574573502898E+00-7.892471610265E-09
     5.814527912712E-10 1.000000000000E+00 2.167000000000E+03 0.000000000000E+00
     2.000000000000E+00 0.000000000000E+00 2.328306436539E-09 7.000000000000E+01
     7.924900000000E+04 4.000000000000E+00 0.000000000000E+00 0.000000000000E+00
G10 2021 07 19 02 00 00-1.648310571909E-04-7.617018127348E-12 0.000000000000E+00
     8.100000000000E+01-8.218750000000E+00 4.436970531918E-09-1.195964899344E+00
    -3.967434167862E-07 6.749191437848E-03 8.393079042435E-06 5.153671129227E+03
     9.360000000000E+04 1.620501279831E-07 2.880246067707E+00-1.676380634308E-08
     9.701758057279E-01 2.190937500000E+02-2.574536063898E+00-7.916758336190E-09
     6.003821511836E-10 1.000000000000E+00 2.167000000000E+03 0.000000000000E+00
     2.000000000000E+00 0.000000000000E+00 2.328306436539E-09 8.100000000000E+01
     8.641800000000E+04 4.000000000000E+00
G10 2021 07 19 04 00 00-1.648860052228E-04-7.617018127348E-12 0.000000000000E+00
     8.300000000000E+01-7.250000000000E+00 4.412326648258E-09-1.457196445738E-01
    -3.036111593246E-07 6.749994703569E-03 8.350238204002E-06 5.153672828674E+03
     1.008000000000E+05 7.823109626770E-08 2.880188678894E+00 1.136213541031E-07
     9.701793576930E-01 2.259375000000E+02-2.574599863219E+00-8.053549748387E-09
     5.643092200298E-10 1.000000000000E+00 2.167000000000E+03 0.000000000000E+00
     2.000000000000E+00 0.000000000000E+00 2.328306436539E-09 8.300000000000E+01
     9.361800000000E+04 4.000000000000E+00
G10 2021 07 19 06 00 00-1.649409532547E-04-7.617018127348E-12 0.000000000000E+00
     9.400000000000E+01-5.906250000000E+00 4.321608583773E-09 9.044318503140E-01
    -3.315508365631E-07 6.750236847438E-03 8.404254913330E-06 5.153673416138E+03
     1.080000000000E+05-1.303851604462E-07 2.880131752362E+00 1.285225152969E-07
     9.701832900168E-01 2.240625000000E+02-2.574571473830E+00-7.956045686952E-09
     4.357324357192E-10 1.000000000000E+00 2.167000000000E+03 0.000000000000E+00
     2.000000000000E+00 0.000000000000E+00 2.328306436539E-09 9.400000000000E+01
     1.008180000000E+05 4.000000000000E+00
G10 2021 07 19 08 00 00-1.649954356253E-04-7.617018127348E-12 0.000000000000E+00
     9.700000000000E+01-1.306250000000E+01 4.224818837805E-09 1.954395505058E+00
    -6.314367055893E-07 6.750525673851E-03 8.696690201759E-06 5.153676208496E+03
     1.152000000000E+05-1.899898052216E-07 2.880074413288E+00 1.862645149231E-08
     9.701864104211E-01 2.162812500000E+02-2.574356707216E+00-7.913901074317E-09
     4.425184326689E-10 1.000000000000E+00 2.167000000000E+03 0.000000000000E+00
     2.000000000000E+00 0.000000000000E+00 2.328306436539E-09 9.700000000000E+01
     1.080180000000E+05 4.000000000000E+00
G10 2021 07 19 09 59 44-1.650494523346E-04-7.617018127348E-12 0.000000000000E+00
     0.000000000000E+00-1.371875000000E+01 4.145529820814E-09 3.002362379027E+00
    -6.556510925293E-07 6.751917302608E-03 9.281560778618E-06 5.153673213959E+03
     1.223840000000E+05-7.450580596924E-09 2.880018234308E+00-1.043081283569E-07
     9.701907757686E-01 2.045625000000E+02-2.574479706442E+00-7.689248859507E-09
     4.771627328860E-10 1.000000000000E+00 2.167000000000E+03 0.000000000000E+00
     2.000000000000E+00 0.000000000000E+00 2.328306436539E-09 0.000000000000E+00
     1.163280000000E+05 4.000000000000E+00
G10 2021 07 19 10 00 00-1.650503836572E-04-7.617018127348E-12 0.000000000000E+00
     1.060000000000E+02-1.371875000000E+01 4.145886978548E-09 3.004696426787E+00
    -6.556510925293E-07 6.751903449185E-03 9.281560778618E-06 5.153673206329E+03
     1.224000000000E+05-7.450580596924E-09 2.880018108497E+00-1.043081283569E-07
     9.701907933237E-01 2.045625000000E+02-2.574479914176E+00-7.689248859507E-09
     4.771627328860E-10 1.000000000000E+00 2.167000000000E+03 0.000000000000E+00
     2.000000000000E+00 0.000000000000E+00 2.328306436539E-09 1.060000000000E+02
     1.152180000000E+05 4.000000000000E+00
G10 2021 07 19 11 59 44-1.651039347053E-04-7.617018127348E-12 0.000000000000E+00
     3.000000000000E+00-1.853125000000E+01 4.159458972448E-09-2.230647458963E+00
    -9.089708328247E-07 6.752521265298E-03 9.404495358467E-06 5.153672142029E+03
     1.295840000000E+05 2.235174179077E-08 2.879962991596E+00-8.754432201385E-08
     9.701942501991E-01 2.029687500000E+02-2.574476107664E+00-7.680677073887E-09
     4.739483132782E-10 1.000000000000E+00 2.167000000000E+03 0.000000000000E+00
     2.000000000000E+00 0.000000000000E+00 2.328306436539E-09 3.000000000000E+00
     1.224180000000E+05 4.000000000000E+00
G10 2021 07 19 14 00 00-1.651588827372E-04-7.617018127348E-12 0.000000000000E+00
     7.000000000000E+00-1.803125000000E+01 4.268749239112E-09-1.178134795277E+00
    -1.052394509315E-06 6.752469460480E-03 9.583309292793E-06 5.153672151566E+03
     1.368000000000E+05 2.160668373108E-07 2.879908057559E+00-5.587935447693E-08
     9.701970794826E-01 2.024687500000E+02-2.574475917484E+00-7.774609557980E-09
     3.532289991199E-10 1.000000000000E+00 2.167000000000E+03 0.000000000000E+00
     2.000000000000E+00 0.000000000000E+00 2.328306436539E-09 7.000000000000E+00
     1.296180000000E+05 4.000000000000E+00
G10 2021 07 19 16 00 00-1.652138307691E-04-7.617018127348E-12 0.000000000000E+00
     8.000000000000E+00-1.671875000000E+01 4.430541692702E-09-1.278833084760E-01
    -1.033768057823E-06 6.753385183401E-03 8.989125490189E-06 5.153674081802E+03
     1.440000000000E+05 2.607703208923E-08 2.879851340225E+00 9.313225746155E-08
     9.701983097967E-01 2.101562500000E+02-2.574547212797E+00-8.023905656449E-09
     3.114415442190E-10 1.000000000000E+00 2.167000000000E+03 0.000000000000E+00
     2.000000000000E+00 0.000000000000E+00 2.328306436539E-09 8.000000000000E+00
     1.379880000000E+05 4.000000000000E+00
G10 2021 07 19 18 00 00-1.652683131397E-04-7.617018127348E-12 0.000000000000E+00
     1.100000000000E+01-1.381250000000E+01 4.495544400326E-09 9.222674461753E-01
    -5.736947059631E-07 6.753814872354E-03 9.147450327873E-06 5.153674997330E+03
     1.512000000000E+05-5.587935447693E-09 2.879793518388E+00 9.685754776001E-08
     9.702005173401E-01 2.088750000000E+02-2.574517909085E+00-8.024262814183E-09
     3.135844906242E-10 1.000000000000E+00 2.167000000000E+03 0.000000000000E+00
     2.000000000000E+00 0.000000000000E+00 2.328306436539E-09 1.100000000000E+01
     1.440180000000E+05 4.000000000000E+00
G10 2021 07 19 20 00 00-1.653232611716E-04-7.617018127348E-12 0.000000000000E+00
     1.200000000000E+01-2.281250000000E+01 4.408040755448E-09 1.972215462325E+00
    -1.106411218643E-06 6.753968656994E-03 9.566545486450E-06 5.153677961349E+03
     1.584000000000E+05-2.440065145493E-07 2.879735128939E+00 4.842877388000E-08
     9.702035777647E-01 2.023750000000E+02-2.574286555905E+00-7.903543500025E-09
     4.685909472653E-10 1.000000000000E+00 2.167000000000E+03 0.000000000000E+00
     2.000000000000E+00 0.000000000000E+00 2.328306436539E-09 1.200000000000E+01
     1.512180000000E+05 4.000000000000E+00
G10 2021 07 19 22 00 00-1.653777435422E-04-7.617018127348E-12 0.000000000000E+00
     2.400000000000E+01-2.596875000000E+01 4.307322274405E-09 3.022472714486E+00
    -1.266598701477E-06 6.755200098269E-03 1.005642116070E-05 5.153675502777E+03
     1.656000000000E+05-5.029141902924E-08 2.879679002624E+00-1.266598701477E-07
     9.702083190822E-01 1.925000000000E+02-2.574366246905E+00-7.653533086088E-09
     5.164500836475E-10 1.000000000000E+00 2.167000000000E+03 0.000000000000E+00
     2.000000000000E+00 0.000000000000E+00 2.328306436539E-09 2.400000000000E+01
     1.604590000000E+05 4.000000000000E+00 0.000000000000E+00 0.000000000000E+00
G11 2021 07 19 00 00 00 1.873588189483E-05 8.299139153678E-12 0.000000000000E+00
     1.300000000000E+01-6.778125000000E+01 4.327323107520E-09 3.092247382253E+00
    -3.794208168983E-06 5.054745124653E-04 9.516254067421E-06 5.153674600601E+03
     8.640000000000E+04-4.097819328308E-08 1.894838461342E+00-1.303851604462E-08
     9.597667193477E-01 1.933437500000E+02 1.694397138625E+00-7.991047144903E-09
     1.785788670980E-10 1.000000000000E+00 2.167000000000E+03 0.000000000000E+00
     3.200000000000E+01 6.300000000000E+01-5.587935447693E-09 2.690000000000E+02
     7.924800000000E+04 4.000000000000E+00
G11 2021 07 19 02 00 00 1.879548653960E-05 8.299139153678E-12 0.000000000000E+00
     1.400000000000E+01-6.515625000000E+01 4.265891977238E-09-2.140529848837E+00
    -3.287568688393E-06 5.065263248980E-04 8.841976523399E-06 5.153672931671E+03
     9.360000000000E+04-1.862645149231E-09 1.894781011086E+00-1.676380634308E-08
     9.597678311654E-01 2.037500000000E+02 1.694168992162E+00-8.009262189347E-09
     1.510777215649E-10 1.000000000000E+00 2.167000000000E+03 0.000000000000E+00
     3.200000000000E+01 6.300000000000E+01-5.587935447693E-09 2.700000000000E+02
     8.641800000000E+04 4.000000000000E+00
G11 2021 07 19 04 00 00 1.885509118438E-05 8.299139153678E-12 0.000000000000E+00
     1.500000000000E+01-7.190625000000E+01 4.157673183777E-09-1.089257177922E+00
    -3.626570105553E-06 5.060010589659E-04 8.825212717056E-06 5.153674013138E+03
     1.008000000000E+05 3.911554813385E-08 1.894723557904E+00 2.607703208923E-08
     9.597691199963E-01 2.090625000000E+02 1.693074455873E+00-7.957474317889E-09
     1.403629895391E-10 1.000000000000E+00 2.167000000000E+03 0.000000000000E+00
     3.200000000000E+01 6.300000000000E+01-5.587935447693E-09 2.710000000000E+02
     9.361800000000E+04 4.000000000000E+00
G11 2021 07 19 06 00 00 1.891469582915E-05 8.299139153678E-12 0.000000000000E+00
     1.600000000000E+01-8.675000000000E+01 4.213032632577E-09-4.185027973499E-02
    -4.313886165619E-06 5.046601872891E-04 8.789822459221E-06 5.153670463562E+03
     1.080000000000E+05-9.685754776001E-08 1.894667117062E+00-3.166496753693E-08
     9.597699289900E-01 2.122812500000E+02 1.695847134749E+00-7.899257607215E-09
     2.642967233051E-11 1.000000000000E+00 2.167000000000E+03 0.000000000000E+00
     3.200000000000E+01 6.300000000000E+01-5.587935447693E-09 2.720000000000E+02
     1.008180000000E+05 4.000000000000E+00
G11 2021 07 19 08 00 00 1.897430047393E-05 8.299139153678E-12 0.000000000000E+00
     1.700000000000E+01-1.038125000000E+02 4.255891560681E-09 1.006280509817E+00
    -5.444511771202E-06 5.072192288935E-04 9.424984455109E-06 5.153675647736E+03
     1.152000000000E+05 7.636845111847E-08 1.894610633795E+00-7.450580596924E-09
     9.597693423598E-01 2.016875000000E+02 1.697894822146E+00-7.996047353182E-09
    -9.536111503035E-11 1.000000000000E+00 2.167000000000E+03 0.000000000000E+00
     3.200000000000E+01 6.300000000000E+01-5.587935447693E-09 2.730000000000E+02
     1.085170000000E+05 4.000000000000E+00 0.000000000000E+00 0.000000000000E+00
G11 2021 07 19 10 00 00 1.903343945742E-05 8.185452315956E-12 0.000000000000E+00
     1.800000000000E+01-9.984375000000E+01 4.372682139763E-09 2.057486884210E+00
    -5.211681127548E-06 5.068792961538E-04 9.380280971527E-06 5.153674659729E+03
     1.224000000000E+05 2.048909664154E-08 1.894552844142E+00 1.490116119385E-08
     9.597684017035E-01 1.968750000000E+02 1.696867433797E+00-8.048192382375E-09
    -9.964700784071E-11 1.000000000000E+00 2.167000000000E+03 0.000000000000E+00
     3.200000000000E+01 6.300000000000E+01-5.587935447693E-09 2.740000000000E+02
     1.152180000000E+05 4.000000000000E+00
G11 2021 07 19 12 00 00 1.909304410219E-05 8.185452315956E-12 0.000000000000E+00
     1.900000000000E+01-9.215625000000E+01 4.387682764599E-09 3.106324975635E+00
    -4.744157195091E-06 5.069317994639E-04 9.173527359962E-06 5.153675245285E+03
     1.296000000000E+05 1.303851604462E-08 1.894494922826E+00 1.490116119385E-08
     9.597676746332E-01 2.022187500000E+02 1.698207693510E+00-8.045692278235E-09
    -1.025042697143E-10 1.000000000000E+00 2.167000000000E+03 0.000000000000E+00
     3.200000000000E+01 6.300000000000E+01-5.587935447693E-09 2.750000000000E+02
     1.224180000000E+05 4.000000000000E+00
G11 2021 07 19 14 00 00 1.915218308568E-05 8.185452315956E-12 0.000000000000E+00
     2.000000000000E+01-8.475000000000E+01 4.444828002070E-09-2.127080138431E+00
    -4.440546035767E-06 5.085540469736E-04 8.616596460342E-06 5.153672363281E+03
     1.368000000000E+05-1.490116119385E-08 1.894436932754E+00 9.313225746155E-09
     9.597670572818E-01 2.140625000000E+02 1.698608433585E+00-8.029977337931E-09
    -8.357490980188E-11 1.000000000000E+00 2.167000000000E+03 0.000000000000E+00
     3.200000000000E+01 6.300000000000E+01-5.587935447693E-09 2.760000000000E+02
     1.352220000000E+05 4.000000000000E+00
G11 2021 07 19 16 00 00 1.921085640788E-05 8.185452315956E-12 0.000000000000E+00
     2.100000000000E+01-9.003125000000E+01 4.455899891830E-09-1.074834815710E+00
    -4.667788743973E-06 5.080623086542E-04 8.068978786469E-06 5.153674365997E+03
     1.440000000000E+05-3.725290298462E-08 1.894378995346E+00-2.607703208923E-08
     9.597663550811E-01 2.229062500000E+02 1.696543128265E+00-8.058549956666E-09
    -7.500312418118E-11 1.000000000000E+00 2.167000000000E+03 0.000000000000E+00
     3.200000000000E+01 6.300000000000E+01-5.587935447693E-09 2.770000000000E+02
     1.368180000000E+05 4.000000000000E+00
G11 2021 07 19 18 00 00 1.926999539137E-05 8.185452315956E-12 0.000000000000E+00
     2.200000000000E+01-1.048437500000E+02 4.566975947165E-09-2.740129826549E-02
    -5.315989255905E-06 5.065646255389E-04 7.882714271545E-06 5.153670585632E+03
     1.512000000000E+05 4.656612873077E-08 1.894320443513E+00 9.313225746155E-09
     9.597659483899E-01 2.279062500000E+02 1.699291970354E+00-8.094622887820E-09
    -5.000208278745E-12 1.000000000000E+00 2.167000000000E+03 0.000000000000E+00
     3.200000000000E+01 6.300000000000E+01-5.587935447693E-09 2.780000000000E+02
     1.440180000000E+05 4.000000000000E+00
G11 2021 07 19 20 00 00 1.932866871357E-05 8.185452315956E-12 0.000000000000E+00
     2.300000000000E+01-1.262812500000E+02 4.452328314488E-09 1.020022183561E+00
    -6.422400474548E-06 5.095361266285E-04 8.398666977882E-06 5.153676774979E+03
     1.584000000000E+05-2.235174179077E-08 1.894262014565E+00 5.587935447693E-09
     9.597662278072E-01 2.179687500000E+02 1.702049263721E+00-8.057835641198E-09
     4.357324357192E-11 1.000000000000E+00 2.167000000000E+03 0.000000000000E+00
     6.400000000000E+01 6.300000000000E+01-5.587935447693E-09 2.790000000000E+02
     1.512180000000E+05 4.000000000000E+00
G11 2021 07 19 22 00 00 1.938734203577E-05 8.185452315956E-12 0.000000000000E+00
     2.400000000000E+01-1.239062500000E+02 4.440899266994E-09 2.071553875825E+00
    -6.375834345818E-06 5.092803621665E-04 8.769333362579E-06 5.153675485611E+03
     1.656000000000E+05-7.450580596924E-09 1.894204063991E+00 0.000000000000E+00
     9.597666140176E-01 2.121250000000E+02 1.700696817900E+00-8.042477858627E-09
     4.428755904031E-11 1.000000000000E+00 2.167000000000E+03 0.000000000000E+00
     6.400000000000E+01 6.300000000000E+01-5.587935447693E-09 2.800000000000E+02
     1.584180000000E+05 4.000000000000E+00
G12 2021 07 19 00 00 00-7.052952423692E-05-5.229594535194E-12 0.000000000000E+00
     9.600000000000E+01 9.956250000000E+01 4.253034298807E-09-1.606450732995E+00
     5.176290869713E-06 8.292048005387E-03 5.543231964111E-06 5.153712217331E+03
     8.640000000000E+04 2.179294824600E-07-1.873270945368E-01 8.195638656616E-08
     9.732349034831E-01 2.805000000000E+02 1.227041058065E+00-8.098551622896E-09
     3.178703834345E-11 1.000000000000E+00 2.167000000000E+03 0.000000000000E+00
     2.000000000000E+00 0.000000000000E+00-1.257285475731E-08 9.600000000000E+01
     7.921800000000E+04 4.000000000000E+00
G12 2021 07 19 02 00 00-7.056770846248E-05-5.229594535194E-12 0.000000000000E+00
     1.040000000000E+02 9.240625000000E+01 4.384111187257E-09-5.563607274803E-01
     4.846602678299E-06 8.291318081319E-03 5.709007382393E-06 5.153710653305E+03
     9.360000000000E+04 1.676380634308E-08-1.873861554655E-01 1.210719347000E-07
     9.732343446484E-01 2.763750000000E+02 1.227107000561E+00-8.266415757968E-09
     2.500104139373E-11 1.000000000000E+00 2.167000000000E+03 0.000000000000E+00
     2.000000000000E+00 0.000000000000E+00-1.257285475731E-08 1.040000000000E+02
     8.641800000000E+04 4.000000000000E+00
G12 2021 07 19 03 59 44-7.060496136546E-05-5.229594535194E-12 0.000000000000E+00
     4.000000000000E+00 9.265625000000E+01 4.326965949786E-09 4.914152210507E-01
     4.857778549194E-06 8.292343351059E-03 6.182119250298E-06 5.153712585449E+03
     1.007840000000E+05-9.499490261078E-08-1.874448989410E-01 7.450580596924E-08
     9.732343124642E-01 2.668125000000E+02 1.227154265981E+00-8.223199672131E-09
    -6.178828801592E-11 1.000000000000E+00 2.167000000000E+03 0.000000000000E+00
     2.000000000000E+00 0.000000000000E+00-1.257285475731E-08 4.000000000000E+00
     9.378600000000E+04 4.000000000000E+00
G12 2021 07 19 04 00 00-7.060542702675E-05-5.229594535194E-12 0.000000000000E+00
     1.090000000000E+02 9.265625000000E+01 4.326608792051E-09 4.937486777914E-01
     4.857778549194E-06 8.292343234643E-03 6.182119250298E-06 5.153712587357E+03
     1.008000000000E+05-9.499490261078E-08-1.874450335295E-01 7.450580596924E-08
     9.732343197787E-01 2.668125000000E+02 1.227154428365E+00-8.223199672131E-09
    -6.178828801592E-11 1.000000000000E+00 2.167000000000E+03 0.000000000000E+00
     2.800000000000E+00 0.000000000000E+00-1.257285475731E-08 1.090000000000E+02
     9.361800000000E+04 4.000000000000E+00
G12 2021 07 19 05 59 44-7.064314559102E-05-5.229594535194E-12 0.000000000000E+00
     5.000000000000E+00 9.971875000000E+01 4.329823211659E-09 1.541685832580E+00
     4.956498742104E-06 8.292394806631E-03 6.508082151413E-06 5.153711093903E+03
     1.079840000000E+05-2.309679985046E-07-1.875044967606E-01-1.136213541031E-07
     9.732347089150E-01 2.600625000000E+02 1.227039644886E+00-8.072836266034E-09
     5.393081786361E-11 1.000000000000E+00 2.167000000000E+03 0.000000000000E+00
     2.000000000000E+00 0.000000000000E+00-1.257285475731E-08 5.000000000000E+00
     1.012320000000E+05 4.000000000000E+00
G12 2021 07 19 08 00 00-7.068086415529E-05-5.229594535194E-12 0.000000000000E+00
     6.000000000000E+00 1.099062500000E+02 4.306250801202E-09 2.594178992642E+00
     5.513429641724E-06 8.291648817249E-03 6.288290023804E-06 5.153711736679E+03
     1.152000000000E+05-4.842877388000E-08-1.875620903825E-01-1.769512891769E-07
     9.732357900114E-01 2.591250000000E+02 1.227037368586E+00-7.934259065166E-09
     6.928860043404E-11 1.000000000000E+00 2.167000000000E+03 0.000000000000E+00
     2.000000000000E+00 0.000000000000E+00-1.257285475731E-08 6.000000000000E+00
     1.080180000000E+05 4.000000000000E+00
G12 2021 07 19 10 00 00-7.071904838085E-05-5.229594535194E-12 0.000000000000E+00
     2.600000000000E+01 1.208125000000E+02 4.409469386385E-09-2.638931530685E+00
     6.236135959625E-06 8.290889207274E-03 6.403774023056E-06 5.153713193893E+03
     1.224000000000E+05 1.937150955200E-07-1.876207636379E-01-4.470348358154E-08
     9.732367511486E-01 2.615937500000E+02 1.227118447895E+00-8.028905864728E-09
     2.785830326729E-10 1.000000000000E+00 2.167000000000E+03 0.000000000000E+00
     2.000000000000E+00 0.000000000000E+00-1.257285475731E-08 2.600000000000E+01
     1.152180000000E+05 4.000000000000E+00
G12 2021 07 19 12 00 00-7.075723260641E-05-5.229594535194E-12 0.000000000000E+00
     2.700000000000E+01 1.180937500000E+02 4.380182452181E-09-1.588727774512E+00
     6.344169378281E-06 8.291315403767E-03 6.083399057388E-06 5.153713403702E+03
     1.296000000000E+05 1.695007085800E-07-1.876784933111E-01 8.940696716309E-08
     9.732386968296E-01 2.696875000000E+02 1.227071195641E+00-8.078550789781E-09
     2.757257707994E-10 1.000000000000E+00 2.167000000000E+03 0.000000000000E+00
     2.000000000000E+00 0.000000000000E+00-1.257285475731E-08 2.700000000000E+01
     1.224180000000E+05 4.000000000000E+00
G12 2021 07 19 14 00 00-7.079495117068E-05-5.229594535194E-12 0.000000000000E+00
     4.300000000000E+01 1.077500000000E+02 4.364467511876E-09-5.386504261638E-01
     5.727633833885E-06 8.290316443890E-03 6.722286343575E-06 5.153711410522E+03
     1.368000000000E+05 2.980232238770E-08-1.877371226790E-01 1.359730958939E-07
     9.732401904690E-01 2.650937500000E+02 1.227149335947E+00-8.179269270825E-09
     2.642967233051E-10 1.000000000000E+00 2.167000000000E+03 0.000000000000E+00
     2.000000000000E+00 0.000000000000E+00-1.257285475731E-08 4.300000000000E+01
     1.344790000000E+05 4.000000000000E+00 0.000000000000E+00 0.000000000000E+00
G12 2021 07 19 16 00 00-7.083313539624E-05-5.229594535194E-12 0.000000000000E+00
     6.200000000000E+01 1.043437500000E+02 4.175173912752E-09 5.114378940697E-01
     5.202367901802E-06 8.290981873870E-03 6.744638085365E-06 5.153712673187E+03
     1.440000000000E+05-1.173466444016E-07-1.877951171404E-01 4.470348358154E-08
     9.732417923643E-01 2.560312500000E+02 1.227217054425E+00-8.124266979758E-09
     1.350056235261E-10 1.000000000000E+00 2.167000000000E+03 0.000000000000E+00
     2.000000000000E+00 0.000000000000E+00-1.257285475731E-08 6.200000000000E+01
     1.435260000000E+05 4.000000000000E+00
G12 2021 07 19 18 00 00-7.087131962180E-05-5.229594535194E-12 0.000000000000E+00
     6.400000000000E+01 1.090625000000E+02 4.085527321469E-09 1.561675993708E+00
     5.599111318588E-06 8.291248232126E-03 7.027760148048E-06 5.153711790085E+03
     1.512000000000E+05-1.788139343262E-07-1.878538547642E-01-1.229345798492E-07
     9.732432801520E-01 2.480937500000E+02 1.227133036114E+00-8.015691028563E-09
     2.017941198208E-10 1.000000000000E+00 2.167000000000E+03 0.000000000000E+00
     2.000000000000E+00 0.000000000000E+00-1.257285475731E-08 6.400000000000E+01
     1.440180000000E+05 4.000000000000E+00
G12 2021 07 19 20 00 00-7.090903818607E-05-5.229594535194E-12 0.000000000000E+00
     6.700000000000E+01 1.187500000000E+02 3.961950745437E-09 2.611864242949E+00
     6.113201379776E-06 8.290627738461E-03 7.132068276405E-06 5.153711915970E+03
     1.584000000000E+05 5.774199962616E-08-1.879103906963E-01-6.332993507385E-08
     9.732457817419E-01 2.448437500000E+02 1.227099494328E+00-7.774609557980E-09
     1.832219176426E-10 1.000000000000E+00 2.167000000000E+03 0.000000000000E+00
     2.000000000000E+00 0.000000000000E+00-1.257285475731E-08 6.700000000000E+01
     1.512180000000E+05 4.000000000000E+00
G12 2021 07 19 22 00 00-7.094722241163E-05-5.229594535194E-12 0.000000000000E+00
     7.100000000000E+01 1.338125000000E+02 3.958022010361E-09-2.621245844428E+00
     6.975606083870E-06 8.288938086480E-03 7.482245564461E-06 5.153715076447E+03
     1.656000000000E+05 3.911554813385E-08-1.879662112615E-01-8.381903171539E-08
     9.732470544806E-01 2.415625000000E+02 1.227175917168E+00-7.766752087828E-09
     1.603638226540E-10 1.000000000000E+00 2.167000000000E+03 0.000000000000E+00
     2.000000000000E+00 0.000000000000E+00-1.257285475731E-08 7.100000000000E+01
     1.584180000000E+05 4.000000000000E+00
G13 2021 07 19 00 00 00 1.594997011125E-04 5.002220859751E-12 0.000000000000E+00
     8.900000000000E+01-1.943750000000E+01 4.790556688772E-09 1.424034803668E+00
    -9.797513484955E-07 5.139637272805E-03 7.858499884605E-06 5.153677160263E+03
     8.640000000000E+04-1.545995473862E-07-2.221389146369E+00 1.136213541031E-07
     9.680263255649E-01 2.327812500000E+02 9.554586991699E-01-8.107837723985E-09
    -2.421529437849E-10 1.000000000000E+00 2.167000000000E+03 0.000000000000E+00
     2.000000000000E+00 0.000000000000E+00-1.117587089539E-08 8.900000000000E+01
     7.921800000000E+04 4.000000000000E+00
G13 2021 07 19 01 59 44 1.595364883542E-04 5.002220859751E-12 0.000000000000E+00
     5.800000000000E+01-2.121875000000E+01 4.686266630387E-09 2.471777818988E+00
    -1.136213541031E-06 5.139417713508E-03 7.633119821548E-06 5.153678253174E+03
     9.358400000000E+04-5.960464477539E-08-2.221447035500E+00-7.450580596924E-08
     9.680255970317E-01 2.365312500000E+02 9.555621874578E-01-7.927830225950E-09
    -1.867934949846E-10 1.000000000000E+00 2.167000000000E+03 0.000000000000E+00
     2.000000000000E+00 0.000000000000E+00-1.117587089539E-08 5.800000000000E+01
     8.641800000000E+04 4.000000000000E+00
G13 2021 07 19 04 00 00 1.595728099346E-04 5.002220859751E-12 0.000000000000E+00
     6.100000000000E+01-2.896875000000E+01 4.723768192477E-09-2.758900171472E+00
    -1.676380634308E-06 5.140546825714E-03 7.448717951775E-06 5.153676160812E+03
     1.008000000000E+05 6.519258022308E-08-2.221504930483E+00-1.154839992523E-07
     9.680242423695E-01 2.398750000000E+02 9.555687091466E-01-7.998190299587E-09
    -1.089331089298E-10 1.000000000000E+00 2.167000000000E+03 0.000000000000E+00
     2.000000000000E+00 0.000000000000E+00-1.117587089539E-08 6.100000000000E+01
     9.361800000000E+04 4.000000000000E+00
G13 2021 07 19 06 00 00 1.596086658537E-04 5.002220859751E-12 0.000000000000E+00
     6.600000000000E+01-2.390625000000E+01 4.726625454351E-09-1.708960507122E+00
    -1.266598701477E-06 5.141669185832E-03 6.718561053276E-06 5.153673006058E+03
     1.080000000000E+05 1.080334186554E-07-2.221562607491E+00-4.470348358154E-08
     9.680236016114E-01 2.507187500000E+02 9.558110780994E-01-8.015333870829E-09
    -9.071806448581E-11 1.000000000000E+00 2.167000000000E+03 0.000000000000E+00
     2.000000000000E+00 0.000000000000E+00-1.117587089539E-08 6.600000000000E+01
     1.008180000000E+05 4.000000000000E+00
G13 2021 07 19 08 00 00 1.596445217729E-04 5.002220859751E-12 0.000000000000E+00
     7.000000000000E+01-2.171875000000E+01 4.725911138883E-09-6.588324423300E-01
    -1.005828380585E-06 5.141664645635E-03 7.009133696556E-06 5.153672504425E+03
     1.152000000000E+05 4.656612873077E-08-2.221620531733E+00 5.587935447693E-08
     9.680223537423E-01 2.497500000000E+02 9.558660004328E-01-8.122838348822E-09
    -1.203621564241E-10 1.000000000000E+00 2.167000000000E+03 0.000000000000E+00
     2.000000000000E+00 0.000000000000E+00-1.117587089539E-08 7.000000000000E+01
     1.080180000000E+05 4.000000000000E+00
G13 2021 07 19 10 00 00 1.596808433533E-04 5.002220859751E-12 0.000000000000E+00
     7.100000000000E+01-1.278125000000E+01 4.611263506206E-09 3.913703468544E-01
    -7.580965757370E-07 5.142947426066E-03 7.072463631630E-06 5.153674957275E+03
     1.224000000000E+05-3.725290298462E-08-2.221678599340E+00 7.264316082001E-08
     9.680214803802E-01 2.481250000000E+02 9.558451143514E-01-8.080336578452E-09
    -1.717928701483E-10 1.000000000000E+00 2.167000000000E+03 0.000000000000E+00
     2.000000000000E+00 0.000000000000E+00-1.117587089539E-08 7.100000000000E+01
     1.196470000000E+05 4.000000000000E+00 0.000000000000E+00 0.000000000000E+00
G13 2021 07 19 12 00 00 1.597166992724E-04 5.002220859751E-12 0.000000000000E+00
     7.200000000000E+01-1.350000000000E+01 4.566975947165E-09 1.441495788634E+00
    -7.692724466324E-07 5.143258022144E-03 7.141381502151E-06 5.153675748825E+03
     1.296000000000E+05-8.195638656616E-08-2.221736773740E+00 2.048909664154E-08
     9.680201915494E-01 2.451562500000E+02 9.558999869456E-01-8.060692903071E-09
    -1.728643433509E-10 1.000000000000E+00 2.167000000000E+03 0.000000000000E+00
     2.000000000000E+00 0.000000000000E+00-1.117587089539E-08 7.200000000000E+01
     1.224710000000E+05 4.000000000000E+00 0.000000000000E+00 0.000000000000E+00
G13 2021 07 19 14 00 00 1.597525551915E-04 5.002220859751E-12 0.000000000000E+00
     7.300000000000E+01-1.534375000000E+01 4.477329355882E-09 2.491569646460E+00
    -8.419156074524E-07 5.143039161339E-03 6.947666406631E-06 5.153676847458E+03
     1.368000000000E+05 1.676380634308E-08-2.221794545838E+00-5.960464477539E-08
     9.680195946788E-01 2.489375000000E+02 9.560055364851E-01-7.937830642508E-09
    -1.492919328940E-10 1.000000000000E+00 2.167000000000E+03 0.000000000000E+00
     2.000000000000E+00 0.000000000000E+00-1.117587089539E-08 7.300000000000E+01
     1.296750000000E+05 4.000000000000E+00 0.000000000000E+00 0.000000000000E+00
G13 2021 07 19 16 00 00 1.597884111106E-04 5.002220859751E-12 0.000000000000E+00
     7.400000000000E+01-2.193750000000E+01 4.525545649999E-09-2.741440399265E+00
    -1.031905412674E-06 5.144004593603E-03 6.826594471931E-06 5.153675056458E+03
     1.440000000000E+05 0.000000000000E+00-2.221851409464E+00-2.235174179077E-08
     9.680185399149E-01 2.516875000000E+02 9.560093912742E-01-7.907472235101E-09
    -1.700070814773E-10 1.000000000000E+00 2.167000000000E+03 0.000000000000E+00
     2.000000000000E+00 0.000000000000E+00-1.117587089539E-08 7.400000000000E+01
     1.368760000000E+05 4.000000000000E+00 0.000000000000E+00 0.000000000000E+00
G13 2021 07 19 18 00 00 1.598247326910E-04 5.002220859751E-12 0.000000000000E+00
     7.500000000000E+01-1.612500000000E+01 4.635550232131E-09-1.691492827843E+00
    -8.270144462585E-07 5.144961527549E-03 6.461516022682E-06 5.153672161102E+03
     1.512000000000E+05 1.266598701477E-07-2.221907952710E+00-5.401670932770E-08
     9.680169277791E-01 2.609687500000E+02 9.562429300534E-01-7.958188633357E-09
    -2.610823036973E-10 1.000000000000E+00 2.167000000000E+03 0.000000000000E+00
     2.000000000000E+00 0.000000000000E+00-1.117587089539E-08 7.500000000000E+01
     1.467780000000E+05 4.000000000000E+00
G13 2021 07 19 20 00 00 1.598605886102E-04 5.002220859751E-12 0.000000000000E+00
     8.500000000000E+01-1.296875000000E+01 4.827343935394E-09-6.414102173787E-01
    -7.692724466324E-07 5.144867463969E-03 6.327405571938E-06 5.153671178818E+03
     1.584000000000E+05-1.117587089539E-08-2.221965645811E+00 8.009374141693E-08
     9.680140575339E-01 2.584375000000E+02 9.563439650277E-01-8.145696443810E-09
    -3.000124967247E-10 1.000000000000E+00 2.167000000000E+03 0.000000000000E+00
     2.000000000000E+00 0.000000000000E+00-1.117587089539E-08 8.500000000000E+01
     1.512180000000E+05 4.000000000000E+00
G13 2021 07 19 22 00 00 1.598964445293E-04 5.002220859751E-12 0.000000000000E+00
     9.400000000000E+01-6.875000000000E+00 4.894132431689E-09 4.087824893744E-01
    -1.899898052216E-07 5.145751289092E-03 6.418675184250E-06 5.153672859192E+03
     1.656000000000E+05 3.539025783539E-08-2.222024768182E+00 3.166496753693E-08
     9.680118777859E-01 2.568437500000E+02 9.563359102007E-01-8.194627053395E-09
    -2.589393572922E-10 1.000000000000E+00 2.167000000000E+03 0.000000000000E+00
     2.000000000000E+00 0.000000000000E+00-1.117587089539E-08 9.400000000000E+01
     1.584180000000E+05 4.000000000000E+00
G13 2021 07 19 23 59 44 1.599327661097E-04 5.002220859751E-12 0.000000000000E+00
     6.000000000000E+00-7.906250000000E+00 4.893775273955E-09 1.456571560281E+00
    -3.855675458908E-07 5.146061419509E-03 6.763264536858E-06 5.153673688889E+03
     1.727840000000E+05-1.639127731323E-07-2.222084263597E+00 8.568167686462E-08
     9.680106869706E-01 2.538437500000E+02 9.563974829598E-01-8.113552247732E-09
    -1.071473202588E-10 1.000000000000E+00 2.167000000000E+03 0.000000000000E+00
     2.000000000000E+00 0.000000000000E+00-1.117587089539E-08 6.000000000000E+00
     1.714560000000E+05 4.000000000000E+00
G14 2021 07 19 00 00 00 4.413956776261E-05-8.981260180008E-12 0.000000000000E+00
     3.800000000000E+01 9.212500000000E+01 4.502330397276E-09-1.524878479412E+00
     4.852190613747E-06 8.955869125202E-04 5.761161446571E-06 5.153754570007E+03
     8.640000000000E+04-8.009374141693E-08-2.152701084412E-01 4.842877388000E-08
     9.566888801491E-01 2.677812500000E+02 2.965079155448E+00-8.150339494355E-09
     4.357324357192E-11 1.000000000000E+00 2.167000000000E+03 0.000000000000E+00
     2.000000000000E+00 0.000000000000E+00-7.916241884232E-09 2.940000000000E+02
     7.921800000000E+04 4.000000000000E+00
G14 2021 07 19 02 00 00 4.407530650496E-05-8.981260180008E-12 0.000000000000E+00
     3.900000000000E+01 9.056250000000E+01 4.551975322329E-09-4.737716039290E-01
     4.604458808899E-06 8.958287071437E-04 6.262212991714E-06 5.153756202698E+03
     9.360000000000E+04 2.048909664154E-08-2.153283998750E-01-2.980232238770E-08
     9.566886753405E-01 2.605312500000E+02 2.964102638613E+00-8.189269687382E-09
    -5.464513333200E-11 1.000000000000E+00 2.167000000000E+03 0.000000000000E+00
     2.000000000000E+00 0.000000000000E+00-7.916241884232E-09 2.950000000000E+02
     8.641800000000E+04 4.000000000000E+00
G14 2021 07 19 04 00 00 4.401104524732E-05-8.981260180008E-12 0.000000000000E+00
     4.000000000000E+01 9.628125000000E+01 4.724482507946E-09 5.760983172645E-01
     4.814937710762E-06 8.949122857302E-04 6.159767508507E-06 5.153754505157E+03
     1.008000000000E+05-6.705522537231E-08-2.153876114843E-01-1.490116119385E-08
     9.566878517177E-01 2.552500000000E+02 2.964364871067E+00-8.279273436399E-09
    -6.000249934494E-11 1.000000000000E+00 2.167000000000E+03 0.000000000000E+00
     2.000000000000E+00 0.000000000000E+00-7.916241884232E-09 2.960000000000E+02
     9.598200000000E+04 4.000000000000E+00
G14 2021 07 19 06 00 00 4.394678398967E-05-8.981260180008E-12 0.000000000000E+00
     4.100000000000E+01 1.153750000000E+02 4.778770483544E-09 1.623659987796E+00
     6.074085831642E-06 8.962830761448E-04 6.359070539474E-06 5.153759552002E+03
     1.080000000000E+05 9.872019290924E-08-2.154483225846E-01-6.146728992462E-08
     9.566874801365E-01 2.525625000000E+02 2.966935036730E+00-8.381777706114E-09
     5.643092200298E-11 1.000000000000E+00 2.167000000000E+03 0.000000000000E+00
     2.000000000000E+00 0.000000000000E+00-7.916241884232E-09 2.970000000000E+02
     1.008180000000E+05 4.000000000000E+00
G14 2021 07 19 08 00 00 4.388252273202E-05-8.981260180008E-12 0.000000000000E+00
     4.200000000000E+01 1.195625000000E+02 4.807700260013E-09 2.674837964023E+00
     6.232410669327E-06 8.967450121418E-04 6.156042218208E-06 5.153757606506E+03
     1.152000000000E+05-3.539025783539E-08-2.155091404779E-01 1.303851604462E-08
     9.566885071049E-01 2.591562500000E+02 2.965888637761E+00-8.327846888250E-09
     1.746501320219E-10 1.000000000000E+00 2.167000000000E+03 0.000000000000E+00
     2.000000000000E+00 0.000000000000E+00-7.916241884232E-09 2.980000000000E+02
     1.080180000000E+05 4.000000000000E+00
G14 2021 07 19 10 00 00 4.381826147437E-05-8.867573342286E-12 0.000000000000E+00
     4.300000000000E+01 1.141562500000E+02 4.709124725375E-09-2.558572426789E+00
     5.993992090225E-06 8.964363951236E-04 6.254762411118E-06 5.153758140564E+03
     1.224000000000E+05 4.656612873077E-08-2.155688450905E-01-2.421438694000E-08
     9.566902216449E-01 2.601562500000E+02 2.966244504287E+00-8.236414508296E-09
     1.850077063136E-10 1.000000000000E+00 2.167000000000E+03 0.000000000000E+00
     2.000000000000E+00 0.000000000000E+00-7.916241884232E-09 2.990000000000E+02
     1.173430000000E+05 4.000000000000E+00 0.000000000000E+00 0.000000000000E+00
G14 2021 07 19 12 00 00 4.375400021672E-05-8.867573342286E-12 0.000000000000E+00
     4.400000000000E+01 1.045625000000E+02 4.676980529298E-09-1.509385809760E+00
     5.315989255905E-06 8.973039221019E-04 6.331130862236E-06 5.153755979538E+03
     1.296000000000E+05 2.793967723846E-08-2.156278987046E-01 1.490116119385E-08
     9.566915470487E-01 2.568437500000E+02 2.967189533274E+00-8.211056309168E-09
     1.689356082747E-10 1.000000000000E+00 2.167000000000E+03 0.000000000000E+00
     2.000000000000E+00 0.000000000000E+00-7.916241884232E-09 3.000000000000E+02
     1.247580000000E+05 4.000000000000E+00
G14 2021 07 19 14 00 00 4.368973895907E-05-8.867573342286E-12 0.000000000000E+00
     4.500000000000E+01 1.014687500000E+02 4.562690054355E-09-4.579461979487E-01
     5.317851901054E-06 8.977063698694E-04 6.617978215218E-06 5.153758243561E+03
     1.368000000000E+05-3.911554813385E-08-2.156872171069E-01 2.607703208923E-08
     9.566930128926E-01 2.475000000000E+02 2.965880312294E+00-8.181055059495E-09
     2.182233755938E-10 1.000000000000E+00 2.167000000000E+03 0.000000000000E+00
     2.000000000000E+00 0.000000000000E+00-7.916241884232E-09 3.010000000000E+02
     1.296180000000E+05 4.000000000000E+00
G14 2021 07 19 16 00 00 4.362594336271E-05-8.867573342286E-12 0.000000000000E+00
     4.600000000000E+01 1.076250000000E+02 4.553403953266E-09 5.919832084197E-01
     5.660578608513E-06 8.963030995801E-04 7.187947630882E-06 5.153755628586E+03
     1.440000000000E+05-1.303851604462E-08-2.157460220249E-01 0.000000000000E+00
     9.566947698572E-01 2.386250000000E+02 2.966081576175E+00-8.146410759278E-09
     2.250093725435E-10 1.000000000000E+00 2.167000000000E+03 0.000000000000E+00
     2.800000000000E+00 0.000000000000E+00-7.916241884232E-09 3.020000000000E+02
     1.368180000000E+05 4.000000000000E+00
G14 2021 07 19 16 44 32 4.360126331449E-05-8.867573342286E-12 0.000000000000E+00
     4.700000000000E+01 1.162187500000E+02 4.506259132352E-09 9.807896713809E-01
     6.042420864105E-06 8.971065981314E-04 7.048249244690E-06 5.153757705688E+03
     1.466720000000E+05-1.490116119385E-08-2.157677858572E-01 3.725290298462E-09
     9.566953872087E-01 2.416875000000E+02 2.966990294072E+00-8.144982128342E-09
     2.242950570751E-10 1.000000000000E+00 2.167000000000E+03 0.000000000000E+00
     2.000000000000E+00 0.000000000000E+00-7.916241884232E-09 3.030000000000E+02
     1.395180000000E+05 4.000000000000E+00
G14 2021 07 19 18 00 00 4.356075078249E-05-8.867573342286E-12 0.000000000000E+00
     4.800000000000E+01 1.275937500000E+02 4.425541484424E-09 1.639285809325E+00
     6.536021828651E-06 8.976487442851E-04 7.390975952148E-06 5.153761032104E+03
     1.512000000000E+05-3.725290298462E-08-2.158045753211E-01-1.117587089539E-08
     9.566963922334E-01 2.336875000000E+02 2.968907933904E+00-8.138196131392E-09
     2.085801167705E-10 1.000000000000E+00 2.167000000000E+03 0.000000000000E+00
     2.000000000000E+00 0.000000000000E+00-7.916241884232E-09 3.040000000000E+02
     1.440180000000E+05 4.000000000000E+00
G14 2021 07 19 20 00 00 4.349648952484E-05-8.867573342286E-12 0.000000000000E+00
     4.900000000000E+01 1.343437500000E+02 4.451256841286E-09 2.690642246930E+00
     6.962567567825E-06 8.983499137685E-04 6.975606083870E-06 5.153758583069E+03
     1.584000000000E+05 2.421438694000E-08-2.158629750108E-01-3.539025783539E-08
     9.566976327879E-01 2.404062500000E+02 2.967679068088E+00-8.163911488254E-09
     1.589351917173E-10 1.000000000000E+00 2.167000000000E+03 0.000000000000E+00
     2.000000000000E+00 0.000000000000E+00-7.916241884232E-09 3.050000000000E+02
     1.512180000000E+05 4.000000000000E+00
G14 2021 07 19 22 00 00 4.343222826719E-05-8.867573342286E-12 0.000000000000E+00
     5.000000000000E+01 1.292500000000E+02 4.358038672661E-09-2.542703044028E+00
     6.748363375664E-06 8.978280238807E-04 7.012858986855E-06 5.153759510040E+03
     1.656000000000E+05 9.313225746155E-08-2.159215882866E-01 3.725290298462E-09
     9.566990093938E-01 2.432500000000E+02 2.967966597322E+00-8.106409093049E-09
     1.500062483624E-10 1.000000000000E+00 2.167000000000E+03 0.000000000000E+00
     2.000000000000E+00 0.000000000000E+00-7.916241884232E-09 3.060000000000E+02
     1.584180000000E+05 4.000000000000E+00
G15 2021 07 19 00 00 00-1.345779746771E-04 2.614797267597E-12 0.000000000000E+00
     5.500000000000E+01-1.987500000000E+01 5.871315992449E-09 1.077257378791E+00
    -8.512288331985E-07 1.335702696815E-02 7.016584277153E-06 5.153640232086E+03
     8.640000000000E+04-1.881271600723E-07-2.471335553983E+00 1.769512891769E-07
     9.291727574435E-01 2.320000000000E+02 1.000451290366E+00-8.841796867758E-09
    -1.921508609975E-10 1.000000000000E+00 2.167000000000E+03 0.000000000000E+00
     2.000000000000E+00 0.000000000000E+00-1.071020960808E-08 5.500000000000E+01
     7.927500000000E+04 4.000000000000E+00 0.000000000000E+00 0.000000000000E+00
G15 2021 07 19 02 00 00-1.345588825643E-04 2.614797267597E-12 0.000000000000E+00
     5.600000000000E+01-2.700000000000E+01 5.667378926223E-09 2.127380488679E+00
    -1.544132828712E-06 1.335700519849E-02 6.647780537605E-06 5.153642423630E+03
     9.360000000000E+04-1.247972249985E-07-2.471399192382E+00-3.036111593246E-07
     9.291738063558E-01 2.359375000000E+02 1.000538767016E+00-8.407493062976E-09
    -3.571577341961E-12 1.000000000000E+00 2.167000000000E+03 0.000000000000E+00
     2.000000000000E+00 0.000000000000E+00-1.071020960808E-08 5.600000000000E+01
     8.641800000000E+04 4.000000000000E+00
G15 2021 07 19 04 00 00-1.345397904515E-04 2.614797267597E-12 0.000000000000E+00
     5.700000000000E+01-2.384375000000E+01 5.608090742347E-09-3.105624332965E+00
    -1.462176442146E-06 1.335650950205E-02 6.426125764847E-06 5.153643545151E+03
     1.008000000000E+05 7.078051567078E-08-2.471459362203E+00-2.756714820862E-07
     9.291740228677E-01 2.393437500000E+02 1.000565854407E+00-8.357490980188E-09
     2.535819912792E-11 1.000000000000E+00 2.167000000000E+03 0.000000000000E+00
     2.000000000000E+00 0.000000000000E+00-1.071020960808E-08 5.700000000000E+01
     9.361800000000E+04 4.000000000000E+00
G15 2021 07 19 06 00 00-1.345206983387E-04 2.614797267597E-12 0.000000000000E+00
     5.800000000000E+01-2.181250000000E+01 5.561303079167E-09-2.055493504721E+00
    -1.335516571999E-06 1.335786504205E-02 5.342066287994E-06 5.153640382767E+03
     1.080000000000E+05 1.769512891769E-07-2.471520668711E+00-5.960464477539E-08
     9.291749298769E-01 2.515000000000E+02 1.000643451971E+00-8.386420756658E-09
     2.057228548969E-10 1.000000000000E+00 2.167000000000E+03 0.000000000000E+00
     2.000000000000E+00 0.000000000000E+00-1.071020960808E-08 5.800000000000E+01
     1.008180000000E+05 4.000000000000E+00
G15 2021 07 19 08 00 00-1.345016062260E-04 2.614797267597E-12 0.000000000000E+00
     6.300000000000E+01-1.075000000000E+01 5.628091575462E-09-1.005403759605E+00
    -2.197921276093E-07 1.335797482170E-02 5.770474672318E-06 5.153637338638E+03
     1.152000000000E+05 1.471489667892E-07-2.471580995063E+00 2.644956111908E-07
     9.291748786747E-01 2.484375000000E+02 1.000763197667E+00-8.671075470813E-09
     8.357490980188E-11 1.000000000000E+00 2.167000000000E+03 0.000000000000E+00
     2.000000000000E+00 0.000000000000E+00-1.071020960808E-08 6.300000000000E+01
     1.080180000000E+05 4.000000000000E+00
G15 2021 07 19 10 00 00-1.344825141132E-04 2.614797267597E-12 0.000000000000E+00
     7.600000000000E+01-9.218750000000E+00 5.588089909232E-09 4.480259178492E-02
    -3.669410943985E-07 1.335811859462E-02 6.055459380150E-06 5.153637531281E+03
     1.224000000000E+05-8.009374141693E-08-2.471643897615E+00 2.495944499969E-07
     9.291751610179E-01 2.472500000000E+02 1.000768003353E+00-8.737863967107E-09
     5.214502919263E-11 1.000000000000E+00 2.167000000000E+03 0.000000000000E+00
     2.000000000000E+00 0.000000000000E+00-1.071020960808E-08 7.600000000000E+01
     1.152180000000E+05 4.000000000000E+00
G15 2021 07 19 12 00 00-1.344634220004E-04 2.614797267597E-12 0.000000000000E+00
     8.700000000000E+01-9.718750000000E+00 5.582018227751E-09 1.094966323982E+00
    -4.619359970093E-07 1.335902488790E-02 6.638467311859E-06 5.153639644623E+03
     1.296000000000E+05-1.937150955200E-07-2.471705764421E+00 2.607703208923E-08
     9.291747748076E-01 2.396250000000E+02 1.000813745875E+00-8.702862509156E-09
    -1.235765760318E-10 1.000000000000E+00 2.167000000000E+03 0.000000000000E+00
     2.000000000000E+00 0.000000000000E+00-1.071020960808E-08 8.700000000000E+01
     1.235590000000E+05 4.000000000000E+00 0.000000000000E+00 0.000000000000E+00
G15 2021 07 19 14 00 00-1.344443298876E-04 2.614797267597E-12 0.000000000000E+00
     8.900000000000E+01-1.568750000000E+01 5.461298913592E-09 2.145100407219E+00
    -1.069158315659E-06 1.335897773970E-02 6.254762411118E-06 5.153641525269E+03
     1.368000000000E+05-5.401670932770E-08-2.471768370000E+00-2.812594175339E-07
     9.291754492128E-01 2.433125000000E+02 1.000888619486E+00-8.402850012431E-09
    -2.107230631757E-11 1.000000000000E+00 2.167000000000E+03 0.000000000000E+00
     2.000000000000E+00 0.000000000000E+00-1.071020960808E-08 8.900000000000E+01
     1.296770000000E+05 4.000000000000E+00 0.000000000000E+00 0.000000000000E+00
G15 2021 07 19 15 59 44-1.344261690974E-04 2.614797267597E-12 0.000000000000E+00
     3.200000000000E+01-1.359375000000E+01 5.467013437339E-09-3.090230631184E+00
    -7.078051567078E-07 1.335863594431E-02 5.964189767838E-06 5.153642303467E+03
     1.439840000000E+05 9.313225746155E-08-2.471828035114E+00-1.844018697739E-07
     9.291756057450E-01 2.456875000000E+02 1.000907445778E+00-8.308917528338E-09
    -2.571535686212E-11 1.000000000000E+00 2.167000000000E+03 0.000000000000E+00
     2.000000000000E+00 0.000000000000E+00-1.071020960808E-08 3.200000000000E+01
     1.422060000000E+05 4.000000000000E+00
G15 2021 07 19 16 00 00-1.344252377748E-04 2.614797267597E-12 0.000000000000E+00
     9.400000000000E+01-1.359375000000E+01 5.467013437339E-09-3.087896747271E+00
    -7.096678018570E-07 1.335863606073E-02 5.964189767838E-06 5.153642307281E+03
     1.440000000000E+05 9.313225746155E-08-2.471828177017E+00-1.844018697739E-07
     9.291756072079E-01 2.456875000000E+02 1.000907325819E+00-8.308917528338E-09
    -2.535819912792E-11 1.000000000000E+00 2.167000000000E+03 0.000000000000E+00
     2.000000000000E+00 0.000000000000E+00-1.071020960808E-08 9.400000000000E+01
     1.368780000000E+05 4.000000000000E+00 0.000000000000E+00 0.000000000000E+00
G15 2021 07 19 17 59 44-1.344070769846E-04 2.614797267597E-12 0.000000000000E+00
     3.300000000000E+01-1.125000000000E+01 5.519872782000E-09-2.040086547439E+00
    -5.532056093216E-07 1.335966459010E-02 5.476176738739E-06 5.153639837265E+03
     1.511840000000E+05 1.732259988785E-07-2.471888509221E+00-5.587935447693E-08
     9.291758632186E-01 2.552500000000E+02 1.000971392853E+00-8.331061307858E-09
     7.678891285216E-11 1.000000000000E+00 2.167000000000E+03 0.000000000000E+00
     2.000000000000E+00 0.000000000000E+00-1.071020960808E-08 3.300000000000E+01
     1.505460000000E+05 4.000000000000E+00
G15 2021 07 19 20 00 00-1.343879848719E-04 2.614797267597E-12 0.000000000000E+00
     3.400000000000E+01-3.125000000000E-02 5.748096574152E-09-9.876678382042E-01
     1.043081283569E-07 1.335969823413E-02 5.720183253288E-06 5.153636655807E+03
     1.584000000000E+05 1.024454832077E-07-2.471948602970E+00 3.073364496231E-07
     9.291746475337E-01 2.510937500000E+02 1.001096466498E+00-8.665003789331E-09
    -5.535944880039E-11 1.000000000000E+00 2.167000000000E+03 0.000000000000E+00
     2.000000000000E+00 0.000000000000E+00-1.071020960808E-08 3.400000000000E+01
     1.512180000000E+05 4.000000000000E+00
G15 2021 07 19 22 00 00-1.343688927591E-04 2.614797267597E-12 0.000000000000E+00
     3.500000000000E+01-7.812500000000E-01 5.893459771970E-09 6.252671328858E-02
     1.825392246246E-07 1.335948624182E-02 5.831941962242E-06 5.153636060715E+03
     1.656000000000E+05-6.519258022308E-08-2.472012298423E+00 1.415610313416E-07
     9.291737185807E-01 2.484375000000E+02 1.001115540023E+00-8.847868549240E-09
    -1.571494030463E-11 1.000000000000E+00 2.167000000000E+03 0.000000000000E+00
     2.000000000000E+00 0.000000000000E+00-1.071020960808E-08 3.500000000000E+01
     1.584180000000E+05 4.000000000000E+00
G16 2021 07 19 00 00 00-3.593270666897E-04-6.139089236967E-12 0.000000000000E+00
     4.300000000000E+01 9.812500000000E+01 4.177674016892E-09 2.869030950038E+00
     4.891306161880E-06 1.217623974662E-02 6.018206477165E-06 5.153729101181E+03
     8.640000000000E+04-6.519258022308E-08-1.686163093975E-01-1.322478055954E-07
     9.732895346958E-01 2.689375000000E+02 6.789314313964E-01-7.899971922683E-09
     8.464638300447E-11 1.000000000000E+00 2.167000000000E+03 0.000000000000E+00
     2.000000000000E+00 0.000000000000E+00-1.024454832077E-08 4.300000000000E+01
     7.927700000000E+04 4.000000000000E+00 0.000000000000E+00 0.000000000000E+00
G16 2021 07 19 02 00 00-3.593717701733E-04-6.139089236967E-12 0.000000000000E+00
     4.400000000000E+01 1.074687500000E+02 4.233390623426E-09-2.364019214752E+00
     5.535781383514E-06 1.217506290413E-02 5.908310413361E-06 5.153731172562E+03
     9.360000000000E+04 8.195638656616E-08-1.686740288303E-01-1.601874828339E-07
     9.732902003235E-01 2.723437500000E+02 6.789402410891E-01-7.976403677801E-09
     1.792931825664E-10 1.000000000000E+00 2.167000000000E+03 0.000000000000E+00
     2.000000000000E+00 0.000000000000E+00-1.024454832077E-08 4.400000000000E+01
     8.641800000000E+04 4.000000000000E+00
G16 2021 07 19 04 00 00-3.594160079956E-04-6.139089236967E-12 0.000000000000E+00
     4.500000000000E+01 1.048125000000E+02 4.292321649569E-09-1.313893448205E+00
     5.485489964485E-06 1.217556954361E-02 5.591660737991E-06 5.153730510712E+03
     1.008000000000E+05 2.980232238770E-07-1.687309568245E-01-7.823109626770E-08
     9.732909815218E-01 2.787500000000E+02 6.789586958007E-01-8.085336786731E-09
     6.321691895271E-11 1.000000000000E+00 2.167000000000E+03 0.000000000000E+00
     2.000000000000E+00 0.000000000000E+00-1.024454832077E-08 4.500000000000E+01
     9.804600000000E+04 4.000000000000E+00
G16 2021 07 19 06 00 00-3.594607114792E-04-6.139089236967E-12 0.000000000000E+00
     4.700000000000E+01 9.756250000000E+01 4.453042629957E-09-2.637143656076E-01
     5.183741450310E-06 1.217528304551E-02 5.539506673813E-06 5.153730684280E+03
     1.080000000000E+05 9.126961231232E-08-1.687898773130E-01 1.266598701477E-07
     9.732900745126E-01 2.777812500000E+02 6.789238329999E-01-8.343561828555E-09
     1.107188976008E-11 1.000000000000E+00 2.167000000000E+03 0.000000000000E+00
     2.000000000000E+00 0.000000000000E+00-1.024454832077E-08 4.700000000000E+01
     1.008180000000E+05 4.000000000000E+00
G16 2021 07 19 08 00 00-3.595049493015E-04-6.139089236967E-12 0.000000000000E+00
     5.700000000000E+01 9.746875000000E+01 4.452328314488E-09 7.863794566608E-01
     5.366280674934E-06 1.217550493311E-02 6.007030606270E-06 5.153731416702E+03
     1.152000000000E+05-2.607703208923E-08-1.688492732500E-01 1.527369022369E-07
     9.732900818272E-01 2.691562500000E+02 6.789758733848E-01-8.279987751868E-09
    -6.571702309208E-11 1.000000000000E+00 2.167000000000E+03 0.000000000000E+00
     2.000000000000E+00 0.000000000000E+00-1.024454832077E-08 5.700000000000E+01
     1.080180000000E+05 4.000000000000E+00
G16 2021 07 19 09 59 44-3.595501184464E-04-6.139089236967E-12 0.000000000000E+00
     2.000000000000E+00 9.996875000000E+01 4.420541276145E-09 1.834157650771E+00
     5.219131708145E-06 1.217620156240E-02 6.640329957008E-06 5.153732473373E+03
     1.223840000000E+05-3.688037395477E-07-1.689096434904E-01 7.823109626770E-08
     9.732907050303E-01 2.600312500000E+02 6.790087349136E-01-8.110337828125E-09
     1.539349834385E-10 1.000000000000E+00 2.167000000000E+03 0.000000000000E+00
     2.000000000000E+00 0.000000000000E+00-1.024454832077E-08 2.000000000000E+00
     1.152180000000E+05 4.000000000000E+00
G16 2021 07 19 12 00 00-3.595943562686E-04-6.139089236967E-12 0.000000000000E+00
     9.000000000000E+00 1.092812500000E+02 4.303036381594E-09 2.886735692266E+00
     5.573034286499E-06 1.217670296319E-02 6.956979632378E-06 5.153730222702E+03
     1.296000000000E+05-1.192092895508E-07-1.689672766110E-01-1.713633537292E-07
     9.732934538533E-01 2.529062500000E+02 6.789097202292E-01-7.813896908742E-09
     2.185805333280E-10 1.000000000000E+00 2.167000000000E+03 0.000000000000E+00
     2.000000000000E+00 0.000000000000E+00-1.024454832077E-08 9.000000000000E+00
     1.224180000000E+05 4.000000000000E+00
G16 2021 07 19 14 00 00-3.596390597522E-04-6.139089236967E-12 0.000000000000E+00
     1.200000000000E+01 1.240625000000E+02 4.241605251313E-09-2.346300753278E+00
     6.021931767464E-06 1.217481784988E-02 6.772577762604E-06 5.153733619690E+03
     1.368000000000E+05 1.210719347000E-07-1.690249214350E-01-2.086162567139E-07
     9.732951362091E-01 2.548437500000E+02 6.789043659490E-01-7.937473484774E-09
     3.753727786401E-10 1.000000000000E+00 2.167000000000E+03 0.000000000000E+00
     2.000000000000E+00 0.000000000000E+00-1.024454832077E-08 1.200000000000E+01
     1.297560000000E+05 4.000000000000E+00
G16 2021 07 19 16 00 00-3.596832975745E-04-6.139089236967E-12 0.000000000000E+00
     6.000000000000E+01 1.221875000000E+02 4.170173704473E-09-1.296190651658E+00
     6.401911377907E-06 1.217541040387E-02 6.055459380150E-06 5.153732620239E+03
     1.440000000000E+05 2.980232238770E-07-1.690817367844E-01-8.568167686462E-08
     9.732975353948E-01 2.625625000000E+02 6.789368924696E-01-8.031763126602E-09
     2.996553389905E-10 1.000000000000E+00 2.167000000000E+03 0.000000000000E+00
     2.000000000000E+00 0.000000000000E+00-1.024454832077E-08 6.000000000000E+01
     1.368180000000E+05 4.000000000000E+00
G16 2021 07 19 18 00 00-3.597280010581E-04-6.139089236967E-12 0.000000000000E+00
     6.100000000000E+01 1.131875000000E+02 4.154458764169E-09-2.459841949376E-01
     6.143003702164E-06 1.217541249935E-02 6.342306733131E-06 5.153733676910E+03
     1.512000000000E+05 1.583248376846E-07-1.691401189192E-01 1.341104507446E-07
     9.732986106396E-01 2.647187500000E+02 6.788715366044E-01-8.225699776270E-09
     2.442958901901E-10 1.000000000000E+00 2.167000000000E+03 0.000000000000E+00
     2.000000000000E+00 0.000000000000E+00-1.024454832077E-08 6.100000000000E+01
     1.440180000000E+05 4.000000000000E+00
G16 2021 07 19 20 00 00-3.597722388804E-04-6.139089236967E-12 0.000000000000E+00
     6.600000000000E+01 1.091562500000E+02 4.038025342821E-09 8.041170282333E-01
     5.848705768585E-06 1.217511272989E-02 6.707385182381E-06 5.153733402252E+03
     1.584000000000E+05-1.788139343262E-07-1.691973555890E-01 1.676380634308E-07
     9.733001510923E-01 2.573437500000E+02 6.789115459510E-01-8.046406593704E-09
     1.107188976008E-11 1.000000000000E+00 2.167000000000E+03 0.000000000000E+00
     2.000000000000E+00 0.000000000000E+00-1.024454832077E-08 6.600000000000E+01
     1.512180000000E+05 4.000000000000E+00
G16 2021 07 19 22 00 00-3.598169423640E-04-6.139089236967E-12 0.000000000000E+00
     6.700000000000E+01 1.107500000000E+02 4.056240387265E-09 1.854218020263E+00
     5.664303898811E-06 1.217579492368E-02 7.310882210732E-06 5.153734579086E+03
     1.656000000000E+05-2.644956111908E-07-1.692553983267E-01 1.862645149231E-09
     9.733002447191E-01 2.480312500000E+02 6.789506336591E-01-7.982118201548E-09
     2.607251459631E-11 1.000000000000E+00 2.167000000000E+03 0.000000000000E+00
     2.000000000000E+00 0.000000000000E+00-1.024454832077E-08 6.700000000000E+01
     1.584520000000E+05 4.000000000000E+00 0.000000000000E+00 0.000000000000E+00
G17 2021 07 19 00 00 00 4.758904688060E-04 5.798028723802E-12 0.000000000000E+00
     8.200000000000E+01-3.462500000000E+01 3.907662769839E-09 1.997681691552E+00
    -1.918524503708E-06 1.337772875559E-02 3.721565008163E-06 5.153632799149E+03
     8.640000000000E+04 2.011656761169E-07 8.487519754580E-01-1.788139343262E-07
     9.817405944649E-01 3.149062500000E+02-1.563137840931E+00-7.899257607215E-09
    -1.089331089298E-10 1.000000000000E+00 2.167000000000E+03 0.000000000000E+00
     2.800000000000E+00 0.000000000000E+00-1.117587089539E-08 8.200000000000E+01
     7.921800000000E+04 4.000000000000E+00
G17 2021 07 19 02 00 00 4.759323783219E-04 5.798028723802E-12 0.000000000000E+00
     8.400000000000E+01-3.568750000000E+01 3.959093483564E-09 3.047876444928E+00
    -1.713633537292E-06 1.337847625837E-02 3.416091203690E-06 5.153631767273E+03
     9.360000000000E+04 1.527369022369E-07 8.486957540533E-01-5.029141902924E-08
     9.817397869342E-01 3.234687500000E+02-1.563131477237E+00-7.833183426389E-09
    -1.428630936784E-10 1.000000000000E+00 2.167000000000E+03 0.000000000000E+00
     2.800000000000E+00 0.000000000000E+00-1.117587089539E-08 8.400000000000E+01
     8.641800000000E+04 4.000000000000E+00
G17 2021 07 19 04 00 00 4.759742878377E-04 5.798028723802E-12 0.000000000000E+00
     8.900000000000E+01-2.959375000000E+01 4.095170580292E-09-2.185134133299E+00
    -1.445412635803E-06 1.338020991534E-02 2.913177013397E-06 5.153628543854E+03
     1.008000000000E+05 3.278255462646E-07 8.486397681784E-01 6.891787052155E-08
     9.817383488857E-01 3.358437500000E+02-1.563102150119E+00-7.932116118761E-09
    -2.317953694933E-10 1.000000000000E+00 2.167000000000E+03 0.000000000000E+00
     4.000000000000E+00 0.000000000000E+00-1.117587089539E-08 8.900000000000E+01
     9.577900000000E+04 4.000000000000E+00 0.000000000000E+00 0.000000000000E+00
G17 2021 07 19 06 00 00 4.760161973536E-04 5.798028723802E-12 0.000000000000E+00
     9.000000000000E+01-3.225000000000E+01 4.363396038674E-09-1.134930829167E+00
    -1.545995473862E-06 1.338000711985E-02 3.021210432053E-06 5.153628505707E+03
     1.080000000000E+05-1.732259988785E-07 8.485811797723E-01 2.533197402954E-07
     9.817341093491E-01 3.351562500000E+02-1.563099530032E+00-8.448923360143E-09
    -2.771544017362E-10 1.000000000000E+00 2.167000000000E+03 0.000000000000E+00
     4.000000000000E+00 0.000000000000E+00-1.117587089539E-08 9.000000000000E+01
     1.008250000000E+05 4.000000000000E+00 0.000000000000E+00 0.000000000000E+00
G17 2021 07 19 07 59 44 4.760543815792E-04 5.798028723802E-12 0.000000000000E+00
     7.000000000000E+00-3.065625000000E+01 4.372324982028E-09-8.705506427286E-02
    -1.527369022369E-06 1.338054810185E-02 3.272667527199E-06 5.153629381180E+03
     1.151840000000E+05-1.955777406693E-07 8.485198644868E-01 6.519258022308E-08
     9.817321007626E-01 3.300312500000E+02-1.563101348440E+00-8.518211960577E-09
    -2.728685089258E-10 1.000000000000E+00 2.167000000000E+03 0.000000000000E+00
     2.000000000000E+00 0.000000000000E+00-1.117587089539E-08 7.000000000000E+00
     1.084560000000E+05 4.000000000000E+00
G17 2021 07 19 08 00 00 4.760585725307E-04 5.798028723802E-12 0.000000000000E+00
     9.100000000000E+01-3.065625000000E+01 4.371967824294E-09-8.472121400720E-02
    -1.527369022369E-06 1.338054577354E-02 3.272667527199E-06 5.153629383087E+03
     1.152000000000E+05-1.955777406693E-07 8.485197284354E-01 6.519258022308E-08
     9.817320788188E-01 3.300312500000E+02-1.563101399642E+00-8.517854802842E-09
    -2.725113511916E-10 1.000000000000E+00 2.167000000000E+03 0.000000000000E+00
     4.000000000000E+00 0.000000000000E+00-1.117587089539E-08 9.100000000000E+01
     1.080180000000E+05 4.000000000000E+00
G17 2021 07 19 09 59 44 4.760962910950E-04 5.798028723802E-12 0.000000000000E+00
     8.000000000000E+00-2.896875000000E+01 4.393397288346E-09 9.631646464850E-01
    -1.706182956696E-06 1.338076114189E-02 3.565102815628E-06 5.153629611969E+03
     1.223840000000E+05-2.942979335785E-07 8.484583297636E-01-1.098960638046E-07
     9.817302750408E-01 3.266250000000E+02-1.563114211878E+00-8.436779997180E-09
    -2.364384200378E-10 1.000000000000E+00 2.167000000000E+03 0.000000000000E+00
     2.000000000000E+00 0.000000000000E+00-1.117587089539E-08 8.000000000000E+00
     1.221780000000E+05 4.000000000000E+00
G17 2021 07 19 12 00 00 4.761382006109E-04 5.798028723802E-12 0.000000000000E+00
     9.000000000000E+00-2.490625000000E+01 4.222675891400E-09 2.015602988081E+00
    -1.544132828712E-06 1.338052155916E-02 2.581626176834E-06 5.153632144928E+03
     1.296000000000E+05 1.452863216400E-07 8.483989294379E-01-1.974403858185E-07
     9.817307738959E-01 3.365312500000E+02-1.563012704381E+00-7.986761252093E-09
    -2.089372745047E-10 1.000000000000E+00 2.167000000000E+03 0.000000000000E+00
     2.000000000000E+00 0.000000000000E+00-1.117587089539E-08 9.000000000000E+00
     1.224180000000E+05 4.000000000000E+00
G17 2021 07 19 14 00 00 4.761801101267E-04 5.798028723802E-12 0.000000000000E+00
     1.300000000000E+01-2.040625000000E+01 4.324465845646E-09 3.065767422479E+00
    -1.002103090286E-06 1.338052062783E-02 2.386048436165E-06 5.153632711411E+03
     1.368000000000E+05 3.334134817123E-07 8.483406248379E-01-6.705522537231E-08
     9.817293914383E-01 3.418437500000E+02-1.562972948120E+00-8.042477858627E-09
    -7.321733551020E-11 1.000000000000E+00 2.167000000000E+03 0.000000000000E+00
     2.000000000000E+00 0.000000000000E+00-1.117587089539E-08 1.300000000000E+01
     1.296180000000E+05 4.000000000000E+00
G17 2021 07 19 16 00 00 4.762220196426E-04 5.798028723802E-12 0.000000000000E+00
     2.100000000000E+01-1.265625000000E+01 4.315894060025E-09-2.167253175274E+00
    -4.060566425323E-07 1.338220795151E-02 1.788139343262E-06 5.153629438400E+03
     1.440000000000E+05 2.179294824600E-07 8.482822587953E-01 1.508742570877E-07
     9.817296533006E-01 3.523750000000E+02-1.562931477318E+00-8.021048394576E-09
     6.071681481333E-11 1.000000000000E+00 2.167000000000E+03 0.000000000000E+00
     2.000000000000E+00 0.000000000000E+00-1.117587089539E-08 2.100000000000E+01
     1.368180000000E+05 4.000000000000E+00
G17 2021 07 19 18 00 00 4.762634634972E-04 5.798028723802E-12 0.000000000000E+00
     2.700000000000E+01-1.396875000000E+01 4.435541900981E-09-1.117045842266E+00
    -4.135072231293E-07 1.338210958056E-02 2.264976501465E-06 5.153629459381E+03
     1.512000000000E+05-2.179294824600E-07 8.482232271250E-01 2.533197402954E-07
     9.817280045920E-01 3.523437500000E+02-1.562932147335E+00-8.450351991079E-09
     3.643008888800E-11 1.000000000000E+00 2.167000000000E+03 0.000000000000E+00
     2.000000000000E+00 0.000000000000E+00-1.117587089539E-08 2.700000000000E+01
     1.440180000000E+05 4.000000000000E+00
G17 2021 07 19 20 00 00 4.763053730130E-04 5.798028723802E-12 0.000000000000E+00
     5.300000000000E+01-1.418750000000E+01 4.321251426038E-09-6.684562050269E-02
    -9.592622518539E-07 1.338238082826E-02 2.244487404823E-06 5.153629804611E+03
     1.584000000000E+05-2.682209014893E-07 8.481619030620E-01 4.284083843231E-08
     9.817282167151E-01 3.488750000000E+02-1.562925094606E+00-8.508925859488E-09
     1.714357124141E-11 1.000000000000E+00 2.167000000000E+03 0.000000000000E+00
     2.800000000000E+00 0.000000000000E+00-1.117587089539E-08 5.300000000000E+01
     1.512180000000E+05 4.000000000000E+00
G17 2021 07 19 22 00 00 4.763472825289E-04 5.798028723802E-12 0.000000000000E+00
     5.400000000000E+01-1.346875000000E+01 4.245891144123E-09 9.833682722300E-01
    -8.232891559601E-07 1.338275359012E-02 2.283602952957E-06 5.153630359650E+03
     1.656000000000E+05-2.700835466385E-07 8.481006916437E-01-1.471489667892E-07
     9.817280982187E-01 3.445625000000E+02-1.562933484442E+00-8.470709981929E-09
    -1.785788670980E-11 1.000000000000E+00 2.167000000000E+03 0.000000000000E+00
     2.800000000000E+00 0.000000000000E+00-1.117587089539E-08 5.400000000000E+01
     1.584180000000E+05 4.000000000000E+00
G18 2021 07 19 00 00 00 3.399862907827E-04-2.728484105319E-12 0.000000000000E+00
     1.330000000000E+02-8.650000000000E+01 4.099456473103E-09 9.338704624247E-02
    -4.403293132782E-06 1.683818292804E-03 9.737908840179E-06 5.153660268784E+03
     8.640000000000E+04 2.607703208923E-08 1.857059283665E+00 1.676380634308E-08
     9.685036025882E-01 1.941562500000E+02 2.887231694641E+00-7.936402011571E-09
     1.678641350722E-10 1.000000000000E+00 2.167000000000E+03 0.000000000000E+00
     2.000000000000E+00 0.000000000000E+00-8.381903171539E-09 6.450000000000E+02
     7.927800000000E+04 4.000000000000E+00 0.000000000000E+00 0.000000000000E+00
G18 2021 07 19 02 00 00 3.399662673473E-04-2.728484105319E-12 0.000000000000E+00
     1.340000000000E+02-7.743750000000E+01 4.021953244782E-09 1.143052948881E+00
    -3.997236490250E-06 1.684316084720E-03 9.769573807716E-06 5.153661993027E+03
     9.360000000000E+04 1.676380634308E-08 1.857002461001E+00 8.754432201385E-08
     9.685049543245E-01 1.947812500000E+02 2.887751551358E+00-7.883899824644E-09
     1.410773050075E-10 1.000000000000E+00 2.167000000000E+03 0.000000000000E+00
     2.000000000000E+00 0.000000000000E+00-8.381903171539E-09 6.460000000000E+02
     8.641800000000E+04 4.000000000000E+00
G18 2021 07 19 04 00 00 3.399462439120E-04-2.728484105319E-12 0.000000000000E+00
     1.350000000000E+02-7.384375000000E+01 4.061240595544E-09 2.194233714893E+00
    -3.831461071968E-06 1.685003284365E-03 9.054318070412E-06 5.153658720016E+03
     1.008000000000E+05-5.029141902924E-08 1.856946401980E+00-3.539025783539E-08
     9.685056141006E-01 2.090000000000E+02 2.886755374366E+00-7.860684571922E-09
     2.750114553310E-11 1.000000000000E+00 2.167000000000E+03 0.000000000000E+00
     2.000000000000E+00 0.000000000000E+00-8.381903171539E-09 6.470000000000E+02
     9.361800000000E+04 4.000000000000E+00
G18 2021 07 19 06 00 00 3.399262204766E-04-2.728484105319E-12 0.000000000000E+00
     1.360000000000E+02-7.453125000000E+01 4.077669851317E-09-3.038565923713E+00
    -3.885477781296E-06 1.684496062808E-03 8.657574653625E-06 5.153659324646E+03
     1.080000000000E+05 0.000000000000E+00 1.856889852881E+00 1.862645149231E-09
     9.685055190109E-01 2.170000000000E+02 2.886556910510E+00-7.899971922683E-09
    -7.143154683922E-12 1.000000000000E+00 2.167000000000E+03 0.000000000000E+00
     2.000000000000E+00 0.000000000000E+00-8.381903171539E-09 6.480000000000E+02
     1.074360000000E+05 4.000000000000E+00
G18 2021 07 19 08 00 00 3.399061970413E-04-2.728484105319E-12 0.000000000000E+00
     1.370000000000E+02-8.525000000000E+01 4.077312693582E-09-1.988979249792E+00
    -4.449859261513E-06 1.684949616902E-03 8.668750524521E-06 5.153657510757E+03
     1.152000000000E+05-9.313225746155E-09 1.856833173583E+00 4.656612873077E-08
     9.685055541210E-01 2.175937500000E+02 2.887156537224E+00-7.867113411137E-09
    -2.500104139373E-11 1.000000000000E+00 2.167000000000E+03 0.000000000000E+00
     2.000000000000E+00 0.000000000000E+00-8.381903171539E-09 6.490000000000E+02
     1.080180000000E+05 4.000000000000E+00
G18 2021 07 19 10 00 00 3.398861736059E-04-2.728484105319E-12 0.000000000000E+00
     1.380000000000E+02-9.587500000000E+01 4.096599211229E-09-9.389085972203E-01
    -4.975125193596E-06 1.685656257905E-03 8.875504136086E-06 5.153657285690E+03
     1.224000000000E+05-4.097819328308E-08 1.856777151136E+00-8.381903171539E-08
     9.685050611176E-01 2.152812500000E+02 2.887274239224E+00-7.855327205909E-09
    -1.339341503235E-10 1.000000000000E+00 2.167000000000E+03 0.000000000000E+00
     2.000000000000E+00 0.000000000000E+00-8.381903171539E-09 6.500000000000E+02
     1.152180000000E+05 4.000000000000E+00
G18 2021 07 19 12 00 00 3.398661501706E-04-2.728484105319E-12 0.000000000000E+00
     1.390000000000E+02-1.121875000000E+02 4.149815713624E-09 1.120901832461E-01
    -6.040558218956E-06 1.687313080765E-03 9.026378393173E-06 5.153661203384E+03
     1.296000000000E+05 2.793967723846E-08 1.856720692738E+00 1.676380634308E-08
     9.685034914065E-01 2.101250000000E+02 2.886461302962E+00-7.947473901331E-09
    -2.000083311498E-10 1.000000000000E+00 2.167000000000E+03 0.000000000000E+00
     2.000000000000E+00 0.000000000000E+00-8.381903171539E-09 6.510000000000E+02
     1.225380000000E+05 4.000000000000E+00
G18 2021 07 19 14 00 00 3.398461267352E-04-2.728484105319E-12 0.000000000000E+00
     1.400000000000E+02-1.028750000000E+02 4.262320399896E-09 1.161754410843E+00
    -5.334615707397E-06 1.687663607299E-03 8.789822459221E-06 5.153662731171E+03
     1.368000000000E+05-1.862645149231E-09 1.856662970379E+00-6.332993507385E-08
     9.685018002732E-01 2.090937500000E+02 2.886983689064E+00-8.027834391525E-09
    -1.717928701483E-10 1.000000000000E+00 2.167000000000E+03 0.000000000000E+00
     2.000000000000E+00 0.000000000000E+00-8.381903171539E-09 6.520000000000E+02
     1.296180000000E+05 4.000000000000E+00
G18 2021 07 19 16 00 00 3.398261032999E-04-2.728484105319E-12 0.000000000000E+00
     1.410000000000E+02-9.609375000000E+01 4.389468553270E-09 2.212783012894E+00
    -4.908069968224E-06 1.688508898951E-03 8.400529623032E-06 5.153659881592E+03
     1.440000000000E+05 4.656612873077E-08 1.856604370270E+00 9.313225746155E-08
     9.685009766503E-01 2.222187500000E+02 2.886141732896E+00-8.045692278235E-09
    -3.571577341961E-11 1.000000000000E+00 2.167000000000E+03 0.000000000000E+00
     2.000000000000E+00 0.000000000000E+00-8.381903171539E-09 6.530000000000E+02
     1.368180000000E+05 4.000000000000E+00
G18 2021 07 19 16 29 36 3.398219123483E-04-2.728484105319E-12 0.000000000000E+00
     1.420000000000E+02-8.987500000000E+01 4.409112228651E-09 2.472194196194E+00
    -4.619359970093E-06 1.689129625447E-03 8.242204785347E-06 5.153658296585E+03
     1.457760000000E+05-1.862645149231E-08 1.856589919565E+00 9.499490261078E-08
     9.685009868907E-01 2.255937500000E+02 2.885777204432E+00-8.023548498715E-09
    -2.857261873569E-12 1.000000000000E+00 2.167000000000E+03 0.000000000000E+00
     2.000000000000E+00 0.000000000000E+00-8.381903171539E-09 6.540000000000E+02
     1.386480000000E+05 4.000000000000E+00
G18 2021 07 19 18 00 00 3.398070111871E-04-2.728484105319E-12 0.000000000000E+00
     1.430000000000E+02-9.234375000000E+01 4.330894684862E-09-3.019829256627E+00
    -4.678964614868E-06 1.688477932476E-03 8.050352334976E-06 5.153659444809E+03
     1.512000000000E+05-4.097819328308E-08 1.856546336310E+00-5.587935447693E-09
     9.685013555461E-01 2.306562500000E+02 2.885758076778E+00-7.953545582813E-09
     3.571577341961E-11 1.000000000000E+00 2.167000000000E+03 0.000000000000E+00
     2.000000000000E+00 0.000000000000E+00-8.381903171539E-09 6.550000000000E+02
     1.509730000000E+05 4.000000000000E+00 0.000000000000E+00 0.000000000000E+00
G18 2021 07 19 20 00 00 3.397869877517E-04-2.842170943040E-12 0.000000000000E+00
     1.440000000000E+02-1.013437500000E+02 4.284464179416E-09-1.970123306606E+00
    -5.334615707397E-06 1.688620890491E-03 8.080154657364E-06 5.153658300400E+03
     1.584000000000E+05-2.607703208923E-08 1.856489054289E+00-2.048909664154E-08
     9.685016217972E-01 2.335625000000E+02 2.886239865441E+00-7.956045686952E-09
     4.143029716675E-11 1.000000000000E+00 2.167000000000E+03 0.000000000000E+00
     2.000000000000E+00 0.000000000000E+00-8.381903171539E-09 6.560000000000E+02
     1.512760000000E+05 4.000000000000E+00 0.000000000000E+00 0.000000000000E+00
G18 2021 07 19 22 00 00 3.397664986551E-04-2.842170943040E-12 0.000000000000E+00
     1.450000000000E+02-1.121562500000E+02 4.216604209919E-09-9.203934349495E-01
    -5.977228283882E-06 1.689187716693E-03 7.595866918564E-06 5.153656982422E+03
     1.656000000000E+05 5.587935447693E-09 1.856431726919E+00-3.352761268616E-08
     9.685019480279E-01 2.358750000000E+02 2.886699641576E+00-7.965331788041E-09
     4.071598169835E-11 1.000000000000E+00 2.167000000000E+03 0.000000000000E+00
     2.000000000000E+00 0.000000000000E+00-8.381903171539E-09 6.570000000000E+02
     1.603320000000E+05 4.000000000000E+00
G19 2021 07 19 00 00 00 2.810265868902E-05 5.002220859751E-12 0.000000000000E+00
     1.870000000000E+02-3.659375000000E+01 4.052311652189E-09-1.870731898898E+00
    -1.544132828712E-06 9.304920677096E-03 4.442408680916E-06 5.153641981125E+03
     8.640000000000E+04-6.332993507385E-08 8.938569363178E-01 1.899898052216E-07
     9.802922397352E-01 3.013750000000E+02 1.892142652959E+00-8.054621221590E-09
    -8.678932940965E-11 1.000000000000E+00 2.167000000000E+03 0.000000000000E+00
     2.800000000000E+00 0.000000000000E+00-1.536682248116E-08 1.870000000000E+02
     7.921800000000E+04 4.000000000000E+00
G19 2021 07 19 01 59 44 2.813711762428E-05 5.002220859751E-12 0.000000000000E+00
     8.000000000000E+00-3.368750000000E+01 4.020881771580E-09-8.227931261220E-01
    -1.693144440651E-06 9.304862585850E-03 4.425644874573E-06 5.153643253326E+03
     9.358400000000E+04-1.545995473862E-07 8.937980012001E-01 2.793967723846E-08
     9.802912127667E-01 3.064687500000E+02 1.892066493444E+00-8.202127365813E-09
    -3.964450849577E-11 1.000000000000E+00 2.167000000000E+03 0.000000000000E+00
     2.000000000000E+00 0.000000000000E+00-1.536682248116E-08 8.000000000000E+00
     8.641800000000E+04 4.000000000000E+00
G19 2021 07 19 04 00 00 2.817297354341E-05 5.002220859751E-12 0.000000000000E+00
     3.100000000000E+01-3.368750000000E+01 4.191960326259E-09 2.296429201551E-01
    -1.793727278709E-06 9.302151389420E-03 3.667548298836E-06 5.153637784958E+03
     1.008000000000E+05-4.284083843231E-08 8.937399292040E-01-2.533197402954E-07
     9.802901506881E-01 3.265312500000E+02 1.892161748429E+00-8.235343035093E-09
    -2.760829285336E-10 1.000000000000E+00 2.167000000000E+03 0.000000000000E+00
     2.000000000000E+00 0.000000000000E+00-1.536682248116E-08 3.100000000000E+01
     9.361800000000E+04 4.000000000000E+00
G19 2021 07 19 06 00 00 2.820882946253E-05 5.002220859751E-12 0.000000000000E+00
     5.700000000000E+01-4.425000000000E+01 4.278035340201E-09 1.279656142952E+00
    -2.749264240265E-06 9.303550468758E-03 2.745538949966E-06 5.153641988754E+03
     1.080000000000E+05 1.285225152969E-07 8.936806181163E-01-1.396983861923E-07
     9.802876608016E-01 3.389375000000E+02 1.892348346556E+00-8.283559329210E-09
    -3.468001599044E-10 1.000000000000E+00 2.167000000000E+03 0.000000000000E+00
     2.000000000000E+00 0.000000000000E+00-1.536682248116E-08 5.700000000000E+01
     1.008730000000E+05 4.000000000000E+00 0.000000000000E+00 0.000000000000E+00
G19 2021 07 19 08 00 00 2.824468538165E-05 5.002220859751E-12 0.000000000000E+00
     6.500000000000E+01-4.259375000000E+01 4.352324148913E-09 2.329810824075E+00
    -2.136453986168E-06 9.303550585173E-03 2.345070242882E-06 5.153642759323E+03
     1.152000000000E+05 1.452863216400E-07 8.936217897916E-01 1.862645149231E-09
     9.802854064448E-01 3.414062500000E+02 1.892391916645E+00-8.175697693483E-09
    -3.935878230841E-10 1.000000000000E+00 2.167000000000E+03 0.000000000000E+00
     2.000000000000E+00 0.000000000000E+00-1.536682248116E-08 6.500000000000E+01
     1.080180000000E+05 4.000000000000E+00
G19 2021 07 19 10 00 00 2.828054130077E-05 5.002220859751E-12 0.000000000000E+00
     6.900000000000E+01-4.078125000000E+01 4.319108479633E-09-2.903235028032E+00
    -1.978129148483E-06 9.302315884270E-03 2.942979335785E-06 5.153645242691E+03
     1.224000000000E+05 4.842877388000E-08 8.935619564422E-01 2.365559339523E-07
     9.802832354744E-01 3.314687500000E+02 1.892450632325E+00-8.147482232481E-09
    -1.975082270104E-10 1.000000000000E+00 2.167000000000E+03 0.000000000000E+00
     2.000000000000E+00 0.000000000000E+00-1.536682248116E-08 6.900000000000E+01
     1.152180000000E+05 4.000000000000E+00
G19 2021 07 19 12 00 00 2.831639721990E-05 5.002220859751E-12 0.000000000000E+00
     7.000000000000E+01-2.828125000000E+01 4.333751946735E-09-1.853176472330E+00
    -1.231208443642E-06 9.303801693022E-03 3.390014171600E-06 5.153641559601E+03
     1.296000000000E+05-1.005828380585E-07 8.935032963530E-01 1.881271600723E-07
     9.802820812320E-01 3.246250000000E+02 1.892590259078E+00-8.134267396316E-09
    -1.517920370333E-10 1.000000000000E+00 2.167000000000E+03 0.000000000000E+00
     2.000000000000E+00 0.000000000000E+00-1.536682248116E-08 7.000000000000E+01
     1.273920000000E+05 4.000000000000E+00
G19 2021 07 19 14 00 00 2.835225313902E-05 5.002220859751E-12 0.000000000000E+00
     0.000000000000E+00-2.325000000000E+01 4.385182660460E-09-8.028960168247E-01
    -1.197680830956E-06 9.303971775807E-03 3.369525074959E-06 5.153643016815E+03
     1.368000000000E+05-1.098960638046E-07 8.934429231868E-01-9.872019290924E-08
     9.802804120425E-01 3.272500000000E+02 1.892509260230E+00-8.379634759709E-09
    -3.357282701443E-11 1.000000000000E+00 2.167000000000E+03 0.000000000000E+00
     2.000000000000E+00 0.000000000000E+00-1.536682248116E-08 0.000000000000E+00
     1.296180000000E+05 4.000000000000E+00
G19 2021 07 19 16 00 00 2.838810905814E-05 5.002220859751E-12 0.000000000000E+00
     7.700000000000E+01-2.018750000000E+01 4.452328314488E-09 2.472505451034E-01
    -1.097097992897E-06 9.301802376285E-03 2.531334757805E-06 5.153638761520E+03
     1.440000000000E+05-3.911554813385E-08 8.933824578568E-01-8.568167686462E-08
     9.802802818428E-01 3.427187500000E+02 1.892562766459E+00-8.399278435089E-09
    -2.250093725435E-11 1.000000000000E+00 2.167000000000E+03 0.000000000000E+00
     2.000000000000E+00 0.000000000000E+00-1.536682248116E-08 7.700000000000E+01
     1.368180000000E+05 4.000000000000E+00
G19 2021 07 19 18 00 00 2.842396497726E-05 5.002220859751E-12 0.000000000000E+00
     7.800000000000E+01-2.643750000000E+01 4.379468136712E-09 1.297282782909E+00
    -1.540407538414E-06 9.302767459303E-03 1.816079020500E-06 5.153642171860E+03
     1.512000000000E+05 7.823109626770E-08 8.933220261738E-01-1.471489667892E-07
     9.802805539455E-01 3.555000000000E+02 1.892731756903E+00-8.303203004591E-09
    -9.643258823294E-12 1.000000000000E+00 2.167000000000E+03 0.000000000000E+00
     2.000000000000E+00 0.000000000000E+00-1.536682248116E-08 7.800000000000E+01
     1.440180000000E+05 4.000000000000E+00
G19 2021 07 19 20 00 00 2.845982089639E-05 5.002220859751E-12 0.000000000000E+00
     8.100000000000E+01-2.403125000000E+01 4.295893226910E-09 2.347404750259E+00
    -1.354143023491E-06 9.302891790867E-03 1.480802893639E-06 5.153643421173E+03
     1.584000000000E+05 8.754432201385E-08 8.932633558442E-01 3.725290298462E-08
     9.802808011787E-01 3.613437500000E+02 1.892807563855E+00-8.158196964507E-09
    -7.643175511796E-11 1.000000000000E+00 2.167000000000E+03 0.000000000000E+00
     2.000000000000E+00 0.000000000000E+00-1.536682248116E-08 8.100000000000E+01
     1.512180000000E+05 4.000000000000E+00
G19 2021 07 19 22 00 00 2.849567681551E-05 5.002220859751E-12 0.000000000000E+00
     8.200000000000E+01-2.534375000000E+01 4.159101814713E-09-2.885615155534E+00
    -1.298263669014E-06 9.301747777499E-03 1.566484570503E-06 5.153645597458E+03
     1.656000000000E+05 2.048909664154E-08 8.932042071405E-01 1.415610313416E-07
     9.802805363905E-01 3.526875000000E+02 1.892839170201E+00-8.138553289126E-09
     1.178620522847E-11 1.000000000000E+00 2.167000000000E+03 0.000000000000E+00
     2.000000000000E+00 0.000000000000E+00-1.536682248116E-08 8.200000000000E+01
     1.584180000000E+05 4.000000000000E+00
G20 2021 07 19 00 00 00 5.201096646488E-04-2.273736754432E-13 0.000000000000E+00
     4.900000000000E+01-4.781250000000E+00 5.195216401616E-09 9.012985182439E-01
    -2.849847078323E-07 5.515891592950E-03 8.447095751762E-06 5.153618021011E+03
     8.640000000000E+04 1.043081283569E-07 2.735585371014E+00 9.872019290924E-08
     9.392305986558E-01 2.087187500000E+02 2.967750538951E+00-8.332489938795E-09
     5.075211402926E-10 1.000000000000E+00 2.167000000000E+03 0.000000000000E+00
     2.000000000000E+00 0.000000000000E+00-8.381903171539E-09 4.900000000000E+01
     7.921800000000E+04 4.000000000000E+00
G20 2021 07 19 02 00 00 5.201082676649E-04-2.273736754432E-13 0.000000000000E+00
     7.000000000000E+01-4.875000000000E+00 5.057353516217E-09 1.951387590417E+00
    -4.582107067108E-07 5.515756551176E-03 8.448958396912E-06 5.153619337082E+03
     9.360000000000E+04-2.048909664154E-08 2.735526073093E+00 9.685754776001E-08
     9.392340160325E-01 2.027500000000E+02 2.967880405115E+00-8.280344909602E-09
     4.335894893140E-10 1.000000000000E+00 2.167000000000E+03 0.000000000000E+00
     2.000000000000E+00 0.000000000000E+00-8.381903171539E-09 7.000000000000E+01
     8.641800000000E+04 4.000000000000E+00
G20 2021 07 19 04 00 00 5.201068706810E-04-2.273736754432E-13 0.000000000000E+00
     7.100000000000E+01-1.581250000000E+01 4.852344976788E-09 3.001403692237E+00
    -6.649643182755E-07 5.514638731256E-03 8.579343557358E-06 5.153622257233E+03
     1.008000000000E+05-1.341104507446E-07 2.735466170986E+00-2.980232238770E-08
     9.392378635070E-01 1.989375000000E+02 2.968080842446E+00-8.161768541849E-09
     5.278791311418E-10 1.000000000000E+00 2.167000000000E+03 0.000000000000E+00
     2.000000000000E+00 0.000000000000E+00-8.381903171539E-09 7.100000000000E+01
     9.361800000000E+04 4.000000000000E+00
G20 2021 07 19 06 00 00 5.201054736972E-04-2.273736754432E-13 0.000000000000E+00
     8.000000000000E+01-2.062500000000E+01 4.825915304457E-09-2.231669697841E+00
    -9.760260581970E-07 5.515911383554E-03 9.212642908096E-06 5.153619642258E+03
     1.080000000000E+05-7.078051567078E-08 2.735407562099E+00-7.823109626770E-08
     9.392418499588E-01 1.901562500000E+02 2.968184275143E+00-8.130338661240E-09
     5.407368095729E-10 1.000000000000E+00 2.167000000000E+03 0.000000000000E+00
     2.000000000000E+00 0.000000000000E+00-8.381903171539E-09 8.000000000000E+01
     1.008180000000E+05 4.000000000000E+00
G20 2021 07 19 07 59 44 5.201022140682E-04-2.273736754432E-13 0.000000000000E+00
     0.000000000000E+00-2.131250000000E+01 4.847344768509E-09-1.183772309554E+00
    -1.037493348122E-06 5.515986937098E-03 9.335577487946E-06 5.153619779587E+03
     1.151840000000E+05-7.450580596924E-09 2.735348894695E+00-1.229345798492E-07
     9.392458247072E-01 1.888750000000E+02 2.968169432377E+00-8.157125491304E-09
     5.528801725355E-10 1.000000000000E+00 2.167000000000E+03 0.000000000000E+00
     2.000000000000E+00 0.000000000000E+00-8.381903171539E-09 0.000000000000E+00
     1.084560000000E+05 4.000000000000E+00
G20 2021 07 19 08 00 00 5.201040767133E-04-2.273736754432E-13 0.000000000000E+00
     9.900000000000E+01-2.131250000000E+01 4.847701926243E-09-1.181437442560E+00
    -1.037493348122E-06 5.515988101251E-03 9.335577487946E-06 5.153619779587E+03
     1.152000000000E+05-7.450580596924E-09 2.735348782050E+00-1.229345798492E-07
     9.392458232443E-01 1.888750000000E+02 2.968168373224E+00-8.157482649039E-09
     5.528801725355E-10 1.000000000000E+00 2.167000000000E+03 0.000000000000E+00
     2.000000000000E+00 0.000000000000E+00-8.381903171539E-09 9.900000000000E+01
     1.080180000000E+05 4.000000000000E+00
G20 2021 07 19 09 59 44 5.201008170843E-04-2.273736754432E-13 0.000000000000E+00
     8.000000000000E+00-1.687500000000E+01 4.984850496175E-09-1.336173095144E-01
    -9.331852197647E-07 5.515459110029E-03 9.389594197273E-06 5.153618583679E+03
     1.223840000000E+05 1.620501279831E-07 2.735290521338E+00 1.117587089539E-08
     9.392488427072E-01 1.885625000000E+02 2.968230942230E+00-8.306060266464E-09
     4.235890727566E-10 1.000000000000E+00 2.167000000000E+03 0.000000000000E+00
     2.000000000000E+00 0.000000000000E+00-8.381903171539E-09 8.000000000000E+00
     1.152500000000E+05 4.000000000000E+00 0.000000000000E+00 0.000000000000E+00
G20 2021 07 19 12 00 00 5.200994201005E-04-2.273736754432E-13 0.000000000000E+00
     2.600000000000E+01-1.512500000000E+01 4.954849246502E-09 9.188961734054E-01
    -7.748603820801E-07 5.515931989066E-03 9.151175618172E-06 5.153619560242E+03
     1.296000000000E+05 1.359730958939E-07 2.735230920593E+00 1.620501279831E-07
     9.392520391832E-01 1.918750000000E+02 2.968268749885E+00-8.240343243372E-09
     3.793015137162E-10 1.000000000000E+00 2.167000000000E+03 0.000000000000E+00
     2.000000000000E+00 0.000000000000E+00-8.381903171539E-09 2.600000000000E+01
     1.224730000000E+05 4.000000000000E+00 0.000000000000E+00 0.000000000000E+00
G20 2021 07 19 14 00 00 5.200975574553E-04-2.273736754432E-13 0.000000000000E+00
     3.000000000000E+01-1.659375000000E+01 4.934848413387E-09 1.969052433017E+00
    -7.431954145432E-07 5.515758646652E-03 9.424984455109E-06 5.153620155334E+03
     1.368000000000E+05-5.401670932770E-08 2.735172738878E+00 9.685754776001E-08
     9.392543505938E-01 1.883437500000E+02 2.968329159624E+00-8.165340119191E-09
     2.378670509746E-10 1.000000000000E+00 2.167000000000E+03 0.000000000000E+00
     2.000000000000E+00 0.000000000000E+00-8.381903171539E-09 3.000000000000E+01
     1.296180000000E+05 4.000000000000E+00
G20 2021 07 19 16 00 00 5.200961604714E-04-2.273736754432E-13 0.000000000000E+00
     5.000000000000E+01-2.846875000000E+01 4.876274544979E-09 3.019071444581E+00
    -1.523643732071E-06 5.514479940757E-03 9.518116712570E-06 5.153623296738E+03
     1.440000000000E+05-1.192092895508E-07 2.735113759872E+00-1.117587089539E-08
     9.392565566742E-01 1.861562500000E+02 2.968525753870E+00-8.078193632047E-09
     2.992981812563E-10 1.000000000000E+00 2.167000000000E+03 0.000000000000E+00
     2.000000000000E+00 0.000000000000E+00-8.381903171539E-09 5.000000000000E+01
     1.389660000000E+05 4.000000000000E+00
G20 2021 07 19 18 00 00 5.200947634876E-04-2.273736754432E-13 0.000000000000E+00
     5.100000000000E+01-3.515625000000E+01 5.024137846936E-09-2.214027173519E+00
    -1.769512891769E-06 5.515758180991E-03 9.728595614433E-06 5.153620578766E+03
     1.512000000000E+05-1.136213541031E-07 2.735055202187E+00-1.527369022369E-07
     9.392585067440E-01 1.776875000000E+02 2.968654594528E+00-8.154625387165E-09
     3.403713206889E-10 1.000000000000E+00 2.167000000000E+03 0.000000000000E+00
     2.000000000000E+00 0.000000000000E+00-8.381903171539E-09 5.100000000000E+01
     1.440180000000E+05 4.000000000000E+00
G20 2021 07 19 20 00 00 5.200933665037E-04-2.273736754432E-13 0.000000000000E+00
     5.200000000000E+01-3.712500000000E+01 5.108069914472E-09-1.163767547041E+00
    -1.780688762665E-06 5.515956203453E-03 1.001171767712E-05 5.153620965958E+03
     1.584000000000E+05 1.154839992523E-07 2.734994957758E+00-1.862645149231E-08
     9.392615013374E-01 1.745000000000E+02 2.968613173466E+00-8.243200505246E-09
     5.450227023832E-10 1.000000000000E+00 2.167000000000E+03 0.000000000000E+00
     2.000000000000E+00 0.000000000000E+00-8.381903171539E-09 5.200000000000E+01
     1.512180000000E+05 4.000000000000E+00
G20 2021 07 19 22 00 00 5.200919695199E-04-2.273736754432E-13 0.000000000000E+00
     5.600000000000E+01-3.478125000000E+01 5.126642116651E-09-1.135543638236E-01
    -1.721084117889E-06 5.515595083125E-03 1.018866896629E-05 5.153620389938E+03
     1.656000000000E+05 6.332993507385E-08 2.734935561821E+00 9.313225746155E-09
     9.392656004338E-01 1.717187500000E+02 2.968617430557E+00-8.234271561891E-09
     5.710952169795E-10 1.000000000000E+00 2.167000000000E+03 0.000000000000E+00
     2.000000000000E+00 0.000000000000E+00-8.381903171539E-09 5.600000000000E+01
     1.584180000000E+05 4.000000000000E+00
G21 2021 07 19 00 00 00 1.320824958384E-04 2.273736754432E-12 0.000000000000E+00
     2.700000000000E+01-8.959375000000E+01 4.353395622116E-09 2.108249549079E+00
    -4.617497324944E-06 2.402077417355E-02 7.642433047295E-06 5.153666406631E+03
     8.640000000000E+04 3.520399332047E-07 1.760906713678E+00 8.009374141693E-08
     9.575220880669E-01 2.294687500000E+02-1.111450148429E+00-7.685677282166E-09
    -9.571827276455E-11 1.000000000000E+00 2.167000000000E+03 0.000000000000E+00
     2.000000000000E+00 0.000000000000E+00-1.024454832077E-08 2.700000000000E+01
     8.508700000000E+04 4.000000000000E+00 0.000000000000E+00 0.000000000000E+00
G21 2021 07 19 02 00 00 1.320992596447E-04 2.273736754432E-12 0.000000000000E+00
     2.800000000000E+01-9.762500000000E+01 4.159458972448E-09-3.124790995562E+00
    -4.934147000313E-06 2.401780616492E-02 8.478760719299E-06 5.153671926498E+03
     9.360000000000E+04 2.160668373108E-07 1.760850755599E+00 2.961605787277E-07
     9.575217559845E-01 2.062812500000E+02-1.111411828752E+00-7.649247193278E-09
     4.821629411647E-11 1.000000000000E+00 2.167000000000E+03 0.000000000000E+00
     2.000000000000E+00 0.000000000000E+00-1.024454832077E-08 2.800000000000E+01
     8.647000000000E+04 4.000000000000E+00 0.000000000000E+00 0.000000000000E+00
G21 2021 07 19 04 00 00 1.321155577898E-04 2.273736754432E-12 0.000000000000E+00
     8.000000000000E+01-9.143750000000E+01 4.198746323209E-09-2.074667196639E+00
    -4.233792424202E-06 2.401873271447E-02 9.367242455482E-06 5.153669233322E+03
     1.008000000000E+05 4.656612873077E-08 1.760795783526E+00 5.457550287247E-07
     9.575213741629E-01 1.923750000000E+02-1.111356542152E+00-7.824254483034E-09
     1.178620522847E-11 1.000000000000E+00 2.167000000000E+03 0.000000000000E+00
     2.000000000000E+00 0.000000000000E+00-1.024454832077E-08 8.000000000000E+01
     9.367000000000E+04 4.000000000000E+00 0.000000000000E+00 0.000000000000E+00
G21 2021 07 19 06 00 00 1.321318559349E-04 2.273736754432E-12 0.000000000000E+00
     8.100000000000E+01-8.034375000000E+01 4.313393955886E-09-1.024432202776E+00
    -4.213303327560E-06 2.401909267064E-02 9.831041097641E-06 5.153671640396E+03
     1.080000000000E+05-3.557652235031E-07 1.760735546412E+00 3.911554813385E-08
     9.575195689220E-01 1.939062500000E+02-1.111409106262E+00-8.415707690862E-09
     1.814361289716E-10 1.000000000000E+00 2.167000000000E+03 0.000000000000E+00
     2.000000000000E+00 0.000000000000E+00-1.024454832077E-08 8.100000000000E+01
     1.008520000000E+05 4.000000000000E+00 0.000000000000E+00 0.000000000000E+00
G21 2021 07 19 08 00 00 1.321486197412E-04 2.273736754432E-12 0.000000000000E+00
     8.600000000000E+01-7.912500000000E+01 4.496973031263E-09 2.568115676326E-02
    -4.252418875694E-06 2.401547622867E-02 8.588656783104E-06 5.153663877487E+03
     1.152000000000E+05-2.309679985046E-07 1.760676605442E+00-4.172325134277E-07
     9.575198585798E-01 2.217812500000E+02-1.111340275966E+00-8.453566410687E-09
    -1.764359206929E-10 1.000000000000E+00 2.167000000000E+03 0.000000000000E+00
     2.000000000000E+00 0.000000000000E+00-1.024454832077E-08 8.600000000000E+01
     1.126080000000E+05 4.000000000000E+00
G21 2021 07 19 10 00 00 1.321649178863E-04 2.273736754432E-12 0.000000000000E+00
     8.700000000000E+01-9.278125000000E+01 4.463043046514E-09 1.075779364860E+00
    -5.535781383514E-06 2.401761093643E-02 7.284805178642E-06 5.153669551849E+03
     1.224000000000E+05 2.514570951462E-07 1.760615748050E+00-5.401670932770E-07
     9.575191856375E-01 2.395312500000E+02-1.111252386774E+00-8.242129032043E-09
    -2.089372745047E-10 1.000000000000E+00 2.167000000000E+03 0.000000000000E+00
     2.000000000000E+00 0.000000000000E+00-1.024454832077E-08 8.700000000000E+01
     1.152180000000E+05 4.000000000000E+00
G21 2021 07 19 12 00 00 1.321812160313E-04 2.273736754432E-12 0.000000000000E+00
     9.000000000000E+01-1.052812500000E+02 4.498758819934E-09 2.126010934032E+00
    -5.278736352921E-06 2.401833271142E-02 6.543472409248E-06 5.153667325974E+03
     1.296000000000E+05 3.464519977570E-07 1.760559652456E+00 1.490116119385E-08
     9.575187584654E-01 2.437187500000E+02-1.111301868515E+00-7.794967548830E-09
    -3.875161416028E-10 1.000000000000E+00 2.167000000000E+03 0.000000000000E+00
     2.000000000000E+00 0.000000000000E+00-1.024454832077E-08 9.000000000000E+01
     1.224180000000E+05 4.000000000000E+00
G21 2021 07 19 14 00 00 1.321979798377E-04 2.273736754432E-12 0.000000000000E+00
     9.100000000000E+01-1.155937500000E+02 4.445899475273E-09-3.107003651128E+00
    -5.641952157021E-06 2.401617367286E-02 7.433816790581E-06 5.153671085358E+03
     1.368000000000E+05 2.160668373108E-07 1.760502079315E+00 3.967434167862E-07
     9.575168478944E-01 2.282187500000E+02-1.111287343201E+00-7.762823352752E-09
    -1.025042697143E-10 1.000000000000E+00 2.167000000000E+03 0.000000000000E+00
     2.000000000000E+00 0.000000000000E+00-1.024454832077E-08 9.100000000000E+01
     1.296180000000E+05 4.000000000000E+00
G21 2021 07 19 15 59 44 1.322152093053E-04 2.273736754432E-12 0.000000000000E+00
     5.000000000000E+00-1.115625000000E+02 4.487686930174E-09-2.059212042058E+00
    -5.245208740234E-06 2.401689649560E-02 8.326023817062E-06 5.153668645859E+03
     1.439840000000E+05-1.862645149231E-08 1.760446368469E+00 5.494803190231E-07
     9.575158648134E-01 2.132187500000E+02-1.111230962339E+00-7.865327622466E-09
    -8.821796034643E-11 1.000000000000E+00 2.167000000000E+03 0.000000000000E+00
     2.000000000000E+00 0.000000000000E+00-1.024454832077E-08 5.000000000000E+00
     1.422060000000E+05 4.000000000000E+00
G21 2021 07 19 16 00 00 1.322142779827E-04 2.273736754432E-12 0.000000000000E+00
     1.020000000000E+02-1.115625000000E+02 4.487329772440E-09-2.056878452192E+00
    -5.245208740234E-06 2.401689719409E-02 8.326023817062E-06 5.153668657303E+03
     1.440000000000E+05-1.862645149231E-08 1.760446229492E+00 5.494803190231E-07
     9.575158706651E-01 2.132187500000E+02-1.111230883341E+00-7.865327622466E-09
    -8.821796034643E-11 1.000000000000E+00 2.167000000000E+03 0.000000000000E+00
     2.800000000000E+00 0.000000000000E+00-1.024454832077E-08 1.020000000000E+02
     1.368180000000E+05 4.000000000000E+00
G21 2021 07 19 17 59 44 1.322315074503E-04 2.273736754432E-12 0.000000000000E+00
     6.000000000000E+00-1.006250000000E+02 4.629478550650E-09-1.008988518936E+00
    -5.425885319710E-06 2.401746157557E-02 9.020790457726E-06 5.153670425415E+03
     1.511840000000E+05-3.650784492493E-07 1.760385098534E+00-1.061707735062E-07
     9.575131511004E-01 2.106562500000E+02-1.111268806566E+00-8.557499311338E-09
     1.485776174256E-10 1.000000000000E+00 2.167000000000E+03 0.000000000000E+00
     2.000000000000E+00 0.000000000000E+00-1.024454832077E-08 6.000000000000E+00
     1.440180000000E+05 4.000000000000E+00
G21 2021 07 19 20 00 00 1.322482712567E-04 2.273736754432E-12 0.000000000000E+00
     7.000000000000E+00-9.565625000000E+01 4.760912596834E-09 4.347301868858E-02
    -5.304813385010E-06 2.401384967379E-02 7.579103112221E-06 5.153662927628E+03
     1.584000000000E+05-1.825392246246E-07 1.760323942707E+00-3.408640623093E-07
     9.575138503752E-01 2.378125000000E+02-1.111211322663E+00-8.612144444670E-09
    -1.785788670980E-11 1.000000000000E+00 2.167000000000E+03 0.000000000000E+00
     2.000000000000E+00 0.000000000000E+00-1.024454832077E-08 7.000000000000E+00
     1.512180000000E+05 4.000000000000E+00
G21 2021 07 19 22 00 00 1.322645694017E-04 2.273736754432E-12 0.000000000000E+00
     1.600000000000E+01-1.073125000000E+02 4.535188908822E-09 1.093565828618E+00
    -6.040558218956E-06 2.401588519569E-02 6.422400474548E-06 5.153668678284E+03
     1.656000000000E+05 2.570450305939E-07 1.760261985200E+00-5.736947059631E-07
     9.575150280243E-01 2.580625000000E+02-1.111115857018E+00-8.289988168425E-09
     1.464346710204E-11 1.000000000000E+00 2.167000000000E+03 0.000000000000E+00
     2.000000000000E+00 0.000000000000E+00-1.024454832077E-08 1.600000000000E+01
     1.584180000000E+05 4.000000000000E+00
G22 2021 07 19 00 00 00-5.601863376800E-04 9.549694368620E-12 0.000000000000E+00
     3.200000000000E+01-8.843750000000E+00 5.286291623840E-09 9.151821857430E-01
    -4.246830940250E-07 6.904240930450E-03 8.182600140570E-06 5.153783098220E+03
     8.640000000000E+04 4.284083843230E-08 2.781870807290E+00-2.142041921620E-07
     9.359250226110E-01 2.115312500000E+02-9.212732909360E-01-8.402135696960E-09
     5.418082827750E-10 1.000000000000E+00 2.167000000000E+03 0.000000000000E+00
     2.400000000000E+00 0.000000000000E+00-1.769512891770E-08 3.200000000000E+01
     7.921800000000E+04 4.000000000000E+00
G22 2021 07 19 02 00 00-5.601178854704E-04 9.549694368616E-12 0.000000000000E+00
     3.300000000000E+01-1.390625000000E+01 5.170572517957E-09 1.965462214076E+00
    -8.028000593185E-07 6.903820089065E-03 8.577480912209E-06 5.153780931473E+03
     9.360000000000E+04 1.322478055954E-07 2.781811829743E+00 7.450580596924E-09
     9.359294742708E-01 2.037187500000E+02-9.214335638522E-01-8.192484106990E-09
     4.696624204679E-10 1.000000000000E+00 2.167000000000E+03 0.000000000000E+00
     2.000000000000E+00 0.000000000000E+00-1.769512891769E-08 3.300000000000E+01
     8.833900000000E+04 4.000000000000E+00 0.000000000000E+00 0.000000000000E+00
G22 2021 07 19 04 00 00-5.600494332612E-04 9.549694368616E-12 0.000000000000E+00
     3.400000000000E+01-1.168750000000E+01 5.016637534518E-09 3.015426003408E+00
    -7.003545761108E-07 6.902665714733E-03 8.752569556236E-06 5.153783851624E+03
     1.008000000000E+05 8.381903171539E-08 2.781752343105E+00 1.359730958939E-07
     9.359331769164E-01 1.923437500000E+02-9.212786422905E-01-8.179269270825E-09
     5.707380592453E-10 1.000000000000E+00 2.167000000000E+03 0.000000000000E+00
     2.000000000000E+00 0.000000000000E+00-1.769512891769E-08 3.400000000000E+01
     9.786600000000E+04 4.000000000000E+00
G22 2021 07 19 06 00 00-5.599809810519E-04 9.549694368616E-12 0.000000000000E+00
     3.500000000000E+01-7.218750000000E+00 4.978421656959E-09-2.217659357728E+00
    -1.918524503708E-07 6.903241737746E-03 8.970499038696E-06 5.153782775879E+03
     1.080000000000E+05-1.490116119385E-08 2.781693454801E+00 1.750886440277E-07
     9.359371428873E-01 1.916875000000E+02-9.212611852891E-01-8.226414091738E-09
     5.750239520557E-10 1.000000000000E+00 2.167000000000E+03 0.000000000000E+00
     2.000000000000E+00 0.000000000000E+00-1.769512891769E-08 3.500000000000E+01
     1.008180000000E+05 4.000000000000E+00
G22 2021 07 19 08 00 00-5.599125288427E-04 9.549694368616E-12 0.000000000000E+00
     3.600000000000E+01-8.531250000000E+00 4.963778189857E-09-1.167524348464E+00
    -4.079192876816E-07 6.902910885401E-03 8.933246135712E-06 5.153783079147E+03
     1.152000000000E+05-1.247972249985E-07 2.781633655098E+00 1.024454832077E-07
     9.359410254719E-01 1.963125000000E+02-9.212791118872E-01-8.306060266464E-09
     5.828814222080E-10 1.000000000000E+00 2.167000000000E+03 0.000000000000E+00
     2.000000000000E+00 0.000000000000E+00-1.769512891769E-08 3.600000000000E+01
     1.080180000000E+05 4.000000000000E+00
G22 2021 07 19 10 00 00-5.598440766335E-04 9.549694368616E-12 0.000000000000E+00
     1.060000000000E+02-1.259375000000E+01 4.995565228201E-09-1.174373331535E-01
    -6.426125764847E-07 6.903082947247E-03 9.035691618919E-06 5.153783098221E+03
     1.224000000000E+05-8.381903171539E-08 2.781575071081E+00-1.844018697739E-07
     9.359444194419E-01 1.962187500000E+02-9.212491937496E-01-8.319275102629E-09
     3.478716331070E-10 1.000000000000E+00 2.167000000000E+03 0.000000000000E+00
     2.000000000000E+00 0.000000000000E+00-1.769512891769E-08 1.060000000000E+02
     1.152180000000E+05 4.000000000000E+00
G22 2021 07 19 11 59 44-5.597751587629E-04 9.549694368616E-12 0.000000000000E+00
     0.000000000000E+00-1.971875000000E+01 5.039138471773E-09 9.303366141057E-01
    -1.270323991776E-06 6.903936620802E-03 8.851289749146E-06 5.153784627914E+03
     1.295840000000E+05 7.264316082001E-08 2.781515329895E+00-1.844018697739E-07
     9.359468873847E-01 1.956562500000E+02-9.212399173860E-01-8.291773957096E-09
     3.182275411687E-10 1.000000000000E+00 2.167000000000E+03 0.000000000000E+00
     2.000000000000E+00 0.000000000000E+00-1.769512891769E-08 0.000000000000E+00
     1.276560000000E+05 4.000000000000E+00
G22 2021 07 19 12 00 00-5.597756244242E-04 9.549694368616E-12 0.000000000000E+00
     1.080000000000E+02-1.971875000000E+01 5.039138471773E-09 9.326702771178E-01
    -1.270323991776E-06 6.903934176080E-03 8.851289749146E-06 5.153784631729E+03
     1.296000000000E+05 7.264316082001E-08 2.781515174826E+00-1.844018697739E-07
     9.359468800701E-01 1.956562500000E+02-9.212399905319E-01-8.291773957096E-09
     3.185846989029E-10 1.000000000000E+00 2.167000000000E+03 0.000000000000E+00
     2.800000000000E+00 0.000000000000E+00-1.769512891769E-08 1.080000000000E+02
     1.224180000000E+05 4.000000000000E+00
G22 2021 07 19 13 59 44-5.597067065537E-04 9.549694368616E-12 0.000000000000E+00
     9.000000000000E+00-2.631250000000E+01 5.068068248242E-09 1.980634096514E+00
    -1.300126314163E-06 6.903582951054E-03 9.009614586830E-06 5.153782232285E+03
     1.367840000000E+05 1.322478055954E-07 2.781456867300E+00 3.725290298462E-09
     9.359495981719E-01 1.885000000000E+02-9.214197817010E-01-8.123195506556E-09
     2.560820954186E-10 1.000000000000E+00 2.167000000000E+03 0.000000000000E+00
     2.000000000000E+00 0.000000000000E+00-1.769512891769E-08 9.000000000000E+00
     1.296180000000E+05 4.000000000000E+00
G22 2021 07 19 16 00 00-5.596382543445E-04 9.549694368616E-12 0.000000000000E+00
     3.700000000000E+01-2.578125000000E+01 5.022709216000E-09 3.032909700177E+00
    -1.264736056328E-06 6.902052904479E-03 9.825453162193E-06 5.153785877228E+03
     1.440000000000E+05 6.146728992462E-08 2.781397474289E+00 1.899898052216E-07
     9.359519520071E-01 1.744375000000E+02-9.212441379047E-01-8.102837515707E-09
     4.089456056545E-10 1.000000000000E+00 2.167000000000E+03 0.000000000000E+00
     2.000000000000E+00 0.000000000000E+00-1.769512891769E-08 3.700000000000E+01
     1.368180000000E+05 4.000000000000E+00
G22 2021 07 19 18 00 00-5.595693364739E-04 9.549694368616E-12 0.000000000000E+00
     4.500000000000E+01-1.956250000000E+01 5.079854453471E-09-2.200208338160E+00
    -1.003965735435E-06 6.902927183546E-03 1.000426709652E-05 5.153784141541E+03
     1.512000000000E+05-8.568167686462E-08 2.781339131653E+00 1.993030309677E-07
     9.359548778432E-01 1.712812500000E+02-9.211947000511E-01-8.138196131392E-09
     4.318037006431E-10 1.000000000000E+00 2.167000000000E+03 0.000000000000E+00
     2.000000000000E+00 0.000000000000E+00-1.769512891769E-08 4.500000000000E+01
     1.440180000000E+05 4.000000000000E+00
G22 2021 07 19 20 00 00-5.595008842647E-04 9.549694368616E-12 0.000000000000E+00
     4.600000000000E+01-1.925000000000E+01 5.179144303577E-09-1.150038660664E+00
    -1.061707735062E-06 6.902557332069E-03 9.838491678238E-06 5.153784883499E+03
     1.584000000000E+05-1.173466444016E-07 2.781278808226E+00-6.891787052155E-08
     9.359574116173E-01 1.769375000000E+02-9.212467799348E-01-8.375706024632E-09
     5.353794435599E-10 1.000000000000E+00 2.167000000000E+03 0.000000000000E+00
     2.000000000000E+00 0.000000000000E+00-1.769512891769E-08 4.600000000000E+01
     1.512180000000E+05 4.000000000000E+00
G22 2021 07 19 22 00 00-5.594324320555E-04 9.549694368616E-12 0.000000000000E+00
     4.700000000000E+01-2.334375000000E+01 5.254147427759E-09-1.000433030223E-01
    -1.249834895134E-06 6.901880959049E-03 9.583309292793E-06 5.153782888412E+03
     1.656000000000E+05-5.215406417847E-08 2.781218495040E+00-9.126961231232E-08
     9.359612795727E-01 1.845000000000E+02-9.211232072446E-01-8.394992542279E-09
     5.218074496605E-10 1.000000000000E+00 2.167000000000E+03 0.000000000000E+00
     2.000000000000E+00 0.000000000000E+00-1.769512891769E-08 4.700000000000E+01
     1.584180000000E+05 4.000000000000E+00
G23 2021 07 19 00 00 00 8.273450657725E-05-5.229594535194E-12 0.000000000000E+00
     1.470000000000E+02-1.015625000000E+01 4.614835083548E-09-6.473860841261E-01
    -5.252659320831E-07 1.421587774530E-03 8.583068847656E-06 5.153657115936E+03
     8.640000000000E+04 4.284083843231E-08 2.856554707747E+00 1.862645149231E-08
     9.651696473956E-01 2.156562500000E+02 2.627974868216E+00-8.038191965817E-09
     5.528801725355E-10 1.000000000000E+00 2.167000000000E+03 0.000000000000E+00
     2.000000000000E+00 0.000000000000E+00-8.381903171539E-09 9.150000000000E+02
     7.927900000000E+04 4.000000000000E+00 0.000000000000E+00 0.000000000000E+00
G23 2021 07 19 02 00 00 8.269725367427E-05-5.229594535194E-12 0.000000000000E+00
     1.480000000000E+02-1.046875000000E+01 4.586976780280E-09 4.027777329207E-01
    -4.693865776062E-07 1.421685563400E-03 8.562579751015E-06 5.153657299042E+03
     9.360000000000E+04 1.862645149231E-08 2.856496824467E+00 9.313225746155E-09
     9.651737230854E-01 2.165625000000E+02 2.628002723639E+00-8.027477233791E-09
     5.650235354982E-10 1.000000000000E+00 2.167000000000E+03 0.000000000000E+00
     2.000000000000E+00 0.000000000000E+00-8.381903171539E-09 9.160000000000E+02
     8.641800000000E+04 4.000000000000E+00
G23 2021 07 19 02 29 36 8.268794044852E-05-5.229594535194E-12 0.000000000000E+00
     1.490000000000E+02-1.046875000000E+01 4.565190158494E-09 6.616996696015E-01
    -4.693865776062E-07 1.421989989467E-03 8.465722203255E-06 5.153657949448E+03
     9.537600000000E+04 2.235174179077E-08 2.856482555164E+00 9.313225746155E-09
     9.651747354247E-01 2.194062500000E+02 2.628127880670E+00-8.024619971918E-09
     5.653806932324E-10 1.000000000000E+00 2.167000000000E+03 0.000000000000E+00
     2.000000000000E+00 0.000000000000E+00-8.381903171539E-09 9.170000000000E+02
     8.821800000000E+04 4.000000000000E+00
G23 2021 07 19 04 00 00 8.265953511000E-05-5.229594535194E-12 0.000000000000E+00
     1.500000000000E+02-7.312500000000E+00 4.488758403376E-09 1.452534681728E+00
    -4.265457391739E-07 1.422320608981E-03 8.385628461838E-06 5.153658960342E+03
     1.008000000000E+05 1.303851604462E-08 2.856439368359E+00 8.195638656616E-08
     9.651779319007E-01 2.222812500000E+02 2.628436003401E+00-7.972117784991E-09
     5.382367054335E-10 1.000000000000E+00 2.167000000000E+03 0.000000000000E+00
     2.000000000000E+00 0.000000000000E+00-8.381903171539E-09 9.180000000000E+02
     9.361800000000E+04 4.000000000000E+00
G23 2021 07 19 06 00 00 8.262228220701E-05-5.229594535194E-12 0.000000000000E+00
     1.510000000000E+02-7.781250000000E+00 4.385182660460E-09 2.502182638750E+00
    -4.824250936508E-07 1.421857159585E-03 8.448958396912E-06 5.153660638809E+03
     1.080000000000E+05-3.911554813385E-08 2.856382320406E+00 2.607703208923E-08
     9.651816008993E-01 2.156875000000E+02 2.628976864696E+00-7.956045686952E-09
     4.853773607725E-10 1.000000000000E+00 2.167000000000E+03 0.000000000000E+00
     2.000000000000E+00 0.000000000000E+00-8.381903171539E-09 9.190000000000E+02
     1.008180000000E+05 4.000000000000E+00
G23 2021 07 19 08 00 00 8.258456364274E-05-5.229594535194E-12 0.000000000000E+00
     1.520000000000E+02-9.531250000000E+00 4.286607125821E-09-2.731006216525E+00
    -3.203749656677E-07 1.421823981218E-03 8.696690201759E-06 5.153660755157E+03
     1.152000000000E+05-3.725290298462E-08 2.856324994498E+00-4.470348358154E-08
     9.651854147267E-01 2.120625000000E+02 2.629167734544E+00-7.898186134012E-09
     5.132356640398E-10 1.000000000000E+00 2.167000000000E+03 0.000000000000E+00
     2.000000000000E+00 0.000000000000E+00-8.381903171539E-09 9.200000000000E+02
     1.080180000000E+05 4.000000000000E+00
G23 2021 07 19 10 00 00 8.254731073976E-05-5.229594535194E-12 0.000000000000E+00
     1.530000000000E+02-1.840625000000E+01 4.260534611225E-09-1.681817421212E+00
    -8.642673492432E-07 1.422979286872E-03 9.318813681602E-06 5.153657299042E+03
     1.224000000000E+05 3.725290298462E-09 2.856268610710E+00 2.048909664154E-08
     9.651893485134E-01 2.025000000000E+02 2.630167001219E+00-7.823540167565E-09
     4.910918845196E-10 1.000000000000E+00 2.167000000000E+03 0.000000000000E+00
     2.000000000000E+00 0.000000000000E+00-8.381903171539E-09 9.210000000000E+02
     1.152180000000E+05 4.000000000000E+00
G23 2021 07 19 12 00 00 8.250959217548E-05-5.229594535194E-12 0.000000000000E+00
     1.540000000000E+02-1.940625000000E+01 4.304465012531E-09-6.314720384765E-01
    -9.182840585709E-07 1.423182315193E-03 9.663403034210E-06 5.153657833099E+03
     1.296000000000E+05-5.587935447693E-09 2.856212851587E+00-1.005828380585E-07
     9.651925757107E-01 2.001875000000E+02 2.630010451429E+00-7.818897117021E-09
     3.889447725395E-10 1.000000000000E+00 2.167000000000E+03 0.000000000000E+00
     2.000000000000E+00 0.000000000000E+00-8.381903171539E-09 9.220000000000E+02
     1.224180000000E+05 4.000000000000E+00
G23 2021 07 19 14 00 00 8.247233927250E-05-5.229594535194E-12 0.000000000000E+00
     1.550000000000E+02-2.043750000000E+01 4.456971365033E-09 4.187182705538E-01
    -1.307576894760E-06 1.423359033652E-03 9.505078196526E-06 5.153658172607E+03
     1.368000000000E+05 5.587935447693E-08 2.856156641886E+00 3.725290298462E-08
     9.651946047781E-01 2.008125000000E+02 2.630009367407E+00-7.940330746647E-09
     3.117987019532E-10 1.000000000000E+00 2.167000000000E+03 0.000000000000E+00
     2.000000000000E+00 0.000000000000E+00-8.381903171539E-09 9.230000000000E+02
     1.309380000000E+05 4.000000000000E+00
G23 2021 07 19 16 00 00 8.243462070823E-05-5.229594535194E-12 0.000000000000E+00
     1.560000000000E+02-1.556250000000E+01 4.532688804683E-09 1.468342725797E+00
    -8.065253496170E-07 1.424055779353E-03 8.976086974144E-06 5.153660179138E+03
     1.440000000000E+05 2.421438694000E-08 2.856099203333E+00 1.117587089539E-08
     9.651967084543E-01 2.067187500000E+02 2.630574475106E+00-7.980689570611E-09
     3.207276453081E-10 1.000000000000E+00 2.167000000000E+03 0.000000000000E+00
     2.000000000000E+00 0.000000000000E+00-8.381903171539E-09 9.240000000000E+02
     1.368180000000E+05 4.000000000000E+00
G23 2021 07 19 18 00 00 8.239736780524E-05-5.229594535194E-12 0.000000000000E+00
     1.570000000000E+02-1.578125000000E+01 4.543760694443E-09 2.518093344558E+00
    -7.599592208862E-07 1.423695124686E-03 9.376555681229E-06 5.153661539078E+03
     1.512000000000E+05 1.862645149231E-09 2.856041368330E+00 1.024454832077E-07
     9.651992173588E-01 2.015625000000E+02 2.631013090130E+00-7.976046520067E-09
     3.939449808183E-10 1.000000000000E+00 2.167000000000E+03 0.000000000000E+00
     2.000000000000E+00 0.000000000000E+00-8.381903171539E-09 9.250000000000E+02
     1.440180000000E+05 4.000000000000E+00
G23 2021 07 19 20 00 00 8.235964924097E-05-5.229594535194E-12 0.000000000000E+00
     1.580000000000E+02-2.143750000000E+01 4.440542109260E-09-2.715096534760E+00
    -1.011416316032E-06 1.423044130206E-03 9.469687938690E-06 5.153662805557E+03
     1.584000000000E+05-5.960464477539E-08 2.855983859557E+00-4.656612873077E-08
     9.652028527102E-01 2.003125000000E+02 2.631205469709E+00-7.848898366693E-09
     4.725196823414E-10 1.000000000000E+00 2.167000000000E+03 0.000000000000E+00
     2.000000000000E+00 0.000000000000E+00-8.381903171539E-09 9.260000000000E+02
     1.566130000000E+05 4.000000000000E+00 0.000000000000E+00 0.000000000000E+00
G23 2021 07 19 22 00 00 8.232239633799E-05-5.229594535194E-12 0.000000000000E+00
     1.590000000000E+02-3.215625000000E+01 4.481258090958E-09-1.666036653251E+00
    -1.633539795876E-06 1.424223417416E-03 1.000240445137E-05 5.153659046173E+03
     1.656000000000E+05 9.313225746155E-09 2.855927294367E+00-8.568167686462E-08
     9.652062876418E-01 1.909687500000E+02 2.632333932531E+00-7.857112994580E-09
     4.957349350642E-10 1.000000000000E+00 2.167000000000E+03 0.000000000000E+00
     2.000000000000E+00 0.000000000000E+00-8.381903171539E-09 9.270000000000E+02
     1.607580000000E+05 4.000000000000E+00
G24 2021 07 19 00 00 00 1.791869290173E-04 1.386979420204E-11 0.000000000000E+00
     2.000000000000E+01 3.756250000000E+01 5.172001148893E-09 1.141612451484E-01
     2.020969986916E-06 1.124646258540E-02 1.043081283569E-05 5.153725843430E+03
     8.640000000000E+04 1.303851604462E-08-1.377389953295E+00 1.192092895508E-07
     9.345636164173E-01 1.612187500000E+02 7.436316737584E-01-8.453566410687E-09
    -4.928776731906E-10 1.000000000000E+00 2.167000000000E+03 0.000000000000E+00
     2.000000000000E+00 0.000000000000E+00 2.793967723846E-09 2.000000000000E+01
     8.160700000000E+04 4.000000000000E+00 0.000000000000E+00 0.000000000000E+00
G24 2021 07 19 02 00 00 1.792870461941E-04 1.386979420204E-11 0.000000000000E+00
     2.100000000000E+01 3.178125000000E+01 5.267005106190E-09 1.164380686729E+00
     1.830980181694E-06 1.124522881582E-02 1.023709774017E-05 5.153723127365E+03
     9.360000000000E+04-6.146728992462E-08-1.377450845797E+00 1.825392246246E-07
     9.345600615264E-01 1.698437500000E+02 7.435674267851E-01-8.430708315699E-09
    -4.653765276575E-10 1.000000000000E+00 2.167000000000E+03 0.000000000000E+00
     2.000000000000E+00 0.000000000000E+00 2.793967723846E-09 2.100000000000E+01
     8.641800000000E+04 4.000000000000E+00
G24 2021 07 19 04 00 00 1.793871633708E-04 1.386979420204E-11 0.000000000000E+00
     2.500000000000E+01 2.134375000000E+01 5.111998649549E-09 2.214407735565E+00
     1.026317477226E-06 1.124516455457E-02 1.017376780510E-05 5.153725816727E+03
     1.008000000000E+05-2.067536115646E-07-1.377511927015E+00-1.732259988785E-07
     9.345585400916E-01 1.700625000000E+02 7.436957876061E-01-8.125695610695E-09
    -2.717970357232E-10 1.000000000000E+00 2.167000000000E+03 0.000000000000E+00
     2.000000000000E+00 0.000000000000E+00 2.793967723846E-09 2.500000000000E+01
     9.361800000000E+04 4.000000000000E+00
G24 2021 07 19 06 00 00 1.794868148863E-04 1.386979420204E-11 0.000000000000E+00
     4.200000000000E+01 1.209375000000E+01 5.109498545409E-09-3.018560741343E+00
     5.010515451431E-07 1.124693604652E-02 1.066178083420E-05 5.153722272873E+03
     1.080000000000E+05-3.725290298462E-08-1.377569867349E+00-1.788139343262E-07
     9.345570025647E-01 1.598437500000E+02 7.436332098223E-01-8.032834599804E-09
    -2.621537768999E-10 1.000000000000E+00 2.167000000000E+03 0.000000000000E+00
     2.000000000000E+00 0.000000000000E+00 2.793967723846E-09 4.200000000000E+01
     1.008180000000E+05 4.000000000000E+00
G24 2021 07 19 08 00 00 1.795869320631E-04 1.386979420204E-11 0.000000000000E+00
     4.300000000000E+01 1.253125000000E+01 5.082354557610E-09-1.968388749509E+00
     4.563480615616E-07 1.124672836158E-02 1.061335206032E-05 5.153722778320E+03
     1.152000000000E+05 8.009374141693E-08-1.377628277279E+00-1.434236764908E-07
     9.345553860402E-01 1.576562500000E+02 7.436167183468E-01-8.071407635097E-09
    -1.942938074027E-10 1.000000000000E+00 2.167000000000E+03 0.000000000000E+00
     2.000000000000E+00 0.000000000000E+00 2.793967723846E-09 4.300000000000E+01
     1.080180000000E+05 4.000000000000E+00
G24 2021 07 19 10 00 00 1.796865835786E-04 1.386979420204E-11 0.000000000000E+00
     5.200000000000E+01 2.165625000000E+01 5.164500836475E-09-9.183430206730E-01
     1.277774572372E-06 1.124673639424E-02 1.065805554390E-05 5.153720457077E+03
     1.224000000000E+05 1.974403858185E-07-1.377686069858E+00 1.247972249985E-07
     9.345526664755E-01 1.587500000000E+02 7.437265030341E-01-8.302131531388E-09
    -3.385855320179E-10 1.000000000000E+00 2.167000000000E+03 0.000000000000E+00
     2.000000000000E+00 0.000000000000E+00 2.793967723846E-09 5.200000000000E+01
     1.152180000000E+05 4.000000000000E+00
G24 2021 07 19 12 00 00 1.797862350941E-04 1.386979420204E-11 0.000000000000E+00
     5.300000000000E+01 2.834375000000E+01 5.074497087458E-09 1.318881739918E-01
     1.475214958191E-06 1.124839636032E-02 1.032836735249E-05 5.153724020004E+03
     1.296000000000E+05 4.097819328308E-08-1.377746229438E+00 1.676380634308E-07
     9.345499015603E-01 1.702500000000E+02 7.436507297293E-01-8.366777081277E-09
    -3.589435228671E-10 1.000000000000E+00 2.167000000000E+03 0.000000000000E+00
     2.000000000000E+00 0.000000000000E+00 2.793967723846E-09 5.300000000000E+01
     1.224180000000E+05 4.000000000000E+00
G24 2021 07 19 14 00 00 1.798858866096E-04 1.386979420204E-11 0.000000000000E+00
     6.600000000000E+01 2.446875000000E+01 5.036281209899E-09 1.182089827952E+00
     1.210719347000E-06 1.124754059128E-02 9.855255484581E-06 5.153722120285E+03
     1.368000000000E+05-9.126961231232E-08-1.377805719001E+00 8.940696716309E-08
     9.345469303737E-01 1.765625000000E+02 7.436034409024E-01-8.321775206769E-09
    -4.593048461762E-10 1.000000000000E+00 2.167000000000E+03 0.000000000000E+00
     2.828427076340E+00 0.000000000000E+00 2.793967723846E-09 6.600000000000E+01
     1.300090000000E+05 4.000000000000E+00 0.000000000000E+00 0.000000000000E+00
G24 2021 07 19 16 00 00 1.799850724638E-04 1.386979420204E-11 0.000000000000E+00
     8.800000000000E+01 1.371875000000E+01 4.880917595524E-09 2.232110451651E+00
     6.295740604401E-07 1.124739286024E-02 9.743496775627E-06 5.153724941254E+03
     1.440000000000E+05-1.341104507446E-07-1.377865856638E+00-1.601874828339E-07
     9.345447696437E-01 1.779687500000E+02 7.437368663458E-01-8.117838140543E-09
    -3.468001599044E-10 1.000000000000E+00 2.167000000000E+03 0.000000000000E+00
     2.828427076340E+00 0.000000000000E+00 2.793967723846E-09 8.800000000000E+01
     1.368510000000E+05 4.000000000000E+00 0.000000000000E+00 0.000000000000E+00
G24 2021 07 19 17 59 44 1.800847239792E-04 1.375610736432E-11 0.000000000000E+00
     0.000000000000E+00 3.687500000000E+00 4.874131598574E-09-3.003204218162E+00
     2.123415470123E-07 1.124913152307E-02 1.008808612823E-05 5.153721542358E+03
     1.511840000000E+05 1.862645149231E-09-1.377923219119E+00-5.401670932770E-08
     9.345428473693E-01 1.692187500000E+02 7.436853877215E-01-7.962117368433E-09
    -3.764442518427E-10 1.000000000000E+00 2.167000000000E+03 0.000000000000E+00
     2.000000000000E+00 0.000000000000E+00 2.793967723846E-09 0.000000000000E+00
     1.497480000000E+05 4.000000000000E+00
G24 2021 07 19 18 00 00 1.800847239792E-04 1.375610736432E-11 0.000000000000E+00
     9.400000000000E+01 3.687500000000E+00 4.874488756308E-09-3.000870607815E+00
     2.123415470123E-07 1.124912954401E-02 1.008808612823E-05 5.153721544266E+03
     1.512000000000E+05 1.862645149231E-09-1.377923343467E+00-5.401670932770E-08
     9.345428327402E-01 1.692187500000E+02 7.436854389236E-01-7.962117368433E-09
    -3.764442518427E-10 1.000000000000E+00 2.167000000000E+03 0.000000000000E+00
     2.828427076340E+00 0.000000000000E+00 2.793967723846E-09 9.400000000000E+01
     1.440790000000E+05 4.000000000000E+00 0.000000000000E+00 0.000000000000E+00
G24 2021 07 19 19 59 44 1.801843754947E-04 1.375610736432E-11 0.000000000000E+00
     4.400000000000E+01 2.750000000000E+00 4.899846955436E-09-1.953048507144E+00
     1.918524503708E-07 1.124920882285E-02 1.017749309540E-05 5.153721433640E+03
     1.583840000000E+05 1.117587089539E-08-1.377979977414E+00-2.011656761169E-07
     9.345398893490E-01 1.691562500000E+02 7.436837492532E-01-7.962831683902E-09
    -4.843058875699E-10 1.000000000000E+00 2.167000000000E+03 0.000000000000E+00
     2.000000000000E+00 0.000000000000E+00 2.793967723846E-09 4.400000000000E+01
     1.569780000000E+05 4.000000000000E+00
G24 2021 07 19 22 00 00 1.802835613489E-04 1.375610736432E-11 0.000000000000E+00
     4.500000000000E+01 1.256250000000E+01 5.170215360223E-09-9.006781532032E-01
     5.625188350677E-07 1.124914758839E-02 1.014024019241E-05 5.153718900681E+03
     1.656000000000E+05 1.937150955200E-07-1.378037009276E+00 1.657754182816E-07
     9.345344136466E-01 1.694687500000E+02 7.438024548149E-01-8.297131323109E-09
    -6.978862126191E-10 1.000000000000E+00 2.167000000000E+03 0.000000000000E+00
     2.000000000000E+00 0.000000000000E+00 2.793967723846E-09 4.500000000000E+01
     1.584180000000E+05 4.000000000000E+00
G25 2021 07 19 00 00 00 1.758928410709E-04 6.707523425575E-12 0.000000000000E+00
     5.900000000000E+01 1.123125000000E+02 4.461257257843E-09-1.820233892002E+00
     5.813315510750E-06 9.833096992224E-03 6.126239895821E-06 5.153602405548E+03
     8.640000000000E+04 2.142041921616E-07-2.614281772129E-01-1.583248376846E-07
     9.605731017368E-01 2.629687500000E+02 9.703273698926E-01-8.078193632047E-09
     8.143196339671E-11 1.000000000000E+00 2.167000000000E+03 0.000000000000E+00
     2.000000000000E+00 0.000000000000E+00 5.587935447693E-09 5.900000000000E+01
     7.921800000000E+04 4.000000000000E+00
G25 2021 07 19 02 00 00 1.759408041835E-04 6.707523425575E-12 0.000000000000E+00
     6.000000000000E+01 1.035937500000E+02 4.626621288776E-09-7.698756253471E-01
     5.373731255531E-06 9.833197691478E-03 5.789101123810E-06 5.153604856491E+03
     9.360000000000E+04 5.401670932770E-08-2.614867597674E-01 1.620501279831E-07
     9.605718845889E-01 2.680937500000E+02 9.701922050396E-01-8.409636009381E-09
    -1.964367538078E-11 1.000000000000E+00 2.167000000000E+03 0.000000000000E+00
     2.000000000000E+00 0.000000000000E+00 5.587935447693E-09 6.000000000000E+01
     8.641800000000E+04 4.000000000000E+00
G25 2021 07 19 04 00 00 1.759887672961E-04 6.707523425575E-12 0.000000000000E+00
     6.200000000000E+01 9.543750000000E+01 4.683052210779E-09 2.802867507254E-01
     5.083158612251E-06 9.832072188146E-03 6.025657057762E-06 5.153602487564E+03
     1.008000000000E+05-5.774199962616E-08-2.615470934348E-01 1.601874828339E-07
     9.605717134275E-01 2.622187500000E+02 9.702548954681E-01-8.386063598924E-09
    -6.643133856047E-11 1.000000000000E+00 2.167000000000E+03 0.000000000000E+00
     2.000000000000E+00 0.000000000000E+00 5.587935447693E-09 6.200000000000E+01
     9.361800000000E+04 4.000000000000E+00
G25 2021 07 19 06 00 00 1.760367304087E-04 6.707523425575E-12 0.000000000000E+00
     6.400000000000E+01 9.421875000000E+01 4.626264131042E-09 1.330404586794E+00
     4.915520548820E-06 9.833455667831E-03 6.778165698051E-06 5.153605745316E+03
     1.080000000000E+05-2.495944499969E-07-2.616077752768E-01 1.378357410431E-07
     9.605714296214E-01 2.493750000000E+02 9.703613812750E-01-8.317489313958E-09
     1.000041655749E-11 1.000000000000E+00 2.167000000000E+03 0.000000000000E+00
     2.000000000000E+00 0.000000000000E+00 5.587935447693E-09 6.400000000000E+01
     1.008180000000E+05 4.000000000000E+00
G25 2021 07 19 08 00 00 1.760846935213E-04 6.707523425575E-12 0.000000000000E+00
     6.900000000000E+01 1.060000000000E+02 4.570904682241E-09 2.380872506474E+00
     5.329027771950E-06 9.834044030868E-03 7.262453436852E-06 5.153601123810E+03
     1.152000000000E+05-6.332993507385E-08-2.616671361037E-01-1.806765794754E-07
     9.605733826170E-01 2.359687500000E+02 9.701184885976E-01-7.979260939675E-09
     1.107188976008E-10 1.000000000000E+00 2.167000000000E+03 0.000000000000E+00
     2.000000000000E+00 0.000000000000E+00 5.587935447693E-09 6.900000000000E+01
     1.080180000000E+05 4.000000000000E+00
G25 2021 07 19 10 00 00 1.761326566339E-04 6.707523425575E-12 0.000000000000E+00
     7.600000000000E+01 1.247187500000E+02 4.558761319279E-09-2.852146694192E+00
     6.310641765594E-06 9.831524454057E-03 7.214024662971E-06 5.153605924606E+03
     1.224000000000E+05 1.359730958939E-07-2.617254772767E-01-2.421438694000E-07
     9.605741360198E-01 2.373750000000E+02 9.701768414739E-01-8.076407843376E-09
     2.210806374674E-10 1.000000000000E+00 2.167000000000E+03 0.000000000000E+00
     2.000000000000E+00 0.000000000000E+00 5.587935447693E-09 7.600000000000E+01
     1.152180000000E+05 4.000000000000E+00
G25 2021 07 19 12 00 00 1.761806197464E-04 6.707523425575E-12 0.000000000000E+00
     7.700000000000E+01 1.291562500000E+02 4.624121184637E-09-1.802043090854E+00
     6.621703505516E-06 9.832695475779E-03 6.690621376038E-06 5.153602838516E+03
     1.296000000000E+05 2.048909664154E-07-2.617840642199E-01-7.636845111847E-08
     9.605762133635E-01 2.487812500000E+02 9.702973610541E-01-8.098194465162E-09
     3.046555472693E-10 1.000000000000E+00 2.167000000000E+03 0.000000000000E+00
     2.000000000000E+00 0.000000000000E+00 5.587935447693E-09 7.700000000000E+01
     1.224180000000E+05 4.000000000000E+00
G25 2021 07 19 14 00 00 1.762285828590E-04 6.707523425575E-12 0.000000000000E+00
     8.300000000000E+01 1.186250000000E+02 4.581619414267E-09-7.516398497082E-01
     6.409361958504E-06 9.832961251959E-03 6.636604666710E-06 5.153606172562E+03
     1.368000000000E+05 8.195638656616E-08-2.618426877361E-01 1.415610313416E-07
     9.605771832782E-01 2.569062500000E+02 9.701172992452E-01-8.325346784111E-09
     2.385813664430E-10 1.000000000000E+00 2.167000000000E+03 0.000000000000E+00
     2.000000000000E+00 0.000000000000E+00 5.587935447693E-09 8.300000000000E+01
     1.296180000000E+05 4.000000000000E+00
G25 2021 07 19 15 59 44 1.762765459716E-04 6.707523425575E-12 0.000000000000E+00
     1.600000000000E+01 1.058750000000E+02 4.490901349782E-09 2.961769434957E-01
     5.373731255531E-06 9.831243194640E-03 6.910413503647E-06 5.153602657318E+03
     1.439840000000E+05-1.061707735062E-07-2.619017120918E-01 1.974403858185E-07
     9.605789256136E-01 2.510625000000E+02 9.701902739877E-01-8.234628719625E-09
     1.335769925893E-10 1.000000000000E+00 2.167000000000E+03 0.000000000000E+00
     2.000000000000E+00 0.000000000000E+00 5.587935447693E-09 1.600000000000E+01
     1.413790000000E+05 4.000000000000E+00 0.000000000000E+00 0.000000000000E+00
G25 2021 07 19 16 00 00 1.762770116329E-04 6.707523425575E-12 0.000000000000E+00
     8.400000000000E+01 1.058750000000E+02 4.491258507516E-09 2.985099833047E-01
     5.373731255531E-06 9.831236558966E-03 6.910413503647E-06 5.153602661133E+03
     1.440000000000E+05-1.043081283569E-07-2.619018159590E-01 1.974403858185E-07
     9.605789197620E-01 2.510625000000E+02 9.701910288535E-01-8.234628719625E-09
     1.335769925893E-10 1.000000000000E+00 2.167000000000E+03 0.000000000000E+00
     2.800000000000E+00 0.000000000000E+00 5.587935447693E-09 8.400000000000E+01
     1.368180000000E+05 4.000000000000E+00
G25 2021 07 19 17 59 44 1.763245090842E-04 6.707523425575E-12 0.000000000000E+00
     1.700000000000E+01 1.022187500000E+02 4.328394580722E-09 1.346258717171E+00
     5.258247256279E-06 9.832812356763E-03 7.323920726776E-06 5.153606616974E+03
     1.511840000000E+05-1.955777406693E-07-2.619607481509E-01 5.774199962616E-08
     9.605795458909E-01 2.364062500000E+02 9.703303937443E-01-8.201770208079E-09
     8.500354073867E-11 1.000000000000E+00 2.167000000000E+03 0.000000000000E+00
     2.000000000000E+00 0.000000000000E+00 5.587935447693E-09 1.700000000000E+01
     1.490160000000E+05 4.000000000000E+00
G25 2021 07 19 20 00 00 1.763724721968E-04 6.707523425575E-12 0.000000000000E+00
     1.800000000000E+01 1.123750000000E+02 4.238747989439E-09 2.399052663430E+00
     5.755573511124E-06 9.833521908149E-03 8.001923561096E-06 5.153602018356E+03
     1.584000000000E+05 2.607703208923E-08-2.620194170176E-01-1.788139343262E-07
     9.605817987847E-01 2.220000000000E+02 9.700922760314E-01-7.894971714404E-09
     1.578637185147E-10 1.000000000000E+00 2.167000000000E+03 0.000000000000E+00
     2.000000000000E+00 0.000000000000E+00 5.587935447693E-09 1.800000000000E+01
     1.512180000000E+05 4.000000000000E+00
G25 2021 07 19 22 00 00 1.764204353094E-04 6.707523425575E-12 0.000000000000E+00
     1.900000000000E+01 1.334375000000E+02 4.150530029093E-09-2.833957028268E+00
     6.942078471184E-06 9.830670431256E-03 8.096918463707E-06 5.153607368469E+03
     1.656000000000E+05 4.470348358154E-08-2.620757788624E-01-9.313225746155E-08
     9.605830261730E-01 2.206250000000E+02 9.701374465530E-01-7.839969423338E-09
     1.378628853997E-10 1.000000000000E+00 2.167000000000E+03 0.000000000000E+00
     2.000000000000E+00 0.000000000000E+00 5.587935447693E-09 1.900000000000E+01
     1.584180000000E+05 4.000000000000E+00
G26 2021 07 19 00 00 00 1.122155226767E-04 4.547473508865E-12 0.000000000000E+00
     4.800000000000E+01 1.093437500000E+02 4.870917178966E-09-2.493098846431E+00
     5.654990673065E-06 5.944294272922E-03 6.603077054024E-06 5.153596801758E+03
     8.640000000000E+04-3.725290298462E-08-3.044449044380E-01-9.313225746155E-08
     9.414574467044E-01 2.418437500000E+02 2.991575381408E-01-8.335347200668E-09
     1.210764718925E-10 1.000000000000E+00 2.167000000000E+03 0.000000000000E+00
     2.000000000000E+00 0.000000000000E+00 6.984919309616E-09 4.800000000000E+01
     7.928000000000E+04 4.000000000000E+00 0.000000000000E+00 0.000000000000E+00
G26 2021 07 19 02 00 00 1.122485846281E-04 4.547473508865E-12 0.000000000000E+00
     4.900000000000E+01 1.137187500000E+02 4.920204946285E-09-1.442948804221E+00
     5.898997187614E-06 5.944127100520E-03 6.517395377159E-06 5.153596103668E+03
     9.360000000000E+04 2.980232238770E-08-3.045047743604E-01-1.639127731323E-07
     9.414582630127E-01 2.456562500000E+02 2.992377674941E-01-8.354990876049E-09
     7.786038605475E-11 1.000000000000E+00 2.167000000000E+03 0.000000000000E+00
     2.000000000000E+00 0.000000000000E+00 6.984919309616E-09 4.900000000000E+01
     9.340800000000E+04 4.000000000000E+00
G26 2021 07 19 04 00 00 1.122816465795E-04 4.547473508865E-12 0.000000000000E+00
     5.000000000000E+01 1.070937500000E+02 5.017709007721E-09-3.925902596116E-01
     5.451962351799E-06 5.945021868683E-03 6.128102540970E-06 5.153598264694E+03
     1.008000000000E+05 1.154839992523E-07-3.045648052038E-01 2.235174179077E-08
     9.414577685464E-01 2.519375000000E+02 2.991100093953E-01-8.525712272995E-09
    -2.821546100149E-11 1.000000000000E+00 2.167000000000E+03 0.000000000000E+00
     2.000000000000E+00 0.000000000000E+00 6.984919309616E-09 5.000000000000E+01
     9.361800000000E+04 4.000000000000E+00
G26 2021 07 19 06 00 00 1.123142428696E-04 4.547473508865E-12 0.000000000000E+00
     5.200000000000E+01 9.990625000000E+01 5.117356015561E-09 6.576905630861E-01
     5.358830094337E-06 5.944016156718E-03 6.038695573807E-06 5.153596302032E+03
     1.080000000000E+05 7.078051567078E-08-3.046259507907E-01 9.126961231232E-08
     9.414576193288E-01 2.488750000000E+02 2.990604969330E-01-8.488925026373E-09
    -5.821671067396E-11 1.000000000000E+00 2.167000000000E+03 0.000000000000E+00
     2.000000000000E+00 0.000000000000E+00 6.984919309616E-09 5.200000000000E+01
     1.008180000000E+05 4.000000000000E+00
G26 2021 07 19 08 00 00 1.123473048210E-04 4.547473508865E-12 0.000000000000E+00
     5.400000000000E+01 9.953125000000E+01 5.099140971117E-09 1.707630341544E+00
     5.379319190979E-06 5.944533622824E-03 6.912276148796E-06 5.153599710464E+03
     1.152000000000E+05-2.980232238770E-08-3.046874255343E-01 2.142041921616E-07
     9.414573691698E-01 2.357812500000E+02 2.993526255813E-01-8.461423880839E-09
     2.892977646988E-11 1.000000000000E+00 2.167000000000E+03 0.000000000000E+00
     2.000000000000E+00 0.000000000000E+00 6.984919309616E-09 5.400000000000E+01
     1.080180000000E+05 4.000000000000E+00
G26 2021 07 19 10 00 00 1.123803667724E-04 4.547473508865E-12 0.000000000000E+00
     8.200000000000E+01 1.093437500000E+02 5.040924260444E-09 2.758055305560E+00
     5.755573511124E-06 5.945896496996E-03 7.390975952148E-06 5.153596426010E+03
     1.224000000000E+05-1.396983861923E-07-3.047484891978E-01-5.960464477539E-08
     9.414590456739E-01 2.263437500000E+02 2.991589249872E-01-8.226771249473E-09
     1.728643433509E-10 1.000000000000E+00 2.167000000000E+03 0.000000000000E+00
     2.000000000000E+00 0.000000000000E+00 6.984919309616E-09 8.200000000000E+01
     1.152180000000E+05 4.000000000000E+00
G26 2021 07 19 12 00 00 1.124129630625E-04 4.547473508865E-12 0.000000000000E+00
     8.300000000000E+01 1.195000000000E+02 4.971992817744E-09-2.474791801812E+00
     6.001442670822E-06 5.945026059635E-03 7.629394531250E-06 5.153598197937E+03
     1.296000000000E+05-5.401670932770E-08-3.048081338308E-01-1.788139343262E-07
     9.414601969904E-01 2.249375000000E+02 2.990526308224E-01-8.288916695223E-09
     2.253665302777E-10 1.000000000000E+00 2.167000000000E+03 0.000000000000E+00
     2.000000000000E+00 0.000000000000E+00 6.984919309616E-09 8.300000000000E+01
     1.224180000000E+05 4.000000000000E+00
G26 2021 07 19 14 00 00 1.124460250139E-04 4.547473508865E-12 0.000000000000E+00
     8.900000000000E+01 1.261250000000E+02 4.908418741057E-09-1.424606232636E+00
     6.273388862610E-06 5.944639910012E-03 7.191672921181E-06 5.153598016739E+03
     1.368000000000E+05 5.587935447693E-08-3.048682261168E-01-1.452863216400E-07
     9.414620709885E-01 2.269062500000E+02 2.990967933934E-01-8.322132364503E-09
     2.728685089258E-10 1.000000000000E+00 2.167000000000E+03 0.000000000000E+00
     2.000000000000E+00 0.000000000000E+00 6.984919309616E-09 8.900000000000E+01
     1.296180000000E+05 4.000000000000E+00
G26 2021 07 19 16 00 00 1.124786213040E-04 4.547473508865E-12 0.000000000000E+00
     9.000000000000E+01 1.188125000000E+02 4.837701509686E-09-3.742340185204E-01
     6.292015314102E-06 5.945769255050E-03 6.884336471558E-06 5.153600605011E+03
     1.440000000000E+05 1.210719347000E-07-3.049280711695E-01-9.313225746155E-09
     9.414632764330E-01 2.353750000000E+02 2.989536600256E-01-8.443923151864E-09
     1.967939115420E-10 1.000000000000E+00 2.167000000000E+03 0.000000000000E+00
     2.000000000000E+00 0.000000000000E+00 6.984919309616E-09 9.000000000000E+01
     1.368180000000E+05 4.000000000000E+00
G26 2021 07 19 18 00 00 1.125116832554E-04 4.547473508865E-12 0.000000000000E+00
     9.100000000000E+01 1.101875000000E+02 4.758769650429E-09 6.760681861879E-01
     5.811452865601E-06 5.944774486125E-03 7.022172212601E-06 5.153598623276E+03
     1.512000000000E+05 6.332993507385E-08-3.049878269843E-01 1.937150955200E-07
     9.414650451009E-01 2.339687500000E+02 2.988789868352E-01-8.287488064286E-09
     1.096474243982E-10 1.000000000000E+00 2.167000000000E+03 0.000000000000E+00
     2.800000000000E+00 0.000000000000E+00 6.984919309616E-09 9.100000000000E+01
     1.440180000000E+05 4.000000000000E+00
G26 2021 07 19 19 59 44 1.125452108681E-04 4.547473508865E-12 0.000000000000E+00
     0.000000000000E+00 1.078125000000E+02 4.695195573742E-09 1.723715478389E+00
     5.664303898811E-06 5.945074022748E-03 7.603317499161E-06 5.153601419449E+03
     1.583840000000E+05-7.078051567078E-08-3.050465368127E-01 6.519258022308E-08
     9.414653069633E-01 2.230312500000E+02 2.991251184133E-01-8.245700609385E-09
    -1.250052069686E-11 1.000000000000E+00 2.167000000000E+03 0.000000000000E+00
     2.000000000000E+00 0.000000000000E+00 6.984919309616E-09 0.000000000000E+00
     1.527490000000E+05 4.000000000000E+00 0.000000000000E+00 0.000000000000E+00
G26 2021 07 19 20 00 00 1.125447452068E-04 4.547473508865E-12 0.000000000000E+00
     9.800000000000E+01 1.078125000000E+02 4.695552731476E-09 1.726048826873E+00
     5.666166543961E-06 5.945067852736E-03 7.603317499161E-06 5.153601411819E+03
     1.584000000000E+05-7.078051567078E-08-3.050466582349E-01 6.519258022308E-08
     9.414653113520E-01 2.230312500000E+02 2.991256845626E-01-8.245700609385E-09
    -1.250052069686E-11 1.000000000000E+00 2.167000000000E+03 0.000000000000E+00
     2.800000000000E+00 0.000000000000E+00 6.984919309616E-09 9.800000000000E+01
     1.512180000000E+05 4.000000000000E+00
G26 2021 07 19 21 59 44 1.125782728195E-04 4.547473508865E-12 0.000000000000E+00
     4.000000000000E+00 1.158750000000E+02 4.708410409907E-09 2.774105073434E+00
     5.992129445076E-06 5.946376128122E-03 8.089467883110E-06 5.153598468781E+03
     1.655840000000E+05-6.891787052155E-08-3.051059488417E-01-4.470348358154E-08
     9.414657297466E-01 2.131562500000E+02 2.989625531046E-01-8.153553913962E-09
     3.107272287506E-11 1.000000000000E+00 2.167000000000E+03 0.000000000000E+00
     2.000000000000E+00 0.000000000000E+00 6.984919309616E-09 4.000000000000E+00
     1.584570000000E+05 4.000000000000E+00 0.000000000000E+00 0.000000000000E+00
G27 2021 07 19 00 00 00-1.649912446737E-04-5.911715561524E-12 0.000000000000E+00
     7.400000000000E+01-2.262500000000E+01 4.281249759808E-09 1.921795499182E+00
    -1.315027475357E-06 9.444482158870E-03 3.239139914513E-06 5.153686410904E+03
     8.640000000000E+04-1.117587089539E-07 7.876862038464E-01 1.303851604462E-08
     9.755244858476E-01 3.260000000000E+02 6.375239506315E-01-8.262844180626E-09
    -1.600066649198E-10 1.000000000000E+00 2.167000000000E+03 0.000000000000E+00
     2.000000000000E+00 0.000000000000E+00 1.862645149231E-09 7.400000000000E+01
     7.926700000000E+04 4.000000000000E+00 0.000000000000E+00 0.000000000000E+00
G27 2021 07 19 02 00 00-1.650331541896E-04-5.911715561524E-12 0.000000000000E+00
     7.500000000000E+01-2.831250000000E+01 4.199817796412E-09 2.971861448472E+00
    -1.545995473862E-06 9.443804272451E-03 2.775341272354E-06 5.153688550949E+03
     9.360000000000E+04 1.862645149231E-09 7.876270697718E-01-4.284083843231E-08
     9.755238992175E-01 3.338750000000E+02 6.376280211607E-01-8.153196756228E-09
    -1.457203555520E-10 1.000000000000E+00 2.167000000000E+03 0.000000000000E+00
     2.000000000000E+00 0.000000000000E+00 1.862645149231E-09 7.500000000000E+01
     8.647300000000E+04 4.000000000000E+00 0.000000000000E+00 0.000000000000E+00
G27 2021 07 19 04 00 00-1.650755293667E-04-5.911715561524E-12 0.000000000000E+00
     7.800000000000E+01-3.181250000000E+01 4.252319983339E-09-2.261126628611E+00
    -1.529231667519E-06 9.444111725315E-03 3.010034561157E-06 5.153688188553E+03
     1.008000000000E+05 1.303851604462E-08 7.875683526288E-01-2.793967723846E-08
     9.755228590827E-01 3.296875000000E+02 6.376011137085E-01-8.153196756228E-09
    -1.385772008681E-10 1.000000000000E+00 2.167000000000E+03 0.000000000000E+00
     2.000000000000E+00 0.000000000000E+00 1.862645149231E-09 7.800000000000E+01
     9.361800000000E+04 4.000000000000E+00
G27 2021 07 19 06 00 00-1.651179045439E-04-5.911715561524E-12 0.000000000000E+00
     8.500000000000E+01-2.662500000000E+01 4.318394164165E-09-1.210990514844E+00
    -1.344829797745E-06 9.443747345358E-03 3.201887011528E-06 5.153687707901E+03
     1.080000000000E+05 1.825392246246E-07 7.875100831388E-01-3.352761268616E-08
     9.755212630391E-01 3.259375000000E+02 6.376345384608E-01-8.231057142283E-09
    -2.525105180766E-10 1.000000000000E+00 2.167000000000E+03 0.000000000000E+00
     2.000000000000E+00 0.000000000000E+00 1.862645149231E-09 8.500000000000E+01
     1.027680000000E+05 4.000000000000E+00
G27 2021 07 19 07 59 44-1.651598140597E-04-5.911715561524E-12 0.000000000000E+00
     4.000000000000E+00-1.993750000000E+01 4.488401245642E-09-1.631898327573E-01
    -1.044943928719E-06 9.444010909647E-03 2.935528755188E-06 5.153687643051E+03
     1.151840000000E+05 1.862645149231E-09 7.874503361015E-01 7.636845111847E-08
     9.755184293668E-01 3.265937500000E+02 6.376722217676E-01-8.429994000230E-09
    -2.800116636097E-10 1.000000000000E+00 2.167000000000E+03 0.000000000000E+00
     2.000000000000E+00 0.000000000000E+00 1.862645149231E-09 4.000000000000E+00
     1.129680000000E+05 4.000000000000E+00
G27 2021 07 19 08 00 00-1.651598140597E-04-5.911715561524E-12 0.000000000000E+00
     9.800000000000E+01-1.993750000000E+01 4.488044087908E-09-1.608568075774E-01
    -1.044943928719E-06 9.444008814171E-03 2.935528755188E-06 5.153687644958E+03
     1.152000000000E+05 1.862645149231E-09 7.874501854210E-01 7.636845111847E-08
     9.755184308297E-01 3.265937500000E+02 6.376728932470E-01-8.429994000230E-09
    -2.796545058755E-10 1.000000000000E+00 2.167000000000E+03 0.000000000000E+00
     2.000000000000E+00 0.000000000000E+00 1.862645149231E-09 9.800000000000E+01
     1.080180000000E+05 4.000000000000E+00
G27 2021 07 19 09 59 44-1.652021892369E-04-5.911715561524E-12 0.000000000000E+00
     3.200000000000E+01-1.268750000000E+01 4.528045754138E-09 8.869999262158E-01
    -5.029141902924E-07 9.444800205529E-03 2.838671207428E-06 5.153688928604E+03
     1.223840000000E+05 2.980232238770E-08 7.873894318961E-01 7.264316082001E-08
     9.755164368724E-01 3.305000000000E+02 6.376538650715E-01-8.447851886940E-09
    -2.567964108870E-10 1.000000000000E+00 2.167000000000E+03 0.000000000000E+00
     2.000000000000E+00 0.000000000000E+00 1.862645149231E-09 3.200000000000E+01
     1.152180000000E+05 4.000000000000E+00
G27 2021 07 19 12 00 00-1.652445644140E-04-5.911715561524E-12 0.000000000000E+00
     3.300000000000E+01-4.281250000000E+00 4.591976988559E-09 1.939695690191E+00
    -3.241002559662E-07 9.444209397770E-03 2.456828951836E-06 5.153685428619E+03
     1.296000000000E+05-2.179294824600E-07 7.873278167124E-01 6.146728992462E-08
     9.755155752136E-01 3.418125000000E+02 6.374658362108E-01-8.323918153174E-09
    -7.964617472573E-11 1.000000000000E+00 2.167000000000E+03 0.000000000000E+00
     2.000000000000E+00 0.000000000000E+00 1.862645149231E-09 3.300000000000E+01
     1.224180000000E+05 4.000000000000E+00
G27 2021 07 19 14 00 00-1.652864739299E-04-5.911715561524E-12 0.000000000000E+00
     3.400000000000E+01-7.781250000000E+00 4.485186826034E-09 2.989754477035E+00
    -5.178153514862E-07 9.443159215152E-03 1.903623342514E-06 5.153688203812E+03
     1.368000000000E+05-1.024454832077E-07 7.872682803353E-01-8.381903171539E-08
     9.755156761550E-01 3.525000000000E+02 6.375798560459E-01-8.207127574092E-09
    -4.535903224290E-11 1.000000000000E+00 2.167000000000E+03 0.000000000000E+00
     2.000000000000E+00 0.000000000000E+00 1.862645149231E-09 3.400000000000E+01
     1.296180000000E+05 4.000000000000E+00
G27 2021 07 19 16 00 00-1.653288491070E-04-5.911715561524E-12 0.000000000000E+00
     3.500000000000E+01-1.318750000000E+01 4.527688596404E-09-2.243257820121E+00
    -8.791685104370E-07 9.443789371289E-03 1.875683665276E-06 5.153687124252E+03
     1.440000000000E+05 9.872019290924E-08 7.872080168880E-01-8.568167686462E-08
     9.755155020677E-01 3.512187500000E+02 6.375799204143E-01-8.304274477793E-09
     9.321816862518E-11 1.000000000000E+00 2.167000000000E+03 0.000000000000E+00
     2.000000000000E+00 0.000000000000E+00 1.862645149231E-09 3.500000000000E+01
     1.368180000000E+05 4.000000000000E+00
G27 2021 07 19 18 00 00-1.653712242842E-04-5.911715561524E-12 0.000000000000E+00
     3.700000000000E+01-1.234375000000E+01 4.432327481373E-09-1.193055848708E+00
    -5.085021257401E-07 9.443409973755E-03 1.924112439156E-06 5.153687751770E+03
     1.512000000000E+05 1.527369022369E-07 7.871482947203E-01-4.470348358154E-08
     9.755160974754E-01 3.456562500000E+02 6.375496628797E-01-8.331061307858E-09
     7.428880871279E-11 1.000000000000E+00 2.167000000000E+03 0.000000000000E+00
     2.000000000000E+00 0.000000000000E+00 1.862645149231E-09 3.700000000000E+01
     1.440180000000E+05 4.000000000000E+00
G27 2021 07 19 20 00 00-1.654131338000E-04-5.911715561524E-12 0.000000000000E+00
     3.800000000000E+01-6.125000000000E+00 4.415541067866E-09-1.429395955165E-01
    -1.676380634308E-07 9.443400893360E-03 2.332031726837E-06 5.153687116623E+03
     1.584000000000E+05 7.636845111847E-08 7.870880122550E-01 7.450580596924E-08
     9.755161106416E-01 3.436875000000E+02 6.376057482330E-01-8.421779372344E-09
     4.571618997710E-11 1.000000000000E+00 2.167000000000E+03 0.000000000000E+00
     2.000000000000E+00 0.000000000000E+00 1.862645149231E-09 3.800000000000E+01
     1.512180000000E+05 4.000000000000E+00
G27 2021 07 19 22 00 00-1.654555089772E-04-5.911715561524E-12 0.000000000000E+00
     3.900000000000E+01 6.218750000000E+00 4.264463346301E-09 9.072063241906E-01
     2.086162567139E-07 9.444984258153E-03 2.244487404823E-06 5.153690093994E+03
     1.656000000000E+05-6.519258022308E-08 7.870282257189E-01 6.705522537231E-08
     9.755163066727E-01 3.437187500000E+02 6.376294694496E-01-8.351062140973E-09
    -5.714523747137E-11 1.000000000000E+00 2.167000000000E+03 0.000000000000E+00
     2.000000000000E+00 0.000000000000E+00 1.862645149231E-09 3.900000000000E+01
     1.615030000000E+05 4.000000000000E+00 0.000000000000E+00 0.000000000000E+00
G28 2021 07 19 00 00 00 5.354695022106E-04-6.707523425575E-12 0.000000000000E+00
     9.200000000000E+01 9.571875000000E+01 4.085170163735E-09 2.500028431899E+00
     4.954636096954E-06 1.747248799074E-02 5.181878805161E-06 5.153730566025E+03
     8.640000000000E+04 2.067536115646E-07-1.650680381692E-01 6.705522537231E-08
     9.723937153471E-01 2.808125000000E+02-1.343783832825E+00-7.731393472143E-09
    -5.357366012941E-11 1.000000000000E+00 2.167000000000E+03 0.000000000000E+00
     4.000000000000E+00 6.300000000000E+01-1.117587089539E-08 9.200000000000E+01
     7.921800000000E+04 4.000000000000E+00
G28 2021 07 19 01 59 44 5.354275926948E-04-6.593836587854E-12 0.000000000000E+00
     1.600000000000E+01 9.675000000000E+01 4.109456889660E-09-2.735362662217E+00
     4.999339580536E-06 1.747166621499E-02 5.759298801422E-06 5.153732133865E+03
     9.358400000000E+04 1.396983861923E-07-1.651239143253E-01 1.545995473862E-07
     9.723935836844E-01 2.743125000000E+02-1.343768946170E+00-7.712106954496E-09
     2.178662178596E-11 1.000000000000E+00 2.167000000000E+03 0.000000000000E+00
     2.000000000000E+00 6.300000000000E+01-1.117587089539E-08 1.600000000000E+01
     8.641800000000E+04 4.000000000000E+00
G28 2021 07 19 04 00 00 5.353796295822E-04-6.593836587854E-12 0.000000000000E+00
     2.800000000000E+01 1.018437500000E+02 4.289821545429E-09-1.682932353505E+00
     5.394220352173E-06 1.747221709229E-02 6.161630153656E-06 5.153730318069E+03
     1.008000000000E+05-1.564621925354E-07-1.651797553713E-01 4.582107067108E-07
     9.723919905666E-01 2.690937500000E+02-1.343722837918E+00-8.061050060806E-09
    -5.643092200298E-11 1.000000000000E+00 2.167000000000E+03 0.000000000000E+00
     2.000000000000E+00 6.300000000000E+01-1.117587089539E-08 2.800000000000E+01
     9.553800000000E+04 4.000000000000E+00
G28 2021 07 19 06 00 00 5.353321321309E-04-6.593836587854E-12 0.000000000000E+00
     3.000000000000E+01 1.035000000000E+02 4.541974905772E-09-6.327850074526E-01
     5.474314093590E-06 1.747238473035E-02 6.306916475296E-06 5.153730476379E+03
     1.080000000000E+05-2.048909664154E-07-1.652414012762E-01-9.126961231232E-08
     9.723906051832E-01 2.670312500000E+02-1.343723453807E+00-8.524640799792E-09
     1.650068731986E-10 1.000000000000E+00 2.167000000000E+03 0.000000000000E+00
     2.000000000000E+00 6.300000000000E+01-1.117587089539E-08 3.000000000000E+01
     1.008180000000E+05 4.000000000000E+00
G28 2021 07 19 08 00 00 5.352846346796E-04-6.593836587854E-12 0.000000000000E+00
     3.100000000000E+01 1.052812500000E+02 4.586976780280E-09 4.173654882621E-01
     5.492940545082E-06 1.747212756891E-02 6.344169378281E-06 5.153729993820E+03
     1.152000000000E+05-1.527369022369E-07-1.653026039170E-01-1.508742570877E-07
     9.723916350775E-01 2.683750000000E+02-1.343727568995E+00-8.539641424628E-09
     1.171477368163E-10 1.000000000000E+00 2.167000000000E+03 0.000000000000E+00
     2.000000000000E+00 6.300000000000E+01-1.117587089539E-08 3.100000000000E+01
     1.080180000000E+05 4.000000000000E+00
G28 2021 07 19 10 00 00 5.352366715670E-04-6.593836587854E-12 0.000000000000E+00
     3.200000000000E+01 1.044375000000E+02 4.433041796842E-09 1.467494353270E+00
     5.170702934265E-06 1.747227879241E-02 5.906447768211E-06 5.153730649948E+03
     1.224000000000E+05 2.402812242508E-07-1.653636061379E-01-4.526227712631E-07
     9.723947232976E-01 2.706250000000E+02-1.343709523901E+00-8.091051310478E-09
     2.107230631757E-10 1.000000000000E+00 2.167000000000E+03 0.000000000000E+00
     2.000000000000E+00 6.300000000000E+01-1.117587089539E-08 3.200000000000E+01
     1.200190000000E+05 4.000000000000E+00 0.000000000000E+00 0.000000000000E+00
G28 2021 07 19 12 00 00 5.351891741157E-04-6.593836587854E-12 0.000000000000E+00
     3.500000000000E+01 1.102187500000E+02 4.251962825604E-09 2.517602136166E+00
     5.563721060753E-06 1.747185597196E-02 5.850568413734E-06 5.153732065201E+03
     1.296000000000E+05 2.644956111908E-07-1.654191428970E-01-1.303851604462E-08
     9.723968489176E-01 2.700000000000E+02-1.343673604873E+00-7.763537668220E-09
     6.250260348431E-11 1.000000000000E+00 2.167000000000E+03 0.000000000000E+00
     2.800000000000E+00 6.300000000000E+01-1.117587089539E-08 3.500000000000E+01
     1.276920000000E+05 4.000000000000E+00
G28 2021 07 19 14 00 00 5.351416766644E-04-6.593836587854E-12 0.000000000000E+00
     3.600000000000E+01 1.101875000000E+02 4.144101189877E-09-2.715454933598E+00
     5.671754479408E-06 1.747080765199E-02 6.077811121941E-06 5.153734014511E+03
     1.368000000000E+05 1.285225152969E-07-1.654761103899E-01 2.440065145493E-07
     9.723981626180E-01 2.617812500000E+02-1.343658968378E+00-7.721035897851E-09
     2.828689254833E-10 1.000000000000E+00 2.167000000000E+03 0.000000000000E+00
     2.800000000000E+00 6.300000000000E+01-1.117587089539E-08 3.600000000000E+01
     1.296180000000E+05 4.000000000000E+00
G28 2021 07 19 16 00 00 5.350937135518E-04-6.593836587854E-12 0.000000000000E+00
     3.800000000000E+01 1.155937500000E+02 4.146244136282E-09-1.665371195223E+00
     6.437301635742E-06 1.747144816909E-02 6.921589374542E-06 5.153731777191E+03
     1.440000000000E+05-1.285225152969E-07-1.655318636608E-01 4.433095455170E-07
     9.723990315914E-01 2.550000000000E+02-1.343601158244E+00-7.965331788041E-09
     2.407243128482E-10 1.000000000000E+00 2.167000000000E+03 0.000000000000E+00
     2.800000000000E+00 6.300000000000E+01-1.117587089539E-08 3.800000000000E+01
     1.368180000000E+05 4.000000000000E+00
G28 2021 07 19 18 00 00 5.350462161005E-04-6.593836587854E-12 0.000000000000E+00
     3.900000000000E+01 1.160312500000E+02 4.226247468742E-09-6.152382589144E-01
     6.049871444702E-06 1.747160404921E-02 7.281079888344E-06 5.153731575012E+03
     1.512000000000E+05-2.682209014893E-07-1.655918506167E-01 3.725290298462E-08
     9.724000175981E-01 2.516562500000E+02-1.343589988865E+00-8.299631427249E-09
     3.707297280955E-10 1.000000000000E+00 2.167000000000E+03 0.000000000000E+00
     2.800000000000E+00 6.300000000000E+01-1.117587089539E-08 3.900000000000E+01
     1.440180000000E+05 4.000000000000E+00
G28 2021 07 19 20 00 00 5.349982529879E-04-6.593836587854E-12 0.000000000000E+00
     7.700000000000E+01 1.189062500000E+02 4.208389582032E-09 4.349152738183E-01
     6.163492798805E-06 1.747149159200E-02 7.083639502525E-06 5.153731391907E+03
     1.584000000000E+05-1.303851604462E-07-1.656504507262E-01-2.477318048477E-07
     9.724016706956E-01 2.515937500000E+02-1.343601172873E+00-8.346419090428E-09
     1.135761594744E-10 1.000000000000E+00 2.167000000000E+03 0.000000000000E+00
     4.000000000000E+00 6.300000000000E+01-1.117587089539E-08 7.700000000000E+01
     1.512180000000E+05 4.000000000000E+00
G28 2021 07 19 22 00 00 5.349507555366E-04-6.593836587854E-12 0.000000000000E+00
     7.800000000000E+01 1.201875000000E+02 4.103385208179E-09 1.485048951827E+00
     5.969777703285E-06 1.747143315151E-02 6.644055247307E-06 5.153731595993E+03
     1.656000000000E+05 2.887099981308E-07-1.657100997479E-01-4.209578037262E-07
     9.724042395797E-01 2.535312500000E+02-1.343591232345E+00-7.973546415928E-09
     1.603638226540E-10 1.000000000000E+00 2.167000000000E+03 0.000000000000E+00
     4.000000000000E+00 6.300000000000E+01-1.117587089539E-08 7.800000000000E+01
     1.584180000000E+05 4.000000000000E+00
G28 2021 07 19 23 59 44 5.349060520530E-04-6.593836587854E-12 0.000000000000E+00
     4.000000000000E+01 1.229687500000E+02 3.930520864828E-09 2.532837104021E+00
     6.366521120071E-06 1.747126213741E-02 6.580725312233E-06 5.153732309341E+03
     1.727840000000E+05 1.881271600723E-07-1.657640463150E-01 8.568167686462E-08
     9.724060345802E-01 2.538125000000E+02-1.343572427996E+00-7.577458488704E-09
    -5.750239520557E-11 1.000000000000E+00 2.167000000000E+03 0.000000000000E+00
     2.000000000000E+00 6.300000000000E+01-1.117587089539E-08 4.000000000000E+01
     1.696560000000E+05 4.000000000000E+00
G29 2021 07 19 00 00 00-3.823717124760E-04-6.139089236967E-12 0.000000000000E+00
     1.000000000000E+02-4.434375000000E+01 4.041954077897E-09 2.051683435525E+00
    -2.194195985794E-06 1.982756308280E-03 3.574416041374E-06 5.153607055664E+03
     8.640000000000E+04-1.117587089539E-08 8.613235751385E-01 1.192092895508E-07
     9.836252381793E-01 3.221250000000E+02 2.234418585280E+00-8.095694361023E-09
    -1.675069773380E-10 1.000000000000E+00 2.167000000000E+03 0.000000000000E+00
     2.828427076340E+00 0.000000000000E+00-1.024454832077E-08 1.000000000000E+02
     7.928100000000E+04 4.000000000000E+00 0.000000000000E+00 0.000000000000E+00
G29 2021 07 19 01 59 44-3.824159502983E-04-6.139089236967E-12 0.000000000000E+00
     4.600000000000E+01-4.153125000000E+01 4.044097024302E-09 3.099248075780E+00
    -2.086162567139E-06 1.982251531444E-03 3.991648554802E-06 5.153608480453E+03
     9.358400000000E+04-2.607703208923E-08 8.612657942631E-01 2.421438694000E-08
     9.836237021154E-01 3.159062500000E+02 2.234737388777E+00-8.092122783681E-09
    -2.400099973798E-10 1.000000000000E+00 2.167000000000E+03 0.000000000000E+00
     2.000000000000E+00 0.000000000000E+00-1.024454832077E-08 4.600000000000E+01
     8.670600000000E+04 4.000000000000E+00
G29 2021 07 19 02 00 00-3.824159502983E-04-6.139089236967E-12 0.000000000000E+00
     1.010000000000E+02-4.153125000000E+01 4.044454182036E-09 3.101581699293E+00
    -2.086162567139E-06 1.982255023904E-03 3.991648554802E-06 5.153608484268E+03
     9.360000000000E+04-2.607703208923E-08 8.612656728409E-01 2.421438694000E-08
     9.836237065041E-01 3.159062500000E+02 2.234737542383E+00-8.092122783681E-09
    -2.400099973798E-10 1.000000000000E+00 2.167000000000E+03 0.000000000000E+00
     2.800000000000E+00 0.000000000000E+00-1.024454832077E-08 1.010000000000E+02
     8.641800000000E+04 4.000000000000E+00
G29 2021 07 19 04 00 00-3.824601881206E-04-6.139089236967E-12 0.000000000000E+00
     4.800000000000E+01-3.371875000000E+01 4.120528779420E-09-2.131472083294E+00
    -1.838430762291E-06 1.983193098567E-03 3.946945071220E-06 5.153606767654E+03
     1.008000000000E+05-3.725290298462E-08 8.612073960363E-01 2.607703208923E-08
     9.836219349103E-01 3.147187500000E+02 2.234824580157E+00-8.099980253833E-09
    -2.403671551140E-10 1.000000000000E+00 2.167000000000E+03 0.000000000000E+00
     2.000000000000E+00 0.000000000000E+00-1.024454832077E-08 4.800000000000E+01
     9.361800000000E+04 4.000000000000E+00
G29 2021 07 19 06 00 00-3.825044259429E-04-6.139089236967E-12 0.000000000000E+00
     4.900000000000E+01-2.659375000000E+01 4.115885728876E-09-1.080649986758E+00
    -1.452863216400E-06 1.982915913686E-03 3.624707460403E-06 5.153609041214E+03
     1.080000000000E+05-2.048909664154E-08 8.611487227809E-01-2.980232238770E-08
     9.836201267436E-01 3.207500000000E+02 2.234220538356E+00-8.144267812873E-09
    -2.132231673151E-10 1.000000000000E+00 2.167000000000E+03 0.000000000000E+00
     2.000000000000E+00 0.000000000000E+00-1.024454832077E-08 4.900000000000E+01
     1.008180000000E+05 4.000000000000E+00
G29 2021 07 19 08 00 00-3.825481981039E-04-6.139089236967E-12 0.000000000000E+00
     5.000000000000E+01-2.378125000000E+01 4.208746739767E-09-3.102170891012E-02
    -1.346692442894E-06 1.981092849746E-03 2.929940819740E-06 5.153604940414E+03
     1.152000000000E+05 2.048909664154E-08 8.610901767993E-01-4.842877388000E-08
     9.836185292370E-01 3.359375000000E+02 2.234811323193E+00-8.156768333570E-09
    -2.371527355062E-10 1.000000000000E+00 2.167000000000E+03 0.000000000000E+00
     2.000000000000E+00 0.000000000000E+00-1.024454832077E-08 5.000000000000E+01
     1.080180000000E+05 4.000000000000E+00
G29 2021 07 19 10 00 00-3.825924359262E-04-6.139089236967E-12 0.000000000000E+00
     5.100000000000E+01-2.906250000000E+01 4.260891768959E-09 1.018807651417E+00
    -1.750886440277E-06 1.982179703191E-03 2.363696694374E-06 5.153607442856E+03
     1.224000000000E+05-3.725290298462E-09 8.610313879734E-01 3.166496753693E-08
     9.836163875250E-01 3.441875000000E+02 2.235202176868E+00-8.233200088688E-09
    -2.653681965077E-10 1.000000000000E+00 2.167000000000E+03 0.000000000000E+00
     2.000000000000E+00 0.000000000000E+00-1.024454832077E-08 5.100000000000E+01
     1.152180000000E+05 4.000000000000E+00
G29 2021 07 19 12 00 00-3.826366737485E-04-6.139089236967E-12 0.000000000000E+00
     5.300000000000E+01-2.993750000000E+01 4.386968449130E-09 2.069060631857E+00
    -1.471489667892E-06 1.982249203138E-03 2.242624759674E-06 5.153607336044E+03
     1.296000000000E+05 5.029141902924E-08 8.609714887927E-01-5.029141902924E-08
     9.836143496801E-01 3.450625000000E+02 2.235169318265E+00-8.309631843806E-09
    -2.117945363783E-10 1.000000000000E+00 2.167000000000E+03 0.000000000000E+00
     2.000000000000E+00 0.000000000000E+00-1.024454832077E-08 5.300000000000E+01
     1.224180000000E+05 4.000000000000E+00
G29 2021 07 19 14 00 00-3.826804459095E-04-6.139089236967E-12 0.000000000000E+00
     5.400000000000E+01-2.906250000000E+01 4.405183493574E-09 3.119091850010E+00
    -1.413747668266E-06 1.981868757866E-03 2.659857273102E-06 5.153608306885E+03
     1.368000000000E+05-3.911554813385E-08 8.609108435237E-01 1.359730958939E-07
     9.836134836326E-01 3.409375000000E+02 2.235358792489E+00-8.280702067336E-09
    -4.285892810353E-11 1.000000000000E+00 2.167000000000E+03 0.000000000000E+00
     2.000000000000E+00 0.000000000000E+00-1.024454832077E-08 5.400000000000E+01
     1.296180000000E+05 4.000000000000E+00
G29 2021 07 19 16 00 00-3.827246837318E-04-6.139089236967E-12 0.000000000000E+00
     5.500000000000E+01-2.125000000000E+01 4.335894893140E-09-2.114109225021E+00
    -9.257346391678E-07 1.983014168218E-03 3.028661012650E-06 5.153605993271E+03
     1.440000000000E+05-4.470348358154E-08 8.608513203129E-01-1.303851604462E-08
     9.836139181193E-01 3.363750000000E+02 2.235595472153E+00-8.161054226381E-09
     1.428630936784E-11 1.000000000000E+00 2.167000000000E+03 0.000000000000E+00
     2.000000000000E+00 0.000000000000E+00-1.024454832077E-08 5.500000000000E+01
     1.439350000000E+05 4.000000000000E+00 0.000000000000E+00 0.000000000000E+00
G29 2021 07 19 18 00 00-3.827689215541E-04-6.139089236967E-12 0.000000000000E+00
     5.600000000000E+01-1.287500000000E+01 4.218389998590E-09-1.063264955036E+00
    -9.052455425262E-07 1.982939429581E-03 2.931803464890E-06 5.153608325958E+03
     1.512000000000E+05 5.587935447693E-09 8.607922608471E-01-5.401670932770E-08
     9.836139766360E-01 3.395937500000E+02 2.234971107495E+00-8.197841473003E-09
     4.643050544549E-11 1.000000000000E+00 2.167000000000E+03 0.000000000000E+00
     2.000000000000E+00 0.000000000000E+00-1.024454832077E-08 5.600000000000E+01
     1.444090000000E+05 4.000000000000E+00 0.000000000000E+00 0.000000000000E+00
G29 2021 07 19 20 00 00-3.828126937151E-04-6.139089236967E-12 0.000000000000E+00
     9.400000000000E+01-6.781250000000E+00 4.179102647828E-09-1.352437043003E-02
    -5.327165126801E-07 1.981036155485E-03 1.778826117516E-06 5.153604310989E+03
     1.584000000000E+05 4.656612873077E-08 8.607331735859E-01-2.980232238770E-08
     9.836143833272E-01 3.536250000000E+02 2.235450075651E+00-8.210341993700E-09
     5.357366012941E-11 1.000000000000E+00 2.167000000000E+03 0.000000000000E+00
     2.000000000000E+00 0.000000000000E+00-1.024454832077E-08 9.400000000000E+01
     1.534020000000E+05 4.000000000000E+00
G29 2021 07 19 22 00 00-3.828569315374E-04-6.139089236967E-12 0.000000000000E+00
     9.500000000000E+01-8.656250000000E+00 4.123743199028E-09 1.036286979912E+00
    -4.563480615616E-07 1.981794368476E-03 1.467764377594E-06 5.153606306076E+03
     1.656000000000E+05 4.097819328308E-08 8.606740087900E-01 3.911554813385E-08
     9.836144330664E-01 3.625312500000E+02 2.235859125101E+00-8.266058600234E-09
     2.892977646988E-11 1.000000000000E+00 2.167000000000E+03 0.000000000000E+00
     2.800000000000E+00 0.000000000000E+00-1.024454832077E-08 9.500000000000E+01
     1.584180000000E+05 4.000000000000E+00
G30 2021 07 19 00 00 00-4.523494280875E-04-4.433786671143E-12 0.000000000000E+00
     4.800000000000E+01 3.628125000000E+01 4.954492088768E-09-1.006842418114E+00
     1.762062311172E-06 5.349683226086E-03 1.013651490211E-05 5.153678197861E+03
     8.640000000000E+04 1.341104507446E-07-1.281828858643E+00-2.607703208923E-08
     9.363868146465E-01 1.718125000000E+02-2.740817800348E+00-8.161768541849E-09
    -3.596578383355E-10 1.000000000000E+00 2.167000000000E+03 0.000000000000E+00
     2.000000000000E+00 0.000000000000E+00 3.725290298462E-09 4.800000000000E+01
     7.954800000000E+04 4.000000000000E+00
G30 2021 07 19 02 00 00-4.523810930550E-04-4.433786671143E-12 0.000000000000E+00
     4.900000000000E+01 2.893750000000E+01 5.085211819484E-09 4.340079588593E-02
     1.415610313416E-06 5.349180777557E-03 1.013278961182E-05 5.153677640915E+03
     9.360000000000E+04 1.117587089539E-08-1.281888036605E+00 5.215406417847E-08
     9.363835391730E-01 1.684375000000E+02-2.740879857333E+00-8.298917111780E-09
    -3.793015137162E-10 1.000000000000E+00 2.167000000000E+03 0.000000000000E+00
     2.000000000000E+00 0.000000000000E+00 3.725290298462E-09 4.900000000000E+01
     8.641800000000E+04 4.000000000000E+00
G30 2021 07 19 04 00 00-4.524127580225E-04-4.433786671143E-12 0.000000000000E+00
     7.100000000000E+01 2.996875000000E+01 5.139499795082E-09 1.093414691625E+00
     1.790001988411E-06 5.349421175197E-03 1.077540218830E-05 5.153678958893E+03
     1.008000000000E+05-1.862645149231E-08-1.281947634425E+00 5.215406417847E-08
     9.363807859611E-01 1.579375000000E+02-2.740710624044E+00-8.285345117881E-09
    -3.982308736286E-10 1.000000000000E+00 2.167000000000E+03 0.000000000000E+00
     2.000000000000E+00 0.000000000000E+00 3.725290298462E-09 7.100000000000E+01
     9.361800000000E+04 4.000000000000E+00
G30 2021 07 19 06 00 00-4.524439573288E-04-4.433786671143E-12 0.000000000000E+00
     8.300000000000E+01 3.406250000000E+01 5.131999482664E-09 2.143511757183E+00
     1.842156052589E-06 5.350096849725E-03 1.141428947449E-05 5.153679746628E+03
     1.080000000000E+05-1.639127731323E-07-1.282007665268E+00 1.862645149231E-08
     9.363783955530E-01 1.478750000000E+02-2.740626307298E+00-8.209984835965E-09
    -3.060841782060E-10 1.000000000000E+00 2.167000000000E+03 0.000000000000E+00
     2.000000000000E+00 0.000000000000E+00 3.725290298462E-09 8.300000000000E+01
     1.008180000000E+05 4.000000000000E+00
G30 2021 07 19 08 00 00-4.524756222963E-04-4.433786671143E-12 0.000000000000E+00
     9.200000000000E+01 4.271875000000E+01 5.010208695303E-09-3.089430774872E+00
     2.205371856689E-06 5.349384271540E-03 1.128017902374E-05 5.153680644989E+03
     1.152000000000E+05-4.656612873077E-08-1.282066344375E+00-8.754432201385E-08
     9.363769238574E-01 1.527500000000E+02-2.740687275872E+00-8.071407635097E-09
    -2.792973481413E-10 1.000000000000E+00 2.167000000000E+03 0.000000000000E+00
     2.000000000000E+00 0.000000000000E+00 3.725290298462E-09 9.200000000000E+01
     1.126630000000E+05 4.000000000000E+00 0.000000000000E+00 0.000000000000E+00
G30 2021 07 19 09 59 44-4.525068216026E-04-4.320099833421E-12 0.000000000000E+00
     5.000000000000E+01 3.387500000000E+01 5.006279960227E-09-2.041878911744E+00
     1.389533281326E-06 5.350596504286E-03 1.041032373905E-05 5.153677112579E+03
     1.223840000000E+05 8.754432201385E-08-1.282125084925E+00-8.568167686462E-08
     9.363750074347E-01 1.670312500000E+02-2.740392114594E+00-8.135338869518E-09
    -1.900079145923E-10 1.000000000000E+00 2.167000000000E+03 0.000000000000E+00
     2.000000000000E+00 0.000000000000E+00 3.725290298462E-09 5.000000000000E+01
     1.216680000000E+05 4.000000000000E+00
G30 2021 07 19 10 00 00-4.525072872639E-04-4.433786671143E-12 0.000000000000E+00
     1.000000000000E+02 3.387500000000E+01 5.006279960227E-09-2.039545798789E+00
     1.389533281326E-06 5.350599531084E-03 1.041032373905E-05 5.153677116394E+03
     1.224000000000E+05 8.754432201385E-08-1.282125206347E+00-8.568167686462E-08
     9.363749971943E-01 1.670312500000E+02-2.740391544056E+00-8.135338869518E-09
    -1.903650723265E-10 1.000000000000E+00 2.167000000000E+03 0.000000000000E+00
     2.828427076340E+00 0.000000000000E+00 3.725290298462E-09 1.000000000000E+02
     1.152780000000E+05 4.000000000000E+00 0.000000000000E+00 0.000000000000E+00
G30 2021 07 19 11 59 44-4.525384865701E-04-4.320099833421E-12 0.000000000000E+00
     5.200000000000E+01 2.953125000000E+01 4.932348309248E-09-9.917575427282E-01
     1.518055796623E-06 5.351214203984E-03 9.709969162941E-06 5.153676542282E+03
     1.295840000000E+05 1.452863216400E-07-1.282183559223E+00-3.725290298462E-09
     9.363735752379E-01 1.756250000000E+02-2.740330568168E+00-8.176769166685E-09
    -2.089372745047E-10 1.000000000000E+00 2.167000000000E+03 0.000000000000E+00
     2.000000000000E+00 0.000000000000E+00 3.725290298462E-09 5.200000000000E+01
     1.224180000000E+05 4.000000000000E+00
G30 2021 07 19 14 00 00-4.525696858764E-04-4.320099833421E-12 0.000000000000E+00
     5.300000000000E+01 2.212500000000E+01 4.914490422538E-09 6.082333243879E-02
     1.247972249985E-06 5.350762396120E-03 1.007132232189E-05 5.153676073074E+03
     1.368000000000E+05 1.043081283569E-07-1.282242735722E+00 9.685754776001E-08
     9.363717319611E-01 1.728750000000E+02-2.740396226857E+00-8.232485773220E-09
    -2.332240004300E-10 1.000000000000E+00 2.167000000000E+03 0.000000000000E+00
     2.000000000000E+00 0.000000000000E+00 3.725290298462E-09 5.300000000000E+01
     1.296180000000E+05 4.000000000000E+00
G30 2021 07 19 16 00 00-4.526013508439E-04-4.320099833421E-12 0.000000000000E+00
     5.400000000000E+01 2.012500000000E+01 4.828772566331E-09 1.110880802656E+00
     1.212581992149E-06 5.350646795705E-03 1.056119799614E-05 5.153676601410E+03
     1.440000000000E+05-2.086162567139E-07-1.282300130387E+00 9.313225746155E-08
     9.363698199272E-01 1.636250000000E+02-2.740271830544E+00-8.072121950566E-09
    -4.535903224290E-10 1.000000000000E+00 2.167000000000E+03 0.000000000000E+00
     2.000000000000E+00 0.000000000000E+00 3.725290298462E-09 5.400000000000E+01
     1.368180000000E+05 4.000000000000E+00
G30 2021 07 19 18 00 00-4.526330158114E-04-4.320099833421E-12 0.000000000000E+00
     5.500000000000E+01 2.318750000000E+01 4.885203488334E-09 2.160967281075E+00
     1.158565282822E-06 5.351264495403E-03 1.112557947636E-05 5.153677474976E+03
     1.512000000000E+05-9.685754776001E-08-1.282357865912E+00-3.911554813385E-08
     9.363659080843E-01 1.537812500000E+02-2.740178200861E+00-8.104266146643E-09
    -5.635949045614E-10 1.000000000000E+00 2.167000000000E+03 0.000000000000E+00
     2.000000000000E+00 0.000000000000E+00 3.725290298462E-09 5.500000000000E+01
     1.440180000000E+05 4.000000000000E+00
G30 2021 07 19 20 00 00-4.526642151177E-04-4.320099833421E-12 0.000000000000E+00
     5.600000000000E+01 3.168750000000E+01 4.878417491384E-09-3.071983788570E+00
     1.490116119385E-06 5.350472871214E-03 1.067854464054E-05 5.153678573608E+03
     1.584000000000E+05-3.725290298462E-08-1.282416011054E+00-8.009374141693E-08
     9.363621747173E-01 1.589375000000E+02-2.740230715231E+00-8.040692069956E-09
    -5.539516457381E-10 1.000000000000E+00 2.167000000000E+03 0.000000000000E+00
     2.000000000000E+00 0.000000000000E+00 3.725290298462E-09 5.600000000000E+01
     1.512180000000E+05 4.000000000000E+00
G30 2021 07 19 22 00 00-4.526958800852E-04-4.320099833421E-12 0.000000000000E+00
     5.700000000000E+01 2.553125000000E+01 4.961992401186E-09-2.022061917692E+00
     1.206994056702E-06 5.351372179575E-03 1.005269587040E-05 5.153675725937E+03
     1.656000000000E+05 5.774199962616E-08-1.282474440002E+00-8.009374141693E-08
     9.363582540969E-01 1.722500000000E+02-2.739971543201E+00-8.086051102199E-09
    -4.910918845196E-10 1.000000000000E+00 2.167000000000E+03 0.000000000000E+00
     2.000000000000E+00 0.000000000000E+00 3.725290298462E-09 5.700000000000E+01
     1.584180000000E+05 4.000000000000E+00
G31 2021 07 19 00 00 00-1.293970271945E-04-2.160049916711E-12 0.000000000000E+00
     1.100000000000E+01 3.231250000000E+01 4.502330397276E-09-1.367526949364E+00
     1.639127731323E-06 1.005411695223E-02 1.126714050770E-05 5.153575796127E+03
     8.640000000000E+04 4.842877388000E-08-1.280936870677E+00-1.806765794754E-07
     9.554824876808E-01 1.593750000000E+02 2.702980353181E-01-7.905686446430E-09
    -3.021554431299E-10 1.000000000000E+00 2.167000000000E+03 0.000000000000E+00
     2.000000000000E+00 0.000000000000E+00-1.303851604462E-08 1.100000000000E+01
     8.320800000000E+04 4.000000000000E+00
G31 2021 07 19 02 00 00-1.294123940170E-04-2.160049916711E-12 0.000000000000E+00
     1.200000000000E+01 4.165625000000E+01 4.657336853917E-09-3.173910418680E-01
     2.108514308929E-06 1.005354197696E-02 1.122243702412E-05 5.153573547363E+03
     9.360000000000E+04 1.210719347000E-07-1.280993710896E+00 5.215406417847E-08
     9.554790776188E-01 1.598750000000E+02 2.704038759782E-01-8.109623512656E-09
    -4.193031799462E-10 1.000000000000E+00 2.167000000000E+03 0.000000000000E+00
     2.000000000000E+00 0.000000000000E+00-1.303851604462E-08 1.200000000000E+01
     8.830800000000E+04 4.000000000000E+00
G31 2021 07 19 04 00 00-1.294277608395E-04-2.160049916711E-12 0.000000000000E+00
     1.300000000000E+01 4.512500000000E+01 4.672694636487E-09 7.328618771302E-01
     2.518296241760E-06 1.005467178766E-02 1.066550612450E-05 5.153575613022E+03
     1.008000000000E+05 6.332993507385E-08-1.281051898462E+00 1.061707735062E-07
     9.554760859513E-01 1.684687500000E+02 2.703929830902E-01-8.079979420718E-09
    -4.489472718845E-10 1.000000000000E+00 2.167000000000E+03 0.000000000000E+00
     2.000000000000E+00 0.000000000000E+00-1.303851604462E-08 1.300000000000E+01
     9.361800000000E+04 4.000000000000E+00
G31 2021 07 19 06 00 00-1.294426620007E-04-2.160049916711E-12 0.000000000000E+00
     1.400000000000E+01 3.965625000000E+01 4.734840082237E-09 1.783169618984E+00
     2.268701791763E-06 1.005410484504E-02 1.063197851181E-05 5.153574115753E+03
     1.080000000000E+05-6.705522537231E-08-1.281110492720E+00 2.309679985046E-07
     9.554730752659E-01 1.738750000000E+02 2.703286746744E-01-8.043549331830E-09
    -3.468001599044E-10 1.000000000000E+00 2.167000000000E+03 0.000000000000E+00
     2.000000000000E+00 0.000000000000E+00-1.303851604462E-08 1.400000000000E+01
     1.008180000000E+05 4.000000000000E+00
G31 2021 07 19 08 00 00-1.294580288231E-04-2.160049916711E-12 0.000000000000E+00
     3.100000000000E+01 2.887500000000E+01 4.592691304027E-09 2.833291859899E+00
     1.562759280205E-06 1.005334453657E-02 1.052953302860E-05 5.153576723099E+03
     1.152000000000E+05-1.490116119385E-07-1.281168466701E+00-6.332993507385E-08
     9.554720804816E-01 1.750937500000E+02 2.704486895478E-01-7.803539334450E-09
    -2.092944322389E-10 1.000000000000E+00 2.167000000000E+03 0.000000000000E+00
     2.000000000000E+00 0.000000000000E+00-1.303851604462E-08 3.100000000000E+01
     1.080180000000E+05 4.000000000000E+00
G31 2021 07 19 10 00 00-1.294729299843E-04-2.160049916711E-12 0.000000000000E+00
     3.200000000000E+01 2.121875000000E+01 4.591619830825E-09-2.399672283846E+00
     8.977949619293E-07 1.005476212595E-02 1.099891960621E-05 5.153574066162E+03
     1.224000000000E+05-8.195638656616E-08-1.281224996781E+00-1.490116119385E-07
     9.554704976043E-01 1.680000000000E+02 2.704693327848E-01-7.853184259503E-09
    -1.675069773380E-10 1.000000000000E+00 2.167000000000E+03 0.000000000000E+00
     2.000000000000E+00 0.000000000000E+00-1.303851604462E-08 3.200000000000E+01
     1.152180000000E+05 4.000000000000E+00
G31 2021 07 19 12 00 00-1.294882968068E-04-2.160049916711E-12 0.000000000000E+00
     3.300000000000E+01 2.340625000000E+01 4.465900308388E-09-1.349376646176E+00
     9.685754776001E-07 1.005446899217E-02 1.071020960808E-05 5.153575191498E+03
     1.296000000000E+05 2.980232238770E-08-1.281281468345E+00-2.179294824600E-07
     9.554692716789E-01 1.636250000000E+02 2.704150029331E-01-7.884971297847E-09
    -2.075086435679E-10 1.000000000000E+00 2.167000000000E+03 0.000000000000E+00
     2.000000000000E+00 0.000000000000E+00-1.303851604462E-08 3.300000000000E+01
     1.224180000000E+05 4.000000000000E+00
G31 2021 07 19 14 00 00-1.295031979680E-04-2.160049916711E-12 0.000000000000E+00
     1.010000000000E+02 3.209375000000E+01 4.498044504465E-09-2.992322244975E-01
     1.838430762291E-06 1.005392987281E-02 1.086667180061E-05 5.153573127747E+03
     1.368000000000E+05 1.341104507446E-07-1.281338190067E+00 1.117587089539E-08
     9.554665257817E-01 1.638125000000E+02 2.705119402738E-01-8.083550998060E-09
    -3.296565886630E-10 1.000000000000E+00 2.167000000000E+03 0.000000000000E+00
     2.000000000000E+00 0.000000000000E+00-1.303851604462E-08 1.010000000000E+02
     1.296180000000E+05 4.000000000000E+00
G31 2021 07 19 16 00 00-1.295185647905E-04-2.160049916711E-12 0.000000000000E+00
     1.030000000000E+02 3.659375000000E+01 4.359467303597E-09 7.510127464668E-01
     2.063810825348E-06 1.005516678561E-02 1.053325831890E-05 5.153575420380E+03
     1.440000000000E+05 4.097819328308E-08-1.281395311167E+00 2.104789018631E-07
     9.554644601413E-01 1.723750000000E+02 2.705072209001E-01-7.928544541419E-09
    -4.271606500985E-10 1.000000000000E+00 2.167000000000E+03 0.000000000000E+00
     2.800000000000E+00 0.000000000000E+00-1.303851604462E-08 1.030000000000E+02
     1.368180000000E+05 4.000000000000E+00
G31 2021 07 19 17 59 44-1.295339316130E-04-2.160049916711E-12 0.000000000000E+00
     1.000000000000E+00 3.228125000000E+01 4.451613999020E-09 1.799022349348E+00
     1.816079020500E-06 1.005457504652E-02 1.043826341629E-05 5.153573240280E+03
     1.511840000000E+05-8.381903171539E-08-1.281451561830E+00 7.823109626770E-08
     9.554608730662E-01 1.805625000000E+02 2.704046147519E-01-7.891042979328E-09
    -5.364509167625E-10 1.000000000000E+00 2.167000000000E+03 0.000000000000E+00
     2.000000000000E+00 0.000000000000E+00-1.303851604462E-08 1.000000000000E+00
     1.477690000000E+05 4.000000000000E+00 0.000000000000E+00 0.000000000000E+00
G31 2021 07 19 18 00 00-1.295334659517E-04-2.160049916711E-12 0.000000000000E+00
     1.050000000000E+02 3.228125000000E+01 4.451613999020E-09 1.801355978713E+00
     1.816079020500E-06 1.005457306746E-02 1.043826341629E-05 5.153573238373E+03
     1.512000000000E+05-8.381903171539E-08-1.281451674474E+00 7.823109626770E-08
     9.554608730662E-01 1.805625000000E+02 2.704048268750E-01-7.891042979328E-09
    -5.360937590283E-10 1.000000000000E+00 2.167000000000E+03 0.000000000000E+00
     2.800000000000E+00 0.000000000000E+00-1.303851604462E-08 1.050000000000E+02
     1.440180000000E+05 4.000000000000E+00
G31 2021 07 19 19 59 44-1.295492984354E-04-2.160049916711E-12 0.000000000000E+00
     1.500000000000E+01 2.250000000000E+01 4.448756737146E-09 2.849154467886E+00
     1.007691025734E-06 1.005377247930E-02 1.017563045025E-05 5.153575752258E+03
     1.583840000000E+05-8.568167686462E-08-1.281508387420E+00-2.421438694000E-08
     9.554574864109E-01 1.829062500000E+02 2.705135246141E-01-7.808896700463E-09
    -4.968064082668E-10 1.000000000000E+00 2.167000000000E+03 0.000000000000E+00
     2.000000000000E+00 0.000000000000E+00-1.303851604462E-08 1.500000000000E+01
     1.512490000000E+05 4.000000000000E+00 0.000000000000E+00 0.000000000000E+00
G31 2021 07 19 22 00 00-1.295641995966E-04-2.160049916711E-12 0.000000000000E+00
     3.400000000000E+01 1.265625000000E+01 4.573404786381E-09-2.381489835959E+00
     6.221234798431E-07 1.005537679885E-02 1.041404902935E-05 5.153572711945E+03
     1.656000000000E+05-5.029141902924E-08-1.281565192529E+00-1.117587089539E-07
     9.554537647473E-01 1.760312500000E+02 2.705482381972E-01-7.873185092618E-09
    -4.571618997710E-10 1.000000000000E+00 2.167000000000E+03 0.000000000000E+00
     2.000000000000E+00 0.000000000000E+00-1.303851604462E-08 3.400000000000E+01
     1.584180000000E+05 4.000000000000E+00
G32 2021 07 19 00 00 00 1.331232488155E-05-2.160049916711E-12 0.000000000000E+00
     9.500000000000E+01-2.409375000000E+01 5.004851329290E-09 2.680675829320E+00
    -1.316890120506E-06 5.042448756285E-03 6.875023245811E-06 5.153686346054E+03
     8.640000000000E+04-1.490116119385E-08-2.360610545407E+00-9.313225746155E-08
     9.573449608717E-01 2.441875000000E+02-2.359915254091E+00-8.115338036403E-09
    -2.085801167705E-10 1.000000000000E+00 2.167000000000E+03 0.000000000000E+00
     2.000000000000E+00 0.000000000000E+00 4.656612873077E-10 9.500000000000E+01
     8.160600000000E+04 4.000000000000E+00
G32 2021 07 19 01 59 44 1.329649239779E-05-2.160049916711E-12 0.000000000000E+00
     6.000000000000E+00-1.953125000000E+01 5.043781522317E-09-2.554638350416E+00
    -9.927898645401E-07 5.041796481237E-03 6.956979632378E-06 5.153687591553E+03
     9.358400000000E+04 1.303851604462E-07-2.360669520024E+00-9.685754776001E-08
     9.573434760099E-01 2.421562500000E+02-2.359943216308E+00-8.177840639888E-09
    -1.225051028293E-10 1.000000000000E+00 2.167000000000E+03 0.000000000000E+00
     2.000000000000E+00 0.000000000000E+00 4.656612873077E-10 6.000000000000E+00
     8.641800000000E+04 4.000000000000E+00
G32 2021 07 19 04 00 00 1.328112557530E-05-2.160049916711E-12 0.000000000000E+00
     4.000000000000E+01-1.950000000000E+01 5.012351641708E-09-1.502103858529E+00
    -9.462237358093E-07 5.041670752689E-03 6.996095180511E-06 5.153687913895E+03
     1.008000000000E+05 6.519258022308E-08-2.360728990570E+00 4.097819328308E-08
     9.573431512421E-01 2.407187500000E+02-2.359967756758E+00-8.156411175836E-09
    -1.464346710204E-11 1.000000000000E+00 2.167000000000E+03 0.000000000000E+00
     2.000000000000E+00 0.000000000000E+00 4.656612873077E-10 4.000000000000E+01
     9.361800000000E+04 4.000000000000E+00
G32 2021 07 19 06 00 00 1.326575875282E-05-2.160049916711E-12 0.000000000000E+00
     4.300000000000E+01-2.118750000000E+01 4.984850496175E-09-4.517751135611E-01
    -9.704381227493E-07 5.042280768976E-03 6.858259439468E-06 5.153689779282E+03
     1.080000000000E+05-2.793967723846E-08-2.360787934465E+00 8.381903171539E-08
     9.573425587603E-01 2.475937500000E+02-2.360121363157E+00-8.255343868208E-09
    -2.678683006471E-11 1.000000000000E+00 2.167000000000E+03 0.000000000000E+00
     2.000000000000E+00 0.000000000000E+00 4.656612873077E-10 4.300000000000E+01
     1.008180000000E+05 4.000000000000E+00
G32 2021 07 19 08 00 00 1.325039193034E-05-2.160049916711E-12 0.000000000000E+00
     4.600000000000E+01-2.246875000000E+01 4.922347892690E-09 5.984401733324E-01
    -1.328065991402E-06 5.042059696279E-03 6.658956408501E-06 5.153689332962E+03
     1.152000000000E+05-6.146728992462E-08-2.360847422566E+00 4.842877388000E-08
     9.573423393225E-01 2.506250000000E+02-2.360162538449E+00-8.262487022892E-09
    -3.750156209059E-11 1.000000000000E+00 2.167000000000E+03 0.000000000000E+00
     2.000000000000E+00 0.000000000000E+00 4.656612873077E-10 4.600000000000E+01
     1.080180000000E+05 4.000000000000E+00
G32 2021 07 19 10 00 00 1.323502510786E-05-2.160049916711E-12 0.000000000000E+00
     4.700000000000E+01-1.703125000000E+01 4.869845705764E-09 1.648834299035E+00
    -8.754432201385E-07 5.041542695835E-03 6.070360541344E-06 5.153687009811E+03
     1.224000000000E+05-1.136213541031E-07-2.360906976498E+00 9.313225746155E-09
     9.573420994040E-01 2.572500000000E+02-2.360381831332E+00-8.238200296967E-09
    -2.321525272275E-11 1.000000000000E+00 2.167000000000E+03 0.000000000000E+00
     2.000000000000E+00 0.000000000000E+00 4.656612873077E-10 4.700000000000E+01
     1.152180000000E+05 4.000000000000E+00
G32 2021 07 19 12 00 00 1.321919262409E-05-2.160049916711E-12 0.000000000000E+00
     4.800000000000E+01-1.325000000000E+01 4.771984486594E-09 2.699181336331E+00
    -6.295740604401E-07 5.042035947554E-03 6.468966603279E-06 5.153685138702E+03
     1.296000000000E+05 3.539025783539E-08-2.360965870654E+00-8.754432201385E-08
     9.573428440293E-01 2.511562500000E+02-2.360553134650E+00-8.061050060806E-09
     5.000208278745E-12 1.000000000000E+00 2.167000000000E+03 0.000000000000E+00
     2.000000000000E+00 0.000000000000E+00 4.656612873077E-10 4.800000000000E+01
     1.224180000000E+05 4.000000000000E+00
G32 2021 07 19 14 00 00 1.320382580161E-05-2.160049916711E-12 0.000000000000E+00
     4.900000000000E+01-1.115625000000E+01 4.749126391605E-09-2.533818397284E+00
    -4.488974809647E-07 5.041735945269E-03 6.567686796188E-06 5.153685703278E+03
     1.368000000000E+05-1.490116119385E-08-2.361023331150E+00-2.421438694000E-08
     9.573428996202E-01 2.504375000000E+02-2.360563448223E+00-8.002476192397E-09
    -4.178745490094E-11 1.000000000000E+00 2.167000000000E+03 0.000000000000E+00
     2.000000000000E+00 0.000000000000E+00 4.656612873077E-10 4.900000000000E+01
     1.296180000000E+05 4.000000000000E+00
G32 2021 07 19 16 00 00 1.318845897913E-05-2.160049916711E-12 0.000000000000E+00
     5.000000000000E+01-1.150000000000E+01 4.860202446940E-09-1.483635334087E+00
    -6.351619958878E-07 5.041741183959E-03 6.785616278648E-06 5.153685771942E+03
     1.440000000000E+05 1.601874828339E-07-2.361080395196E+00-6.146728992462E-08
     9.573420174806E-01 2.505625000000E+02-2.360571350906E+00-8.076765001110E-09
    -1.703642392115E-10 1.000000000000E+00 2.167000000000E+03 0.000000000000E+00
     2.000000000000E+00 0.000000000000E+00 4.656612873077E-10 5.000000000000E+01
     1.403890000000E+05 4.000000000000E+00 0.000000000000E+00 0.000000000000E+00
G32 2021 07 19 18 00 00 1.317309215665E-05-2.160049916711E-12 0.000000000000E+00
     5.100000000000E+01-1.362500000000E+01 5.005922802492E-09-4.333071011400E-01
    -8.028000593185E-07 5.042296135798E-03 6.280839443207E-06 5.153687568665E+03
     1.512000000000E+05-1.303851604462E-08-2.361139068451E+00 8.381903171539E-08
     9.573396358499E-01 2.569687500000E+02-2.360723776730E+00-8.299631427249E-09
    -2.114373786441E-10 1.000000000000E+00 2.167000000000E+03 0.000000000000E+00
     2.000000000000E+00 0.000000000000E+00 4.656612873077E-10 5.100000000000E+01
     1.440180000000E+05 4.000000000000E+00
G32 2021 07 19 20 00 00 1.315772533417E-05-2.160049916711E-12 0.000000000000E+00
     5.200000000000E+01-1.250000000000E+01 5.075211402926E-09 6.168873508743E-01
    -5.606561899185E-07 5.042424425483E-03 6.224960088730E-06 5.153687793732E+03
     1.584000000000E+05 2.607703208923E-08-2.361199286548E+00 3.352761268616E-08
     9.573381012489E-01 2.583437500000E+02-2.360742069057E+00-8.346419090428E-09
    -1.746501320219E-10 1.000000000000E+00 2.167000000000E+03 0.000000000000E+00
     2.000000000000E+00 0.000000000000E+00 4.656612873077E-10 5.200000000000E+01
     1.512180000000E+05 4.000000000000E+00
G32 2021 07 19 22 00 00 1.314235851169E-05-2.160049916711E-12 0.000000000000E+00
     8.600000000000E+01-7.562500000000E+00 5.091283500965E-09 1.667241673502E+00
    -4.004687070847E-07 5.042068311013E-03 6.081536412239E-06 5.153685966492E+03
     1.656000000000E+05-1.601874828339E-07-2.361259940594E+00 6.146728992462E-08
     9.573374648795E-01 2.630312500000E+02-2.360919054349E+00-8.266415757968E-09
    -4.107313943255E-11 1.000000000000E+00 2.167000000000E+03 0.000000000000E+00
     2.000000000000E+00 0.000000000000E+00 4.656612873077E-10 8.600000000000E+01
     1.584180000000E+05 4.000000000000E+00
G32 2021 07 19 23 59 44 1.312699168921E-05-2.160049916711E-12 0.000000000000E+00
     3.000000000000E+00-4.812500000000E+00 5.058782147153E-09 2.715228219331E+00
    -3.147870302200E-07 5.042515113018E-03 6.178393959999E-06 5.153684389114E+03
     1.727840000000E+05-3.166496753693E-08-2.361318871323E+00-9.126961231232E-08
     9.573381465993E-01 2.576875000000E+02-2.361061302652E+00-8.086765417668E-09
     7.143154683922E-13 1.000000000000E+00 2.167000000000E+03 0.000000000000E+00
     2.000000000000E+00 0.000000000000E+00 4.656612873077E-10 3.000000000000E+00
     1.704480000000E+05 4.000000000000E+00
R01 2021 07 19 00 15 00 8.249562233686E-05 0.000000000000E+00 8.640000000000E+04
     1.179036376953E+04 2.849004745483E+00-9.313225746155E-10 0.000000000000E+00
    -7.963841796875E+03 5.329256057739E-01-0.000000000000E+00 1.000000000000E+00
     2.117746777344E+04-1.384380340576E+00-2.793967723846E-09 0.000000000000E+00
R01 2021 07 19 00 45 00 8.249655365944E-05 0.000000000000E+00 8.820000000000E+04
     1.660073681641E+04 2.449312210083E+00-9.313225746155E-10 0.000000000000E+00
    -7.418324218750E+03 8.767795562744E-02-0.000000000000E+00 1.000000000000E+00
     1.789969482422E+04-2.233942985535E+00-2.793967723846E-09 0.000000000000E+00
R01 2021 07 19 01 15 00 8.249375969172E-05 0.000000000000E+00 9.000000000000E+04
     2.045815869141E+04 1.801354408264E+00-9.313225746155E-10 0.000000000000E+00
    -7.567901855469E+03-2.245979309082E-01-0.000000000000E+00 1.000000000000E+00
     1.323912597656E+04-2.910865783691E+00-1.862645149231E-09 0.000000000000E+00
R01 2021 07 19 01 45 00 8.249469101429E-05 0.000000000000E+00 9.180000000000E+04
     2.298655468750E+04 9.891290664673E-01-9.313225746155E-10 0.000000000000E+00
    -8.102287597656E+03-3.305130004883E-01-0.000000000000E+00 1.000000000000E+00
     7.555850585938E+03-3.362917900085E+00-1.862645149231E-09 0.000000000000E+00
R01 2021 07 19 02 15 00 8.249562233686E-05 0.000000000000E+00 9.360000000000E+04
     2.398530761719E+04 1.209478378296E-01-9.313225746155E-10 0.000000000000E+00
    -8.611728027344E+03-1.945629119873E-01-0.000000000000E+00 1.000000000000E+00
     1.288890625000E+03-3.555195808411E+00-9.313225746155E-10 0.000000000000E+00
R01 2021 07 19 02 45 00 8.249748498201E-05 0.000000000000E+00 9.540000000000E+04
     2.345778027344E+04-6.879367828369E-01-9.313225746155E-10 0.000000000000E+00
    -8.661915039062E+03 1.745901107788E-01-0.000000000000E+00 1.000000000000E+00
    -5.077638183594E+03-3.472827911377E+00-0.000000000000E+00 0.000000000000E+00
R01 2021 07 19 03 15 00 8.249841630459E-05 0.000000000000E+00 9.720000000000E+04
     2.160711474609E+04-1.333811759949E+00-9.313225746155E-10 0.000000000000E+00
    -7.873589843750E+03 7.252540588379E-01-0.000000000000E+00 1.000000000000E+00
    -1.105187548828E+04-3.122136116028E+00 0.000000000000E+00 0.000000000000E+00
R01 2021 07 19 03 45 00 8.249934762716E-05 0.000000000000E+00 9.900000000000E+04
     1.880005761719E+04-1.741047859192E+00-9.313225746155E-10 0.000000000000E+00
    -5.993500000000E+03 1.371055603027E+00-0.000000000000E+00 1.000000000000E+00
    -1.617218066406E+04-2.530159950256E+00 9.313225746155E-10 0.000000000000E+00
R01 2021 07 19 04 15 00 8.250027894974E-05 0.000000000000E+00 1.008000000000E+05
     1.550485791016E+04-1.873963356018E+00-0.000000000000E+00 0.000000000000E+00
    -2.944758300781E+03 2.005147933960E+00-0.000000000000E+00 1.000000000000E+00
    -2.004277490234E+04-1.742566108704E+00 1.862645149231E-09 0.000000000000E+00
R01 2021 07 19 04 45 00 8.250121027231E-05 0.000000000000E+00 1.026000000000E+05
     1.221355908203E+04-1.742056846619E+00-0.000000000000E+00 0.000000000000E+00
     1.151916015625E+03 2.517905235291E+00-0.000000000000E+00 1.000000000000E+00
    -2.236430517578E+04-8.201341629028E-01 2.793967723846E-09 0.000000000000E+00
R01 2021 07 19 05 15 00 8.250214159489E-05 0.000000000000E+00 1.044000000000E+05
     9.361577148438E+03-1.397754669189E+00 0.000000000000E+00 0.000000000000E+00
     5.989774902344E+03 2.815183639526E+00-0.000000000000E+00 1.000000000000E+00
    -2.295698583984E+04 1.659183502197E-01 2.793967723846E-09 0.000000000000E+00
R01 2021 07 19 05 45 00 8.250307291746E-05 0.000000000000E+00 1.062000000000E+05
     7.257851562500E+03-9.270753860474E-01 0.000000000000E+00 0.000000000000E+00
     1.111871728516E+04 2.834127426147E+00-0.000000000000E+00 1.000000000000E+00
    -2.177455615234E+04 1.139406204224E+00 2.793967723846E-09 0.000000000000E+00
R01 2021 07 19 06 15 00 8.250400424004E-05 0.000000000000E+00 1.080000000000E+05
     6.037108398438E+03-4.347524642944E-01 0.000000000000E+00 0.000000000000E+00
     1.601220605469E+04 2.553920745850E+00-0.000000000000E+00 1.000000000000E+00
    -1.890797705078E+04 2.025031089783E+00 2.793967723846E-09 0.000000000000E+00
R01 2021 07 19 06 45 00 8.250493556261E-05 0.000000000000E+00 1.098000000000E+05
     5.642075683594E+03-2.628707885742E-02 9.313225746155E-10 0.000000000000E+00
     2.014754248047E+04 1.999669075012E+00-9.313225746155E-10 1.000000000000E+00
    -1.457855908203E+04 2.754202842712E+00 2.793967723846E-09 0.000000000000E+00
R01 2021 07 19 07 15 00 8.250586688519E-05 0.000000000000E+00 1.116000000000E+05
     5.838562988281E+03 2.100963592529E-01 9.313225746155E-10 0.000000000000E+00
     2.308637011719E+04 1.238753318787E+00-9.313225746155E-10 1.000000000000E+00
    -9.120982910156E+03 3.270371437073E+00 1.862645149231E-09 0.000000000000E+00
R01 2021 07 19 07 45 00 8.250586688519E-05 0.000000000000E+00 1.134000000000E+05
     6.260821777344E+03 2.185792922974E-01 9.313225746155E-10 0.000000000000E+00
     2.454215332031E+04 3.702068328857E-01-9.313225746155E-10 1.000000000000E+00
    -2.957463867188E+03 3.533468246460E+00 9.313225746155E-10 0.000000000000E+00
R01 2021 07 19 08 15 00 8.250679820776E-05 0.000000000000E+00 1.152000000000E+05
     6.479547851562E+03-1.458358764648E-02 9.313225746155E-10 0.000000000000E+00
     2.442348632812E+04-4.911451339722E-01-9.313225746155E-10 1.000000000000E+00
     3.434974609375E+03 3.523070335388E+00 0.000000000000E+00 0.000000000000E+00
R01 2021 07 19 08 45 00 8.250772953033E-05 0.000000000000E+00 1.170000000000E+05
     6.081056640625E+03-4.585008621216E-01 9.313225746155E-10 0.000000000000E+00
     2.284605468750E+04-1.233162879944E+00-9.313225746155E-10 1.000000000000E+00
     9.561570800781E+03 3.240021705627E+00-0.000000000000E+00 0.000000000000E+00
R01 2021 07 19 09 15 00 8.250866085291E-05 0.000000000000E+00 1.188000000000E+05
     4.744248046875E+03-1.042626380920E+00 9.313225746155E-10 0.000000000000E+00
     2.011129003906E+04-1.764395713806E+00-9.313225746155E-10 1.000000000000E+00
     1.494828662109E+04 2.706350326538E+00-9.313225746155E-10 0.000000000000E+00
R01 2021 07 19 09 45 00 8.250959217548E-05 0.000000000000E+00 1.206000000000E+05
     2.302344726562E+03-1.668453216553E+00 9.313225746155E-10 0.000000000000E+00
     1.665534667969E+04-2.028592109680E+00-9.313225746155E-10 1.000000000000E+00
     1.917860449219E+04 1.963510513306E+00-1.862645149231E-09 0.000000000000E+00
R01 2021 07 19 10 15 00 8.250772953033E-05 0.000000000000E+00 1.240800000000E+05
    -1.221038574219E+03-2.225938796997E+00 9.313225746155E-10 0.000000000000E+00
     1.297696386719E+04-2.013317108154E+00-9.313225746155E-10 1.000000000000E+00
     2.192574609375E+04 1.069098472595E+00-2.793967723846E-09 0.000000000000E+00
R01 2021 07 19 10 45 00 8.250866085291E-05 0.000000000000E+00 1.254600000000E+05
    -5.607634765625E+03-2.611914634705E+00 9.313225746155E-10 0.000000000000E+00
     9.556263183594E+03-1.751275062561E+00 0.000000000000E+00 1.000000000000E+00
     2.297782080078E+04 9.233474731445E-02-2.793967723846E-09 0.000000000000E+00
R01 2021 07 19 11 15 00 8.250959217548E-05 0.000000000000E+00 1.269000000000E+05
    -1.047287158203E+04-2.747404098511E+00 9.313225746155E-10 0.000000000000E+00
     6.777953613281E+03-1.314168930054E+00 0.000000000000E+00 1.000000000000E+00
     2.225402001953E+04-8.912992477417E-01-2.793967723846E-09 0.000000000000E+00
R01 2021 07 19 11 45 00 8.251052349806E-05 0.000000000000E+00 1.287000000000E+05
    -1.532224365234E+04-2.591009140015E+00 9.313225746155E-10 0.000000000000E+00
     4.871591796875E+03-8.001632690430E-01 0.000000000000E+00 1.000000000000E+00
     1.981068554688E+04-1.805876731873E+00-2.793967723846E-09 0.000000000000E+00
R01 2021 07 19 12 15 00 8.251145482063E-05 0.000000000000E+00 1.305000000000E+05
    -1.962651123047E+04-2.146147727966E+00 9.313225746155E-10 0.000000000000E+00
     3.878653808594E+03-3.170499801636E-01 0.000000000000E+00 1.000000000000E+00
     1.583684912109E+04-2.580840110779E+00-2.793967723846E-09 0.000000000000E+00
R01 2021 07 19 12 45 00 8.251238614321E-05 0.000000000000E+00 1.323000000000E+05
    -2.290342626953E+04-1.460973739624E+00 9.313225746155E-10 0.000000000000E+00
     3.651705566406E+03 3.608703613281E-02 9.313225746155E-10 1.000000000000E+00
     1.063961279297E+04-3.156401634216E+00-1.862645149231E-09 0.000000000000E+00
R01 2021 07 19 13 15 00 8.251331746578E-05 0.000000000000E+00 1.341000000000E+05
    -2.479262597656E+04-6.209583282471E-01 9.313225746155E-10 0.000000000000E+00
     3.885667480469E+03 1.856870651245E-01 9.313225746155E-10 1.000000000000E+00
     4.620479980469E+03-3.488137245178E+00-1.862645149231E-09 0.000000000000E+00
R01 2021 07 19 13 45 00 8.251424878836E-05 0.000000000000E+00 1.350000000000E+05
    -2.511139550781E+04 2.646446228027E-01 9.313225746155E-10 0.000000000000E+00
     4.175840820312E+03 9.622573852539E-02 9.313225746155E-10 1.000000000000E+00
    -1.755588867188E+03-3.550419807434E+00-0.000000000000E+00 0.000000000000E+00
R01 2021 07 19 14 15 00 8.251518011093E-05 0.000000000000E+00 1.368000000000E+05
    -2.388214892578E+04 1.080256462097E+00 9.313225746155E-10 0.000000000000E+00
     4.092948730469E+03-2.236642837524E-01 9.313225746155E-10 1.000000000000E+00
    -7.996026367188E+03-3.338407516479E+00 0.000000000000E+00 0.000000000000E+00
R01 2021 07 19 14 45 00 8.251704275608E-05 0.000000000000E+00 1.386000000000E+05
    -2.132710400391E+04 1.722456932068E+00 9.313225746155E-10 0.000000000000E+00
     3.262593261719E+03-7.224798202515E-01 9.313225746155E-10 1.000000000000E+00
    -1.361867480469E+04-2.868432044983E+00 9.313225746155E-10 0.000000000000E+00
R01 2021 07 19 15 15 00 8.251704275608E-05 0.000000000000E+00 1.404000000000E+05
    -1.783105224609E+04 2.116449356079E+00 9.313225746155E-10 0.000000000000E+00
     1.435781250000E+03-1.314345359802E+00 9.313225746155E-10 1.000000000000E+00
    -1.818900585938E+04-2.176741600037E+00 1.862645149231E-09 0.000000000000E+00
R01 2021 07 19 15 45 00 8.251797407866E-05 0.000000000000E+00 1.422000000000E+05
    -1.387841162109E+04 2.227776527405E+00 0.000000000000E+00 0.000000000000E+00
    -1.461354980469E+03-1.893304824829E+00 9.313225746155E-10 1.000000000000E+00
    -2.135367236328E+04-1.316704750061E+00 1.862645149231E-09 0.000000000000E+00
R01 2021 07 19 16 15 00 8.251890540123E-05 0.000000000000E+00 1.440000000000E+05
    -9.974973632812E+03 2.067370414734E+00 0.000000000000E+00 0.000000000000E+00
    -5.307059082031E+03-2.351042747498E+00 0.000000000000E+00 1.000000000000E+00
    -2.286780517578E+04-3.547048568726E-01 2.793967723846E-09 0.000000000000E+00
R01 2021 07 19 16 45 00 8.251983672380E-05 0.000000000000E+00 1.458000000000E+05
    -6.567274414062E+03 1.689110755920E+00-0.000000000000E+00 0.000000000000E+00
    -9.796255371094E+03-2.595100402832E+00 0.000000000000E+00 1.000000000000E+00
    -2.261396484375E+04 6.349630355835E-01 2.793967723846E-09 0.000000000000E+00
R01 2021 07 19 17 15 00 8.252076804638E-05 0.000000000000E+00 1.492500000000E+05
    -3.972871582031E+03 1.180320739746E+00-0.000000000000E+00 0.000000000000E+00
    -1.448381250000E+04-2.564579010010E+00 0.000000000000E+00 1.000000000000E+00
    -2.061131152344E+04 1.575798988342E+00 2.793967723846E-09 0.000000000000E+00
R01 2021 07 19 17 45 00 8.252076804638E-05 0.000000000000E+00 1.494000000000E+05
    -2.332986328125E+03 6.467704772949E-01-9.313225746155E-10 0.000000000000E+00
    -1.885179833984E+04-2.240715026855E+00 0.000000000000E+00 1.000000000000E+00
    -1.701426708984E+04 2.394985198975E+00 2.793967723846E-09 0.000000000000E+00
R01 2021 07 19 18 15 00 8.252169936895E-05 0.000000000000E+00 1.512000000000E+05
    -1.595272460938E+03 1.946668624878E-01-9.313225746155E-10 0.000000000000E+00
    -2.238975878906E+04-1.650568008423E+00 0.000000000000E+00 1.000000000000E+00
    -1.210073437500E+04 3.029036521912E+00 2.793967723846E-09 0.000000000000E+00
R01 2021 07 19 18 45 00 8.252263069153E-05 0.000000000000E+00 1.530000000000E+05
    -1.529485839844E+03-8.737850189209E-02-1.862645149231E-09 0.000000000000E+00
    -2.467484912109E+04-8.631601333618E-01 0.000000000000E+00 1.000000000000E+00
    -6.250704101562E+03 3.428752899170E+00 1.862645149231E-09 0.000000000000E+00
R01 2021 07 19 19 15 00 8.252356201410E-05 0.000000000000E+00 1.548000000000E+05
    -1.773354492188E+03-1.433925628662E-01-1.862645149231E-09 0.000000000000E+00
    -2.543857324219E+04 2.133560180664E-02 0.000000000000E+00 1.000000000000E+00
     8.313867187500E+01 3.563100814819E+00 9.313225746155E-10 0.000000000000E+00
R01 2021 07 19 19 45 00 8.252356201410E-05 0.000000000000E+00 1.566000000000E+05
    -1.900889160156E+03 4.042434692383E-02-1.862645149231E-09 0.000000000000E+00
    -2.460905322266E+04 8.875932693481E-01 9.313225746155E-10 1.000000000000E+00
     6.410555664062E+03 3.421666145325E+00 0.000000000000E+00 0.000000000000E+00
R01 2021 07 19 20 15 00 8.252449333668E-05 0.000000000000E+00 1.584000000000E+05
    -1.501580078125E+03 4.333086013794E-01-1.862645149231E-09 0.000000000000E+00
    -2.232179150391E+04 1.623652458191E+00 9.313225746155E-10 1.000000000000E+00
     1.224186816406E+04 3.015477180481E+00-0.000000000000E+00 0.000000000000E+00
R01 2021 07 19 20 45 00 8.252542465925E-05 0.000000000000E+00 1.602000000000E+05
    -2.570834960938E+02 9.650764465332E-01-1.862645149231E-09 0.000000000000E+00
    -1.889714111328E+04 2.138862609863E+00 9.313225746155E-10 1.000000000000E+00
     1.712600683594E+04 2.376117706299E+00-9.313225746155E-10 0.000000000000E+00
R01 2021 07 19 21 15 00 8.252635598183E-05 0.000000000000E+00 1.620000000000E+05
     1.997572265625E+03 1.537928581238E+00-1.862645149231E-09 0.000000000000E+00
    -1.478827978516E+04 2.378250122070E+00 9.313225746155E-10 1.000000000000E+00
     2.068547558594E+04 1.553207397461E+00-1.862645149231E-09 0.000000000000E+00
R01 2021 07 19 21 45 00 8.252728730440E-05 0.000000000000E+00 1.638000000000E+05
     5.238602539062E+03 2.042932510376E+00-9.313225746155E-10 0.000000000000E+00
    -1.050837890625E+04 2.330945014954E+00 0.000000000000E+00 1.000000000000E+00
     2.264548437500E+04 6.104927062988E-01-2.793967723846E-09 0.000000000000E+00
R01 2021 07 19 22 15 00 8.252821862698E-05 0.000000000000E+00 1.656000000000E+05
     9.249906738281E+03 2.378398895264E+00-9.313225746155E-10 0.000000000000E+00
    -6.549083007812E+03 2.031288146973E+00 0.000000000000E+00 1.000000000000E+00
     2.285503759766E+04-3.791217803955E-01-2.793967723846E-09 0.000000000000E+00
R01 2021 07 19 22 45 00 8.252914994955E-05 0.000000000000E+00 1.674000000000E+05
     1.365201464844E+04 2.467110633850E+00-0.000000000000E+00 0.000000000000E+00
    -3.303750976562E+03 1.552508354187E+00-0.000000000000E+00 1.000000000000E+00
     2.129841113281E+04-1.339207649231E+00-2.793967723846E-09 0.000000000000E+00
R01 2021 07 19 23 15 00 8.253008127213E-05 0.000000000000E+00 1.692000000000E+05
     1.795883593750E+04 2.269564628601E+00-0.000000000000E+00 0.000000000000E+00
    -1.008053222656E+03 9.940452575684E-01-0.000000000000E+00 1.000000000000E+00
     1.809622070312E+04-2.195679664612E+00-2.793967723846E-09 0.000000000000E+00
R01 2021 07 19 23 45 00 8.254311978817E-05 0.000000000000E+00 1.710000000000E+05
     2.165294580078E+04 1.791030883789E+00-0.000000000000E+00 0.000000000000E+00
     2.924277343750E+02 4.646348953247E-01-9.313225746155E-10 1.000000000000E+00
     1.349603857422E+04-2.882466316223E+00-2.793967723846E-09 0.000000000000E+00
R02 2021 07 19 00 15 00 4.865555092692E-04 1.818989403546E-12 8.640000000000E+04
    -1.029533593750E+04 2.632530212402E+00-0.000000000000E+00 0.000000000000E+00
    -1.212786035156E+04 7.166099548340E-01 9.313225746155E-10-4.000000000000E+00
     2.000167333984E+04 1.787804603577E+00-1.862645149231E-09 0.000000000000E+00
R02 2021 07 19 00 45 00 4.865592345595E-04 1.818989403546E-12 8.820000000000E+04
    -5.153393066406E+03 3.036137580872E+00-0.000000000000E+00 0.000000000000E+00
    -1.114379833984E+04 3.536214828491E-01 0.000000000000E+00-4.000000000000E+00
     2.240952099609E+04 8.702430725098E-01-2.793967723846E-09 0.000000000000E+00
R02 2021 07 19 01 15 00 4.865629598498E-04 1.818989403546E-12 9.000000000000E+04
     4.597026367188E+02 3.149453163147E+00-0.000000000000E+00 0.000000000000E+00
    -1.090867480469E+04-9.859085083008E-02 0.000000000000E+00-4.000000000000E+00
     2.309391699219E+04-1.148595809937E-01-2.793967723846E-09 0.000000000000E+00
R02 2021 07 19 01 45 00 4.865666851401E-04 9.094947017729E-13 9.180000000000E+04
     5.999493164062E+03 2.955759048462E+00-9.313225746155E-10 0.000000000000E+00
    -1.148844042969E+04-5.337486267090E-01 0.000000000000E+00-4.000000000000E+00
     2.200071582031E+04-1.092157363892E+00-2.793967723846E-09 0.000000000000E+00
R02 2021 07 19 02 15 00 4.865694791079E-04 9.094947017729E-13 9.360000000000E+04
     1.093293017578E+04 2.484301567078E+00-9.313225746155E-10 0.000000000000E+00
    -1.275731884766E+04-8.481798171997E-01 0.000000000000E+00-4.000000000000E+00
     1.921199462891E+04-1.986581802368E+00-2.793967723846E-09 0.000000000000E+00
R02 2021 07 19 02 45 00 4.865881055593E-04 9.094947017729E-13 9.540000000000E+04
     1.481809326172E+04 1.805730819702E+00-9.313225746155E-10 0.000000000000E+00
    -1.441876708984E+04-9.585962295532E-01 0.000000000000E+00-4.000000000000E+00
     1.494046386719E+04-2.728983879089E+00-2.793967723846E-09 0.000000000000E+00
R02 2021 07 19 03 15 00 4.865899682045E-04 9.094947017729E-13 9.720000000000E+04
     1.736945751953E+04 1.020794868469E+00-9.313225746155E-10 0.000000000000E+00
    -1.605595117188E+04-8.166465759277E-01 0.000000000000E+00-4.000000000000E+00
     9.513927246094E+03-3.261467933655E+00-1.862645149231E-09 0.000000000000E+00
R02 2021 07 19 03 45 00 4.865927621722E-04 9.094947017729E-13 9.900000000000E+04
     1.849796582031E+04 2.440452575684E-01-9.313225746155E-10 0.000000000000E+00
    -1.720363183594E+04-4.178037643433E-01 0.000000000000E+00-4.000000000000E+00
     3.350722167969E+03-3.542034149170E+00-9.313225746155E-10 0.000000000000E+00
R02 2021 07 19 04 15 00 4.865946248174E-04 9.094947017729E-13 1.008000000000E+05
     1.831920458984E+04-4.148397445679E-01-9.313225746155E-10 0.000000000000E+00
    -1.742964404297E+04 1.970348358154E-01 0.000000000000E+00-4.000000000000E+00
    -3.072254882812E+03-3.548089981079E+00-0.000000000000E+00 0.000000000000E+00
R02 2021 07 19 04 45 00 4.865964874625E-04 0.000000000000E+00 1.026000000000E+05
     1.712812402344E+04-8.690137863159E-01-9.313225746155E-10 0.000000000000E+00
    -1.641232373047E+04 9.476099014282E-01 0.000000000000E+00-4.000000000000E+00
    -9.256566406250E+03-3.278490066528E+00 0.000000000000E+00 0.000000000000E+00
R02 2021 07 19 05 15 00 4.865983501077E-04 0.000000000000E+00 1.044000000000E+05
     1.534440625000E+04-1.068633079529E+00-9.313225746155E-10 0.000000000000E+00
    -1.400069335938E+04 1.727137565613E+00-0.000000000000E+00-4.000000000000E+00
    -1.472137548828E+04-2.753834724426E+00 9.313225746155E-10 0.000000000000E+00
R02 2021 07 19 05 45 00 4.865992814302E-04 0.000000000000E+00 1.062000000000E+05
     1.343765185547E+04-1.008780479431E+00-9.313225746155E-10 0.000000000000E+00
    -1.024695800781E+04 2.419794082642E+00-0.000000000000E+00-4.000000000000E+00
    -1.904148193359E+04-2.014936447144E+00 1.862645149231E-09 0.000000000000E+00
R02 2021 07 19 06 15 00 4.866011440754E-04 0.000000000000E+00 1.080000000000E+05
     1.184508496094E+04-7.297315597534E-01-0.000000000000E+00 0.000000000000E+00
    -5.405547363281E+03 2.919869422913E+00-0.000000000000E+00-4.000000000000E+00
    -2.188101806641E+04-1.119570732117E+00 2.793967723846E-09 0.000000000000E+00
R02 2021 07 19 06 45 00 4.866030067205E-04 9.094947017729E-13 1.098000000000E+05
     1.089580908203E+04-3.095111846924E-01-0.000000000000E+00 0.000000000000E+00
     1.013632812500E+02 3.149311065674E+00-0.000000000000E+00-4.000000000000E+00
    -2.301995654297E+04-1.377954483032E-01 2.793967723846E-09 0.000000000000E+00
R02 2021 07 19 07 15 00 4.866048693657E-04 9.094947017729E-13 1.116000000000E+05
     1.075451562500E+04 1.499519348145E-01-0.000000000000E+00 0.000000000000E+00
     5.746157714844E+03 3.070652008057E+00-0.000000000000E+00-4.000000000000E+00
    -2.237123095703E+04 8.537149429321E-01 2.793967723846E-09 0.000000000000E+00
R02 2021 07 19 07 45 00 4.866067320108E-04 9.094947017729E-13 1.134000000000E+05
     1.139411865234E+04 5.406503677368E-01 0.000000000000E+00 0.000000000000E+00
     1.097548730469E+04 2.693155288696E+00-9.313225746155E-10-4.000000000000E+00
    -1.998714208984E+04 1.777817726135E+00 2.793967723846E-09 0.000000000000E+00
R02 2021 07 19 08 15 00 4.866085946560E-04 9.094947017729E-13 1.152000000000E+05
     1.260180175781E+04 7.672500610352E-01 0.000000000000E+00 0.000000000000E+00
     1.529409277344E+04 2.071179389954E+00-9.313225746155E-10-4.000000000000E+00
    -1.605467089844E+04 2.562994003296E+00 2.793967723846E-09 0.000000000000E+00
R02 2021 07 19 08 45 00 4.866113886237E-04 9.094947017729E-13 1.170000000000E+05
     1.401722265625E+04 7.635717391968E-01 0.000000000000E+00 0.000000000000E+00
     1.833886230469E+04 1.295137405396E+00-9.313225746155E-10-4.000000000000E+00
    -1.088024853516E+04 3.148894309998E+00 1.862645149231E-09 0.000000000000E+00
R02 2021 07 19 09 15 00 4.866151139140E-04 9.094947017729E-13 1.188000000000E+05
     1.519623535156E+04 5.040588378906E-01 0.000000000000E+00 0.000000000000E+00
     1.993103515625E+04 4.766073226929E-01-9.313225746155E-10-4.000000000000E+00
    -4.865374511719E+03 3.490898132324E+00 1.862645149231E-09 0.000000000000E+00
R02 2021 07 19 09 45 00 4.866179078817E-04 1.818989403546E-12 1.206000000000E+05
     1.568927539062E+04 8.385658264160E-03 0.000000000000E+00 0.000000000000E+00
     2.009820947266E+04-2.698507308960E-01-1.862645149231E-09-4.000000000000E+00
     1.524851074219E+03 3.563379287720E+00 9.313225746155E-10 0.000000000000E+00
R02 2021 07 19 10 15 00 4.866216331720E-04 1.818989403546E-12 1.224000000000E+05
     1.512123730469E+04-6.614980697632E-01 0.000000000000E+00 0.000000000000E+00
     1.906290380859E+04-8.451528549194E-01-1.862645149231E-09-4.000000000000E+00
     7.797726562500E+03 3.361456871033E+00 0.000000000000E+00 0.000000000000E+00
R02 2021 07 19 10 45 00 4.866253584623E-04 1.818989403546E-12 1.242000000000E+05
     1.325958007812E+04-1.411302566528E+00 0.000000000000E+00 0.000000000000E+00
     1.719993701172E+04-1.181408882141E+00-1.862645149231E-09-4.000000000000E+00
     1.347067578125E+04 2.901157379150E+00-9.313225746155E-10 0.000000000000E+00
R02 2021 07 19 11 15 00 4.866290837526E-04 1.818989403546E-12 1.260000000000E+05
     1.005945214844E+04-2.129630088806E+00 0.000000000000E+00 0.000000000000E+00
     1.496993017578E+04-1.252373695374E+00-9.313225746155E-10-4.000000000000E+00
     1.810786669922E+04 2.218043327332E+00-1.862645149231E-09 0.000000000000E+00
R02 2021 07 19 11 45 00 4.866328090429E-04 1.818989403546E-12 1.278000000000E+05
     5.678471191406E+03-2.705998420715E+00 0.000000000000E+00 0.000000000000E+00
     1.284002392578E+04-1.077025413513E+00-9.313225746155E-10-4.000000000000E+00
     2.135308642578E+04 1.364452362061E+00-1.862645149231E-09 0.000000000000E+00
R02 2021 07 19 12 15 00 4.866365343332E-04 1.818989403546E-12 1.302000000000E+05
     4.587216796875E+02-3.048743247986E+00 0.000000000000E+00 0.000000000000E+00
     1.120482910156E+04-7.157411575317E-01-9.313225746155E-10-4.000000000000E+00
     2.295656201172E+04 4.055786132812E-01-2.793967723846E-09 0.000000000000E+00
R02 2021 07 19 12 45 00 4.866402596235E-04 1.818989403546E-12 1.323000000000E+05
    -5.121199707031E+03-3.099955558777E+00 0.000000000000E+00 0.000000000000E+00
     1.032049414062E+04-2.597446441650E-01 0.000000000000E+00-4.000000000000E+00
     2.279389501953E+04-5.853281021118E-01-2.793967723846E-09 0.000000000000E+00
R02 2021 07 19 13 15 00 4.866439849138E-04 9.094947017729E-13 1.341000000000E+05
    -1.051651660156E+04-2.845065116882E+00 9.313225746155E-10 0.000000000000E+00
     1.026262597656E+04 1.844797134399E-01 0.000000000000E+00-4.000000000000E+00
     2.087577539062E+04-1.532344818115E+00-2.793967723846E-09 0.000000000000E+00
R02 2021 07 19 13 45 00 4.866467788815E-04 9.094947017729E-13 1.359000000000E+05
    -1.519779492188E+04-2.315516471863E+00 9.313225746155E-10 0.000000000000E+00
     1.091497216797E+04 5.133247375488E-01 0.000000000000E+00-4.000000000000E+00
     1.734772705078E+04-2.362524986267E+00-2.793967723846E-09 0.000000000000E+00
R02 2021 07 19 14 15 00 4.866458475590E-04 9.094947017729E-13 1.377000000000E+05
    -1.873060839844E+04-1.584037780762E+00 9.313225746155E-10 0.000000000000E+00
     1.199087158203E+04 6.438245773315E-01 0.000000000000E+00-4.000000000000E+00
     1.247972119141E+04-3.011436462402E+00-2.793967723846E-09 0.000000000000E+00
R02 2021 07 19 14 45 00 4.866486415267E-04 9.094947017729E-13 1.386000000000E+05
    -2.084040820312E+04-7.531433105469E-01 9.313225746155E-10 0.000000000000E+00
     1.308412890625E+04 5.281305313110E-01 0.000000000000E+00-4.000000000000E+00
     6.646188964844E+03-3.428223609924E+00-1.862645149231E-09 0.000000000000E+00
R02 2021 07 19 15 15 00 4.866505041718E-04 9.094947017729E-13 1.404000000000E+05
    -2.145188769531E+04 6.133174896240E-02 9.313225746155E-10 0.000000000000E+00
     1.374109960938E+04 1.622419357300E-01 9.313225746155E-10-4.000000000000E+00
     2.976835937500E+02-3.579758644104E+00-9.313225746155E-10 0.000000000000E+00
R02 2021 07 19 15 45 00 4.866523668170E-04 9.094947017729E-13 1.422000000000E+05
    -2.069615966797E+04 7.490301132202E-01 1.862645149231E-09 0.000000000000E+00
     1.354203955078E+04-4.125871658325E-01 9.313225746155E-10-4.000000000000E+00
    -6.073822753906E+03-3.453498840332E+00-0.000000000000E+00 0.000000000000E+00
R02 2021 07 19 16 15 00 4.866542294621E-04 0.000000000000E+00 1.440000000000E+05
    -1.888435400391E+04 1.223050117493E+00 1.862645149231E-09 0.000000000000E+00
     1.217802490234E+04-1.116134643555E+00 0.000000000000E+00-4.000000000000E+00
    -1.197336621094E+04-3.058715820312E+00 0.000000000000E+00 0.000000000000E+00
R02 2021 07 19 16 45 00 4.866551607847E-04 0.000000000000E+00 1.458000000000E+05
    -1.645193017578E+04 1.434027671814E+00 9.313225746155E-10 0.000000000000E+00
     9.510261718750E+03-1.842218399048E+00 0.000000000000E+00-4.000000000000E+00
    -1.694201513672E+04-2.425929069519E+00 9.313225746155E-10 0.000000000000E+00
R02 2021 07 19 17 15 00 4.866570234299E-04 0.000000000000E+00 1.476000000000E+05
    -1.388306005859E+04 1.377871513367E+00 9.313225746155E-10 0.000000000000E+00
     5.601484863281E+03-2.476256370544E+00 0.000000000000E+00-4.000000000000E+00
    -2.059323535156E+04-1.604519844055E+00 1.862645149231E-09 0.000000000000E+00
R02 2021 07 19 17 45 00 4.866579547524E-04 0.000000000000E+00 1.494000000000E+05
    -1.162791455078E+04 1.095793724060E+00 0.000000000000E+00 0.000000000000E+00
     7.138583984375E+02-2.914383888245E+00 0.000000000000E+00-4.000000000000E+00
    -2.264348437500E+04-6.587648391724E-01 2.793967723846E-09 0.000000000000E+00
R02 2021 07 19 18 15 00 4.866598173976E-04 9.094947017729E-13 1.512000000000E+05
    -1.002692431641E+04 6.666507720947E-01 0.000000000000E+00 0.000000000000E+00
    -4.726459960938E+03-3.080837249756E+00 0.000000000000E+00-4.000000000000E+00
    -2.293447998047E+04 3.373813629150E-01 2.793967723846E-09 0.000000000000E+00
R02 2021 07 19 18 45 00 4.866616800427E-04 9.094947017729E-13 1.530000000000E+05
    -9.254831054688E+03 1.929378509521E-01-0.000000000000E+00 0.000000000000E+00
    -1.019221826172E+04-2.940649986267E+00 0.000000000000E+00-4.000000000000E+00
    -2.144533007812E+04 1.306246757507E+00 2.793967723846E-09 0.000000000000E+00
R02 2021 07 19 19 15 00 4.866644740105E-04 9.094947017729E-13 1.548000000000E+05
    -9.293875976562E+03-2.170982360840E-01-0.000000000000E+00 0.000000000000E+00
    -1.513492089844E+04-2.505523681641E+00 0.000000000000E+00-4.000000000000E+00
    -1.829365185547E+04 2.172627449036E+00 2.793967723846E-09 0.000000000000E+00
R02 2021 07 19 19 45 00 4.866663366556E-04 9.094947017729E-13 1.575000000000E+05
    -9.940414550781E+03-4.681825637817E-01-9.313225746155E-10 0.000000000000E+00
    -1.906831445312E+04-1.831958770752E+00 9.313225746155E-10-4.000000000000E+00
    -1.372574365234E+04 2.869676589966E+00 2.793967723846E-09 0.000000000000E+00
R02 2021 07 19 20 15 00 4.866700619459E-04 9.094947017729E-13 1.584000000000E+05
    -1.084356884766E+04-4.943761825562E-01-9.313225746155E-10 0.000000000000E+00
    -2.164172167969E+04-1.012010574341E+00 9.313225746155E-10-4.000000000000E+00
    -8.096786132812E+03 3.344031333923E+00 1.862645149231E-09 0.000000000000E+00
R02 2021 07 19 20 45 00 4.866728559136E-04 1.818989403546E-12 1.602000000000E+05
    -1.156914648438E+04-2.703990936279E-01-1.862645149231E-09 0.000000000000E+00
    -2.269125000000E+04-1.583070755005E-01 9.313225746155E-10-4.000000000000E+00
    -1.842794921875E+03 3.559788703918E+00 9.313225746155E-10 0.000000000000E+00
R02 2021 07 19 21 15 00 4.866765812039E-04 1.818989403546E-12 1.620000000000E+05
    -1.167792968750E+04 1.839408874512E-01-1.862645149231E-09 0.000000000000E+00
    -2.226069970703E+04 6.141529083252E-01 1.862645149231E-09-4.000000000000E+00
     4.553340332031E+03 3.501067161560E+00 9.313225746155E-10 0.000000000000E+00
R02 2021 07 19 21 45 00 4.866803064942E-04 1.818989403546E-12 1.638000000000E+05
    -1.080517626953E+04 8.068313598633E-01-1.862645149231E-09 0.000000000000E+00
    -2.058907714844E+04 1.206390380859E+00 1.862645149231E-09-4.000000000000E+00
     1.059903076172E+04 3.173007011414E+00-0.000000000000E+00 0.000000000000E+00
R02 2021 07 19 22 15 00 4.866840317845E-04 1.818989403546E-12 1.656000000000E+05
    -8.728136230469E+03 1.504490852356E+00-9.313225746155E-10 0.000000000000E+00
    -1.806710498047E+04 1.551033973694E+00 1.862645149231E-09-4.000000000000E+00
     1.582953808594E+04 2.601186752319E+00-9.313225746155E-10 0.000000000000E+00
R02 2021 07 19 22 45 00 4.866877570748E-04 1.818989403546E-12 1.674000000000E+05
    -5.410461425781E+03 2.166444778442E+00-9.313225746155E-10 0.000000000000E+00
    -1.517011083984E+04 1.622624397278E+00 1.862645149231E-09-4.000000000000E+00
     1.984312109375E+04 1.829568862915E+00-1.862645149231E-09 0.000000000000E+00
R02 2021 07 19 23 15 00 4.866914823651E-04 1.818989403546E-12 1.692000000000E+05
    -1.016245117188E+03 2.683536529541E+00-9.313225746155E-10 0.000000000000E+00
    -1.237841455078E+04 1.441025733948E+00 9.313225746155E-10-4.000000000000E+00
     2.233129296875E+04 9.171543121338E-01-1.862645149231E-09 0.000000000000E+00
R02 2021 07 19 23 45 00 4.866952076554E-04 1.818989403546E-12 1.710000000000E+05
     4.108672851562E+03 2.965790748596E+00-9.313225746155E-10 0.000000000000E+00
    -1.009821728516E+04 1.067472457886E+00 9.313225746155E-10-4.000000000000E+00
     2.310208789062E+04-6.638908386230E-02-2.793967723846E-09 0.000000000000E+00
R03 2021 07 19 00 15 00 3.975816071033E-05 9.094947017729E-13 8.730000000000E+04
    -2.331344140625E+04 7.854633331299E-01 0.000000000000E+00 0.000000000000E+00
    -8.392448730469E+03 3.471908569336E-01 9.313225746155E-10 5.000000000000E+00
     6.214156738281E+03 3.434914588928E+00 0.000000000000E+00 0.000000000000E+00
R03 2021 07 19 00 45 00 3.976002335548E-05 9.094947017729E-13 8.910000000000E+04
    -2.113263720703E+04 1.623223304749E+00 0.000000000000E+00 0.000000000000E+00
    -7.774355957031E+03 2.993030548096E-01 9.313225746155E-10 5.000000000000E+00
     1.207834179688E+04 3.038793563843E+00-9.313225746155E-10 0.000000000000E+00
R03 2021 07 19 01 15 00 3.976281732321E-05 9.094947017729E-13 9.090000000000E+04
    -1.755438671875E+04 2.320764541626E+00 0.000000000000E+00 0.000000000000E+00
    -7.448339843750E+03 3.047370910645E-02 9.313225746155E-10 5.000000000000E+00
     1.701339843750E+04 2.409241676331E+00-1.862645149231E-09 0.000000000000E+00
R03 2021 07 19 01 45 00 3.976467996836E-05 9.094947017729E-13 9.273000000000E+04
    -1.291745703125E+04 2.786869049072E+00 0.000000000000E+00 0.000000000000E+00
    -7.758566406250E+03-3.939008712769E-01 9.313225746155E-10 5.000000000000E+00
     2.064030126953E+04 1.594641685486E+00-1.862645149231E-09 0.000000000000E+00
R03 2021 07 19 02 15 00 3.976747393608E-05 9.094947017729E-13 9.360000000000E+04
    -7.695228027344E+03 2.965171813965E+00-0.000000000000E+00 0.000000000000E+00
    -8.903429687500E+03-8.795833587646E-01 9.313225746155E-10 5.000000000000E+00
     2.268027343750E+04 6.572971343994E-01-2.793967723846E-09 0.000000000000E+00
R03 2021 07 19 02 45 00 3.976933658123E-05 9.094947017729E-13 9.540000000000E+04
    -2.424096191406E+03 2.842922210693E+00-0.000000000000E+00 0.000000000000E+00
    -1.089747949219E+04-1.319465637207E+00 0.000000000000E+00 5.000000000000E+00
     2.297580957031E+04-3.311815261841E-01-2.793967723846E-09 0.000000000000E+00
R03 2021 07 19 03 15 00 3.977119922638E-05 9.094947017729E-13 9.720000000000E+04
     2.377726074219E+03 2.452754020691E+00-0.000000000000E+00 0.000000000000E+00
    -1.356444775391E+04-1.611685752869E+00 0.000000000000E+00 5.000000000000E+00
     2.150275634766E+04-1.295150756836E+00-2.793967723846E-09 0.000000000000E+00
R03 2021 07 19 03 45 00 3.977399319410E-05 9.094947017729E-13 9.900000000000E+04
     6.287999511719E+03 1.867171287537E+00-9.313225746155E-10 0.000000000000E+00
    -1.656266210938E+04-1.677002906799E+00 0.000000000000E+00 5.000000000000E+00
     1.837256494141E+04-2.160527229309E+00-2.793967723846E-09 0.000000000000E+00
R03 2021 07 19 04 15 00 3.977492451668E-05 0.000000000000E+00 1.008000000000E+05
     9.042314453125E+03 1.186594963074E+00-9.313225746155E-10 0.000000000000E+00
    -1.943893408203E+04-1.472622871399E+00 0.000000000000E+00 5.000000000000E+00
     1.382443115234E+04-2.860363006592E+00-1.862645149231E-09 0.000000000000E+00
R03 2021 07 19 04 45 00 3.977585583925E-05 0.000000000000E+00 1.026000000000E+05
     1.056996972656E+04 5.228261947632E-01-9.313225746155E-10 0.000000000000E+00
    -2.170232470703E+04-1.000144004822E+00 0.000000000000E+00 5.000000000000E+00
     8.207691894531E+03-3.340037345886E+00-1.862645149231E-09 0.000000000000E+00
R03 2021 07 19 05 15 00 3.977678716183E-05 0.000000000000E+00 1.044000000000E+05
     1.099790136719E+04-1.941967010498E-02-9.313225746155E-10 0.000000000000E+00
    -2.290581884766E+04-3.062448501587E-01 0.000000000000E+00 5.000000000000E+00
     1.955540527344E+03-3.561642646790E+00-9.313225746155E-10 0.000000000000E+00
R03 2021 07 19 05 45 00 3.977771848440E-05 0.000000000000E+00 1.062000000000E+05
     1.062189648438E+04-3.598871231079E-01-9.313225746155E-10 0.000000000000E+00
    -2.272239062500E+04 5.241661071777E-01 0.000000000000E+00 5.000000000000E+00
    -4.448144531250E+03-3.507183074951E+00-0.000000000000E+00 0.000000000000E+00
R03 2021 07 19 06 15 00 3.977771848440E-05 0.000000000000E+00 1.080000000000E+05
     9.849768554688E+03-4.561090469360E-01-9.313225746155E-10 0.000000000000E+00
    -2.100263427734E+04 1.381311416626E+00 0.000000000000E+00 5.000000000000E+00
    -1.050639648438E+04-3.180246353149E+00 0.000000000000E+00 0.000000000000E+00
R03 2021 07 19 06 45 00 3.977771848440E-05 0.000000000000E+00 1.098000000000E+05
     9.125982910156E+03-3.103685379028E-01-9.313225746155E-10 0.000000000000E+00
    -1.780404003906E+04 2.148246765137E+00 0.000000000000E+00 5.000000000000E+00
    -1.574819384766E+04-2.605909347534E+00 9.313225746155E-10 0.000000000000E+00
R03 2021 07 19 07 15 00 3.977864980698E-05 0.000000000000E+00 1.116000000000E+05
     8.850522949219E+03 3.095340728760E-02-9.313225746155E-10 0.000000000000E+00
    -1.338668896484E+04 2.719933509827E+00 0.000000000000E+00 5.000000000000E+00
    -1.976571044922E+04-1.828848838806E+00 1.862645149231E-09 0.000000000000E+00
R03 2021 07 19 07 45 00 3.977864980698E-05 0.000000000000E+00 1.134000000000E+05
     9.305854003906E+03 4.856071472168E-01-0.000000000000E+00 0.000000000000E+00
    -8.175857910156E+03 3.020400047302E+00-0.000000000000E+00 5.000000000000E+00
    -2.224662011719E+04-9.097833633423E-01 2.793967723846E-09 0.000000000000E+00
R03 2021 07 19 08 15 00 3.977864980698E-05 0.000000000000E+00 1.152000000000E+05
     1.060452587891E+04 9.498376846313E-01-0.000000000000E+00 0.000000000000E+00
    -2.697678710938E+03 3.015077590942E+00-0.000000000000E+00 5.000000000000E+00
    -2.299873583984E+04 7.942581176758E-02 2.793967723846E-09 0.000000000000E+00
R03 2021 07 19 08 45 00 3.977864980698E-05 0.000000000000E+00 1.170000000000E+05
     1.266638232422E+04 1.316436767578E+00-0.000000000000E+00 0.000000000000E+00
     2.501375000000E+03 2.716188430786E+00-0.000000000000E+00 5.000000000000E+00
    -2.196494433594E+04 1.061570167542E+00 2.793967723846E-09 0.000000000000E+00
R03 2021 07 19 09 15 00 3.977958112955E-05 0.000000000000E+00 1.188000000000E+05
     1.522925195312E+04 1.493350982666E+00 0.000000000000E+00 0.000000000000E+00
     6.937714843750E+03 2.180335044861E+00-9.313225746155E-10 5.000000000000E+00
    -1.922728906250E+04 1.960270881653E+00 2.793967723846E-09 0.000000000000E+00
R03 2021 07 19 09 45 00 3.978051245213E-05 0.000000000000E+00 1.206000000000E+05
     1.789124023438E+04 1.419681549072E+00 0.000000000000E+00 0.000000000000E+00
     1.026275048828E+04 1.498750686646E+00-9.313225746155E-10 5.000000000000E+00
    -1.500000146484E+04 2.705998420715E+00 2.793967723846E-09 0.000000000000E+00
R03 2021 07 19 10 15 00 3.978144377470E-05 0.000000000000E+00 1.224000000000E+05
     2.017740722656E+04 1.076397895813E+00 0.000000000000E+00 0.000000000000E+00
     1.231205810547E+04 7.819299697876E-01-9.313225746155E-10 5.000000000000E+00
    -9.612188964844E+03 3.241460800171E+00 1.862645149231E-09 0.000000000000E+00
R03 2021 07 19 10 45 00 3.978330641985E-05 9.094947017729E-13 1.242000000000E+05
     2.161954882812E+04 4.899902343750E-01 0.000000000000E+00 0.000000000000E+00
     1.312374560547E+04 1.412630081177E-01-1.862645149231E-09 5.000000000000E+00
    -3.481734863281E+03 3.525928497314E+00 9.313225746155E-10 0.000000000000E+00
R03 2021 07 19 11 15 00 3.978516906500E-05 9.094947017729E-13 1.260000000000E+05
     2.183571630859E+04-2.714624404907E-01 0.000000000000E+00 0.000000000000E+00
     1.292337011719E+04-3.292388916016E-01-1.862645149231E-09 5.000000000000E+00
     2.917413574219E+03 3.538202285767E+00 0.000000000000E+00 0.000000000000E+00
R03 2021 07 19 11 45 00 3.978703171015E-05 9.094947017729E-13 1.278000000000E+05
     2.059627441406E+04-1.109089851379E+00 0.000000000000E+00 0.000000000000E+00
     1.207831738281E+04-5.681247711182E-01-1.862645149231E-09 5.000000000000E+00
     9.091902832031E+03 3.278023719788E+00-0.000000000000E+00 0.000000000000E+00
R03 2021 07 19 12 15 00 3.978982567787E-05 9.094947017729E-13 1.296000000000E+05
     1.786565820312E+04-1.909052848816E+00 0.000000000000E+00 0.000000000000E+00
     1.102956054688E+04-5.561332702637E-01-1.862645149231E-09 5.000000000000E+00
     1.456674267578E+04 2.765891075134E+00-9.313225746155E-10 0.000000000000E+00
R03 2021 07 19 12 45 00 3.979168832302E-05 9.094947017729E-13 1.314000000000E+05
     1.381306445312E+04-2.560758590698E+00 0.000000000000E+00 0.000000000000E+00
     1.021227392578E+04-3.187742233276E-01-1.862645149231E-09 5.000000000000E+00
     1.892133984375E+04 2.041344642639E+00-1.862645149231E-09 0.000000000000E+00
R03 2021 07 19 13 15 00 3.979448229074E-05 9.094947017729E-13 1.332000000000E+05
     8.790418457031E+03-2.974508285522E+00 0.000000000000E+00 0.000000000000E+00
     9.978483398438E+03 7.846069335938E-02-9.313225746155E-10 5.000000000000E+00
     2.182120849609E+04 1.159907341003E+00-1.862645149231E-09 0.000000000000E+00
R03 2021 07 19 13 45 00 3.979448229074E-05 9.094947017729E-13 1.360200000000E+05
     3.281221679688E+03-3.095769882202E+00 0.000000000000E+00 0.000000000000E+00
     1.053443847656E+04 5.414419174194E-01-9.313225746155E-10 5.000000000000E+00
     2.304314550781E+04 1.889333724976E-01-2.793967723846E-09 0.000000000000E+00
R03 2021 07 19 14 15 00 3.979634493589E-05 9.094947017729E-13 1.377000000000E+05
    -2.171493164062E+03-2.913810729980E+00 0.000000000000E+00 0.000000000000E+00
     1.190295996094E+04 9.634218215942E-01 0.000000000000E+00 5.000000000000E+00
     2.249214599609E+04-7.973651885986E-01-2.793967723846E-09 0.000000000000E+00
R03 2021 07 19 14 45 00 3.979820758104E-05 9.094947017729E-13 1.386000000000E+05
    -7.046575683594E+03-2.463335037231E+00 9.313225746155E-10 0.000000000000E+00
     1.391696142578E+04 1.243186950684E+00 0.000000000000E+00 5.000000000000E+00
     2.020888720703E+04-1.723379135132E+00-2.793967723846E-09 0.000000000000E+00
R03 2021 07 19 15 15 00 3.980007022619E-05 0.000000000000E+00 1.404300000000E+05
    -1.092251220703E+04-1.818823814392E+00 9.313225746155E-10 0.000000000000E+00
     1.624535351562E+04 1.302397727966E+00-0.000000000000E+00 5.000000000000E+00
     1.636716845703E+04-2.517738342285E+00-2.793967723846E-09 0.000000000000E+00
R03 2021 07 19 15 45 00 3.980100154877E-05 0.000000000000E+00 1.422000000000E+05
    -1.353898632812E+04-1.082431793213E+00 9.313225746155E-10 0.000000000000E+00
     1.844731738281E+04 1.099324226379E+00 0.000000000000E+00 5.000000000000E+00
     1.126133300781E+04-3.118746757507E+00-1.862645149231E-09 0.000000000000E+00
R03 2021 07 19 16 15 00 3.980193287134E-05 0.000000000000E+00 1.440000000000E+05
    -1.483218896484E+04-3.673219680786E-01 1.862645149231E-09 0.000000000000E+00
     2.004624121094E+04 6.366434097290E-01 0.000000000000E+00 5.000000000000E+00
     5.284357421875E+03-3.479247093201E+00-1.862645149231E-09 0.000000000000E+00
R03 2021 07 19 16 45 00 3.980286419392E-05 0.000000000000E+00 1.458000000000E+05
    -1.493798486328E+04 2.209024429321E-01 1.862645149231E-09 0.000000000000E+00
     2.061123388672E+04-3.808498382568E-02 0.000000000000E+00 5.000000000000E+00
    -1.101977539062E+03-3.570488929749E+00-9.313225746155E-10 0.000000000000E+00
R03 2021 07 19 17 15 00 3.980286419392E-05 0.000000000000E+00 1.478400000000E+05
    -1.416224902344E+04 6.015787124634E-01 1.862645149231E-09 0.000000000000E+00
     1.983263183594E+04-8.394937515259E-01 0.000000000000E+00 5.000000000000E+00
    -7.402706054688E+03-3.384638786316E+00-0.000000000000E+00 0.000000000000E+00
R03 2021 07 19 17 45 00 3.980286419392E-05 0.000000000000E+00 1.494000000000E+05
    -1.292322656250E+04 7.322444915771E-01 1.862645149231E-09 0.000000000000E+00
     1.757868798828E+04-1.657963752747E+00 0.000000000000E+00 5.000000000000E+00
    -1.312835888672E+04-2.935628890991E+00 9.313225746155E-10 0.000000000000E+00
R03 2021 07 19 18 15 00 3.980286419392E-05 0.000000000000E+00 1.512000000000E+05
    -1.167555615234E+04 6.154356002808E-01 9.313225746155E-10 0.000000000000E+00
     1.392362304688E+04-2.377429008484E+00 0.000000000000E+00 5.000000000000E+00
    -1.783355468750E+04-2.258204460144E+00 1.862645149231E-09 0.000000000000E+00
R03 2021 07 19 18 45 00 3.980379551649E-05 0.000000000000E+00 1.530000000000E+05
    -1.082886865234E+04 2.978277206421E-01 9.313225746155E-10 0.000000000000E+00
     9.142025390625E+03-2.894433021545E+00 0.000000000000E+00 5.000000000000E+00
    -2.115227294922E+04-1.405210494995E+00 1.862645149231E-09 0.000000000000E+00
R03 2021 07 19 19 15 00 3.980379551649E-05 0.000000000000E+00 1.548000000000E+05
    -1.067484765625E+04-1.381750106812E-01 9.313225746155E-10 0.000000000000E+00
     3.670291015625E+03-3.135148048401E+00 0.000000000000E+00 5.000000000000E+00
    -2.282681787109E+04-4.433441162109E-01 2.793967723846E-09 0.000000000000E+00
R03 2021 07 19 19 45 00 3.980379551649E-05 0.000000000000E+00 1.566000000000E+05
    -1.133522558594E+04-5.889472961426E-01 0.000000000000E+00 0.000000000000E+00
    -1.958519042969E+03-3.067476272583E+00 0.000000000000E+00 5.000000000000E+00
    -2.272803857422E+04 5.522308349609E-01 2.793967723846E-09 0.000000000000E+00
R03 2021 07 19 20 15 00 3.980379551649E-05 0.000000000000E+00 1.584000000000E+05
    -1.273954980469E+04-9.477291107178E-01-0.000000000000E+00 0.000000000000E+00
    -7.195535644531E+03-2.706160545349E+00 0.000000000000E+00 5.000000000000E+00
    -2.086519042969E+04 1.503927230835E+00 2.793967723846E-09 0.000000000000E+00
R03 2021 07 19 20 45 00 3.980472683907E-05 0.000000000000E+00 1.602000000000E+05
    -1.463641357422E+04-1.123180389404E+00-0.000000000000E+00 0.000000000000E+00
    -1.155915673828E+04-2.110108375549E+00 9.313225746155E-10 5.000000000000E+00
    -1.738472460938E+04 2.337903976440E+00 2.793967723846E-09 0.000000000000E+00
R03 2021 07 19 21 15 00 3.980565816164E-05 0.000000000000E+00 1.620000000000E+05
    -1.663611767578E+04-1.055252075195E+00-9.313225746155E-10 0.000000000000E+00
    -1.470656933594E+04-1.372434616089E+00 9.313225746155E-10 5.000000000000E+00
    -1.255825439453E+04 2.989836692810E+00 2.793967723846E-09 0.000000000000E+00
R03 2021 07 19 21 45 00 3.980752080679E-05 0.000000000000E+00 1.647600000000E+05
    -1.827743115234E+04-7.257146835327E-01-9.313225746155E-10 0.000000000000E+00
    -1.648204150391E+04-6.049737930298E-01 1.862645149231E-09 5.000000000000E+00
    -6.760830078125E+03 3.409851074219E+00 1.862645149231E-09 0.000000000000E+00
R03 2021 07 19 22 15 00 3.980938345194E-05 9.094947017729E-13 1.665000000000E+05
    -1.910712451172E+04-1.616334915161E-01-9.313225746155E-10 0.000000000000E+00
    -1.693426806641E+04 8.010959625244E-02 1.862645149231E-09 5.000000000000E+00
    -4.413852539062E+02 3.566228866577E+00 9.313225746155E-10 0.000000000000E+00
R03 2021 07 19 22 45 00 3.981124609709E-05 9.094947017729E-13 1.681800000000E+05
    -1.875893017578E+04 5.687208175659E-01-9.313225746155E-10 0.000000000000E+00
    -1.630031103516E+04 5.885419845581E-01 1.862645149231E-09 5.000000000000E+00
     5.912197265625E+03 3.447654724121E+00 0.000000000000E+00 0.000000000000E+00
R03 2021 07 19 23 15 00 3.981310874224E-05 9.094947017729E-13 1.692000000000E+05
    -1.701882080078E+04 1.366764068604E+00-9.313225746155E-10 0.000000000000E+00
    -1.495917626953E+04 8.589859008789E-01 1.862645149231E-09 5.000000000000E+00
     1.181063232422E+04 3.063860893250E+00-0.000000000000E+00 0.000000000000E+00
R03 2021 07 19 23 45 00 3.981497138739E-05 9.094947017729E-13 1.710000000000E+05
    -1.386587109375E+04 2.119447708130E+00-9.313225746155E-10 0.000000000000E+00
    -1.336302636719E+04 8.725147247314E-01 1.862645149231E-09 5.000000000000E+00
     1.680051855469E+04 2.444703102112E+00-9.313225746155E-10 0.000000000000E+00
R04 2021 07 19 00 15 00 9.639188647270E-05 1.818989403546E-12 8.640000000000E+04
    -2.304398486328E+04-1.497392654419E+00 9.313225746155E-10 0.000000000000E+00
    -1.134399414062E+02-1.828384399414E-01 9.313225746155E-10 6.000000000000E+00
    -1.091589941406E+04 3.154206275940E+00 1.862645149231E-09 0.000000000000E+00
R04 2021 07 19 00 45 00 9.639468044043E-05 1.818989403546E-12 8.970000000000E+04
    -2.503247753906E+04-6.879997253418E-01 9.313225746155E-10 0.000000000000E+00
    -1.444638671875E+02 1.130151748657E-01 9.313225746155E-10 6.000000000000E+00
    -4.889347167969E+03 3.498403549194E+00 9.313225746155E-10 0.000000000000E+00
R04 2021 07 19 01 15 00 9.639747440815E-05 1.818989403546E-12 9.066000000000E+04
    -2.546749072266E+04 2.097396850586E-01 9.313225746155E-10 0.000000000000E+00
     1.531933593750E+02 1.766386032104E-01 9.313225746155E-10 6.000000000000E+00
     1.515468261719E+03 3.571836471558E+00 0.000000000000E+00 0.000000000000E+00
R04 2021 07 19 01 45 00 9.640119969845E-05 1.818989403546E-12 9.270000000000E+04
    -2.429491699219E+04 1.078474044800E+00 9.313225746155E-10 0.000000000000E+00
     3.441718750000E+02-3.641128540039E-03 9.313225746155E-10 6.000000000000E+00
     7.803227539062E+03 3.369260787964E+00 0.000000000000E+00 0.000000000000E+00
R04 2021 07 19 02 15 00 9.640492498875E-05 1.818989403546E-12 9.450000000000E+04
    -2.167034423828E+04 1.805718421936E+00 9.313225746155E-10 0.000000000000E+00
     1.300439453125E+01-3.943843841553E-01 9.313225746155E-10 6.000000000000E+00
     1.348844287109E+04 2.906750679016E+00-9.313225746155E-10 0.000000000000E+00
R04 2021 07 19 02 45 00 9.640865027905E-05 1.818989403546E-12 9.630000000000E+04
    -1.793379199219E+04 2.301783561707E+00 0.000000000000E+00 0.000000000000E+00
    -1.158753417969E+03-9.227771759033E-01 9.313225746155E-10 6.000000000000E+00
     1.813283642578E+04 2.220325469971E+00-1.862645149231E-09 0.000000000000E+00
R04 2021 07 19 03 15 00 9.641237556934E-05 1.818989403546E-12 9.810000000000E+04
    -1.355522656250E+04 2.513869285583E+00 0.000000000000E+00 0.000000000000E+00
    -3.331855468750E+03-1.488924980164E+00 9.313225746155E-10 6.000000000000E+00
     2.137885009766E+04 1.363061904907E+00-1.862645149231E-09 0.000000000000E+00
R04 2021 07 19 03 45 00 9.641610085964E-05 1.818989403546E-12 9.948000000000E+04
    -9.059935058594E+03 2.434047698975E+00 0.000000000000E+00 0.000000000000E+00
    -6.475265625000E+03-1.982655525208E+00 9.313225746155E-10 6.000000000000E+00
     2.297680615234E+04 4.009771347046E-01-2.793967723846E-09 0.000000000000E+00
R04 2021 07 19 04 15 00 9.641982614994E-05 1.818989403546E-12 1.008000000000E+05
    -4.946038085938E+03 2.099905967712E+00-0.000000000000E+00 0.000000000000E+00
    -1.036428125000E+04-2.302026748657E+00 9.313225746155E-10 6.000000000000E+00
     2.280378515625E+04-5.919981002808E-01-2.793967723846E-09 0.000000000000E+00
R04 2021 07 19 04 45 00 9.642355144024E-05 1.818989403546E-12 1.026000000000E+05
    -1.607580566406E+03 1.587796211243E+00-0.000000000000E+00 0.000000000000E+00
    -1.461126269531E+04-2.370544433594E+00 9.313225746155E-10 6.000000000000E+00
     2.087291210938E+04-1.539587020874E+00-2.793967723846E-09 0.000000000000E+00
R04 2021 07 19 05 15 00 9.642448276281E-05 1.818989403546E-12 1.044000000000E+05
     7.243339843750E+02 9.998197555542E-01-0.000000000000E+00 0.000000000000E+00
    -1.872404833984E+04-2.150287628174E+00 9.313225746155E-10 6.000000000000E+00
     1.733242138672E+04-2.368892669678E+00-2.793967723846E-09 0.000000000000E+00
R04 2021 07 19 05 45 00 9.642727673054E-05 1.818989403546E-12 1.062000000000E+05
     2.012858398438E+03 4.466495513916E-01-9.313225746155E-10 0.000000000000E+00
    -2.218263964844E+04-1.648797035217E+00 9.313225746155E-10 6.000000000000E+00
     1.245454394531E+04-3.015919685364E+00-1.862645149231E-09 0.000000000000E+00
R04 2021 07 19 06 15 00 9.643100202084E-05 1.818989403546E-12 1.080000000000E+05
     2.414121582031E+03 2.898311614990E-02-9.313225746155E-10 0.000000000000E+00
    -2.452171582031E+04-9.185647964478E-01 9.313225746155E-10 6.000000000000E+00
     6.614949218750E+03-3.430480957031E+00-9.313225746155E-10 0.000000000000E+00
R04 2021 07 19 06 45 00 9.643379598856E-05 1.818989403546E-12 1.098000000000E+05
     2.243601562500E+03-1.793441772461E-01-9.313225746155E-10 0.000000000000E+00
    -2.540547998047E+04-4.912853240967E-02 9.313225746155E-10 6.000000000000E+00
     2.641621093750E+02-3.580148696899E+00-9.313225746155E-10 0.000000000000E+00
R04 2021 07 19 07 15 00 9.643658995628E-05 1.818989403546E-12 1.116000000000E+05
     1.915733398438E+03-1.437873840332E-01-9.313225746155E-10 0.000000000000E+00
    -2.468246582031E+04 8.469915390015E-01 9.313225746155E-10 6.000000000000E+00
    -6.106994628906E+03-3.452890396118E+00 0.000000000000E+00 0.000000000000E+00
R04 2021 07 19 07 45 00 9.643938392401E-05 1.818989403546E-12 1.134000000000E+05
     1.866824707031E+03 1.250553131104E-01-9.313225746155E-10 0.000000000000E+00
    -2.241110546875E+04 1.652260780334E+00 9.313225746155E-10 6.000000000000E+00
    -1.200533300781E+04-3.058152198792E+00 9.313225746155E-10 0.000000000000E+00
R04 2021 07 19 08 15 00 9.644217789173E-05 1.818989403546E-12 1.152000000000E+05
     2.474213378906E+03 5.731973648071E-01-9.313225746155E-10 0.000000000000E+00
    -1.885165576172E+04 2.263023376465E+00 0.000000000000E+00 6.000000000000E+00
    -1.697365820312E+04-2.426234245300E+00 1.862645149231E-09 0.000000000000E+00
R04 2021 07 19 08 45 00 9.644497185946E-05 1.818989403546E-12 1.170000000000E+05
     3.985353027344E+03 1.112380027771E+00-9.313225746155E-10 0.000000000000E+00
    -1.442565478516E+04 2.606165885925E+00 0.000000000000E+00 6.000000000000E+00
    -2.062649121094E+04-1.606004714966E+00 1.862645149231E-09 0.000000000000E+00
R04 2021 07 19 09 15 00 9.644683450460E-05 1.818989403546E-12 1.188000000000E+05
     6.468895019531E+03 1.635053634644E+00-0.000000000000E+00 0.000000000000E+00
    -9.649560546875E+03 2.650732994080E+00 0.000000000000E+00 6.000000000000E+00
    -2.268026953125E+04-6.610937118530E-01 2.793967723846E-09 0.000000000000E+00
R04 2021 07 19 09 45 00 9.644962847233E-05 1.818989403546E-12 1.213800000000E+05
     9.796167968750E+03 2.032697677612E+00-0.000000000000E+00 0.000000000000E+00
    -5.053552734375E+03 2.412558555603E+00-0.000000000000E+00 6.000000000000E+00
    -2.297558300781E+04 3.350934982300E-01 2.793967723846E-09 0.000000000000E+00
R04 2021 07 19 10 15 00 9.645242244005E-05 1.818989403546E-12 1.224000000000E+05
     1.365636132812E+04 2.214402198792E+00-0.000000000000E+00 0.000000000000E+00
    -1.098990722656E+03 1.951114654541E+00-0.000000000000E+00 6.000000000000E+00
    -2.148965380859E+04 1.305150032043E+00 2.793967723846E-09 0.000000000000E+00
R04 2021 07 19 10 45 00 9.645521640778E-05 1.818989403546E-12 1.242000000000E+05
     1.760300634766E+04 2.122573852539E+00-0.000000000000E+00 0.000000000000E+00
     1.891787109375E+03 1.359143257141E+00-9.313225746155E-10 6.000000000000E+00
    -1.833807763672E+04 2.173751831055E+00 2.793967723846E-09 0.000000000000E+00
R04 2021 07 19 11 15 00 9.645801037550E-05 1.818989403546E-12 1.260000000000E+05
     2.112410205078E+04 1.743120193481E+00-0.000000000000E+00 0.000000000000E+00
     3.781739257812E+03 7.468223571777E-01-9.313225746155E-10 6.000000000000E+00
    -1.376569091797E+04 2.873563766479E+00 2.793967723846E-09 0.000000000000E+00
R04 2021 07 19 11 45 00 9.646080434322E-05 1.818989403546E-12 1.278000000000E+05
     2.372422412109E+04 1.108393669128E+00-0.000000000000E+00 0.000000000000E+00
     4.633926269531E+03 2.231349945068E-01-1.862645149231E-09 6.000000000000E+00
    -8.127326660156E+03 3.350502967834E+00 1.862645149231E-09 0.000000000000E+00
R04 2021 07 19 12 15 00 9.646359831095E-05 1.818989403546E-12 1.303500000000E+05
     2.500495068359E+04 2.924041748047E-01-0.000000000000E+00 0.000000000000E+00
     4.692602539062E+03-1.224269866943E-01-1.862645149231E-09 6.000000000000E+00
    -1.860000000000E+03 3.567926406860E+00 9.313225746155E-10 0.000000000000E+00
R04 2021 07 19 12 45 00 9.646639227867E-05 1.818989403546E-12 1.314000000000E+05
     2.473022216797E+04-6.008958816528E-01-0.000000000000E+00 0.000000000000E+00
     4.334020019531E+03-2.347488403320E-01-1.862645149231E-09 6.000000000000E+00
     4.551214355469E+03 3.509413719177E+00 0.000000000000E+00 0.000000000000E+00
R04 2021 07 19 13 15 00 9.647011756897E-05 1.818989403546E-12 1.332000000000E+05
     2.286580126953E+04-1.454258918762E+00-0.000000000000E+00 0.000000000000E+00
     3.995403320312E+03-1.021127700806E-01-1.862645149231E-09 6.000000000000E+00
     1.061088281250E+04 3.179927825928E+00-0.000000000000E+00 0.000000000000E+00
R04 2021 07 19 13 45 00 9.647384285927E-05 1.818989403546E-12 1.350000000000E+05
     1.958637109375E+04-2.155947685242E+00-0.000000000000E+00 0.000000000000E+00
     4.094174316406E+03 2.421236038208E-01-1.862645149231E-09 6.000000000000E+00
     1.585148681641E+04 2.605296134949E+00-9.313225746155E-10 0.000000000000E+00
R04 2021 07 19 14 15 00 9.647756814957E-05 1.818989403546E-12 1.368000000000E+05
     1.524919970703E+04-2.617553710938E+00-0.000000000000E+00 0.000000000000E+00
     4.951021484375E+03 7.254066467285E-01-9.313225746155E-10 6.000000000000E+00
     1.986929882812E+04 1.830093383789E+00-1.862645149231E-09 0.000000000000E+00
R04 2021 07 19 14 45 00 9.648222476244E-05 1.818989403546E-12 1.386000000000E+05
     1.033883691406E+04-2.787928581238E+00-0.000000000000E+00 0.000000000000E+00
     6.729660156250E+03 1.248389244080E+00-9.313225746155E-10 6.000000000000E+00
     2.235515039062E+04 9.141273498535E-01-2.793967723846E-09 0.000000000000E+00
R04 2021 07 19 15 15 00 9.648595005274E-05 1.818989403546E-12 1.413000000000E+05
     5.391976562500E+03-2.660988807678E+00 0.000000000000E+00 0.000000000000E+00
     9.403287109375E+03 1.701768875122E+00-9.313225746155E-10 6.000000000000E+00
     2.311786083984E+04-7.215309143066E-02-2.793967723846E-09 0.000000000000E+00
R04 2021 07 19 15 45 00 9.648967534304E-05 1.818989403546E-12 1.422000000000E+05
     9.147875976562E+02-2.276181221008E+00 0.000000000000E+00 0.000000000000E+00
     1.275328613281E+04 1.984784126282E+00 0.000000000000E+00 6.000000000000E+00
     2.209867529297E+04-1.052986145020E+00-2.793967723846E-09 0.000000000000E+00
R04 2021 07 19 16 15 00 9.649340063334E-05 1.818989403546E-12 1.440000000000E+05
    -2.693877929688E+03-1.711578369141E+00 0.000000000000E+00 0.000000000000E+00
     1.640046191406E+04 2.022367477417E+00-0.000000000000E+00 6.000000000000E+00
     1.937572802734E+04-1.952993392944E+00-2.793967723846E-09 0.000000000000E+00
R04 2021 07 19 16 45 00 9.649712592363E-05 1.818989403546E-12 1.472100000000E+05
    -5.200983398438E+03-1.070736885071E+00 9.313225746155E-10 0.000000000000E+00
     1.986379980469E+04 1.778149604797E+00-0.000000000000E+00 6.000000000000E+00
     1.515822021484E+04-2.702848434448E+00-2.793967723846E-09 0.000000000000E+00
R04 2021 07 19 17 15 00 9.650085121393E-05 1.818989403546E-12 1.476000000000E+05
    -6.570066894531E+03-4.654378890991E-01 9.313225746155E-10 0.000000000000E+00
     2.263724609375E+04 1.261198043823E+00-0.000000000000E+00 6.000000000000E+00
     9.770681640625E+03-3.244559288025E+00-1.862645149231E-09 0.000000000000E+00
R04 2021 07 19 17 45 00 9.650364518166E-05 1.818989403546E-12 1.494000000000E+05
    -6.959298339844E+03 2.888679504395E-03 1.862645149231E-09 0.000000000000E+00
     2.427200097656E+04 5.253086090088E-01-0.000000000000E+00 6.000000000000E+00
     3.628378417969E+03-3.535965919495E+00-9.313225746155E-10 0.000000000000E+00
R04 2021 07 19 18 15 00 9.650643914938E-05 1.818989403546E-12 1.512000000000E+05
    -6.687187011719E+03 2.600278854370E-01 1.862645149231E-09 0.000000000000E+00
     2.445079785156E+04-3.390846252441E-01-0.000000000000E+00 6.000000000000E+00
    -2.794405761719E+03-3.554102897644E+00-9.313225746155E-10 0.000000000000E+00
R04 2021 07 19 18 45 00 9.651016443968E-05 1.818989403546E-12 1.530000000000E+05
    -6.171635253906E+03 2.713108062744E-01 1.862645149231E-09 0.000000000000E+00
     2.304180273438E+04-1.219153404236E+00-0.000000000000E+00 6.000000000000E+00
    -9.000887207031E+03-3.297122001648E+00 0.000000000000E+00 0.000000000000E+00
R04 2021 07 19 19 15 00 9.651202708483E-05 1.818989403546E-12 1.548000000000E+05
    -5.852520996094E+03 4.731369018555E-02 1.862645149231E-09 0.000000000000E+00
     2.012303759766E+04-1.997731208801E+00-0.000000000000E+00 6.000000000000E+00
    -1.451029882812E+04-2.784572601318E+00 9.313225746155E-10 0.000000000000E+00
R04 2021 07 19 19 45 00 9.651482105255E-05 1.818989403546E-12 1.566000000000E+05
    -6.110829101562E+03-3.580646514893E-01 9.313225746155E-10 0.000000000000E+00
     1.597306640625E+04-2.572209358215E+00-0.000000000000E+00 6.000000000000E+00
    -1.889537451172E+04-2.055972099304E+00 1.862645149231E-09 0.000000000000E+00
R04 2021 07 19 20 15 00 9.651761502028E-05 1.818989403546E-12 1.584000000000E+05
    -7.198009277344E+03-8.568897247314E-01 9.313225746155E-10 0.000000000000E+00
     1.102930908203E+04-2.871096611023E+00-0.000000000000E+00 6.000000000000E+00
    -2.181578369141E+04-1.167768478394E+00 1.862645149231E-09 0.000000000000E+00
R04 2021 07 19 20 45 00 9.652040898800E-05 1.818989403546E-12 1.602000000000E+05
    -9.187577148438E+03-1.342268943787E+00 9.313225746155E-10 0.000000000000E+00
     5.820795410156E+03-2.865456581116E+00-0.000000000000E+00 6.000000000000E+00
    -2.304481347656E+04-1.889238357544E-01 2.793967723846E-09 0.000000000000E+00
R04 2021 07 19 21 15 00 9.652227163315E-05 1.818989403546E-12 1.620000000000E+05
    -1.195724755859E+04-1.706707954407E+00 0.000000000000E+00 0.000000000000E+00
     8.864687500000E+02-2.573296546936E+00 0.000000000000E+00 6.000000000000E+00
    -2.248713671875E+04 8.045043945312E-01 2.793967723846E-09 0.000000000000E+00
R04 2021 07 19 21 45 00 9.652506560087E-05 1.818989403546E-12 1.638000000000E+05
    -1.520473242188E+04-1.860630989075E+00 0.000000000000E+00 0.000000000000E+00
    -3.307426757812E+03-2.056184768677E+00 0.000000000000E+00 6.000000000000E+00
    -2.018625341797E+04 1.735340118408E+00 2.793967723846E-09 0.000000000000E+00
R04 2021 07 19 22 15 00 9.652785956860E-05 1.818989403546E-12 1.656000000000E+05
    -1.849467138672E+04-1.747953414917E+00-0.000000000000E+00 0.000000000000E+00
    -6.437213867188E+03-1.408679008484E+00 9.313225746155E-10 6.000000000000E+00
    -1.632102246094E+04 2.531352043152E+00 2.793967723846E-09 0.000000000000E+00
R04 2021 07 19 22 45 00 9.653065353632E-05 1.818989403546E-12 1.674000000000E+05
    -2.132889550781E+04-1.356065750122E+00-0.000000000000E+00 0.000000000000E+00
    -8.367412109375E+03-7.423496246338E-01 1.862645149231E-09 6.000000000000E+00
    -1.119156933594E+04 3.130912780762E+00 2.793967723846E-09 0.000000000000E+00
R04 2021 07 19 23 15 00 9.653344750404E-05 1.818989403546E-12 1.705800000000E+05
    -2.322830078125E+04-7.185678482056E-01 0.000000000000E+00 0.000000000000E+00
    -9.164722656250E+03-1.670932769775E-01 1.862645149231E-09 6.000000000000E+00
    -5.195729980469E+03 3.487791061401E+00 1.862645149231E-09 0.000000000000E+00
R04 2021 07 19 23 45 00 9.653717279434E-05 1.818989403546E-12 1.719000000000E+05
    -2.381266064453E+04 8.972835540771E-02 0.000000000000E+00 0.000000000000E+00
    -9.078279785156E+03 2.271242141724E-01 1.862645149231E-09 6.000000000000E+00
     1.202080566406E+03 3.574712753296E+00 9.313225746155E-10 0.000000000000E+00
R05 2021 07 19 00 15 00 7.557775825262E-05 9.094947017729E-13 8.640000000000E+04
    -1.003146289062E+04-2.944282531738E+00 0.000000000000E+00 0.000000000000E+00
     8.200723632812E+03-6.335792541504E-01 0.000000000000E+00 1.000000000000E+00
    -2.196423535156E+04 1.105566024780E+00 2.793967723846E-09 0.000000000000E+00
R05 2021 07 19 00 45 00 7.557868957520E-05 9.094947017729E-13 8.820000000000E+04
    -1.508579687500E+04-2.622395515442E+00 9.313225746155E-10 0.000000000000E+00
     7.497144042969E+03-1.583242416382E-01 0.000000000000E+00 1.000000000000E+00
    -1.915040234375E+04 2.000544548035E+00 2.793967723846E-09 0.000000000000E+00
R05 2021 07 19 01 15 00 7.557962089777E-05 9.094947017729E-13 9.000000000000E+04
    -1.930948681641E+04-2.030908584595E+00 9.313225746155E-10 0.000000000000E+00
     7.563810058594E+03 2.060832977295E-01 0.000000000000E+00 1.000000000000E+00
    -1.485554541016E+04 2.740480422974E+00 2.793967723846E-09 0.000000000000E+00
R05 2021 07 19 01 45 00 7.558148354292E-05 9.094947017729E-13 9.180000000000E+04
    -2.228046923828E+04-1.246075630188E+00 9.313225746155E-10 0.000000000000E+00
     8.121883300781E+03 3.764381408691E-01 0.000000000000E+00 1.000000000000E+00
    -9.412270507812E+03 3.268310546875E+00 1.862645149231E-09 0.000000000000E+00
R05 2021 07 19 02 15 00 7.558241486549E-05 9.094947017729E-13 9.360000000000E+04
    -2.374219628906E+04-3.730449676514E-01 9.313225746155E-10 0.000000000000E+00
     8.773170410156E+03 3.052616119385E-01 0.000000000000E+00 1.000000000000E+00
    -3.241650390625E+03 3.543431282043E+00 9.313225746155E-10 0.000000000000E+00
R05 2021 07 19 02 45 00 7.558427751064E-05 9.094947017729E-13 9.540000000000E+04
    -2.364092871094E+04 4.710588455200E-01 9.313225746155E-10 0.000000000000E+00
     9.072890625000E+03-1.094818115234E-02 9.313225746155E-10 1.000000000000E+00
     3.179400390625E+03 3.544795036316E+00 0.000000000000E+00 0.000000000000E+00
R05 2021 07 19 03 15 00 7.558614015579E-05 9.094947017729E-13 9.744000000000E+04
    -2.213041064453E+04 1.175952911377E+00 9.313225746155E-10 0.000000000000E+00
     8.610752441406E+03-5.308666229248E-01 0.000000000000E+00 1.000000000000E+00
     9.354977539062E+03 3.272479057312E+00 0.000000000000E+00 0.000000000000E+00
R05 2021 07 19 03 45 00 7.558707147837E-05 9.094947017729E-13 9.990000000000E+04
    -1.954329492188E+04 1.655810356140E+00 9.313225746155E-10 0.000000000000E+00
     7.086735351562E+03-1.174988746643E+00 0.000000000000E+00 1.000000000000E+00
     1.480841552734E+04 2.747632980347E+00-9.313225746155E-10 0.000000000000E+00
R05 2021 07 19 04 15 00 7.558893412352E-05 9.094947017729E-13 1.017000000000E+05
    -1.633415869141E+04 1.862763404846E+00 9.313225746155E-10 0.000000000000E+00
     4.368894042969E+03-1.838675498962E+00 0.000000000000E+00 1.000000000000E+00
     1.911893017578E+04 2.010791778564E+00-1.862645149231E-09 0.000000000000E+00
R05 2021 07 19 04 45 00 7.559079676867E-05 9.094947017729E-13 1.035000000000E+05
    -1.300362939453E+04 1.794106483459E+00 0.000000000000E+00 0.000000000000E+00
     5.234907226562E+02-2.409419059753E+00 0.000000000000E+00 1.000000000000E+00
     2.195389794922E+04 1.118741035461E+00-2.793967723846E-09 0.000000000000E+00
R05 2021 07 19 05 15 00 7.559265941381E-05 9.094947017729E-13 1.056600000000E+05
    -1.001618359375E+04 1.492035865784E+00 0.000000000000E+00 0.000000000000E+00
    -4.187638671875E+03-2.785481452942E+00 0.000000000000E+00 1.000000000000E+00
     2.309434912109E+04 1.401681900024E-01-2.793967723846E-09 0.000000000000E+00
R05 2021 07 19 05 45 00 7.559359073639E-05 9.094947017729E-13 1.062000000000E+05
    -7.725154296875E+03 1.036008834839E+00 0.000000000000E+00 0.000000000000E+00
    -9.342208984375E+03-2.892856597900E+00 9.313225746155E-10 1.000000000000E+00
     2.245179150391E+04-8.495597839355E-01-2.793967723846E-09 0.000000000000E+00
R05 2021 07 19 06 15 00 7.559545338154E-05 9.094947017729E-13 1.080000000000E+05
    -6.317260253906E+03 5.290002822876E-01-0.000000000000E+00 0.000000000000E+00
    -1.441950048828E+04-2.697770118713E+00 9.313225746155E-10 1.000000000000E+00
     2.007513085938E+04-1.774122238159E+00-2.793967723846E-09 0.000000000000E+00
R05 2021 07 19 06 45 00 7.559359073639E-05 9.094947017729E-13 1.098000000000E+05
    -5.785752441406E+03 7.989406585693E-02-0.000000000000E+00 0.000000000000E+00
    -1.887926513672E+04-2.212680816650E+00 9.313225746155E-10 1.000000000000E+00
     1.614713330078E+04-2.562064170837E+00-2.793967723846E-09 0.000000000000E+00
R05 2021 07 19 07 15 00 7.559452205896E-05 9.094947017729E-13 1.116000000000E+05
    -5.936572753906E+03-2.150869369507E-01-0.000000000000E+00 0.000000000000E+00
    -2.224470605469E+04-1.494737625122E+00 9.313225746155E-10 1.000000000000E+00
     1.097062792969E+04-3.152304649353E+00-1.862645149231E-09 0.000000000000E+00
R05 2021 07 19 07 45 00 7.559545338154E-05 9.094947017729E-13 1.134000000000E+05
    -6.426502441406E+03-2.888469696045E-01-0.000000000000E+00 0.000000000000E+00
    -2.417595898438E+04-6.369056701660E-01 9.313225746155E-10 1.000000000000E+00
     4.945391113281E+03-3.498921394348E+00-9.313225746155E-10 0.000000000000E+00
R05 2021 07 19 08 15 00 7.559638470411E-05 9.094947017729E-13 1.152000000000E+05
    -6.826944824219E+03-1.150245666504E-01-9.313225746155E-10 0.000000000000E+00
    -2.452195800781E+04 2.468500137329E-01 9.313225746155E-10 1.000000000000E+00
    -1.462618164062E+03-3.574798583984E+00-0.000000000000E+00 0.000000000000E+00
R05 2021 07 19 08 45 00 7.559731602669E-05 9.094947017729E-13 1.170000000000E+05
    -6.702655761719E+03 2.872428894043E-01-9.313225746155E-10 0.000000000000E+00
    -2.334206201172E+04 1.039882659912E+00 9.313225746155E-10 1.000000000000E+00
    -7.757346679688E+03-3.373845100403E+00 0.000000000000E+00 0.000000000000E+00
R05 2021 07 19 09 15 00 7.559824734926E-05 9.094947017729E-13 1.188000000000E+05
    -5.692168945312E+03 8.562431335449E-01-0.000000000000E+00 0.000000000000E+00
    -2.089379199219E+04 1.641657829285E+00 9.313225746155E-10 1.000000000000E+00
    -1.345123193359E+04-2.911534309387E+00 9.313225746155E-10 0.000000000000E+00
R05 2021 07 19 09 45 00 7.559917867184E-05 0.000000000000E+00 1.206000000000E+05
    -3.576283203125E+03 1.497837066650E+00-0.000000000000E+00 0.000000000000E+00
    -1.758872070312E+04 1.983848571777E+00 9.313225746155E-10 1.000000000000E+00
    -1.810320898438E+04-2.223716735840E+00 1.862645149231E-09 0.000000000000E+00
R05 2021 07 19 10 15 00 7.560010999441E-05 9.094947017729E-13 1.224600000000E+05
    -3.229702148438E+02 2.101138114929E+00-0.000000000000E+00 0.000000000000E+00
    -1.392388281250E+04 2.041045188904E+00 0.000000000000E+00 1.000000000000E+00
    -2.135308105469E+04-1.363798141479E+00 1.862645149231E-09 0.000000000000E+00
R05 2021 07 19 10 45 00 7.560104131699E-05 9.094947017729E-13 1.242000000000E+05
     3.898983886719E+03 2.557077407837E+00-0.000000000000E+00 0.000000000000E+00
    -1.040020166016E+04 1.834275245667E+00 0.000000000000E+00 1.000000000000E+00
    -2.294950292969E+04-3.985214233398E-01 2.793967723846E-09 0.000000000000E+00
R05 2021 07 19 11 15 00 7.560197263956E-05 9.094947017729E-13 1.276200000000E+05
     8.740024902344E+03 2.776741027832E+00-0.000000000000E+00 0.000000000000E+00
    -7.441550781250E+03 1.426796913147E+00-0.000000000000E+00 1.000000000000E+00
    -2.276940380859E+04 5.972690582275E-01 2.793967723846E-09 0.000000000000E+00
R05 2021 07 19 11 45 00 7.560290396214E-05 9.094947017729E-13 1.278000000000E+05
     1.372034912109E+04 2.706411361694E+00-0.000000000000E+00 0.000000000000E+00
    -5.327888183594E+03 9.128952026367E-01-0.000000000000E+00 1.000000000000E+00
    -2.082736376953E+04 1.546469688416E+00 2.793967723846E-09 0.000000000000E+00
R05 2021 07 19 12 15 00 7.560383528471E-05 9.094947017729E-13 1.304700000000E+05
     1.830260693359E+04 2.336827278137E+00-0.000000000000E+00 0.000000000000E+00
    -4.153481445312E+03 4.016056060791E-01-9.313225746155E-10 1.000000000000E+00
    -1.727429150391E+04 2.375691413879E+00 2.793967723846E-09 0.000000000000E+00
R05 2021 07 19 12 45 00 7.560476660728E-05 9.094947017729E-13 1.314000000000E+05
     2.197483007812E+04 1.705132484436E+00-0.000000000000E+00 0.000000000000E+00
    -3.817004394531E+03-1.918792724609E-03-9.313225746155E-10 1.000000000000E+00
    -1.238555566406E+04 3.020927429199E+00 2.793967723846E-09 0.000000000000E+00
R05 2021 07 19 13 15 00 7.560662925243E-05 9.094947017729E-13 1.332000000000E+05
     2.432995800781E+04 8.891935348511E-01-9.313225746155E-10 0.000000000000E+00
    -4.044958984375E+03-2.142820358276E-01-9.313225746155E-10 1.000000000000E+00
    -6.539533691406E+03 3.432471275330E+00 1.862645149231E-09 0.000000000000E+00
R05 2021 07 19 13 45 00 7.560756057501E-05 9.094947017729E-13 1.350000000000E+05
     2.512888525391E+04-4.762649536133E-03-9.313225746155E-10 0.000000000000E+00
    -4.444333984375E+03-1.880006790161E-01-1.862645149231E-09 1.000000000000E+00
    -1.882480468750E+02 3.578723907471E+00 9.313225746155E-10 0.000000000000E+00
R05 2021 07 19 14 15 00 7.560942322016E-05 9.094947017729E-13 1.368000000000E+05
     2.433670166016E+04-8.591575622559E-01-9.313225746155E-10 0.000000000000E+00
    -4.575572265625E+03 8.040714263916E-02-1.862645149231E-09 1.000000000000E+00
     6.177608398438E+03 3.448588371277E+00 0.000000000000E+00 0.000000000000E+00
R05 2021 07 19 14 45 00 7.561128586531E-05 9.094947017729E-13 1.386000000000E+05
     2.212622802734E+04-1.563885688782E+00-9.313225746155E-10 0.000000000000E+00
    -4.033550292969E+03 5.497236251831E-01-1.862645149231E-09 1.000000000000E+00
     1.206654638672E+04 3.052271842957E+00-0.000000000000E+00 0.000000000000E+00
R05 2021 07 19 15 15 00 7.561314851046E-05 9.094947017729E-13 1.404000000000E+05
     1.884835693359E+04-2.033846855164E+00-9.313225746155E-10 0.000000000000E+00
    -2.522986816406E+03 1.140833854675E+00-9.313225746155E-10 1.000000000000E+00
     1.702411621094E+04 2.420447349548E+00-9.313225746155E-10 0.000000000000E+00
R05 2021 07 19 15 45 00 7.561407983303E-05 9.094947017729E-13 1.422000000000E+05
     1.497419824219E+04-2.222318649292E+00-9.313225746155E-10 0.000000000000E+00
     8.435302734375E+01 1.749861717224E+00-9.313225746155E-10 1.000000000000E+00
     2.066780517578E+04 1.601852416992E+00-1.862645149231E-09 0.000000000000E+00
R05 2021 07 19 16 15 00 7.561594247818E-05 9.094947017729E-13 1.440000000000E+05
     1.101861767578E+04-2.127971649170E+00-9.313225746155E-10 0.000000000000E+00
     3.720241210938E+03 2.265478134155E+00-9.313225746155E-10 1.000000000000E+00
     2.271636035156E+04 6.595373153687E-01-2.793967723846E-09 0.000000000000E+00
R05 2021 07 19 16 45 00 7.561780512333E-05 9.094947017729E-13 1.467000000000E+05
     7.457776367188E+03-1.794429779053E+00 0.000000000000E+00 0.000000000000E+00
     8.123352050781E+03 2.587510108948E+00-9.313225746155E-10 1.000000000000E+00
     2.301135937500E+04-3.339424133301E-01-2.793967723846E-09 0.000000000000E+00
R05 2021 07 19 17 15 00 7.561873644590E-05 9.094947017729E-13 1.476000000000E+05
     4.654197265625E+03-1.302470207214E+00 0.000000000000E+00 0.000000000000E+00
     1.287501513672E+04 2.643814086914E+00-9.313225746155E-10 1.000000000000E+00
     2.152943554688E+04-1.302036285400E+00-2.793967723846E-09 0.000000000000E+00
R05 2021 07 19 17 45 00 7.561966776848E-05 9.094947017729E-13 1.495800000000E+05
     2.801616699219E+03-7.561464309692E-01 0.000000000000E+00 0.000000000000E+00
     1.746166015625E+04 2.402652740479E+00-0.000000000000E+00 1.000000000000E+00
     1.838424902344E+04-2.170018196106E+00-2.793967723846E-09 0.000000000000E+00
R05 2021 07 19 18 15 00 7.562153041363E-05 9.094947017729E-13 1.512000000000E+05
     1.898636718750E+03-2.651052474976E-01 9.313225746155E-10 0.000000000000E+00
     2.135385937500E+04 1.878497123718E+00-9.313225746155E-10 1.000000000000E+00
     1.381800000000E+04-2.870715141296E+00-2.793967723846E-09 0.000000000000E+00
R05 2021 07 19 18 45 00 7.562246173620E-05 9.094947017729E-13 1.530000000000E+05
     1.755471191406E+03 7.399082183838E-02 9.313225746155E-10 0.000000000000E+00
     2.408909960938E+04 1.130294799805E+00-9.313225746155E-10 1.000000000000E+00
     8.183036132812E+03-3.349719047546E+00-1.862645149231E-09 0.000000000000E+00
R05 2021 07 19 19 15 00 7.562525570393E-05 9.094947017729E-13 1.548000000000E+05
     2.032643554688E+03 1.938791275024E-01 1.862645149231E-09 0.000000000000E+00
     2.534467333984E+04 2.523746490479E-01-9.313225746155E-10 1.000000000000E+00
     1.914843750000E+03-3.569679260254E+00-9.313225746155E-10 0.000000000000E+00
R05 2021 07 19 19 45 00 7.562618702650E-05 9.094947017729E-13 1.566000000000E+05
     2.305153320312E+03 6.817913055420E-02 1.862645149231E-09 0.000000000000E+00
     2.498862011719E+04-6.405239105225E-01-9.313225746155E-10 1.000000000000E+00
    -4.501572753906E+03-3.513303756714E+00-0.000000000000E+00 0.000000000000E+00
R05 2021 07 19 20 15 00 7.562711834908E-05 9.094947017729E-13 1.584000000000E+05
     2.141327636719E+03-2.840118408203E-01 1.862645149231E-09 0.000000000000E+00
     2.310018066406E+04-1.431670188904E+00-9.313225746155E-10 1.000000000000E+00
    -1.056934228516E+04-3.184798240662E+00 0.000000000000E+00 0.000000000000E+00
R05 2021 07 19 20 45 00 7.562804967165E-05 9.094947017729E-13 1.602000000000E+05
     1.183047363281E+03-8.012170791626E-01 9.313225746155E-10 0.000000000000E+00
     1.995629687500E+04-2.021117210388E+00-9.313225746155E-10 1.000000000000E+00
    -1.581843212891E+04-2.609583854675E+00 9.313225746155E-10 0.000000000000E+00
R05 2021 07 19 21 15 00 7.562898099422E-05 9.094947017729E-13 1.620000000000E+05
    -7.862602539062E+02-1.389879226685E+00 9.313225746155E-10 0.000000000000E+00
     1.598636767578E+04-2.341691970825E+00-9.313225746155E-10 1.000000000000E+00
    -1.984228906250E+04-1.832306861877E+00 1.862645149231E-09 0.000000000000E+00
R05 2021 07 19 21 45 00 7.562991231680E-05 9.094947017729E-13 1.638000000000E+05
    -3.797416992188E+03-1.940116882324E+00 9.313225746155E-10 0.000000000000E+00
     1.170281005859E+04-2.369513511658E+00-0.000000000000E+00 1.000000000000E+00
    -2.232948583984E+04-9.133157730103E-01 2.793967723846E-09 0.000000000000E+00
R05 2021 07 19 22 15 00 7.563084363937E-05 9.094947017729E-13 1.656000000000E+05
    -7.682625000000E+03-2.344290733337E+00 0.000000000000E+00 0.000000000000E+00
     7.619007324219E+03-2.127289772034E+00-0.000000000000E+00 1.000000000000E+00
    -2.308786669922E+04 7.609081268311E-02 2.793967723846E-09 0.000000000000E+00
R05 2021 07 19 22 45 00 7.563177496195E-05 9.094947017729E-13 1.674000000000E+05
    -1.209621386719E+04-2.515252113342E+00 0.000000000000E+00 0.000000000000E+00
     4.168299316406E+03-1.679892539978E+00 0.000000000000E+00 1.000000000000E+00
    -2.205932031250E+04 1.059247016907E+00 2.793967723846E-09 0.000000000000E+00
R05 2021 07 19 23 15 00 7.563270628452E-05 9.094947017729E-13 1.692000000000E+05
    -1.656564111328E+04-2.401240348816E+00 0.000000000000E+00 0.000000000000E+00
     1.637393066406E+03-1.122986793518E+00 9.313225746155E-10 1.000000000000E+00
    -1.932410058594E+04 1.960081100464E+00 2.793967723846E-09 0.000000000000E+00
R05 2021 07 19 23 45 00 7.563363760710E-05 9.094947017729E-13 1.710000000000E+05
    -2.056436718750E+04-1.994947433472E+00 0.000000000000E+00 0.000000000000E+00
     1.251225585938E+02-5.666437149048E-01 9.313225746155E-10 1.000000000000E+00
    -1.509441894531E+04 2.708996772766E+00 2.793967723846E-09 0.000000000000E+00
R06 2021 07 19 00 15 00 2.016974613070E-04 0.000000000000E+00 8.640000000000E+04
     1.152243261719E+04-2.583791732788E+00 0.000000000000E+00 0.000000000000E+00
     1.190673193359E+04-6.094903945923E-01-0.000000000000E+00-4.000000000000E+00
    -1.939448535156E+04-1.911890983582E+00 1.862645149231E-09 0.000000000000E+00
R06 2021 07 19 00 45 00 2.016983926296E-04 0.000000000000E+00 8.820000000000E+04
     6.453059082031E+03-3.004791259766E+00 0.000000000000E+00 0.000000000000E+00
     1.110759716797E+04-2.554273605347E-01-0.000000000000E+00-4.000000000000E+00
    -2.204190917969E+04-1.010674476624E+00 2.793967723846E-09 0.000000000000E+00
R06 2021 07 19 01 15 00 2.017002552748E-04 0.000000000000E+00 9.000000000000E+04
     8.784770507812E+02-3.138434410095E+00 0.000000000000E+00 0.000000000000E+00
     1.104086572266E+04 1.875553131104E-01-0.000000000000E+00-4.000000000000E+00
    -2.298620068359E+04-3.180122375488E-02 2.793967723846E-09 0.000000000000E+00
R06 2021 07 19 01 45 00 2.017011865973E-04 0.000000000000E+00 9.180000000000E+04
    -4.661462402344E+03-2.967233657837E+00 0.000000000000E+00 0.000000000000E+00
     1.177306689453E+04 6.144027709961E-01 0.000000000000E+00-4.000000000000E+00
    -2.215513378906E+04 9.491701126099E-01 2.793967723846E-09 0.000000000000E+00
R06 2021 07 19 02 15 00 2.017030492425E-04 0.000000000000E+00 9.360000000000E+04
    -9.636801269531E+03-2.519494056702E+00 9.313225746155E-10 0.000000000000E+00
     1.318104443359E+04 9.224815368652E-01 0.000000000000E+00-4.000000000000E+00
    -1.961341113281E+04 1.856629371643E+00 2.793967723846E-09 0.000000000000E+00
R06 2021 07 19 02 45 00 2.017049118876E-04 0.000000000000E+00 9.540000000000E+04
    -1.360673974609E+04-1.864595413208E+00 9.313225746155E-10 0.000000000000E+00
     1.497250439453E+04 1.029238700867E+00 0.000000000000E+00-4.000000000000E+00
    -1.555754003906E+04 2.620673179626E+00 2.793967723846E-09 0.000000000000E+00
R06 2021 07 19 03 15 00 2.017058432102E-04 0.000000000000E+00 9.720000000000E+04
    -1.628422167969E+04-1.101618766785E+00 9.313225746155E-10 0.000000000000E+00
     1.673574658203E+04 8.865289688110E-01 0.000000000000E+00-4.000000000000E+00
    -1.030067724609E+04 3.182425498962E+00 1.862645149231E-09 0.000000000000E+00
R06 2021 07 19 03 45 00 2.017077058554E-04 0.000000000000E+00 9.900000000000E+04
    -1.757538867188E+04-3.431835174561E-01 9.313225746155E-10 0.000000000000E+00
     1.801034912109E+04 4.892330169678E-01 0.000000000000E+00-4.000000000000E+00
    -4.248575195312E+03 3.498538017273E+00 9.313225746155E-10 0.000000000000E+00
R06 2021 07 19 04 15 00 2.017095685005E-04 0.000000000000E+00 1.008000000000E+05
    -1.758756250000E+04 3.028736114502E-01 9.313225746155E-10 0.000000000000E+00
     1.836708544922E+04-1.232500076294E-01 0.000000000000E+00-4.000000000000E+00
     2.131574218750E+03 3.544541358948E+00 0.000000000000E+00 0.000000000000E+00
R06 2021 07 19 04 45 00 2.017104998231E-04 0.000000000000E+00 1.026000000000E+05
    -1.660455615234E+04 7.509679794312E-01 9.313225746155E-10 0.000000000000E+00
     1.748379736328E+04-8.729276657104E-01 0.000000000000E+00-4.000000000000E+00
     8.347073730469E+03 3.316755294800E+00-0.000000000000E+00 0.000000000000E+00
R06 2021 07 19 05 15 00 2.017123624682E-04 0.000000000000E+00 1.060800000000E+05
    -1.503350341797E+04 9.515056610107E-01 9.313225746155E-10 0.000000000000E+00
     1.520455810547E+04-1.655599594116E+00 0.000000000000E+00-4.000000000000E+00
     1.391768115234E+04 2.832615852356E+00-9.313225746155E-10 0.000000000000E+00
R06 2021 07 19 05 45 00 2.017132937908E-04 0.000000000000E+00 1.069200000000E+05
    -1.333210107422E+04 8.986005783081E-01 9.313225746155E-10 0.000000000000E+00
     1.157218359375E+04-2.357674598694E+00 0.000000000000E+00-4.000000000000E+00
     1.841268408203E+04 2.129369735718E+00-1.862645149231E-09 0.000000000000E+00
R06 2021 07 19 06 15 00 2.017151564360E-04 0.000000000000E+00 1.089000000000E+05
    -1.192841699219E+04 6.304998397827E-01 9.313225746155E-10 0.000000000000E+00
     6.828526367188E+03-2.874647140503E+00 0.000000000000E+00-4.000000000000E+00
     2.148421630859E+04 1.261228561401E+00-2.793967723846E-09 0.000000000000E+00
R06 2021 07 19 06 45 00 2.017160877585E-04 0.000000000000E+00 1.107000000000E+05
    -1.114665087891E+04 2.226352691650E-01 9.313225746155E-10 0.000000000000E+00
     1.382318359375E+03-3.128174781799E+00 0.000000000000E+00-4.000000000000E+00
     2.289422802734E+04 2.952127456665E-01-2.793967723846E-09 0.000000000000E+00
R06 2021 07 19 07 15 00 2.017170190811E-04 0.000000000000E+00 1.125000000000E+05
    -1.115124853516E+04-2.255277633667E-01 0.000000000000E+00 0.000000000000E+00
    -4.250313476562E+03-3.078937530518E+00 0.000000000000E+00-4.000000000000E+00
     2.253302685547E+04-6.939992904663E-01-2.793967723846E-09 0.000000000000E+00
R06 2021 07 19 07 45 00 2.017179504037E-04 0.000000000000E+00 1.134000000000E+05
    -1.191871533203E+04-6.076889038086E-01 0.000000000000E+00 0.000000000000E+00
    -9.523014160156E+03-2.733148574829E+00 9.313225746155E-10-4.000000000000E+00
     2.042794238281E+04-1.629828453064E+00-2.793967723846E-09 0.000000000000E+00
R06 2021 07 19 08 15 00 2.017188817263E-04 0.000000000000E+00 1.152000000000E+05
    -1.324188476562E+04-8.290634155273E-01-0.000000000000E+00 0.000000000000E+00
    -1.394145800781E+04-2.141614913940E+00 9.313225746155E-10-4.000000000000E+00
     1.674139843750E+04-2.439728736877E+00-2.793967723846E-09 0.000000000000E+00
R06 2021 07 19 08 45 00 2.017198130488E-04 0.000000000000E+00 1.170000000000E+05
    -1.476598193359E+04-8.228569030762E-01-0.000000000000E+00 0.000000000000E+00
    -1.713722412109E+04-1.391493797302E+00 9.313225746155E-10-4.000000000000E+00
     1.175848779297E+04-3.060842514038E+00-1.862645149231E-09 0.000000000000E+00
R06 2021 07 19 09 15 00 2.017160877585E-04 0.000000000000E+00 1.188000000000E+05
    -1.605049902344E+04-5.620632171631E-01-0.000000000000E+00 0.000000000000E+00
    -1.892116064453E+04-5.920600891113E-01 9.313225746155E-10-4.000000000000E+00
     5.864948730469E+03-3.444942474365E+00-1.862645149231E-09 0.000000000000E+00
R06 2021 07 19 09 45 00 2.017170190811E-04 0.000000000000E+00 1.206000000000E+05
    -1.664653808594E+04-6.459808349609E-02-0.000000000000E+00 0.000000000000E+00
    -1.930746435547E+04 1.431484222412E-01 9.313225746155E-10-4.000000000000E+00
    -4.828007812500E+02-3.562239646912E+00-9.313225746155E-10 0.000000000000E+00
R06 2021 07 19 10 15 00 2.017179504037E-04 0.000000000000E+00 1.233000000000E+05
    -1.617661816406E+04 6.091375350952E-01 0.000000000000E+00 0.000000000000E+00
    -1.850456250000E+04 7.148256301880E-01 9.313225746155E-10-4.000000000000E+00
    -6.793194335938E+03-3.403730392456E+00 0.000000000000E+00 0.000000000000E+00
R06 2021 07 19 10 45 00 2.017188817263E-04 0.000000000000E+00 1.242000000000E+05
    -1.440348828125E+04 1.365862846375E+00-0.000000000000E+00 0.000000000000E+00
    -1.687446533203E+04 1.053947448730E+00 9.313225746155E-10-4.000000000000E+00
    -1.257781250000E+04-2.981883049011E+00 9.313225746155E-10 0.000000000000E+00
R06 2021 07 19 11 15 00 2.017198130488E-04 0.000000000000E+00 1.260000000000E+05
    -1.127632373047E+04 2.094583511353E+00-0.000000000000E+00 0.000000000000E+00
    -1.486751757812E+04 1.132663726807E+00 9.313225746155E-10-4.000000000000E+00
    -1.738935205078E+04-2.329600334167E+00 1.862645149231E-09 0.000000000000E+00
R06 2021 07 19 11 45 00 2.017216756940E-04 0.000000000000E+00 1.278000000000E+05
    -6.946503906250E+03 2.684742927551E+00-0.000000000000E+00 0.000000000000E+00
    -1.294360205078E+04 9.682521820068E-01 9.313225746155E-10-4.000000000000E+00
    -2.085624169922E+04-1.497563362122E+00 1.862645149231E-09 0.000000000000E+00
R06 2021 07 19 12 15 00 2.017226070166E-04 0.000000000000E+00 1.296000000000E+05
    -1.750274902344E+03 3.044340133667E+00-0.000000000000E+00 0.000000000000E+00
    -1.149304296875E+04 6.195077896118E-01 0.000000000000E+00-4.000000000000E+00
    -2.271122558594E+04-5.502290725708E-01 2.793967723846E-09 0.000000000000E+00
R06 2021 07 19 12 45 00 2.017244696617E-04 0.000000000000E+00 1.314000000000E+05
     3.838874511719E+03 3.114999771118E+00-0.000000000000E+00 0.000000000000E+00
    -1.077040332031E+04 1.762371063232E-01 0.000000000000E+00-4.000000000000E+00
    -2.281174707031E+04 4.392023086548E-01 2.793967723846E-09 0.000000000000E+00
R06 2021 07 19 13 15 00 2.017254009843E-04 0.000000000000E+00 1.337700000000E+05
     9.280321777344E+03 2.881545066833E+00-0.000000000000E+00 0.000000000000E+00
    -1.085212597656E+04-2.563533782959E-01-0.000000000000E+00-4.000000000000E+00
    -2.115068164062E+04 1.394419670105E+00 2.793967723846E-09 0.000000000000E+00
R06 2021 07 19 13 45 00 2.017272636294E-04 0.000000000000E+00 1.350000000000E+05
     1.404746533203E+04 2.374527931213E+00-9.313225746155E-10 0.000000000000E+00
    -1.162495019531E+04-5.757598876953E-01-0.000000000000E+00-4.000000000000E+00
    -1.785669042969E+04 2.241827964783E+00 2.793967723846E-09 0.000000000000E+00
R06 2021 07 19 14 15 00 2.017281949520E-04 0.000000000000E+00 1.368000000000E+05
     1.770671728516E+04 1.665333747864E+00-9.313225746155E-10 0.000000000000E+00
    -1.280693115234E+04-6.997919082642E-01-9.313225746155E-10-4.000000000000E+00
    -1.318422607422E+04 2.916145324707E+00 2.793967723846E-09 0.000000000000E+00
R06 2021 07 19 14 45 00 2.017300575972E-04 0.000000000000E+00 1.386000000000E+05
     1.998151025391E+04 8.546571731567E-01-9.313225746155E-10 0.000000000000E+00
    -1.399750634766E+04-5.807952880859E-01-9.313225746155E-10-4.000000000000E+00
    -7.493964843750E+03 3.365384101868E+00 1.862645149231E-09 0.000000000000E+00
R06 2021 07 19 15 15 00 2.017309889197E-04 0.000000000000E+00 1.404000000000E+05
     2.079094091797E+04 5.623054504395E-02-9.313225746155E-10 0.000000000000E+00
    -1.474828173828E+04-2.141208648682E-01-9.313225746155E-10-4.000000000000E+00
    -1.225117187500E+03 3.554840087891E+00 9.313225746155E-10 0.000000000000E+00
R06 2021 07 19 15 45 00 2.017328515649E-04 0.000000000000E+00 1.422000000000E+05
     2.025679785156E+04-6.215419769287E-01-1.862645149231E-09 0.000000000000E+00
    -1.464276220703E+04 3.605489730835E-01-9.313225746155E-10-4.000000000000E+00
     5.138323730469E+03 3.469783782959E+00 0.000000000000E+00 0.000000000000E+00
R06 2021 07 19 16 15 00 2.017337828875E-04 0.000000000000E+00 1.440000000000E+05
     1.867790527344E+04-1.093028068542E+00-1.862645149231E-09 0.000000000000E+00
    -1.337173681641E+04 1.065289497375E+00-9.313225746155E-10-4.000000000000E+00
     1.110483398438E+04 3.116640090942E+00-0.000000000000E+00 0.000000000000E+00
R06 2021 07 19 16 45 00 2.017356455326E-04 0.000000000000E+00 1.458000000000E+05
     1.647610009766E+04-1.309003829956E+00-1.862645149231E-09 0.000000000000E+00
    -1.079168994141E+04 1.796443939209E+00-9.313225746155E-10-4.000000000000E+00
     1.621326757812E+04 2.522524833679E+00-9.313225746155E-10 0.000000000000E+00
R06 2021 07 19 17 15 00 2.017365768552E-04 0.000000000000E+00 1.476000000000E+05
     1.412284960938E+04-1.264220237732E+00-9.313225746155E-10 0.000000000000E+00
    -6.956393066406E+03 2.441499710083E+00-9.313225746155E-10-4.000000000000E+00
     2.006848876953E+04 1.733195304871E+00-1.862645149231E-09 0.000000000000E+00
R06 2021 07 19 17 45 00 2.017375081778E-04 0.000000000000E+00 1.494000000000E+05
     1.205873632812E+04-9.976511001587E-01-9.313225746155E-10 0.000000000000E+00
    -2.116239257812E+03 2.897545814514E+00-0.000000000000E+00-4.000000000000E+00
     2.237196533203E+04 8.095426559448E-01-2.793967723846E-09 0.000000000000E+00
R06 2021 07 19 18 15 00 2.017393708229E-04 0.000000000000E+00 1.512000000000E+05
     1.061921093750E+04-5.853824615479E-01-9.313225746155E-10 0.000000000000E+00
     3.314774414062E+03 3.088265419006E+00-0.000000000000E+00-4.000000000000E+00
     2.294495849609E+04-1.770811080933E-01-2.793967723846E-09 0.000000000000E+00
R06 2021 07 19 18 45 00 2.017403021455E-04 0.000000000000E+00 1.530000000000E+05
     9.978972167969E+03-1.273164749146E-01 0.000000000000E+00 0.000000000000E+00
     8.819175781250E+03 2.976636886597E+00 0.000000000000E+00-4.000000000000E+00
     2.174250390625E+04-1.150352478027E+00-2.793967723846E-09 0.000000000000E+00
R06 2021 07 19 19 15 00 2.017412334681E-04 0.000000000000E+00 1.552500000000E+05
     1.012423437500E+04 2.700862884521E-01 0.000000000000E+00 0.000000000000E+00
     1.385350488281E+04 2.571250915527E+00-9.313225746155E-10-4.000000000000E+00
     1.885707568359E+04-2.034875869751E+00-2.793967723846E-09 0.000000000000E+00
R06 2021 07 19 19 45 00 2.017421647906E-04 0.000000000000E+00 1.566000000000E+05
     1.085751513672E+04 5.121669769287E-01 9.313225746155E-10 0.000000000000E+00
     1.793051562500E+04 1.925151824951E+00-9.313225746155E-10-4.000000000000E+00
     1.451161083984E+04-2.762041091919E+00-2.793967723846E-09 0.000000000000E+00
R06 2021 07 19 20 15 00 2.017430961132E-04 0.000000000000E+00 1.584000000000E+05
     1.183415185547E+04 5.324630737305E-01 9.313225746155E-10 0.000000000000E+00
     2.069260888672E+04 1.127383232117E+00-9.313225746155E-10-4.000000000000E+00
     9.042352050781E+03-3.275391578674E+00-1.862645149231E-09 0.000000000000E+00
R06 2021 07 19 20 45 00 2.017440274358E-04 0.000000000000E+00 1.602000000000E+05
     1.262443212891E+04 3.043670654297E-01 9.313225746155E-10 0.000000000000E+00
     2.196440234375E+04 2.885837554932E-01-9.313225746155E-10-4.000000000000E+00
     2.872799316406E+03-3.535077095032E+00-9.313225746155E-10 0.000000000000E+00
R06 2021 07 19 21 15 00 2.017393708229E-04 0.000000000000E+00 1.620000000000E+05
     1.279089697266E+04-1.539201736450E-01 9.313225746155E-10 0.000000000000E+00
     2.177577001953E+04-4.769563674927E-01-1.862645149231E-09-4.000000000000E+00
    -3.519235839844E+03-3.520999908447E+00-9.313225746155E-10 0.000000000000E+00
R06 2021 07 19 21 45 00 2.017403021455E-04 0.000000000000E+00 1.638000000000E+05
     1.196777392578E+04-7.820138931274E-01 9.313225746155E-10 0.000000000000E+00
     2.035160302734E+04-1.069805145264E+00-1.862645149231E-09-4.000000000000E+00
    -9.638852050781E+03-3.234391212463E+00 0.000000000000E+00 0.000000000000E+00
R06 2021 07 19 22 15 00 2.017412334681E-04 0.000000000000E+00 1.656000000000E+05
     9.929106445312E+03-1.487092971802E+00 9.313225746155E-10 0.000000000000E+00
     1.807011230469E+04-1.421333312988E+00-1.862645149231E-09-4.000000000000E+00
    -1.501258398438E+04-2.697669982910E+00 9.313225746155E-10 0.000000000000E+00
R06 2021 07 19 22 45 00 2.017421647906E-04 0.000000000000E+00 1.674000000000E+05
     6.634076660156E+03-2.159141540527E+00 9.313225746155E-10 0.000000000000E+00
     1.539677587891E+04-1.504448890686E+00-9.313225746155E-10-4.000000000000E+00
    -1.922514111328E+04-1.952617645264E+00 1.862645149231E-09 0.000000000000E+00
R06 2021 07 19 23 15 00 2.017440274358E-04 0.000000000000E+00 1.692000000000E+05
     2.241845214844E+03-2.689087867737E+00 0.000000000000E+00 0.000000000000E+00
     1.280507617188E+04-1.337345123291E+00-9.313225746155E-10-4.000000000000E+00
    -2.195145849609E+04-1.057038307190E+00 2.793967723846E-09 0.000000000000E+00
R06 2021 07 19 23 45 00 2.017449587584E-04 0.000000000000E+00 1.710000000000E+05
    -2.906626464844E+03-2.986831665039E+00 0.000000000000E+00 0.000000000000E+00
     1.069728564453E+04-9.797039031982E-01-0.000000000000E+00-4.000000000000E+00
    -2.298161328125E+04-8.022212982178E-02 2.793967723846E-09 0.000000000000E+00
R07 2021 07 19 00 15 00-4.197843372822E-05-0.000000000000E+00 8.640000000000E+04
     2.353879101562E+04-6.965999603271E-01-0.000000000000E+00 0.000000000000E+00
     8.091672363281E+03-3.211622238159E-01-9.313225746155E-10 5.000000000000E+00
    -5.437248535156E+03-3.473078727722E+00 0.000000000000E+00 0.000000000000E+00
R07 2021 07 19 00 45 00-4.197843372822E-05-0.000000000000E+00 8.820000000000E+04
     2.150686865234E+04-1.548293113708E+00-0.000000000000E+00 0.000000000000E+00
     7.506376953125E+03-2.885160446167E-01-0.000000000000E+00 5.000000000000E+00
    -1.139664941406E+04-3.105260848999E+00 9.313225746155E-10 0.000000000000E+00
R07 2021 07 19 01 15 00-4.197936505079E-05-0.000000000000E+00 9.000000000000E+04
     1.804465185547E+04-2.267784118652E+00-0.000000000000E+00 0.000000000000E+00
     7.188770996094E+03-3.102111816406E-02-0.000000000000E+00 5.000000000000E+00
    -1.647096777344E+04-2.496055603027E+00 1.862645149231E-09 0.000000000000E+00
R07 2021 07 19 01 45 00-4.198029637337E-05-0.000000000000E+00 9.180000000000E+04
     1.348007080078E+04-2.759749412537E+00-0.000000000000E+00 0.000000000000E+00
     7.492395019531E+03 3.882589340210E-01-0.000000000000E+00 5.000000000000E+00
    -2.026573925781E+04-1.692851066589E+00 1.862645149231E-09 0.000000000000E+00
R07 2021 07 19 02 15 00-4.198029637337E-05-0.000000000000E+00 9.360000000000E+04
     8.283341308594E+03-2.963582992554E+00 0.000000000000E+00 0.000000000000E+00
     8.627747070312E+03 8.757934570312E-01-0.000000000000E+00 5.000000000000E+00
    -2.248623632812E+04-7.583332061768E-01 2.793967723846E-09 0.000000000000E+00
R07 2021 07 19 02 45 00-4.198122769594E-05-0.000000000000E+00 9.540000000000E+04
     2.994728515625E+03-2.863080024719E+00 0.000000000000E+00 0.000000000000E+00
     1.062143994141E+04 1.323792457581E+00-0.000000000000E+00 5.000000000000E+00
    -2.296062792969E+04 2.345533370972E-01 2.793967723846E-09 0.000000000000E+00
R07 2021 07 19 03 15 00-4.198215901852E-05-0.000000000000E+00 9.720000000000E+04
    -1.858575195312E+03-2.488692283630E+00 9.313225746155E-10 0.000000000000E+00
     1.330718408203E+04 1.628856658936E+00-0.000000000000E+00 5.000000000000E+00
    -2.165327636719E+04 1.208444595337E+00 2.793967723846E-09 0.000000000000E+00
R07 2021 07 19 03 45 00-4.198215901852E-05-0.000000000000E+00 9.900000000000E+04
    -5.842611328125E+03-1.912033081055E+00 9.313225746155E-10 0.000000000000E+00
     1.635015380859E+04 1.709877967834E+00-0.000000000000E+00 5.000000000000E+00
    -1.866716210938E+04 2.087703704834E+00 2.793967723846E-09 0.000000000000E+00
R07 2021 07 19 04 15 00-4.198215901852E-05 0.000000000000E+00 1.008000000000E+05
    -8.680588867188E+03-1.233607292175E+00 9.313225746155E-10 0.000000000000E+00
     1.930060156250E+04 1.522172927856E+00-0.000000000000E+00 5.000000000000E+00
    -1.423536767578E+04 2.804357528687E+00 2.793967723846E-09 0.000000000000E+00
R07 2021 07 19 04 45 00-4.198215901852E-05 0.000000000000E+00 1.026000000000E+05
    -1.029016650391E+04-5.659008026123E-01 9.313225746155E-10 0.000000000000E+00
     2.166766552734E+04 1.065478324890E+00-0.000000000000E+00 5.000000000000E+00
    -8.702418945312E+03 3.303347587585E+00 1.862645149231E-09 0.000000000000E+00
R07 2021 07 19 05 15 00-4.198122769594E-05 0.000000000000E+00 1.044000000000E+05
    -1.078820751953E+04-1.466751098633E-02 9.313225746155E-10 0.000000000000E+00
     2.300098339844E+04 3.845100402832E-01-0.000000000000E+00 5.000000000000E+00
    -2.497107421875E+03 3.546689987183E+00 9.313225746155E-10 0.000000000000E+00
R07 2021 07 19 05 45 00-4.198029637337E-05 0.000000000000E+00 1.062000000000E+05
    -1.046260595703E+04 3.384399414062E-01 1.862645149231E-09 0.000000000000E+00
     2.296650537109E+04-4.379405975342E-01-0.000000000000E+00 5.000000000000E+00
     3.900971679688E+03 3.516254425049E+00 0.000000000000E+00 0.000000000000E+00
R07 2021 07 19 06 15 00-4.197936505079E-05 0.000000000000E+00 1.080000000000E+05
    -9.716223144531E+03 4.490528106689E-01 9.313225746155E-10 0.000000000000E+00
     2.140396484375E+04-1.294185638428E+00-0.000000000000E+00 5.000000000000E+00
     9.998482421875E+03 3.214971542358E+00-0.000000000000E+00 0.000000000000E+00
R07 2021 07 19 06 45 00-4.197843372822E-05 0.000000000000E+00 1.098000000000E+05
    -8.992525878906E+03 3.169689178467E-01 9.313225746155E-10 0.000000000000E+00
     1.835659863281E+04-2.068861961365E+00-0.000000000000E+00 5.000000000000E+00
     1.532613281250E+04 2.666426658630E+00-9.313225746155E-10 0.000000000000E+00
R07 2021 07 19 07 15 00-4.197657108307E-05 0.000000000000E+00 1.123200000000E+05
    -8.695401855469E+03-1.433658599854E-02 9.313225746155E-10 0.000000000000E+00
     1.406833203125E+04-2.657354354858E+00 0.000000000000E+00 5.000000000000E+00
     1.947434228516E+04 1.912941932678E+00-1.862645149231E-09 0.000000000000E+00
R07 2021 07 19 07 45 00-4.197563976049E-05 0.000000000000E+00 1.143000000000E+05
    -9.116447753906E+03-4.653987884521E-01 9.313225746155E-10 0.000000000000E+00
     8.948972656250E+03-2.982442855835E+00 0.000000000000E+00 5.000000000000E+00
     2.212420556641E+04 1.012303352356E+00-2.793967723846E-09 0.000000000000E+00
R07 2021 07 19 08 15 00-4.197470843792E-05 0.000000000000E+00 1.161000000000E+05
    -1.038168798828E+04-9.343700408936E-01 9.313225746155E-10 0.000000000000E+00
     3.513087890625E+03-3.006494522095E+00 0.000000000000E+00 5.000000000000E+00
     2.307157226562E+04 3.343200683594E-02-2.793967723846E-09 0.000000000000E+00
R07 2021 07 19 08 45 00-4.197377711535E-05 0.000000000000E+00 1.179000000000E+05
    -1.242649316406E+04-1.314308166504E+00 0.000000000000E+00 0.000000000000E+00
    -1.697561035156E+03-2.737299919128E+00 0.000000000000E+00 5.000000000000E+00
     2.224257519531E+04-9.487314224243E-01-2.793967723846E-09 0.000000000000E+00
R07 2021 07 19 09 15 00-4.197843372822E-05 0.000000000000E+00 1.197000000000E+05
    -1.500287792969E+04-1.511378288269E+00 0.000000000000E+00 0.000000000000E+00
    -6.195568847656E+03-2.226610183716E+00 9.313225746155E-10 5.000000000000E+00
     1.969951367188E+04-1.858779907227E+00-2.793967723846E-09 0.000000000000E+00
R07 2021 07 19 09 45 00-4.197750240564E-05 0.000000000000E+00 1.215000000000E+05
    -1.771816601562E+04-1.461021423340E+00 0.000000000000E+00 0.000000000000E+00
    -9.620327148438E+03-1.561591148376E+00 9.313225746155E-10 5.000000000000E+00
     1.563658349609E+04-2.626494407654E+00-2.793967723846E-09 0.000000000000E+00
R07 2021 07 19 10 15 00-4.197750240564E-05 0.000000000000E+00 1.233000000000E+05
    -2.009888623047E+04-1.139432907104E+00 0.000000000000E+00 0.000000000000E+00
    -1.178959716797E+04-8.505182266235E-01 9.313225746155E-10 5.000000000000E+00
     1.036563671875E+04-3.192221641541E+00-1.862645149231E-09 0.000000000000E+00
R07 2021 07 19 10 45 00-4.197750240564E-05 0.000000000000E+00 1.251000000000E+05
    -2.166958251953E+04-5.683984756470E-01 0.000000000000E+00 0.000000000000E+00
    -1.272181689453E+04-2.049741744995E-01 9.313225746155E-10 5.000000000000E+00
     4.292788085938E+03-3.511585235596E+00-9.313225746155E-10 0.000000000000E+00
R07 2021 07 19 11 15 00-4.197750240564E-05 0.000000000000E+00 1.269000000000E+05
    -2.203357714844E+04 1.874227523804E-01 0.000000000000E+00 0.000000000000E+00
    -1.262535107422E+04 2.785482406616E-01 1.862645149231E-09 5.000000000000E+00
    -2.112547851562E+03-3.559126853943E+00 0.000000000000E+00 0.000000000000E+00
R07 2021 07 19 11 45 00-4.197843372822E-05 0.000000000000E+00 1.287000000000E+05
    -2.094218505859E+04 1.030447959900E+00 0.000000000000E+00 0.000000000000E+00
    -1.185638281250E+04 5.345935821533E-01 9.313225746155E-10 5.000000000000E+00
    -8.353940917969E+03-3.330523490906E+00 0.000000000000E+00 0.000000000000E+00
R07 2021 07 19 12 15 00-4.197936505079E-05-0.000000000000E+00 1.296000000000E+05
    -1.834061279297E+04 1.845772743225E+00 0.000000000000E+00 0.000000000000E+00
    -1.085243261719E+04 5.394878387451E-01 9.313225746155E-10 5.000000000000E+00
    -1.394674023438E+04-2.843125343323E+00 9.313225746155E-10 0.000000000000E+00
R07 2021 07 19 12 45 00-4.198029637337E-05-0.000000000000E+00 1.314000000000E+05
    -1.438256347656E+04 2.519842147827E+00 0.000000000000E+00 0.000000000000E+00
    -1.005268994141E+04 3.150177001953E-01 9.313225746155E-10 5.000000000000E+00
    -1.845622216797E+04-2.134700775146E+00 1.862645149231E-09 0.000000000000E+00
R07 2021 07 19 13 15 00-4.198029637337E-05-0.000000000000E+00 1.332000000000E+05
    -9.410839843750E+03 2.959014892578E+00-0.000000000000E+00 0.000000000000E+00
    -9.818705078125E+03-7.564830780029E-02 9.313225746155E-10 5.000000000000E+00
    -2.153191406250E+04-1.260468482971E+00 2.793967723846E-09 0.000000000000E+00
R07 2021 07 19 13 45 00-4.198122769594E-05-0.000000000000E+00 1.350000000000E+05
    -3.907014160156E+03 3.104868888855E+00-0.000000000000E+00 0.000000000000E+00
    -1.036898046875E+04-5.390987396240E-01 0.000000000000E+00 5.000000000000E+00
    -2.293522314453E+04-2.886819839478E-01 2.793967723846E-09 0.000000000000E+00
R07 2021 07 19 14 15 00-4.198215901852E-05-0.000000000000E+00 1.368000000000E+05
     1.581479003906E+03 2.943629264832E+00-0.000000000000E+00 0.000000000000E+00
    -1.173862109375E+04-9.679775238037E-01 0.000000000000E+00 5.000000000000E+00
    -2.255808837891E+04 7.048549652100E-01 2.793967723846E-09 0.000000000000E+00
R07 2021 07 19 14 45 00-4.198215901852E-05-0.000000000000E+00 1.386600000000E+05
     6.524677246094E+03 2.508158683777E+00-9.313225746155E-10 0.000000000000E+00
    -1.377090380859E+04-1.259631156921E+00-0.000000000000E+00 5.000000000000E+00
    -2.043117285156E+04 1.642835617065E+00 2.793967723846E-09 0.000000000000E+00
R07 2021 07 19 15 15 00-4.198215901852E-05 0.000000000000E+00 1.404000000000E+05
     1.048998632812E+04 1.872217178345E+00-9.313225746155E-10 0.000000000000E+00
    -1.614213525391E+04-1.333928108215E+00-0.000000000000E+00 5.000000000000E+00
    -1.672104394531E+04 2.452558517456E+00 2.793967723846E-09 0.000000000000E+00
R07 2021 07 19 15 45 00-4.198215901852E-05 0.000000000000E+00 1.422000000000E+05
     1.320547363281E+04 1.138022422791E+00-9.313225746155E-10 0.000000000000E+00
    -1.841554199219E+04-1.147225379944E+00-0.000000000000E+00 5.000000000000E+00
    -1.171667773438E+04 3.071597099304E+00 1.862645149231E-09 0.000000000000E+00
R07 2021 07 19 16 15 00-4.198215901852E-05 0.000000000000E+00 1.440000000000E+05
     1.459626171875E+04 4.192380905151E-01-1.862645149231E-09 0.000000000000E+00
    -2.011502929688E+04-7.001781463623E-01-0.000000000000E+00 5.000000000000E+00
    -5.806509277344E+03 3.452571868896E+00 1.862645149231E-09 0.000000000000E+00
R07 2021 07 19 16 45 00-4.198122769594E-05 0.000000000000E+00 1.458000000000E+05
     1.478832031250E+04-1.777315139771E-01-1.862645149231E-09 0.000000000000E+00
    -2.080640917969E+04-3.811836242676E-02-0.000000000000E+00 5.000000000000E+00
     5.520498046875E+02 3.566689491272E+00 9.313225746155E-10 0.000000000000E+00
R07 2021 07 19 17 15 00-4.198029637337E-05 0.000000000000E+00 1.476000000000E+05
     1.407939697266E+04-5.710315704346E-01-1.862645149231E-09 0.000000000000E+00
    -2.017252587891E+04 7.559967041016E-01-0.000000000000E+00 5.000000000000E+00
     6.868132324219E+03 3.405782699585E+00 0.000000000000E+00 0.000000000000E+00
R07 2021 07 19 17 45 00-4.197936505079E-05 0.000000000000E+00 1.494000000000E+05
     1.288226513672E+04-7.164068222046E-01-1.862645149231E-09 0.000000000000E+00
    -1.806983935547E+04 1.574839591980E+00-0.000000000000E+00 5.000000000000E+00
     1.265518847656E+04 2.982750892639E+00-0.000000000000E+00 0.000000000000E+00
R07 2021 07 19 18 15 00-4.197750240564E-05 0.000000000000E+00 1.512000000000E+05
     1.164994580078E+04-6.139125823975E-01-1.862645149231E-09 0.000000000000E+00
    -1.455717773438E+04 2.303941726685E+00-0.000000000000E+00 5.000000000000E+00
     1.746810400391E+04 2.330418586731E+00-9.313225746155E-10 0.000000000000E+00
R07 2021 07 19 18 45 00-4.197657108307E-05 0.000000000000E+00 1.530000000000E+05
     1.079539550781E+04-3.072795867920E-01-1.862645149231E-09 0.000000000000E+00
    -9.892005859375E+03 2.840062141418E+00-0.000000000000E+00 5.000000000000E+00
     2.093693457031E+04 1.498941421509E+00-1.862645149231E-09 0.000000000000E+00
R07 2021 07 19 19 15 00-4.197563976049E-05 0.000000000000E+00 1.548000000000E+05
     1.061892578125E+04 1.239099502563E-01-9.313225746155E-10 0.000000000000E+00
    -4.494837402344E+03 3.107732772827E+00-0.000000000000E+00 5.000000000000E+00
     2.279483691406E+04 5.519990921021E-01-2.793967723846E-09 0.000000000000E+00
R07 2021 07 19 19 45 00-4.197470843792E-05 0.000000000000E+00 1.566000000000E+05
     1.125525732422E+04 5.779132843018E-01-9.313225746155E-10 0.000000000000E+00
     1.112461425781E+03 3.071333885193E+00-0.000000000000E+00 5.000000000000E+00
     2.289825585938E+04-4.379529953003E-01-2.793967723846E-09 0.000000000000E+00
R07 2021 07 19 20 15 00-4.197377711535E-05 0.000000000000E+00 1.584000000000E+05
     1.264889453125E+04 9.481725692749E-01-0.000000000000E+00 0.000000000000E+00
     6.384580078125E+03 2.740787506104E+00-0.000000000000E+00 5.000000000000E+00
     2.123796777344E+04-1.395043373108E+00-2.793967723846E-09 0.000000000000E+00
R07 2021 07 19 20 45 00-4.197284579277E-05 0.000000000000E+00 1.602000000000E+05
     1.456192382812E+04 1.141508102417E+00 0.000000000000E+00 0.000000000000E+00
     1.083439843750E+04 2.169943809509E+00-9.313225746155E-10 5.000000000000E+00
     1.794015771484E+04-2.245633125305E+00-2.793967723846E-09 0.000000000000E+00
R07 2021 07 19 21 15 00-4.197284579277E-05 0.000000000000E+00 1.620000000000E+05
     1.661312304688E+04 1.094230651855E+00 0.000000000000E+00 0.000000000000E+00
     1.410522265625E+04 1.447883605957E+00-9.313225746155E-10 5.000000000000E+00
     1.325734912109E+04-2.923889160156E+00-2.793967723846E-09 0.000000000000E+00
R07 2021 07 19 21 45 00-4.197284579277E-05-0.000000000000E+00 1.638000000000E+05
     1.834214892578E+04 7.834939956665E-01 0.000000000000E+00 0.000000000000E+00
     1.602190332031E+04 6.844615936279E-01-1.862645149231E-09 5.000000000000E+00
     7.549654785156E+03-3.376892089844E+00-1.862645149231E-09 0.000000000000E+00
R07 2021 07 19 22 15 00-4.197284579277E-05-0.000000000000E+00 1.656000000000E+05
     1.928835351562E+04 2.319583892822E-01 0.000000000000E+00 0.000000000000E+00
     1.661240673828E+04-7.618904113770E-03-1.862645149231E-09 5.000000000000E+00
     1.257548828125E+03-3.568888664246E+00-9.313225746155E-10 0.000000000000E+00
R07 2021 07 19 22 45 00-4.197284579277E-05-0.000000000000E+00 1.674000000000E+05
     1.907119433594E+04-4.951505661011E-01 0.000000000000E+00 0.000000000000E+00
     1.609618066406E+04-5.312614440918E-01-1.862645149231E-09 5.000000000000E+00
    -5.131951171875E+03-3.484293937683E+00-0.000000000000E+00 0.000000000000E+00
R07 2021 07 19 23 15 00-4.197377711535E-05-0.000000000000E+00 1.692000000000E+05
     1.745870800781E+04-1.300197601318E+00 0.000000000000E+00 0.000000000000E+00
     1.484113867188E+04-8.208837509155E-01-1.862645149231E-09 5.000000000000E+00
    -1.112313964844E+04-3.129137039185E+00 0.000000000000E+00 0.000000000000E+00
R07 2021 07 19 23 45 00-4.197470843792E-05-0.000000000000E+00 1.710000000000E+05
     1.441234570312E+04-2.068877220154E+00 0.000000000000E+00 0.000000000000E+00
     1.329640722656E+04-8.530464172363E-01-1.862645149231E-09 5.000000000000E+00
    -1.625051269531E+04-2.530743598938E+00 9.313225746155E-10 0.000000000000E+00
R08 2021 07 19 00 15 00-5.999859422445E-05 0.000000000000E+00 8.640000000000E+04
     2.299445507812E+04 1.501622200012E+00-9.313225746155E-10 0.000000000000E+00
    -7.938427734375E+01 1.986217498779E-01-0.000000000000E+00 6.000000000000E+00
     1.107565185547E+04-3.133568763733E+00-1.862645149231E-09 0.000000000000E+00
R08 2021 07 19 00 45 00-5.999859422445E-05-0.000000000000E+00 8.820000000000E+04
     2.499789111328E+04 7.000484466553E-01-9.313225746155E-10 0.000000000000E+00
    -1.606542968750E+01-9.344005584717E-02-0.000000000000E+00 6.000000000000E+00
     5.080325683594E+03-3.484783172607E+00-9.313225746155E-10 0.000000000000E+00
R08 2021 07 19 01 15 00-5.999952554703E-05-0.000000000000E+00 9.000000000000E+04
     2.545965869141E+04-1.926336288452E-01-9.313225746155E-10 0.000000000000E+00
    -2.772958984375E+02-1.561622619629E-01-0.000000000000E+00 6.000000000000E+00
    -1.307695312500E+03-3.566909790039E+00-0.000000000000E+00 0.000000000000E+00
R08 2021 07 19 01 45 00-6.000045686960E-05-0.000000000000E+00 9.180000000000E+04
     2.431967871094E+04-1.059991836548E+00-9.313225746155E-10 0.000000000000E+00
    -4.322119140625E+02 2.298164367676E-02-0.000000000000E+00 6.000000000000E+00
    -7.594301757812E+03-3.372687339783E+00 0.000000000000E+00 0.000000000000E+00
R08 2021 07 19 02 15 00-6.000138819218E-05-0.000000000000E+00 9.360000000000E+04
     2.172695507812E+04-1.789315223694E+00-0.000000000000E+00 0.000000000000E+00
    -6.810009765625E+01 4.115447998047E-01-0.000000000000E+00 6.000000000000E+00
    -1.329172363281E+04-2.916419982910E+00 9.313225746155E-10 0.000000000000E+00
R08 2021 07 19 02 45 00-6.000231951475E-05-0.000000000000E+00 9.540000000000E+04
     1.801618212891E+04-2.289818763733E+00-0.000000000000E+00 0.000000000000E+00
     1.132279296875E+03 9.373855590820E-01-0.000000000000E+00 6.000000000000E+00
    -1.795680419922E+04-2.233078002930E+00 1.862645149231E-09 0.000000000000E+00
R08 2021 07 19 03 15 00-6.000418215990E-05-0.000000000000E+00 9.720000000000E+04
     1.365434814453E+04-2.507291793823E+00-0.000000000000E+00 0.000000000000E+00
     3.329233886719E+03 1.500775337219E+00-0.000000000000E+00 6.000000000000E+00
    -2.122608251953E+04-1.375667572021E+00 1.862645149231E-09 0.000000000000E+00
R08 2021 07 19 03 45 00-6.000511348248E-05-0.000000000000E+00 9.900000000000E+04
     9.166137695312E+03-2.432660102844E+00 0.000000000000E+00 0.000000000000E+00
     6.491213867188E+03 1.991351127625E+00-0.000000000000E+00 6.000000000000E+00
    -2.284472363281E+04-4.110708236694E-01 2.793967723846E-09 0.000000000000E+00
R08 2021 07 19 04 15 00-6.000697612762E-05-0.000000000000E+00 1.008000000000E+05
     5.050612304688E+03-2.102969169617E+00 0.000000000000E+00 0.000000000000E+00
     1.039261376953E+04 2.307000160217E+00-0.000000000000E+00 6.000000000000E+00
    -2.268681445312E+04 5.853147506714E-01 2.793967723846E-09 0.000000000000E+00
R08 2021 07 19 04 45 00-6.000883877277E-05-0.000000000000E+00 1.026000000000E+05
     1.703181152344E+03-1.594612121582E+00 9.313225746155E-10 0.000000000000E+00
     1.464490722656E+04 2.371468544006E+00-0.000000000000E+00 6.000000000000E+00
    -2.076530517578E+04 1.535637855530E+00 2.793967723846E-09 0.000000000000E+00
R08 2021 07 19 05 15 00-6.000977009535E-05-0.000000000000E+00 1.044000000000E+05
    -6.440585937500E+02-1.009988784790E+00 9.313225746155E-10 0.000000000000E+00
     1.875598779297E+04 2.147642135620E+00-0.000000000000E+00 6.000000000000E+00
    -1.723078320312E+04 2.365846633911E+00 2.793967723846E-09 0.000000000000E+00
R08 2021 07 19 05 45 00-6.001070141792E-05-0.000000000000E+00 1.062000000000E+05
    -1.953716796875E+03-4.599065780640E-01 9.313225746155E-10 0.000000000000E+00
     2.220776757812E+04 1.644257545471E+00-0.000000000000E+00 6.000000000000E+00
    -1.235924218750E+04 3.011577606201E+00 1.862645149231E-09 0.000000000000E+00
R08 2021 07 19 06 15 00-6.001163274050E-05-0.000000000000E+00 1.080000000000E+05
    -2.381225097656E+03-4.473304748535E-02 9.313225746155E-10 0.000000000000E+00
     2.453899365234E+04 9.149112701416E-01-0.000000000000E+00 6.000000000000E+00
    -6.529950195312E+03 3.423189163208E+00 1.862645149231E-09 0.000000000000E+00
R08 2021 07 19 06 45 00-6.001163274050E-05-0.000000000000E+00 1.098000000000E+05
    -2.240345703125E+03 1.624670028687E-01 9.313225746155E-10 0.000000000000E+00
     2.541941894531E+04 4.959678649902E-02-0.000000000000E+00 6.000000000000E+00
    -1.953457031250E+02 3.569526672363E+00 9.313225746155E-10 0.000000000000E+00
R08 2021 07 19 07 15 00-6.001163274050E-05 0.000000000000E+00 1.116000000000E+05
    -1.942240234375E+03 1.280307769775E-01 9.313225746155E-10 0.000000000000E+00
     2.470304052734E+04-8.397521972656E-01-9.313225746155E-10 6.000000000000E+00
     6.154487304688E+03 3.440149307251E+00 0.000000000000E+00 0.000000000000E+00
R08 2021 07 19 07 45 00-6.001070141792E-05 0.000000000000E+00 1.134000000000E+05
    -1.918633789062E+03-1.369552612305E-01 9.313225746155E-10 0.000000000000E+00
     2.245173046875E+04-1.637228012085E+00-9.313225746155E-10 6.000000000000E+00
     1.202984472656E+04 3.045873641968E+00-9.313225746155E-10 0.000000000000E+00
R08 2021 07 19 08 15 00-6.001070141792E-05 0.000000000000E+00 1.152000000000E+05
    -2.542091308594E+03-5.788278579712E-01 9.313225746155E-10 0.000000000000E+00
     1.892561474609E+04-2.241412162781E+00-0.000000000000E+00 6.000000000000E+00
     1.697893261719E+04 2.417692184448E+00-9.313225746155E-10 0.000000000000E+00
R08 2021 07 19 08 45 00-6.000977009535E-05 0.000000000000E+00 1.170000000000E+05
    -4.056720214844E+03-1.110576629639E+00 9.313225746155E-10 0.000000000000E+00
     1.454205615234E+04-2.581318855286E+00-0.000000000000E+00 6.000000000000E+00
     2.062206982422E+04 1.604200363159E+00-1.862645149231E-09 0.000000000000E+00
R08 2021 07 19 09 15 00-6.000883877277E-05 0.000000000000E+00 1.190400000000E+05
    -6.530707519531E+03-1.626528739929E+00 9.313225746155E-10 0.000000000000E+00
     9.810156250000E+03-2.627290725708E+00 0.000000000000E+00 6.000000000000E+00
     2.268013867188E+04 6.678237915039E-01-2.793967723846E-09 0.000000000000E+00
R08 2021 07 19 09 45 00-6.000790745020E-05 0.000000000000E+00 1.215000000000E+05
    -9.838428222656E+03-2.020066261292E+00 9.313225746155E-10 0.000000000000E+00
     5.251534179688E+03-2.395162582397E+00 0.000000000000E+00 6.000000000000E+00
     2.299535986328E+04-3.198804855347E-01-2.793967723846E-09 0.000000000000E+00
R08 2021 07 19 10 15 00-6.000697612762E-05 0.000000000000E+00 1.233000000000E+05
    -1.367503857422E+04-2.201519966125E+00 0.000000000000E+00 0.000000000000E+00
     1.320179687500E+03-1.943122863770E+00 0.000000000000E+00 6.000000000000E+00
     2.154305908203E+04-1.283488273621E+00-2.793967723846E-09 0.000000000000E+00
R08 2021 07 19 10 45 00-6.000697612762E-05 0.000000000000E+00 1.251000000000E+05
    -1.760128955078E+04-2.113394737244E+00 0.000000000000E+00 0.000000000000E+00
    -1.665777832031E+03-1.361788749695E+00 9.313225746155E-10 6.000000000000E+00
     1.843365673828E+04-2.149243354797E+00-2.793967723846E-09 0.000000000000E+00
R08 2021 07 19 11 15 00-6.000604480505E-05 0.000000000000E+00 1.269000000000E+05
    -2.111145019531E+04-1.740473747253E+00 0.000000000000E+00 0.000000000000E+00
    -3.569452148438E+03-7.590875625610E-01 9.313225746155E-10 6.000000000000E+00
     1.390471582031E+04-2.850521087646E+00-2.793967723846E-09 0.000000000000E+00
R08 2021 07 19 11 45 00-6.000418215990E-05 0.000000000000E+00 1.287000000000E+05
    -2.371350195312E+04-1.113145828247E+00 0.000000000000E+00 0.000000000000E+00
    -4.450432617188E+03-2.423229217529E-01 9.313225746155E-10 6.000000000000E+00
     8.303465332031E+03-3.332882881165E+00-1.862645149231E-09 0.000000000000E+00
R08 2021 07 19 12 15 00-6.000511348248E-05 0.000000000000E+00 1.305000000000E+05
    -2.500863916016E+04-3.032979965210E-01 0.000000000000E+00 0.000000000000E+00
    -4.547336425781E+03 9.970760345459E-02 9.313225746155E-10 6.000000000000E+00
     2.060864257812E+03-3.558364868164E+00-9.313225746155E-10 0.000000000000E+00
R08 2021 07 19 12 45 00-6.000511348248E-05 0.000000000000E+00 1.323000000000E+05
    -2.475700585938E+04 5.866775512695E-01 0.000000000000E+00 0.000000000000E+00
    -4.230437988281E+03 2.116050720215E-01 9.313225746155E-10 6.000000000000E+00
    -4.341083984375E+03-3.508628845215E+00 0.000000000000E+00 0.000000000000E+00
R08 2021 07 19 13 15 00-6.000604480505E-05-0.000000000000E+00 1.332000000000E+05
    -2.291863867188E+04 1.440073966980E+00 0.000000000000E+00 0.000000000000E+00
    -3.932128417969E+03 8.074951171875E-02 9.313225746155E-10 6.000000000000E+00
    -1.040643505859E+04-3.186673164368E+00 0.000000000000E+00 0.000000000000E+00
R08 2021 07 19 13 45 00-6.000697612762E-05-0.000000000000E+00 1.350000000000E+05
    -1.966250585938E+04 2.144630432129E+00 0.000000000000E+00 0.000000000000E+00
    -4.066783203125E+03-2.604990005493E-01 9.313225746155E-10 6.000000000000E+00
    -1.566398925781E+04-2.616849899292E+00 9.313225746155E-10 0.000000000000E+00
R08 2021 07 19 14 15 00-6.000883877277E-05-0.000000000000E+00 1.368000000000E+05
    -1.534181005859E+04 2.610717773438E+00 0.000000000000E+00 0.000000000000E+00
    -4.953586914062E+03-7.402553558350E-01 9.313225746155E-10 6.000000000000E+00
    -1.970443408203E+04-1.843138694763E+00 1.862645149231E-09 0.000000000000E+00
R08 2021 07 19 14 45 00-6.001070141792E-05-0.000000000000E+00 1.386000000000E+05
    -1.043941845703E+04 2.785861015320E+00 0.000000000000E+00 0.000000000000E+00
    -6.755532226562E+03-1.259379386902E+00 9.313225746155E-10 6.000000000000E+00
    -2.221284912109E+04-9.257469177246E-01 2.793967723846E-09 0.000000000000E+00
R08 2021 07 19 15 15 00-6.001163274050E-05-0.000000000000E+00 1.404000000000E+05
    -5.492415527344E+03 2.663070678711E+00-0.000000000000E+00 0.000000000000E+00
    -9.445172851562E+03-1.708498954773E+00 0.000000000000E+00 6.000000000000E+00
    -2.299379296875E+04 6.367111206055E-02 2.793967723846E-09 0.000000000000E+00
R08 2021 07 19 15 45 00-6.001349538565E-05-0.000000000000E+00 1.439700000000E+05
    -1.008399902344E+03 2.281555175781E+00-0.000000000000E+00 0.000000000000E+00
    -1.280315478516E+04-1.986886024475E+00 0.000000000000E+00 6.000000000000E+00
    -2.198683691406E+04 1.047769546509E+00 2.793967723846E-09 0.000000000000E+00
R08 2021 07 19 16 15 00-6.001442670822E-05-0.000000000000E+00 1.440000000000E+05
     2.612450683594E+03 1.719693183899E+00-9.313225746155E-10 0.000000000000E+00
    -1.644995703125E+04-2.019932746887E+00 0.000000000000E+00 6.000000000000E+00
    -1.927123828125E+04 1.949735641479E+00 2.793967723846E-09 0.000000000000E+00
R08 2021 07 19 16 45 00-6.001628935337E-05-0.000000000000E+00 1.458000000000E+05
     5.136531250000E+03 1.081496238708E+00-9.313225746155E-10 0.000000000000E+00
    -1.990553759766E+04-1.772241592407E+00 0.000000000000E+00 6.000000000000E+00
    -1.505939843750E+04 2.699432373047E+00 2.793967723846E-09 0.000000000000E+00
R08 2021 07 19 17 15 00-6.001628935337E-05-0.000000000000E+00 1.476000000000E+05
     6.527423339844E+03 4.789056777954E-01-1.862645149231E-09 0.000000000000E+00
    -2.266684521484E+04-1.254094123840E+00-0.000000000000E+00 6.000000000000E+00
    -9.679733398438E+03 3.238940238953E+00 1.862645149231E-09 0.000000000000E+00
R08 2021 07 19 17 45 00-6.001722067595E-05-0.000000000000E+00 1.494000000000E+05
     6.943139160156E+03 1.295280456543E-02-1.862645149231E-09 0.000000000000E+00
    -2.429011718750E+04-5.202350616455E-01-0.000000000000E+00 6.000000000000E+00
    -3.550464843750E+03 3.527029991150E+00 9.313225746155E-10 0.000000000000E+00
R08 2021 07 19 18 15 00-6.001722067595E-05 0.000000000000E+00 1.512000000000E+05
     6.700852539062E+03-2.430162429810E-01-1.862645149231E-09 0.000000000000E+00
    -2.446417919922E+04 3.387546539307E-01 0.000000000000E+00 6.000000000000E+00
     2.853406250000E+03 3.542221069336E+00 9.313225746155E-10 0.000000000000E+00
R08 2021 07 19 18 45 00-6.001722067595E-05 0.000000000000E+00 1.530000000000E+05
     6.215419433594E+03-2.552795410156E-01-1.862645149231E-09 0.000000000000E+00
    -2.306258154297E+04 1.210996627808E+00 0.000000000000E+00 6.000000000000E+00
     9.037192382812E+03 3.284218788147E+00-0.000000000000E+00 0.000000000000E+00
R08 2021 07 19 19 15 00-6.001628935337E-05 0.000000000000E+00 1.548000000000E+05
     5.922288574219E+03-3.491783142090E-02-1.862645149231E-09 0.000000000000E+00
    -2.016608349609E+04 1.981260299683E+00 0.000000000000E+00 6.000000000000E+00
     1.452467822266E+04 2.773667335510E+00-9.313225746155E-10 0.000000000000E+00
R08 2021 07 19 19 45 00-6.001628935337E-05 0.000000000000E+00 1.566000000000E+05
     6.197833496094E+03 3.645143508911E-01-1.862645149231E-09 0.000000000000E+00
    -1.605199267578E+04 2.549323081970E+00 0.000000000000E+00 6.000000000000E+00
     1.889440136719E+04 2.050332069397E+00-1.862645149231E-09 0.000000000000E+00
R08 2021 07 19 20 15 00-6.001535803080E-05 0.000000000000E+00 1.584000000000E+05
     7.290342285156E+03 8.563261032104E-01-1.862645149231E-09 0.000000000000E+00
    -1.115233740234E+04 2.845769882202E+00 0.000000000000E+00 6.000000000000E+00
     2.181139306641E+04 1.169923782349E+00-1.862645149231E-09 0.000000000000E+00
R08 2021 07 19 20 45 00-6.001442670822E-05 0.000000000000E+00 1.602000000000E+05
     9.273000000000E+03 1.335437774658E+00-9.313225746155E-10 0.000000000000E+00
    -5.987845214844E+03 2.842724800110E+00 0.000000000000E+00 6.000000000000E+00
     2.305218310547E+04 1.998367309570E-01-2.793967723846E-09 0.000000000000E+00
R08 2021 07 19 21 15 00-6.001349538565E-05 0.000000000000E+00 1.620000000000E+05
     1.202650195312E+04 1.696109771729E+00-9.313225746155E-10 0.000000000000E+00
    -1.088474609375E+03 2.557871818542E+00-0.000000000000E+00 6.000000000000E+00
     2.252142187500E+04-7.858476638794E-01-2.793967723846E-09 0.000000000000E+00
R08 2021 07 19 21 45 00-6.001256406307E-05 0.000000000000E+00 1.638000000000E+05
     1.525415136719E+04 1.849811553955E+00-0.000000000000E+00 0.000000000000E+00
     3.086732421875E+03 2.051180839539E+00-0.000000000000E+00 6.000000000000E+00
     2.025905419922E+04-1.711805343628E+00-2.793967723846E-09 0.000000000000E+00
R08 2021 07 19 22 15 00-6.001163274050E-05 0.000000000000E+00 1.656000000000E+05
     1.852708056641E+04 1.740381240845E+00-0.000000000000E+00 0.000000000000E+00
     6.217660156250E+03 1.414875030518E+00-9.313225746155E-10 6.000000000000E+00
     1.643756884766E+04-2.507006645203E+00-2.793967723846E-09 0.000000000000E+00
R08 2021 07 19 22 45 00-6.001070141792E-05 0.000000000000E+00 1.674000000000E+05
     2.135243750000E+04 1.354021072388E+00 0.000000000000E+00 0.000000000000E+00
     8.168089843750E+03 7.582149505615E-01-9.313225746155E-10 6.000000000000E+00
     1.134942480469E+04-3.110031127930E+00-2.793967723846E-09 0.000000000000E+00
R08 2021 07 19 23 15 00-6.001070141792E-05-0.000000000000E+00 1.692000000000E+05
     2.325359472656E+04 7.224607467651E-01 0.000000000000E+00 0.000000000000E+00
     9.000381347656E+03 1.894922256470E-01-1.862645149231E-09 6.000000000000E+00
     5.385376953125E+03-3.473800659180E+00-1.862645149231E-09 0.000000000000E+00
R08 2021 07 19 23 45 00-6.001163274050E-05-0.000000000000E+00 1.710000000000E+05
     2.384933398438E+04-8.134841918945E-02 0.000000000000E+00 0.000000000000E+00
     8.957360351562E+03-2.018814086914E-01-1.862645149231E-09 6.000000000000E+00
    -9.949218750000E+02-3.569375038147E+00-9.313225746155E-10 0.000000000000E+00
R09 2021 07 19 00 15 00 3.628432750702E-06 1.818989403546E-12 8.640000000000E+04
    -1.471161621094E+03-1.766255378723E+00-1.862645149231E-09 0.000000000000E+00
     1.611744677734E+04 2.035800933838E+00 2.793967723846E-09-2.000000000000E+00
     1.971047021484E+04-1.805269241333E+00-0.000000000000E+00 0.000000000000E+00
R09 2021 07 19 00 45 00 3.631226718426E-06 1.818989403546E-12 8.928000000000E+04
    -4.107133789062E+03-1.157346725464E+00-9.313225746155E-10 0.000000000000E+00
     1.962675585938E+04 1.816756248474E+00 3.725290298462E-09-2.000000000000E+00
     1.574034277344E+04-2.577498435974E+00 0.000000000000E+00 0.000000000000E+00
R09 2021 07 19 01 15 00 3.632158041000E-06 1.818989403546E-12 9.000000000000E+04
    -5.651472656250E+03-5.712642669678E-01-9.313225746155E-10 0.000000000000E+00
     2.249525097656E+04 1.328352928162E+00 3.725290298462E-09-2.000000000000E+00
     1.055100634766E+04-3.151022911072E+00 9.313225746155E-10 0.000000000000E+00
R09 2021 07 19 01 45 00 3.634020686150E-06 1.818989403546E-12 9.180000000000E+04
    -6.238002441406E+03-1.081924438477E-01-0.000000000000E+00 0.000000000000E+00
     2.427575341797E+04 6.194181442261E-01 3.725290298462E-09-2.000000000000E+00
[truncated: 9,769,536 more chars]
