# Supplementary material for: Improved GNSS integer ambiguity resolution method based on the column oriented Cholesky decomposition
Source: Sci Rep. 2023 Mar 17;13:4454. doi: 10.1038/s41598-023-31635-3 (PMC10023790; doi:10.1038/s41598-023-31635-3)
Supplement: Supplementary file 1 — Supplementary Information. [file 41598_2023_31635_MOESM1_ESM.zip › supplement materials of the manuscript/Figure 5/Figure 5-hksl2000.21o]

     2.11           OBSERVATION DATA    M                   RINEX VERSION / TYPE
Spider v7.5.1.8670  SMO                 2021 07 20 00:11    PGM / RUN BY / DATE
HKSL                                                        MARKER NAME
23015M001                                                   MARKER NUMBER
SMO                 Lands Department HKSAR                  OBSERVER / AGENCY
1870250             LEICA GR50          4.31/7.403          REC # / TYPE / VERS
725194              LEIAR25.R4      LEIT                    ANT # / TYPE
 -2393382.4157  5393861.1745  2412592.4105                  APPROX POSITION XYZ
        0.0083        0.0000        0.0000                  ANTENNA: DELTA H/E/N
     1     1                                                WAVELENGTH FACT L1/2
     6    C1    L1    P2    L2    C5    L5                  # / TYPES OF OBSERV
    30.000                                                  INTERVAL
  2021    07    19    00    00    0.0000000     GPS         TIME OF FIRST OBS
  2021    07    19    23    59   30.0000000     GPS         TIME OF LAST OBS
    18                                                      LEAP SECONDS
    53                                                      # OF SATELLITES
   G 1   743   741   742   742   743   743                  PRN / # OF OBS
   G 2  1082  1080  1081  1079     0     0                  PRN / # OF OBS
   G 3  1208  1196  1203  1197  1207  1207                  PRN / # OF OBS
   G 4  1063  1051  1052  1051  1065  1065                  PRN / # OF OBS
   G 5  1066  1059  1065  1060     0     0                  PRN / # OF OBS
   G 6  1075  1065  1070  1068  1075  1075                  PRN / # OF OBS
   G 7   761   754   760   754     0     0                  PRN / # OF OBS
   G 8   872   869   870   871   872   872                  PRN / # OF OBS
   G 9  1234  1227  1231  1228  1235  1235                  PRN / # OF OBS
   G10   819   815   817   815   823   823                  PRN / # OF OBS
   G12  1216  1209  1209  1206     0     0                  PRN / # OF OBS
   G13   761   759   760   758     0     0                  PRN / # OF OBS
   G14   846   839   837   844   853   853                  PRN / # OF OBS
   G15   973   968   969   968     0     0                  PRN / # OF OBS
   G16  1010  1004  1005  1000     0     0                  PRN / # OF OBS
   G17  1088  1083  1087  1084     0     0                  PRN / # OF OBS
   G18   741   739   737   738   755   755                  PRN / # OF OBS
   G19  1044  1039  1044  1039     0     0                  PRN / # OF OBS
   G20  1043  1039  1042  1038     0     0                  PRN / # OF OBS
   G21   868   838   786   783     0     0                  PRN / # OF OBS
   G22  1268  1263  1259  1257     0     0                  PRN / # OF OBS
   G23   932   909   906   917   940   940                  PRN / # OF OBS
   G24   757   754   755   754   768   768                  PRN / # OF OBS
   G25  1068  1057  1064  1058  1079  1079                  PRN / # OF OBS
   G26   952   945   947   946   955   955                  PRN / # OF OBS
   G27   758   758   757   758   759   759                  PRN / # OF OBS
   G29  1136  1130  1128  1132     0     0                  PRN / # OF OBS
   G30  1133  1127  1129  1129  1134  1134                  PRN / # OF OBS
   G31  1069  1064  1068  1063     0     0                  PRN / # OF OBS
   G32  1055  1051  1054  1051  1054  1054                  PRN / # OF OBS
   R 1   984   983   981   976     0     0                  PRN / # OF OBS
   R 2   970   969   966   956     0     0                  PRN / # OF OBS
   R 3   768   765   762   755     0     0                  PRN / # OF OBS
   R 4   982   981   982   978     0     0                  PRN / # OF OBS
   R 5  1074  1074  1072  1067     0     0                  PRN / # OF OBS
   R 6  1032  1026     0     0     0     0                  PRN / # OF OBS
   R 7   913   905   902   887     0     0                  PRN / # OF OBS
   R 8   793   792   790   789     0     0                  PRN / # OF OBS
   R 9   961   956   956   945     0     0                  PRN / # OF OBS
   R10  1091  1091     0     0     0     0                  PRN / # OF OBS
   R12   850   846   846   838     0     0                  PRN / # OF OBS
   R13   635   634   635   633     0     0                  PRN / # OF OBS
   R14   854   851   831   820     0     0                  PRN / # OF OBS
   R15  1092  1091  1088  1078     0     0                  PRN / # OF OBS
   R16  1147  1146  1147  1136     0     0                  PRN / # OF OBS
   R17   975   973   970   963     0     0                  PRN / # OF OBS
   R18   973   970   964   957     0     0                  PRN / # OF OBS
   R19   891   890   891   888     0     0                  PRN / # OF OBS
   R20  1169  1166  1169  1167     0     0                  PRN / # OF OBS
   R21  1120  1119  1111  1103     0     0                  PRN / # OF OBS
   R22   660   660   651   630     0     0                  PRN / # OF OBS
   R23   612   612     0     0     0     0                  PRN / # OF OBS
   R24   908   907   905   898     0     0                  PRN / # OF OBS
BIT 2 OF LLI FLAGS DATA COLLECTED UNDER A/S CONDITION       COMMENT
SNR is mapped to RINEX snr flag value [1-9]                 COMMENT
LX:    >= 25dBHz -> 1; 26-27dBHz -> 2; 28-31dBHz -> 3       COMMENT
       32-35dBHz -> 4; 36-38dBHz -> 5; 39-41dBHz -> 6       COMMENT
       42-44dBHz -> 7; 45-48dBHz -> 8; >= 49dBHz -> 9       COMMENT
                                                            END OF HEADER
 21 07 19 00 00  0.0000000  0 17G01G03G07G08G09G14G17G19G21G22G30R09
                                R15R16R18R19R20
  19909365.980   104624414.52609  19909368.660    81525518.26949  19909366.940
  78128617.66409
  23493920.020   123461358.54708  23493922.980    96203669.18148  23493922.200
  92195185.43808
  20491738.840   107684809.19109  20491738.260    83910239.92549

  23802468.840   125082799.60408  23802471.700    97467115.07045  23802470.560
  93405969.30107
  25418427.500   133574698.14506  25418431.140   104084169.60647  25418430.520
  99747335.52506
  22894587.480   120311874.64808  22894587.780    93749512.47346  22894590.700
  89843288.42208
  22704300.960   119311883.74108  22704300.060    92970290.11748

  24686445.860   129728131.45807  24686444.560   101086837.80645

  21824322.640   114687569.94909  21824321.180    89366927.39647

  22920250.140   120446687.14409  22920247.920    93854553.02947

  21246592.500   111651583.53709  21246593.880    87001244.23649  21246593.440
  83376185.39609
  20903783.960   111625036.90509  20903785.000    86819480.23808

  22298034.800   119153913.62609  22298036.960    92675250.17907

  19301190.800   103103501.15808  19301191.560    80191605.07507

  22155627.360   118268226.26108  22155630.500    91986397.18407

  19761562.100   105711013.69506  19761562.160    82219673.49508

  21461507.340   114764306.32706  21461510.100    89261140.86008

 21 07 19 00 00 30.0000000  0 17G01G03G07G08G09G14G17G19G21G22G30R09
                                R15R16R18R19R20
  19913330.420   104645246.99209  19913333.020    81541751.34349  19913331.280
  78144174.35009
  23480490.980   123390789.14608  23480494.100    96148680.04848  23480493.480
  92142487.51607
  20499848.020   107727421.27009  20499847.060    83943444.12149

  23814729.240   125147227.48908  23814732.060    97517318.58646  23814730.680
  93454080.97707
  25427428.580   133621999.99905  25427432.320   104121028.19745  25427431.960
  99782658.34805
  22880135.900   120235931.97008  22880136.040    93690336.36147  22880139.380
  89786578.00508
  22699188.260   119285016.64908  22699187.440    92949354.72148

  24674749.940   129666667.93807  24674748.500   101038944.13345

  21839387.160   114766734.89409  21839385.680    89428614.35147

  22913080.420   120409010.01409  22913078.100    93825194.22446

  21241396.000   111624275.90009  21241397.420    86979965.54149  21241397.120
  83355793.31209
  20885414.380   111526943.09409  20885415.280    86743185.04708

  22317230.140   119256487.74609  22317232.160    92755029.96107

  19301968.260   103107654.10308  19301968.920    80194835.13507

  22175540.820   118374525.43609  22175543.940    92069074.27807

  19770171.580   105757070.53006  19770171.980    82255495.46707

  21448796.720   114696338.09306  21448799.700    89208276.66608

 21 07 19 00 01  0.0000000  0 17G01G03G07G08G09G14G17G19G21G22G30R09
                                R15R16R18R19R20
  19917412.820   104666698.92409  19917415.160    81558467.12249  19917413.580
  78160193.63609
  23467078.780   123320308.11908  23467081.740    96093759.77548  23467081.820
  92089855.59408
  20508060.880   107770579.04509  20508059.680    83977073.52849

  23826973.480   125211571.50208  23826976.320    97567456.72946  23826975.140
  93502130.03307
  25436375.400   133669017.79707  25436379.200   104157665.27747  25436379.460
  99817768.89006
  22865683.260   120159982.46708  22865683.460    93631154.93647  22865686.900
  89729862.46408
  22694107.680   119258320.05008  22694107.260    92928552.17548

  24663082.900   129605357.98307  24663081.520   100991170.10045

  21854507.380   114846192.46509  21854506.060    89490529.31547

  22905973.460   120371663.42809  22905971.260    93796092.99446

  21236306.200   111597528.71609  21236307.620    86959123.56749  21236307.460
  83335819.74909
  20867104.800   111429169.00909  20867105.460    86667138.53308

  22336497.900   119359448.81608  22336500.040    92835110.67907

  19302875.100   103112498.37008  19302875.780    80198602.87807

  22195457.840   118480842.79009  22195460.800    92151765.51407

  19778869.860   105803600.41806  19778870.300    82291685.35708

  21436181.880   114628881.76006  21436185.200    89155810.63308

 21 07 19 00 01 30.0000000  0 17G01G03G07G08G09G14G17G19G21G22G30R09
                                R15R16R18R19R20
  19921612.740   104688768.76209  19921614.920    81575664.38249  19921613.300
  78176674.34609
  23453684.060   123249918.24808  23453686.840    96038910.54048  23453687.400
  92037291.73408
  20516377.060   107814280.61309  20516375.840    84011126.67649

  23839201.540   125275831.05108  23839204.300    97617529.05745  23839203.240
  93550115.99007
  25445268.580   133715749.29106  25445271.780   104194079.44846  25445272.500
  99852665.80406
  22851229.480   120084027.21708  22851229.700    93571969.02647  22851233.180
  89673142.64208
  22689059.500   119231792.09208  22689059.100    92907881.03848

  24651445.100   129544200.59307  24651443.540   100943514.95944

  21869682.920   114925939.86609  21869681.420    89552670.13947

  22898929.980   120334649.55408  22898927.940    93767251.00646

  21231323.180   111571342.51909  21231324.700    86938718.71649  21231324.460
  83316265.11209
  20848855.740   111331718.70609  20848856.140    86591343.83808

  22355837.580   119462794.46408  22355840.240    92915490.54207

  19303911.300   103118034.43308  19303912.120    80202908.68207

  22215377.700   118587175.06909  22215380.660    92234468.34807

  19787655.840   105850599.70006  19787656.420    82328240.33808

  21423663.040   114561937.70405  21423666.420    89103743.03608

 21 07 19 00 02  0.0000000  0 17G01G03G07G08G09G14G17G19G21G22G30R09
                                R15R16R18R19R20
  19925929.920   104711455.20809  19925931.980    81593342.13449  19925930.340
  78193615.50509
  23440307.300   123179622.71308  23440310.020    95984134.81548  23440310.820
  91984798.33108
  20524796.300   107858524.34609  20524795.160    84045602.30249

  23851413.600   125340005.33408  23851416.080    97667534.93246  23851415.200
  93598038.28607
  25454106.400   133762193.60206  25454110.280   104230269.69346  25454110.680
  99887348.10106
  22836774.620   120008067.75208  22836775.200    93512779.86647  22836778.540
  89616419.68508
  22684043.340   119205431.90108  22684043.080    92887340.63348

  24639836.020   129483195.33307  24639834.360   100895978.40745

  21884913.000   115005974.51409  21884911.380    89615034.78747

  22891950.440   120297971.01709  22891948.340    93738670.34746

  21226446.920   111545718.21509  21226448.520    86918751.72149  21226448.360
  83297130.06609
  20830667.680   111234596.23909  20830668.300    86515804.16808

  22375248.620   119566521.98108  22375251.640    92996167.40207

  19305077.460   103124263.60208  19305078.240    80207753.56607

  22235299.500   118693519.03008  22235302.200    92317180.26207

  19796528.880   105898064.92506  19796529.640    82365157.73108

  21411240.120   114495506.95506  21411243.360    89052074.68608

 21 07 19 00 02 30.0000000  0 17G01G03G07G08G09G14G17G19G21G22G30R09
                                R15R16R18R19R20
  19930363.660   104734754.99409  19930365.820    81611497.78749  19930364.120
  78211014.68609
  23426948.700   123109422.76708  23426951.460    95929433.56948  23426952.260
  91932376.30308
  20533317.800   107903306.21409  20533316.840    84080497.22049

  23863609.400   125404092.93508  23863611.580    97717473.25746  23863610.740
  93645895.83907
  25462889.420   133808346.92507  25462893.440   104266233.29747  25462893.280
  99921813.24606
  22822319.140   119932103.70308  22822319.620    93453587.10047  22822322.660
  89559693.29208
  22679058.260   119179236.21708  22679058.280    92866928.40848

  24628255.600   129422340.28007  24628254.300   100848558.83845

  21900196.920   115086291.99009  21900195.220    89677619.81347

  22885034.740   120261628.43209  22885032.460    93710351.44346

  21221677.440   111520654.73009  21221679.080    86899221.71949  21221678.900
  83278413.81409
  20812541.600   111137803.91109  20812542.220    86440521.23608

  22394730.600   119670627.10208  22394733.660    93077137.95607

  19306373.320   103131185.22808  19306373.960    80213137.02407

  22255222.540   118799869.80808  22255225.120    92399897.49607

  19805488.020   105945990.43606  19805488.960    82402433.10308

  21398913.180   114429588.23205  21398916.340    89000804.55108

 21 07 19 00 03  0.0000000  0 17G01G03G07G08G09G14G17G19G21G22G30R09
                                R15R16R18R19R20
  19934913.980   104758667.46809  19934916.320    81630130.87449  19934914.700
  78228871.37909
  23413608.900   123039322.24708  23413611.800    95874809.80748  23413612.420
  91880028.53308
  20541941.460   107948625.42409  20541940.780    84115810.87049

  23875788.680   125468094.47708  23875791.020    97767344.54645  23875790.000
  93693689.13807
  25471616.940   133854208.90506  25471620.740   104301969.87846  25471620.200
  99956060.77806
  22807863.360   119856137.32508  22807863.380    93394392.52647  22807866.320
  89502965.14708
  22674104.600   119153204.51308  22674104.720    92846643.95949

  24616703.960   129361636.07807  24616703.020   100801256.84146

  21915533.960   115166890.18209  21915532.540    89740423.58947

  22878183.520   120225624.99608  22878181.220    93682296.82447

  21217015.040   111496153.63709  21217016.620    86880129.94249  21217016.320
  83260117.51509
  20794478.120   111041346.57909  20794478.860    86365498.87308

  22414282.780   119775107.92209  22414285.940    93158400.72507

  19307799.000   103138800.94908  19307799.620    80219060.34807

  22275146.420   118906225.31308  22275149.420    92482618.37607

  19814532.960   105994373.78906  19814533.640    82440064.59008

  21386682.160   114364182.87306  21386685.220    88949933.71008

 21 07 19 00 03 30.0000000  0 17G01G03G07G08G09G14G17G19G21G22G30R09
                                R15R16R18R19R20
  19939581.100   104783193.48609  19939583.500    81649242.04249  19939581.900
  78247186.25609
  23400288.960   122969326.52808  23400292.020    95820267.70048  23400292.440
  91827759.02608
  20550667.660   107994482.40109  20550667.140    84151543.54949

  23887951.820   125532011.82507  23887954.360    97817150.21746  23887953.280
  93741419.54907
  25480288.680   133899780.27006  25480293.120   104337480.02146  25480291.700
  99990091.31806
  22793407.880   119780172.34308  22793407.760    93335199.02747  22793410.800
  89446238.06008
  22669182.700   119127338.01708  22669182.440    92826488.21548

  24605181.280   129301084.15407  24605180.360   100754073.46445

  21930924.440   115247768.15709  21930923.240    89803445.35947

  22871397.420   120189965.11108  22871395.300    93654509.90147

  21212460.080   111472217.94409  21212461.780    86861478.73649  21212461.480
  83242243.44709
  20776478.540   110945230.72009  20776479.480    86290742.09008

  22433905.240   119879964.16408  22433908.640    93239955.46107

  19309355.240   103147114.19008  19309355.880    80225526.18107

  22295070.820   119012584.61608  22295074.280    92565342.25807

  19823663.180   106043213.33306  19823663.540    82478050.88708

  21374547.800   114299294.03906  21374550.600    88899464.63008

 21 07 19 00 04  0.0000000  0 17G01G03G07G08G09G14G17G19G21G22G30R09
                                R15R16R18R19R20
  19944364.220   104808329.62709  19944366.800    81668828.63549  19944365.100
  78265956.73909
  23386989.180   122899436.80508  23386992.540    95765808.20148  23386992.640
  91775568.66708
  20559495.480   108040873.08109  20559494.960    84187692.09649

  23900098.260   125595843.11508  23900100.880    97866888.80246  23900100.120
  93789085.70307
  25488904.700   133945057.86107  25488908.880   104372761.14747  25488907.520
 100023902.43706
  22778952.420   119704208.33208  22778952.400    93276006.28447  22778955.540
  89389511.69108
  22664291.280   119101632.88808  22664291.020    92806458.25248

  24593687.200   129240682.19107  24593686.020   100707006.99745

  21946367.600   115328921.94109  21946366.280    89866682.05547

  22864676.900   120154649.36009  22864674.920    93626991.15046

  21208012.640   111448846.46809  21208014.440    86843267.17649  21208014.000
  83224790.70209
  20758543.500   110849458.34609  20758544.380    86216252.45908

  22453597.240   119985191.19708  22453600.680    93321798.59907

  19311041.880   103156123.74208  19311042.540    80232533.58107

  22314995.440   119118942.87309  22314998.660    92648065.29007

  19832877.780   106092504.58806  19832878.240    82516388.52408

  21362509.620   114234920.21606  21362512.400    88849396.10508

 21 07 19 00 04 30.0000000  0 17G01G03G07G08G09G14G17G19G21G22G30R09
                                R15R16R18R19R20
  19949263.220   104834074.23709  19949265.760    81688889.36449  19949264.080
  78285181.59509
  23373710.360   122829656.00608  23373713.760    95711433.56948  23373713.580
  91723459.65808
  20568424.580   108087795.58509  20568423.940    84224255.06549

  23912228.440   125659587.65708  23912230.760    97916559.81046  23912230.400
  93836687.06807
  25497464.700   133990039.80306  25497468.500   104407812.07546  25497467.240
 100057492.88206
  22764497.440   119628246.67108  22764497.500    93216815.38147  22764500.660
  89332787.07008
  22659430.400   119076088.46308  22659430.040    92786553.50848

  24582221.580   129180429.88207  24582220.300   100660057.07945

  21961862.780   115410348.02209  21961861.260    89930130.92947

  22858022.440   120119680.34108  22858020.640    93599742.55447

  21203672.460   111426039.71909  21203674.520    86825495.66949  21203673.840
  83207759.66609
  20740673.380   110754033.56109  20740674.120    86142033.17008

  22473358.100   120090786.53808  22473361.240    93403928.21707

  19312859.060   103165830.57508  19312859.700    80240083.31507

  22334919.320   119225296.64008  22334922.460    92730784.83307

  19842175.680   106142243.02206  19842176.420    82555073.96608

  21350567.480   114171062.16005  21350570.560    88799728.72608

 21 07 19 00 05  0.0000000  0 17G01G03G07G08G09G14G17G19G21G22G30R09
                                R15R16R18R19R20
  19954277.620   104860424.60109  19954280.020    81709422.10949  19954278.420
  78304858.79709
  23360452.740   122759986.03408  23360456.160    95657145.29348  23360455.820
  91671433.38608
  20577454.340   108135246.39309  20577453.500    84261229.70849

  23924341.920   125723243.82508  23924344.260    97966161.95146  23924343.920
  93884222.45107
  25505967.140   134034723.90605  25505971.400   104442630.76845  25505970.800
 100090860.75306
  22750042.920   119552287.55308  22750043.100    93157626.48147  22750046.260
  89276064.37308
  22654599.600   119050702.19308  22654599.120    92766772.00348

  24570784.300   129120325.47507  24570782.760   100613222.47145

  21977408.900   115492042.70109  21977407.180    89993789.11648

  22851434.060   120085058.86708  22851432.320    93572764.78147

  21199439.760   111403797.08009  21199442.120    86808163.72649  21199441.100
  83191149.88009
  20722868.660   110658958.84509  20722869.620    86068086.17108

  22493187.160   120196746.06409  22493190.160    93486341.04707

  19314806.560   103176234.43508  19314807.540    80248175.19407

  22354841.640   119331642.25109  22354844.900    92813498.03607

  19851556.080   106192424.20706  19851557.280    82594103.75608

  21338721.960   114107718.57605  21338724.900    88750461.51308

 21 07 19 00 05 30.0000000  0 17G01G03G07G08G09G14G17G19G21G22G30R09
                                R15R16R18R19R20
  19959407.720   104887382.69909  19959410.040    81730428.40549  19959408.400
  78324989.83209
  23347217.460   122690433.52708  23347220.860    95602948.55648  23347220.400
  91619494.84308
  20586585.000   108183227.55209  20586584.000    84298617.60849

  23936439.460   125786816.03308  23936441.960    98015698.70046  23936441.280
  93931695.13607
  25514413.820   134079112.00806  25514418.260   104477218.85347  25514417.720
 100124007.68506
  22735589.820   119476336.23408  22735589.680    93098443.63747  22735593.180
  89219347.48708
  22649799.400   119025476.39108  22649798.820    92747115.53848

  24559375.660   129060372.07307  24559374.380   100566505.51845

  21993006.160   115574006.81609  21993004.260    90057657.25647

  22844912.920   120050791.08808  22844911.200    93546062.62047

  21195315.380   111382122.88809  21195317.740    86791274.72949  21195316.500
  83174964.58909
  20705131.280   110564242.43909  20705132.340    85994417.84708

  22513084.620   120303070.78508  22513087.360    93569037.94206

  19316885.440   103187339.53508  19316886.340    80256812.48607

  22374762.340   119437979.63309  22374765.520    92896204.84707

  19861019.260   106243047.89306  19861020.700    82633477.72507

  21326973.220   114044893.96006  21326976.260    88701597.91208

 21 07 19 00 06  0.0000000  0 17G01G03G07G08G09G14G17G19G21G22G30R09
                                R15R16R18R19R20
  19964652.700   104914944.49609  19964655.020    81751905.11349  19964653.260
  78345571.68309
  23334004.520   122620999.15008  23334007.760    95548843.85048  23334007.640
  91567644.52408
  20595815.660   108231734.54809  20595814.660    84336415.24949

  23948520.180   125850301.17608  23948522.920    98065167.57546  23948522.120
  93979102.81507
  25522804.000   134123200.35007  25522808.400   104511573.42747  25522806.860
 100156930.79705
  22721138.060   119400391.61808  22721137.760    93039266.01147  22721141.360
  89162635.61208
  22645028.860   119000407.04208  22645028.120    92727580.98648

  24547995.360   129000566.88407  24547993.740   100519904.08946

  22008653.680   115656235.44809  22008651.980    90121731.48448

  22838459.220   120016876.70808  22838457.560    93519635.84147

  21191298.960   111361015.26909  21191300.960    86774827.21349  21191299.820
  83159202.37609
  20687461.240   110469885.49709  20687462.460    85921029.10908

  22533049.300   120409755.58708  22533052.020    93652014.88906

  19319095.540   103199144.50208  19319096.300    80265994.10607

  22394680.620   119544304.15108  22394683.620    92978901.64806

  19870564.580   106294108.66505  19870565.920    82673191.64207

  21315321.460   113982586.54106  21315324.480    88653136.59008

 21 07 19 00 06 30.0000000  0 17G01G03G07G08G09G14G17G19G21G22G30R09
                                R15R16R18R19R20
  19970011.880   104943107.20309  19970014.180    81773850.07449  19970012.420
  78366602.26109
  23320814.300   122551684.81508  23320817.540    95494832.71048  23320817.560
  91515883.84308
  20605145.640   108280763.90809  20605144.700    84374619.92749

  23960584.300   125913697.95808  23960587.080    98114567.61046  23960586.220
  94026444.46607
  25531136.420   134166986.46705  25531140.440   104545692.47345  25531139.100
 100189628.11605
  22706687.720   119324454.11408  22706687.540    92980093.93347  22706690.880
  89105929.03408
  22640287.480   118975491.69208  22640286.840    92708166.42848

  24536642.820   128940908.45307  24536641.100   100473417.00246

  22024350.780   115738724.37609  22024349.160    90186008.55747

  22832073.200   119983317.04508  22832071.420    93493485.47647

  21187390.080   111340473.61909  21187391.980    86758820.72449  21187390.900
  83143862.80909
  20669859.020   110375891.08109  20669860.460    85847922.35608

  22553080.380   120516796.47608  22553083.160    93735268.79806

  19321436.540   103211648.80308  19321437.100    80275719.66607

  22414595.460   119650611.01008  22414598.560    93061584.73207

  19880190.580   106345601.21506  19880191.900    82713241.40308

  21303766.460   113920795.22306  21303768.840    88605076.67007

 21 07 19 00 07  0.0000000  0 17G01G03G07G08G09G14G17G19G21G22G30R09
                                R15R16R18R19R20
  19975485.500   104971870.65309  19975487.560    81796263.13949  19975485.920
  78388081.44709
  23307647.740   122482495.14208  23307651.080    95440918.68948  23307651.160
  91464216.24308
  20614574.940   108330315.39009  20614574.200    84413231.43749

  23972632.080   125977008.14708  23972634.600    98163900.16346  23972633.640
  94073721.48707
  25539411.380   134210470.27207  25539415.240   104579575.83547  25539414.140
 100222099.75405
  22692239.160   119248526.72308  22692239.280    92920929.74047  22692242.440
  89049230.01908
  22635575.560   118950730.61408  22635574.820    92688872.06548

  24525318.240   128881397.46007  24525316.780   100427044.76246

  22040097.380   115821472.32409  22040095.480    90250487.45747

  22825755.420   119950116.07509  22825753.440    93467614.57047

  21183589.480   111320499.98809  21183591.240    86743256.84049  21183590.220
  83128947.41009
  20652326.040   110282264.70709  20652327.320    85775101.82808

  22573178.060   120624192.30208  22573181.060    93818798.75406

  19323908.640   103224854.76708  19323909.340    80285990.94107

  22434506.920   119756899.12208  22434510.020    93144253.19507

  19889897.440   106397523.61606  19889898.360    82753625.47408

  21292308.260   113859522.25206  21292310.380    88557419.90708

 21 07 19 00 07 30.0000000  0 17G01G03G07G08G09G14G17G19G21G22G30R09
                                R15R16R18R19R20
  19981073.480   105001236.20909  19981075.680    81819145.37449  19981074.040
  78410010.26109
  23294506.260   122413436.20108  23294509.560    95387106.51148  23294509.740
  91412646.24708
  20624103.800   108380390.02709  20624103.340    84452250.59749

  23984663.620   126040233.70708  23984666.320    98213166.77046  23984665.000
  94120935.31608
  25547629.060   134253653.57007  25547632.900   104613225.11347  25547632.340
 100254347.00105
  22677793.140   119172614.00208  22677793.480    92861776.98547  22677796.680
  88992541.97108
  22630893.500   118926125.57308  22630892.580    92669699.29648

  24514022.140   128822036.80807  24514020.880   100380789.68246

  22055893.260   115904479.65309  22055891.440    90315168.46247

  22819506.860   119917278.97208  22819504.740    93442027.21347

  21179897.680   111301097.86909  21179899.100    86728138.27549  21179898.300
  83114458.79909
  20634862.960   110189013.60509  20634864.320    85702573.19208

  22593342.360   120731943.29309  22593345.340    93902604.96607

  19326512.720   103238765.94108  19326513.580    80296810.72507

  22454415.000   119863168.56609  22454417.680    93226907.17406

  19899684.240   106449875.42306  19899685.040    82794343.53808

  21280947.260   113798770.88006  21280949.700    88510168.83108

 21 07 19 00 08  0.0000000  0 17G01G03G07G08G09G14G17G19G21G22G30R09
                                R15R16R18R19R20
  19986774.840   105031197.65409  19986777.120    81842491.94749  19986775.520
  78432384.05609
  23281389.420   122344506.50008  23281392.760    95333395.08248  23281392.860
  91361172.80208
  20633730.980   108430981.12009  20633730.540    84491672.20049

  23996678.100   126103370.96407  23996681.060    98262364.55146  23996679.960
  94168083.19708
  25555788.220   134296530.48507  25555792.360   104646635.70847  25555792.280
 100286365.42105
  22663349.620   119096713.04508  22663349.920    92802633.38847  22663353.160
  88935862.69708
  22626239.960   118901670.83508  22626239.060    92650643.65348

  24502753.940   128762821.45207  24502752.640   100334647.83646

  22071737.180   115987738.96109  22071734.980    90380045.83047

  22813327.100   119884803.21808  22813325.040    93416721.43947

  21176313.800   111282263.28609  21176315.100    86713461.96849  21176314.460
  83100394.00709
  20617470.140   110096137.28809  20617471.460    85630336.06908

  22613571.860   120840042.22409  22613574.800    93986681.78306

  19329248.280   103253378.48808  19329249.080    80308176.02507

  22474317.880   119969411.64909  22474320.380    93309540.64806

  19909549.760   106502648.68706  19909550.540    82835389.40008

  21269683.480   113738536.92906  21269685.880    88463320.20708

 21 07 19 00 08 30.0000000  0 17G01G03G07G08G09G14G17G19G21G22G30R09
                                R15R16R18R19R20
  19992589.940   105061755.47209  19992592.100    81866303.22449  19992590.480
  78455203.19409
  23268298.300   122275711.44008  23268301.400    95279788.54948  23268301.480
  91309799.87308
  20643456.320   108482088.48908  20643455.900    84531496.09948

  24008676.300   126166421.41808  24008679.000    98311494.72546  24008678.180
  94215166.26207
  25563889.960   134339102.00006  25563893.740   104679808.33646  25563894.120
 100318155.76905
  22648909.040   119020827.56108  22648909.480    92743501.84047  22648912.560
  88879194.95308
  22621614.740   118877366.89508  22621614.260    92631705.50648

  24491513.440   128703752.67007  24491511.900   100288620.20245

  22087628.940   116071249.81709  22087626.520    90445119.20647

  22807216.760   119852693.49508  22807214.900    93391700.87447

  21172838.440   111263998.88209  21172839.580    86699229.95149  21172838.940
  83086754.98409
  20600148.880   110003641.92509  20600150.000    85558395.23708

  22633866.360   120948488.61209  22633869.360    94071028.83507

  19332115.760   103268695.27408  19332116.260    80320089.06007

  22494215.820   120075628.04409  22494218.120    93392153.34506

  19919493.900   106555841.64906  19919494.420    82876761.69308

  21258516.440   113678823.16206  21258519.060    88416876.18008

 21 07 19 00 09  0.0000000  0 17G01G03G07G08G09G14G17G19G21G22G30R09
                                R15R16R18R19R20
  19998517.780   105092906.26909  19998519.860    81890576.56549  19998518.200
  78478465.13309
  23255232.960   122207052.51008  23255236.060    95226288.09648  23255236.180
  91258528.59908
  20653279.320   108533708.57209  20653278.760    84571719.51749

  24020657.920   126229383.26508  24020660.260    98360555.83346  24020659.380
  94262183.12307
  25571931.920   134381365.16005  25571935.620   104712740.57745  25571936.060
 100349715.83906
  22634471.420   118944957.52108  22634472.080    92684382.36147  22634474.980
  88822538.77608
  22617017.980   118853211.58808  22617017.560    92612883.17148

  24480300.340   128644829.11607  24480299.240   100242705.68146

  22103567.580   116155007.83309  22103565.340    90510385.17447

  22801176.200   119820950.43009  22801174.520    93366966.01647

  21169471.200   111246303.45409  21169472.300    86685441.28749  21169471.700
  83073540.83809
  20582899.520   109911530.21809  20582900.300    85486752.79408

  22654225.000   121057278.21008  22654227.720    94155642.87106

  19335114.940   103284715.33308  19335115.260    80332549.08907

  22514107.880   120181813.18408  22514110.080    93474741.73406

  19929515.480   106609448.93506  19929515.760    82918456.23707

  21247446.660   113619628.12706  21247449.340    88370835.60608

 21 07 19 00 09 30.0000000  0 17G01G03G07G08G09G14G17G19G21G22G30R09
                                R15R16R18R19R20
  20004558.540   105124650.74509  20004560.680    81915312.50549  20004558.940
  78502170.41209
  23242194.720   122138535.22108  23242197.500    95172898.01948  23242197.780
  91207363.11508
  20663200.080   108585841.52109  20663199.360    84612342.58349

  24032622.640   126292259.42008  24032625.220    98409550.18046  24032624.340
  94309136.03507
  25579915.440   134423320.88806  25579919.320   104745433.36446  25579919.780
 100381046.42106
  22620037.800   118869107.06408  22620038.060    92625278.11546  22620041.040
  88765897.18808
  22612449.880   118829205.65308  22612449.500    92594177.24848

  24469115.240   128586052.36707  24469114.420   100196905.61445

  22119553.020   116239012.90709  22119550.940    90575843.64447

  22795206.440   119789578.80909  22795204.660    93342520.60947

  21166212.460   111229179.95209  21166213.860    86672098.29749  21166213.400
  83060753.79409
  20565722.980   109819808.71209  20565723.720    85415413.83708

  22674647.520   121166410.48108  22674650.340    94240523.40806

  19338246.100   103301441.63008  19338246.620    80345558.42307

  22533993.720   120287966.62408  22533996.020    93557305.48306

  19939614.240   106663469.99706  19939614.440    82960472.60808

  21236474.580   113560954.69606  21236477.240    88325200.75008

 21 07 19 00 10  0.0000000  0 17G01G03G07G08G09G14G17G19G21G22G30R09
                                R15R16R18R19R20
  20010711.720   105156985.00209  20010713.760    81940508.00949  20010712.020
  78526316.10409
  23229183.520   122070160.62008  23229186.200    95119619.12148  23229186.620
  91156304.16608
  20673217.580   108638483.35009  20673216.780    84653362.15749

  24044570.660   126355047.46108  24044573.400    98458475.84146  24044572.640
  94356023.12307
  25587840.340   134464966.16108  25587844.420   104777884.14648  25587844.940
 100412145.11707
  22605607.680   118793275.51208  22605607.360    92566188.56847  22605610.760
  88709269.74208
  22607909.560   118805345.74008  22607909.180    92575585.08948

  24457958.040   128527419.96307  24457957.380   100151218.02746

  22135584.600   116323259.77009  22135582.540    90641490.52047

  22789307.300   119758578.95509  22789305.500    93318364.87347

  21163062.240   111212626.67209  21163063.860    86659199.60049  21163063.560
  83048392.55909
  20548619.760   109728479.11509  20548620.540    85344379.71408

  22695133.220   121275880.51608  22695136.160    94325666.60806

  19341509.020   103318872.21508  19341509.720    80359115.51707

  22553872.960   120394083.27708  22553875.280    93639840.60606

  19949788.960   106717898.76006  19949789.260    83002806.06707

  21225599.500   113502800.75606  21225602.480    88279969.90408

 21 07 19 00 10 30.0000000  0 17G01G03G07G08G09G14G17G19G21G22G30R09
                                R15R16R18R19R20
  20016976.820   105189906.99609  20016978.720    81966161.50649  20016976.920
  78550900.69709
  23216200.060   122001931.55208  23216202.780    95066453.62848  23216203.240
  91105353.89108
  20683331.240   108691631.56009  20683330.560    84694776.32649

  24056501.840   126417747.07907  24056505.020    98507332.63446  24056504.080
  94402844.18907
  25595705.720   134506299.23307  25595709.620   104810091.78847  25595709.940
 100443010.79707
  22591181.440   118717464.37408  22591180.920    92507114.96547  22591184.460
  88652657.52008
  22603396.740   118781630.30608  22603396.440    92557105.52848

  24446828.140   128468931.06607  24446827.160   100105642.25545

  22151661.760   116407745.66409  22151659.680    90707323.65347

  22783479.360   119727952.55908  22783477.340    93294500.13247

  21160020.460   111196643.71309  21160022.460    86646745.33049  21160022.160
  83036457.20709
  20531590.880   109637545.53309  20531591.480    85273653.59108

  22715681.820   121385685.32508  22715685.080    94411070.20507

  19344903.900   103337007.68808  19344904.660    80373220.86607

  22573744.720   120500160.24708  22573747.600    93722344.88706

  19960039.320   106772731.18606  19960039.540    83045453.48208

  21214821.720   113445166.50506  21214824.640    88235143.25408

 21 07 19 00 11  0.0000000  0 17G01G03G07G08G09G14G17G19G21G22G30R09
                                R15R16R18R19R20
  20023353.640   105223417.89709  20023355.620    81992273.87849  20023353.880
  78575925.06409
  23203245.360   121933854.12808  23203248.280    95013406.30948  23203248.500
  91054516.89908
  20693541.460   108745286.79609  20693540.820    84736585.57049

  24068416.840   126480361.06008  24068420.040    98556122.71945  24068419.100
  94449601.32407
  25603512.000   134547321.67906  25603515.780   104842057.31646  25603516.240
 100473644.37707
  22576759.780   118641678.22608  22576759.280    92448060.82647  22576763.160
  88596063.98808
  22598911.660   118758060.51908  22598911.380    92538739.46248

  24435725.880   128410588.11707  24435724.680   100060180.20445

  22167784.420   116492470.75109  22167782.180    90773343.19347

  22777723.340   119697705.08209  22777721.240    93270930.68546

  21157087.960   111181234.41709  21157090.160    86634738.08449  21157089.960
  83024950.25909
  20514637.280   109547014.71209  20514637.900    85203240.72108

  22736293.220   121495825.29408  22736296.820    94496734.51306

  19348431.440   103355851.42208  19348432.200    80387877.08707

  22593609.340   120606197.78008  22593612.280    93804818.45006

  19970365.320   106827967.28006  19970365.340    83088414.86607

  21204141.740   113388054.88906  21204144.420    88190723.10608

 21 07 19 00 11 30.0000000  0 17G01G03G07G08G09G14G17G19G21G22G30R09
                                R15R16R18R19R20
  20029841.320   105257511.55309  20029843.420    82018840.34949  20029841.680
  78601384.59309
  23190319.260   121865927.30808  23190322.380    94960476.33248  23190322.300
  91003792.33408
  20703846.940   108799442.68809  20703846.400    84778784.93249

  24080314.820   126542885.20908  24080318.080    98604842.74946  24080317.040
  94496291.37707
  25611258.760   134588028.37106  25611261.440   104873776.83345  25611261.760
 100504042.19405
  22562342.220   118565914.52208  22562341.940    92389024.17147  22562345.820
  88539487.17808
  22594453.240   118734631.69708  22594453.120    92520483.22548

  24424650.440   128352386.24507  24424649.100   100014828.03945

  22183951.140   116577428.35209  22183949.240    90839543.88547

  22772039.180   119667834.47208  22772037.120    93247654.87147

  21154263.900   111166394.92009  21154266.220    86623174.81149  21154266.120
  83013868.79109
  20497759.360   109456886.89309  20497760.040    85133141.31508

  22756966.020   121606293.23208  22756969.820    94582653.88207

  19352090.740   103375399.56808  19352091.720    80403081.18207

  22613465.460   120712188.83309  22613468.400    93887255.90507

  19980764.960   106883598.63006  19980765.000    83131683.67308

  21193558.760   113331462.29206  21193561.280    88146706.64208

 21 07 19 00 12  0.0000000  0 17G01G03G07G08G09G14G17G19G21G22G30R09
                                R15R16R18R19R20
  20036440.440   105292190.49109  20036442.660    82045862.89049  20036440.920
  78627281.18509
  23177423.200   121798158.55008  23177426.500    94907669.53448  23177426.140
  90953185.80508
  20714248.240   108854101.04509  20714247.680    84821375.84149

  24092196.820   126605324.22408  24092199.720    98653496.45845  24092198.500
  94542917.82407
  25618945.380   134628422.22606  25618948.800   104905252.49246  25618949.140
 100534206.36805
  22547930.260   118490179.17608  22547930.000    92330009.61747  22547933.740
  88482931.55308
  22590022.380   118711346.76409  22590022.200    92502339.11949

  24413602.940   128294329.86908  24413601.580    99969589.36045

  22200162.640   116662620.15209  22200160.740    90905927.08147

  22766427.980   119638347.21708  22766425.700    93224677.79247

  21151549.280   111152129.87109  21151551.560    86612059.17649  21151551.580
  83003216.29609
  20480958.420   109367170.52509  20480959.080    85063361.91108

  22777700.460   121717090.71108  22777704.180    94668829.56307

  19355882.820   103395657.02808  19355883.980    80418836.95607

  22633312.880   120818135.09808  22633315.480    93969658.50206

  19991238.660   106939626.15706  19991238.760    83175260.62808

  21183073.480   113275393.28006  21183076.160    88103097.42908

 21 07 19 00 12 30.0000000  0 17G01G03G07G08G09G14G17G19G21G22G30R09
                                R15R16R18R19R20
  20043149.740   105327449.07309  20043152.220    82073337.09349  20043150.440
  78653610.63109
  23164557.000   121730547.26108  23164560.540    94854985.40648  23164560.040
  90902696.87908
  20724744.200   108909256.26309  20724743.560    84864353.90049

  24104061.660   126667674.18208  24104064.600    98702080.77546  24104063.080
  94589477.80207
  25626571.760   134668498.39306  25626575.000   104936480.63146  25626575.280
 100564133.35806
  22533523.240   118414470.15408  22533523.080    92271015.56947  22533526.840
  88426395.60308
  22585617.860   118688200.34508  22585617.540    92484302.95748

  24402582.160   128236414.67207  24402580.480    99924460.61044

  22216417.340   116748039.26609  22216415.480    90972487.40747

  22760889.300   119609241.36308  22760886.900    93201997.92846

  21148943.380   111138435.77709  21148945.540    86601388.44549  21148945.660
  82992990.18409
  20464234.380   109277865.67209  20464235.240    84993902.57908

  22798495.200   121828211.04808  22798498.860    94755256.34906

  19359807.220   103416620.20408  19359808.400    80435141.63607

  22653150.500   120924030.09308  22653153.260    94052021.23406

  20001784.960   106996042.63006  20001785.120    83219140.09307

  21172685.160   113219843.90405  21172688.180    88059892.34208

 21 07 19 00 13  0.0000000  0 17G01G03G07G08G09G14G17G19G21G22G30R09
                                R15R16R18R19R20
  20049969.460   105363287.81809  20049972.100    82101263.37649  20049970.360
  78680373.31109
  23151721.640   121663099.00408  23151725.520    94802428.34848  23151724.900
  90852329.68808
  20735334.660   108964908.55709  20735333.920    84907719.29949

  24115910.000   126729937.31407  24115913.080    98750597.44445  24115911.360
  94635972.89607
  25634137.880   134708257.80207  25634140.660   104967461.96747  25634141.440
 100593823.78506
  22519122.100   118338791.62608  22519122.000    92212045.28147  22519125.820
  88369882.40808
  22581239.860   118665193.91308  22581239.560    92466375.85248

  24391588.220   128178642.22608  24391586.400    99879443.11844

  22232715.360   116833685.30109  22232713.460    91039224.54447

  22755424.220   119580522.15808  22755421.880    93179619.30446

  21146446.640   111125315.35409  21146448.820    86591164.73249  21146448.840
  82983192.44809
  20447588.840   109188979.06509  20447589.600    84924768.54308

  22819350.320   121939653.91908  22819353.440    94841933.99606

  19363864.280   103438291.86308  19363865.420    80451997.35407

  22672978.680   121029873.44508  22672981.240    94134343.80806

  20012403.680   107052846.72206  20012403.900    83263321.03807

  21162394.560   113164816.87605  21162397.800    88017093.54308

 21 07 19 00 13 30.0000000  0 17G01G03G07G08G09G14G17G19G21G22G30R09
                                R15R16R18R19R20
  20056899.620   105399705.61609  20056902.160    82129640.86049  20056900.400
  78707568.40209
  23138918.240   121595817.65808  23138922.240    94750001.33948  23138921.620
  90802087.14208
  20746019.240   109021056.22309  20746018.420    84951470.69249

  24127741.640   126792114.27907  24127745.280    98799046.95346  24127743.480
  94682403.68007
  25641643.680   134747700.37206  25641646.800   104998196.38846  25641647.480
 100623277.61506
  22504727.100   118263146.07108  22504727.120    92153100.69147  22504730.980
  88313393.83308
  22576888.200   118642326.79708  22576888.120    92448557.32748

  24380621.820   128121012.82208  24380619.380    99834537.13545

  22249056.260   116919556.75009  22249054.580    91106137.31947

  22750033.380   119552192.42909  22750031.000    93157544.20146

  21144059.460   111112769.68909  21144061.500    86581388.85849  21144061.340
  82973823.90309
  20431022.460   109100515.73609  20431023.300    84855963.72108

  22840265.380   122051417.43408  22840268.180    94928861.03106

  19368054.120   103460673.26808  19368055.320    80469405.10107

  22692796.920   121135663.38708  22692799.440    94216624.82806

  20023094.440   107110035.84406  20023094.760    83307801.44807

  21152201.640   113110313.16206  21152205.380    87974701.76308

 21 07 19 00 14  0.0000000  0 17G01G03G07G08G09G14G17G19G21G22G30R09
                                R15R16R18R19R20
  20063938.680   105436695.72609  20063941.160    82158464.32549  20063939.320
  78735190.89709
  23126146.420   121528701.62708  23126150.380    94697703.13148  23126149.620
  90751968.04408
  20756796.640   109077692.24909  20756795.820    84995602.63949

  24139556.420   126854200.56307  24139559.840    98847425.80446  24139558.360
  94728766.73907
  25649087.880   134786820.22006  25649090.860   105028679.40046  25649091.720
 100652490.50605
  22490337.780   118187530.47208  22490338.140    92094179.45447  22490341.860
  88256927.65508
  22572562.100   118619593.16108  22572561.980    92430842.77748

  24369681.640   128063521.63507  24369679.500    99789738.83145

  22265438.680   117005646.22309  22265436.980    91173219.99947

  22744716.220   119524249.52509  22744713.780    93135770.50546

  21141780.620   111100794.19709  21141782.520    86572057.29549  21141782.360
  82964881.16309
  20414535.080   109012474.81809  20414536.080    84787487.44408

  22861238.960   122163493.67808  22861241.840    95016031.29206

  19372375.960   103483759.34208  19372377.160    80487360.91307

  22712603.420   121241392.40008  22712606.160    94298858.45106

  20033855.480   107167601.16006  20033856.020    83352574.46107

  21142105.880   113056328.08206  21142109.880    87932713.35708

 21 07 19 00 14 30.0000000  0 18G01G03G06G07G08G09G14G17G19G21G22G30
                                R09R15R16R18R19R20
  20071087.160   105474261.68109  20071089.700    82187736.48149  20071087.920
  78763243.36809
  23113407.640   121461759.49308  23113411.720    94645540.45848  23113410.880
  90701978.81108
  25703716.580                                   105252434.59304  25703720.900
 100866921.76506
  20767667.460   109134819.89009  20767666.800    85040117.65449

  24151354.840   126916201.87807  24151358.320    98895738.45345  24151357.060
  94775066.32507
  25656471.660   134825621.43406  25656474.700   105058914.08847  25656475.220
 100681465.39506
  22475955.600   118111951.93508  22475956.140    92035287.09947  22475959.840
  88200489.14208
  22568262.140   118596996.96309  22568261.940    92413235.32949

  24358768.660   128006173.43908  24358766.940    99745051.90045

  22281863.020   117091956.19209  22281861.280    91240474.48747

  22739473.960   119496700.80509  22739471.420    93114303.96046

  21139611.420   111089394.51709  21139613.220    86563174.41949  21139613.040
  82956368.39509
  20398128.740   108924865.94709  20398129.800    84719347.19808

  22882271.580   122275885.24908  22882274.400    95103446.81406

  19376830.960   103507556.54408  19376832.040    80505869.81507

  22732398.720   121347063.53808  22732401.880    94381047.04606

  20044687.480   107225545.03406  20044688.020    83397641.89607

  21132108.520   113002867.01306  21132112.240    87891132.52408

 21 07 19 00 15  0.0000000  0 18G01G03G06G07G08G09G14G17G19G21G22G30
                                R09R15R16R18R19R20
  20078344.360   105512397.98309  20078346.640    82217453.07649  20078345.100
  78791721.76809
  23100701.980   121394991.02308  23100706.040    94593513.09948  23100705.380
  90652119.26308
  25683200.220   134966130.49616  25683204.600   105168421.11545  25683205.560
 100786409.82406
  20778630.740   109192433.14309  20778630.280    85085011.06349

  24163136.620   126978114.63507  24163140.200    98943982.10146  24163138.960
  94821299.80607
  25663793.460   134864099.70005  25663796.380   105088897.17245  25663797.040
 100710199.19005
  22461580.280   118036408.69508  22461580.880    91976422.23547  22461584.560
  88144076.97309
  22563987.580   118574533.36608  22563987.240    92395731.21948

  24347881.940   127948963.81707  24347880.680    99700472.97846

  22298328.120   117178480.69808  22298326.380    91307896.13547

  22734306.340   119469545.09709  22734304.000    93093143.65647

  21137551.140   111078567.34109  21137552.920    86554737.65049  21137552.660
  82948283.15309
  20381803.460   108837689.81009  20381804.660    84651543.53808

  22903362.180   122388586.14408  22903365.380    95191102.93306

  19381418.300   103532060.94108  19381419.400    80524928.76707

  22752182.600   121452670.43008  22752185.560    94463185.70006

  20055588.940   107283860.27506  20055589.560    83442998.17607

  21122208.700   112949926.72106  21122212.160    87849956.74108

 21 07 19 00 15 30.0000000  0 18G01G03G06G07G08G09G14G17G19G21G22G30
                                R09R15R16R18R19R20
  20085709.780   105551102.84309  20085711.900    82247612.69749  20085710.480
  78820624.72609
  23088030.120   121328399.55208  23088034.080    94541623.66048  23088033.620
  90602391.87608
  25662695.400   134858381.92206  25662701.200   105084459.66146  25662701.600
 100705951.73205
  20789686.220   109250530.08509  20789685.740    85130281.37949

  24174901.720   127039938.95107  24174905.060    98992156.81046  24174903.860
  94867467.23007
  25671054.020   134902253.93706  25671056.780   105118627.65946  25671057.560
 100738690.91506
  22447212.160   117960902.87908  22447212.740    91917586.54047  22447216.220
  88087692.76808
  22559738.140   118552201.31208  22559737.520    92378329.62148

  24337021.660   127891893.03907  24337020.300    99656002.26046

  22314833.500   117265217.13408  22314831.720    91375482.93647

  22729214.000   119442784.84809  22729211.760    93072291.53447

  21135599.920   111068313.07509  21135601.580    86546747.29249  21135601.240
  82940625.72709
  20365559.980   108750950.56509  20365561.260    84584079.67608

  22924509.920   122501593.24908  22924513.420    95278997.18406

  19386138.080   103557272.89408  19386139.160    80544538.04807

  22771954.000   121558210.92108  22771956.620    94545272.72406

  20066559.280   107342543.18606  20066559.920    83488640.42707

  21112406.160   112897507.41506  21112409.540    87809186.17008

 21 07 19 00 16  0.0000000  0 18G01G03G06G07G08G09G14G17G19G21G22G30
                                R09R15R16R18R19R20
  20093182.860   105590373.91309  20093185.080    82278213.51449  20093183.540
  78849950.51109
  23075392.420   121261987.91408  23075396.340    94489874.34448  23075396.040
  90552798.80908
  25642205.340                                   105000556.38506  25642209.560
 100625535.78605
  20800833.200   109309107.95709  20800832.820    85175926.43649

  24186649.580   127101674.76807  24186653.140    99040262.58545  24186651.860
  94913568.58207
  25678252.560   134940082.61806  25678255.780   105148104.53046  25678256.240
 100766939.57905
  22432851.400   117885435.82708  22432851.980    91858781.04947  22432855.440
  88031337.50608
  22555513.320   118529999.61008  22555512.580    92361029.57048

  24326187.720   127834959.84007  24326185.760    99611638.70246

  22331378.500   117352162.63209  22331376.960    91443232.63346

  22724197.340   119416421.96909  22724195.000    93051749.01747

  21133757.560   111058631.52309  21133759.320    86539203.21449  21133758.820
  82933395.97909
  20349399.120   108664652.00409  20349400.260    84516958.56108

  22945714.420   122614903.73508  22945718.340    95367127.41806

  19390990.320   103583192.50208  19390991.480    80564697.72207

  22791712.040   121663681.98608  22791714.800    94627305.70706

  20077597.520   107401589.89606  20077598.160    83534565.62108

  21102701.080   112845608.67806  21102704.100    87768820.49408

 21 07 19 00 16 30.0000000  0 18G01G03G06G07G08G09G14G17G19G21G22G30
                                R09R15R16R18R19R20
  20100763.820   105630212.21009  20100766.200    82309256.32949  20100764.480
  78879699.87609
  23062790.220   121195762.43108  23062793.960    94438270.08948  23062793.900
  90503344.74508
  25621727.920                                                    25621730.640
 100545177.42307
  20812071.900   109368167.41409  20812071.500    85221946.75749

  24198381.420   127163325.29707  24198384.720    99088301.89446  24198383.420
  94959606.24207
  25685389.860   134977588.13906  25685392.920   105177329.60846  25685393.220
 100794946.90805
  22418499.040   117810012.43109  22418499.300    91800009.57047  22418502.660
  87975014.84809
  22551313.620   118507929.90608  22551312.820    92343832.37848

  24315380.540   127778166.85907  24315378.820    99567384.45846

  22347963.580   117439317.50309  22347962.180    91511145.48247

  22719257.320   119390461.38509  22719254.880    93031519.98847

  21132024.800   111049525.82409  21132026.580    86532107.85649  21132026.240
  82926596.25709
  20333322.060   108578801.57409  20333323.240    84450185.99008

  22966975.820   122728517.78808  22966979.660    95455493.76906

  19395975.560   103609822.64708  19395976.700    80585410.03807

  22811457.440   121769084.40008  22811460.600    94709285.30506

  20088703.900   107461000.20006  20088704.380    83580773.62107

  21093093.700   112794233.53406  21093096.640    87728862.05708

 21 07 19 00 17  0.0000000  0 18G01G03G06G07G08G09G14G17G19G21G22G30
                                R09R15R16R18R19R20
  20108451.900   105670613.37509  20108454.260    82340737.75049  20108452.540
  78909869.56909
  23050223.880   121129723.87108  23050227.220    94386811.49848  23050227.400
  90454030.24508
  25601259.940                                                    25601266.020
 100464862.96106
  20823401.420   109427703.81609  20823400.980    85268338.73449

  24210096.700   127224888.32908  24210099.700    99136273.02945  24210098.500
  95005578.54707
  25692464.480   135014766.51704  25692468.000   105206299.76244  25692468.180
 100822709.95204
  22404154.980   117734632.21909  22404154.900    91741271.73248  22404158.000
  87918724.40808
  22547138.560   118485988.85009  22547137.740    92326735.45449

  24304599.320   127721511.69607  24304597.740    99523237.55946

  22364587.500   117526676.71609  22364586.220    91579217.56047

  22714393.560   119364902.67909  22714391.240    93011604.11847

  21130401.220   111040993.78009  21130402.900    86525459.49549  21130402.860
  82920224.91009
  20317329.260   108493400.73509  20317330.380    84383763.12408

  22988293.060   122842429.87308  22988296.720    95544091.92606

  19401093.480   103637161.42008  19401094.440    80606673.49707

  22831189.020   121874413.13808  22831192.360    94791207.61706

  20099876.940   107520768.40306  20099877.460    83627259.99107

  21083583.480   112743379.64606  21083586.720    87689309.04908

 21 07 19 00 17 30.0000000  0 18G01G03G06G07G08G09G14G17G19G21G22G30
                                R09R15R16R18R19R20
  20116246.600   105711574.64509  20116248.900    82372655.62349  20116247.220
  78940457.50209
  23037693.620   121063874.68208  23037696.540    94335500.49348  23037696.880
  90404857.18408
  25580807.000   134428049.61317  25580809.280   104749112.03747  25580810.160
 100384590.02406
  20834821.020   109487713.85609  20834820.640    85315099.78849

  24221795.100   127286362.80907  24221798.060    99184175.18445  24221796.760
  95051484.73607
  25699476.820   135051616.85105  25699480.640   105235014.22945  25699480.760
 100850227.96104
  22389819.180   117659296.27208  22389818.920    91682568.40947  22389822.000
  87862467.02308
  22542987.440   118464174.00508  22542986.420    92309736.88248

  24293844.260   127664992.91507  24293842.480    99479196.97946

  22381249.760   117614236.99209  22381248.360    91647446.31746

  22709606.720   119339747.63109  22709604.340    92992002.79646

  21128886.760   111033034.73709  21128888.380    86519257.64849  21128888.240
  82914281.44509
  20301421.700   108408453.24709  20301422.520    84317692.86208

  23009665.380   122956636.85708  23009669.360    95632919.43506

  19406343.660   103665207.69508  19406344.740    80628487.27307

  22850906.160   121979665.26208  22850909.180    94873070.35706

  20111115.760   107580889.44606  20111116.400    83674020.80807

  21074170.780   112693046.36706  21074174.020    87650160.96408

 21 07 19 00 18  0.0000000  0 18G01G03G06G07G08G09G14G17G19G21G22G30
                                R09R15R16R18R19R20
  20124147.980   105753095.40809  20124150.080    82405009.44649  20124148.340
  78971463.27109
  23025200.180   120998219.65408  23025202.700    94284340.73148  23025203.040
  90355829.10208
  25560369.660                    25560375.160                    25560372.820
 100304389.95006
  20846330.380   109548196.86809  20846330.300    85362229.36049

  24233476.820   127347751.32607  24233479.760    99232010.30246  24233478.960
  95097326.72907
  25706426.800   135088139.00405  25706430.580   105263473.01245  25706430.800
 100877501.01304
  22375492.020   117584007.87308  22375492.020    91623902.12647  22375495.040
  87806245.20208
  22538860.200   118442485.94808  22538859.280    92292837.08748

  24283115.340   127608611.49707  24283113.540    99435263.37246

  22397950.040   117701997.34208  22397948.520    91715830.95147

  22704897.320   119314999.84809  22704894.920    92972718.77647

  21127481.660   111025650.24009  21127483.220    86513503.46049  21127482.920
  82908767.02609
  20285599.580   108323964.51709  20285600.580    84251979.37708

  23031092.680   123071137.08508  23031096.460    95721975.00606

  19411726.760   103693963.25108  19411727.820    80650852.65407

  22870608.920   122084839.58808  22870612.220    94954872.54506

  20122420.340   107641362.00306  20122421.080    83721054.98307

  21064856.200   112643234.97506  21064858.820    87611418.76408

 21 07 19 00 18 30.0000000  0 18G01G03G06G07G08G09G14G17G19G21G22G30
                                R09R15R16R18R19R20
  20132155.160   105795173.59909  20132157.280    82437797.62849  20132155.500
  79002885.28309
  23012744.100   120932761.87608  23012746.600    94233334.69348  23012746.740
  90306948.31908
  25539943.720   134213318.96915  25539948.460   104581821.47055  25539947.820
 100224246.57207
  20857929.100   109609150.23209  20857929.260    85409725.44549

  24245142.360   127409053.29407  24245145.040    99279777.98745  24245144.520
  95143104.09707
  25713314.000   135124331.63604  25713317.720   105291675.03044  25713317.960
 100904527.97304
  22361174.200   117508768.93408  22361174.600    91565274.39047  22361177.740
  87750060.29609
  22534756.800   118420923.12708  22534755.940    92276034.89248

  24272412.120   127552366.74207  24272410.560    99391436.29846

  22414687.800   117789954.98809  22414686.420    91784369.34447

  22700265.740   119290661.03809  22700263.260    92953753.45647

  21126185.800   111018840.32109  21126187.480    86508197.01949  21126187.080
  82903681.68409
  20269864.160   108239938.58309  20269865.240    84186625.87508

  23052574.440   123185927.55308  23052578.020    95811256.34806

  19417242.580   103723427.68908  19417243.620    80673769.41507

  22890296.680   122189933.63808  22890299.780    95036612.28705

  20133789.760   107702182.40806  20133790.640    83768359.72607

  21055638.900   112593945.14306  21055641.420    87573082.22008

 21 07 19 00 19  0.0000000  0 17G01G03G06G07G08G14G17G19G21G22G30R09
                                R15R16R18R19R20
  20140267.560   105837806.05409  20140269.960    82471017.71349  20140268.080
  79034721.18209
  23000325.720   120867503.55008  23000328.400    94182484.08248  23000328.400
  90258216.47608
  25519533.480   134106065.58706  25519535.800   104498239.64646  25519539.740
 100144140.98505
  20869616.900   109670570.80809  20869617.140    85457585.60849

  24256791.200   127470268.18207  24256794.200    99327477.88646  24256793.280
  95188816.45107
  22346866.220   117433580.28109  22346866.520    91506685.82347  22346869.880
  87693912.90708
  22530677.060   118399483.71509  22530676.280    92259328.84249

  24261734.760   127496257.32308  24261733.320    99347714.68746

  22431462.420   117878106.31109  22431460.720    91853058.66247

  22695712.320   119266732.66009  22695709.840    92935107.95847

  21124999.060   111012603.91609  21125000.660    86503337.47849  21125000.320
  82899024.61209
  20254216.140   108156378.67409  20254217.060    84121634.83709

  23074109.600   123301004.45108  23074113.240    95900760.43307

  19422890.880   103753600.19008  19422892.000    80697236.90407

  22909968.820   122294943.95308  22909971.840    95118286.93606

  20145223.580   107763345.42106  20145224.340    83815930.94608

  21046518.840   112545176.14006  21046521.500    87535150.76908

 21 07 19 00 19 30.0000000  0 17G01G03G06G07G08G14G17G19G21G22G30R09
                                R15R16R18R19R20
  20148485.200   105880990.63509  20148487.660    82504668.01549  20148485.820
  79066969.39009
  22987945.880   120802447.83708  22987948.720    94131791.33748  22987948.620
  90209635.94108
  25499138.160   133998888.38406  25499142.780   104414730.25246  25499143.700
 100064111.41204
  20881393.220   109732455.68809  20881393.340    85505807.55549

  24268423.520   127531396.30007  24268426.700    99375110.08745  24268425.520
  95234464.00307
  22332568.060   117358443.69408  22332568.420    91448137.81547  22332571.760
  87637804.42908
  22526620.640   118378166.37208  22526619.940    92242717.92248

  24251083.100   127440282.46607  24251081.960    99304097.90445

  22448273.380   117966448.65509  22448271.900    91921896.81347

  22691237.400   119243216.68609  22691234.900    92916783.79246

  21123921.680   111006941.00009  21123923.020    86498924.78249  21123922.740
  82894795.78409
  20238656.080   108073288.83809  20238657.060    84057009.38808

  23095697.620   123416364.90108  23095701.540    95990485.08706

  19428671.680   103784480.31208  19428672.800    80721254.74107

  22929624.800   122399867.98008  22929627.960    95199894.47206

  20156720.940   107824848.01706  20156721.500    83863766.27607

  21037495.900   112496927.61206  21037498.720    87497624.11308

 21 07 19 00 20  0.0000000  0 17G01G03G06G07G08G14G17G19G21G22G30R09
                                R15R16R18R19R20
  20156807.400   105924723.33709  20156809.760    82538745.43549  20156807.980
  79099626.92009
  22975604.820   120737596.15708  22975607.820    94081257.57048  22975607.660
  90161207.74808
  25478761.240   133891792.34806  25478764.540   104331278.90646  25478763.100
  99984136.99506
  20893257.300   109794800.75909  20893257.300    85554388.10149

  24280039.080   127592435.75707  24280041.840    99422673.23745  24280040.980
  95280045.33907
  22318279.840   117283359.34608  22318280.500    91389630.53248  22318283.820
  87581734.94008
  22522586.660   118356967.86608  22522586.040    92226199.59548

  24240456.700   127384440.08408  24240455.400    99260584.38844

  22465119.920   118054977.67609  22465118.600    91990880.42847

  22686840.980   119220112.88109  22686838.240    92898780.81647

  21122952.820   111001849.71409  21122954.240    86494957.52849  21122953.920
  82890993.83609
  20223184.240   107990671.24709  20223185.560    83992751.27708

  23117337.700   123532004.08508  23117342.080    96080426.50406

  19434584.600   103816066.05808  19434585.700    80745821.41607

  22949263.860   122504701.86108  22949266.600    95281431.90506

  20168280.860   107886684.41106  20168281.220    83911861.23907

  21028570.000   112449197.21406  21028572.940    87460500.47208

 21 07 19 00 20 30.0000000  0 17G01G03G06G07G08G14G17G19G21G22G30R09
                                R15R16R18R19R20
  20165234.180   105969006.01609  20165236.500    82573251.40649  20165234.700
  79132695.14609
  22963304.000   120672955.64408  22963307.040    94030888.35848  22963306.960
  90112937.26708
  25458397.520   133784781.74905  25458400.200   104247893.99545  25458399.860
  99904228.44706
  20905209.480   109857607.84409  20905209.140    85603328.66949

  24291638.580   127653390.83207  24291641.040    99470170.63445  24291640.480
  95325563.66207
  22304002.600   117208333.03608  22304003.460    91331168.47347  22304006.620
  87525708.81008
  22518575.920   118335890.94109  22518575.440    92209776.01149

  24229856.120   127328733.60508  24229854.620    99217176.76245

  22482002.400   118143694.74209  22482000.760    92060010.60246

  22682524.020   119197427.58109  22682521.400    92881103.94347

  21122093.400   110997333.99909  21122094.940    86491438.77449  21122094.680
  82887621.69909
  20207802.600   107908534.16409  20207803.960    83928866.87409

  23139030.400   123647923.02108  23139035.140    96170585.52306

  19440630.340   103848361.51908  19440631.540    80770940.09507

  22968886.220   122609447.11608  22968888.900    95362900.36706

  20179903.000   107948855.43606  20179903.400    83960216.47607

  21019741.800   112401989.29206  21019744.900    87423783.19508

 21 07 19 00 21  0.0000000  0 17G01G03G06G07G08G14G17G19G21G22G30R09
                                R15R16R18R19R20
  20173764.420   106013833.18709  20173766.760    82608181.65149  20173764.960
  79166169.95409
  22951043.480   120608526.26408  22951046.460    93980683.65248  22951046.400
  90064824.42108
  25438049.960                    25438052.180                    25438052.380
  99824380.76105
  20917248.380   109920870.92209  20917247.740    85652624.55149

  24303221.220   127714258.18907  24303223.540    99517599.67445  24303223.220
  95371016.50207
  22289736.480   117133363.48108  22289737.180    91272750.63947  22289740.260
  87469725.06308
  22514587.540   118314931.45809  22514587.060    92193443.93249

  24219280.540   127273159.40907  24219279.340    99173872.18746

  22498919.320   118232594.04909  22498918.000    92129282.74846

  22678286.520   119175159.59408  22678284.200    92863752.25547

  21121342.840   110993390.40509  21121344.480    86488365.83249  21121344.400
  82884676.78809
  20192511.060   107826878.36709  20192512.560    83865356.80809

  23160774.280   123764115.58408  23160779.400    96260957.31706

  19446808.480   103881363.17908  19446809.540    80796608.03907

  22988491.000   122714098.43708  22988494.240    95444295.82906

  20191586.460   108011354.06306  20191586.880    84008826.48207

  21011010.760   112355299.92806  21011013.820    87387469.26608

 21 07 19 00 21 30.0000000  0 17G01G03G06G07G08G14G17G19G21G22G30R09
                                R15R16R18R19R20
  20182398.460   106059205.82009  20182400.980    82643536.93149  20182399.300
  79200052.10709
  22938824.440   120544314.31008  22938827.300    93930648.38048  22938827.120
  90016873.97608
  25417719.380   133571016.44416  25417722.520   104081325.07156  25417721.060
  99744605.86304
  20929373.980   109984590.54209  20929373.340    85702276.16049

  24314787.660   127775041.62107  24314790.480    99564963.35345  24314790.160
  95416406.65107
  22275482.160   117058455.78008  22275482.660    91214380.99648  22275485.680
  87413787.47608
  22510621.720   118294091.03608  22510621.240    92177204.63849

  24208730.720   127217719.84107  24208729.680    99130672.49746

  22515871.080   118321676.09908  22515869.880    92198697.29347

  22674129.440   119153313.73109  22674127.240    92846729.50047

  21120701.780   110990022.05909  21120703.500    86485741.12249  21120703.520
  82882161.45809
  20177311.020   107745711.23909  20177312.580    83802226.81809

  23182569.640   123880582.21008  23182574.520    96351542.31006

  19453119.340   103915073.74708  19453120.280    80822827.34507

  23008078.320   122818656.33208  23008081.320    95525618.57306

  20203330.960   108074179.62006  20203331.500    84057690.80007

  21002377.200   112309132.17806  21002380.220    87351561.02008

 21 07 19 00 22  0.0000000  0 17G01G03G06G07G08G14G17G19G21G22G30R09
                                R15R16R18R19R20
  20191135.200   106105117.53509  20191137.620    82679312.28149  20191136.180
  79234336.81209
  22926646.460   120480318.94308  22926649.320    93880781.85848  22926649.040
  89969085.21808
  25397405.440   133464266.99106  25397408.860   103998143.64846  25397407.140
  99664890.31906
  20941585.040   110048760.19309  20941584.560    85752278.46749

  24326337.540   127835736.92307  24326340.560    99612258.31245  24326340.140
  95461731.01407
  22261239.060   116983607.61108  22261239.620    91156057.74447  22261242.520
  87357894.36708
  22506677.540   118273364.33009  22506676.900    92161053.96849

  24198205.540   127162410.41907  24198204.500    99087574.25545

  22532856.440   118410934.20109  22532855.060    92268249.04747

  22670052.200   119131888.01409  22670050.000    92830034.14447

  21120169.180   110987224.58009  21120171.200    86483561.26049  21120171.020
  82880072.40109
  20162202.440   107665032.37209  20162203.960    83739476.57709

  23204414.960   123997315.52808  23204420.060    96442334.69606

  19459561.860   103949488.67708  19459562.860    80849594.49807

  23027646.920   122923114.17508  23027649.640    95606863.51906

  20215135.300   108137324.96706  20215135.900    84106803.81507

  20993840.360   112263481.59306  20993843.260    87316055.01408

 21 07 19 00 22 30.0000000  0 17G01G03G06G07G08G14G17G19G21G22G30R09
                                R15R16R18R19R20
  20199974.440   106151568.24909  20199976.940    82715507.61649  20199975.560
  79269024.00009
  22914510.580   120416545.43808  22914513.560    93831088.22848  22914513.160
  89921462.16508
  25377109.040   133357609.37706  25377112.900   103915033.69646  25377111.680
  99585243.42007
  20953881.580   110113379.63209  20953881.200    85802631.23849

  24337871.320   127896347.01507  24337874.260    99659486.93045  24337874.020
  95506991.70707
  22247008.100   116908823.13808  22247008.700    91097784.13247  22247011.480
  87302048.81308
  22502755.180   118252751.92908  22502754.480    92144992.32848

  24187705.680   127107232.41207  24187704.280    99044578.40046

  22549875.080   118500368.01209  22549873.580    92337937.70447

  22666055.700   119110886.51409  22666053.540    92813669.32347

  21119745.920   110984999.99209  21119747.900    86481827.79449  21119747.700
  82878411.15309
  20147186.380   107584848.34909  20147187.980    83677111.21508

  23226310.220   124114314.66108  23226314.800    96533333.86706

  19466136.780   103984609.77708  19466137.620    80876910.88607

  23047196.460   123027472.05508  23047199.700    95688030.72306

  20226999.120   108200788.57306  20226999.740    84156164.38607

  20985400.740   112218349.91206  20985403.400    87280952.60808

 21 07 19 00 23  0.0000000  0 17G01G03G06G07G08G14G17G19G21G22G30R09
                                R15R16R18R19R20
  20208915.760   106198554.65709  20208918.120    82752120.39949  20208916.660
  79304111.23309
  22902417.400   120352995.90508  22902420.520    93781569.12048  22902420.040
  89874006.34308
  25356830.320   133251044.71207  25356834.580   103831996.43647  25356833.580
  99505665.91605
  20966262.960   110178444.99909  20966262.660    85853331.48849

  24349388.480   127956869.96807  24349391.620    99706647.57446  24349391.280
  95552187.37507
  22232789.500   116834103.27308  22232790.000    91039560.87147  22232792.800
  87246251.50808
  22498854.140   118232252.26908  22498853.600    92129018.59048

  24177230.460   127052184.65507  24177229.200    99001684.07846

  22566926.480   118589973.63508  22566924.960    92407760.26747

  22662140.280   119090310.06809  22662137.980    92797635.73446

  21119431.420   110983347.00509  21119433.360    86480539.73849  21119433.160
  82877176.76209
  20132263.640   107505161.81409  20132265.220    83615132.80609

  23248254.360   124231575.49308  23248258.740    96624536.56806

  19472843.520   104020435.50508  19472844.360    80904775.34707

  23066726.820   123131726.45408  23066730.040    95769117.44706

  20238921.580   108264565.75906  20238922.240    84205768.85807

  20977057.740   112173735.84206  20977060.140    87246252.80108

 21 07 19 00 23 30.0000000  0 17G01G03G06G07G08G14G17G19G21G22G30R09
                                R15R16R18R19R20
  20217959.160   106246077.17209  20217961.440    82789150.90849  20217959.840
  79339598.81409
  22890368.140   120289676.30308  22890371.260    93732229.17748  22890370.840
  89826722.24508
  25336570.080   133144577.92706  25336574.140   103749035.13946  25336573.380
  99426161.37105
  20978729.400   110243956.38109  20978729.020    85904379.28449

  24360889.780   128017309.72307  24360893.040    99753743.42046  24360892.800
  95597320.86007
  22218583.860   116759452.64908  22218584.420    90981391.56647  22218587.340
  87190505.93508
  22494974.760   118211866.50208  22494974.140    92113133.57148

  24166779.940   126997269.34806  24166779.100    98958892.89646

  22584010.460   118679751.32308  22584008.980    92477716.87947

  22658306.500   119070163.43908  22658304.380    92781937.06947

  21119225.960   110982268.15909  21119228.120    86479699.06749  21119227.860
  82876371.11709
  20117435.400   107425979.79109  20117437.000    83553546.78208

  23270247.660   124349098.31908  23270251.420    96715943.01705

  19479682.740   104056968.46408  19479683.500    80933189.84607

  23086237.800   123235878.37207  23086241.160    95850124.42805

  20250902.640   108328655.82706  20250903.180    84255616.66407

  20968811.940   112129642.08405  20968814.480    87211957.65608

 21 07 19 00 24  0.0000000  0 17G01G03G06G07G08G14G17G19G21G22G30R09
                                R15R16R18R19R20
  20227103.160   106294129.39009  20227105.480    82826594.17649  20227103.820
  79375481.92609
  22878362.460   120226585.60608  22878365.520    93683067.60748  22878365.300
  89779609.06608
  25316328.300   133038206.83707  25316332.580   103666148.55147  25316331.820
  99346728.31206
  20991279.460   110309907.02609  20991278.940    85955769.37949

  24372374.340   128077661.84306  24372377.700    99800770.97846  24372377.420
  95642388.93307
  22204391.340   116684869.05008  22204391.560    90923274.47847  22204394.560
  87134810.38008
  22491116.000   118191589.35608  22491115.380    92097333.21248

  24156354.360   126942481.56407  24156353.120    98916201.07845

  22601125.880   118769694.46808  22601124.620    92547802.43246

  22654553.760   119050444.43909  22654552.020    92766571.61047

  21119129.040   110981758.99109  21119131.300    86479302.28649  21119130.920
  82875990.89009
  20102701.720   107347301.92909  20102703.060    83492352.87908

  23292288.340   124466875.47508  23292291.740    96807547.29606

  19486653.240   104094203.47708  19486654.060    80962150.39307

  23105728.560   123339921.09508  23105732.200    95931046.49806

  20262940.640   108393050.71806  20262941.100    84305701.55007

  20960662.140   112086063.34005  20960665.020    87178063.08308

 21 07 19 00 24 30.0000000  0 17G01G03G06G07G08G14G17G19G21G22G30R09
                                R15R16R18R19R20
  20236347.640   106342711.02109  20236350.280    82864449.95849  20236348.660
  79411760.38909
  22866401.240   120163729.06508  22866404.300    93634088.50548  22866404.200
  89732670.77008
  25296105.820   132931935.69405  25296109.460   103583339.78045  25296109.400
  99267369.96805
  21003913.100   110376296.58709  21003912.480    86007501.45949

  24383842.520   128137929.53007  24383846.400    99847732.75946  24383845.860
  95687393.92407
  22190212.340   116610356.59108  22190212.180    90865212.81147  22190215.460
  87079167.97108
  22487278.280   118171421.92308  22487277.500    92081618.32748

  24145953.300   126887822.91306  24145951.800    98873609.96046

  22618272.440   118859802.28808  22618271.740    92618016.28347

  22650883.320   119031156.71608  22650881.700    92751542.22047

  21119140.780   110981821.40008  21119143.280    86479350.90848  21119142.720
  82876037.44609
  20088063.640   107269134.39709  20088064.800    83431555.89708

  23314376.400   124584906.09108  23314379.460    96899348.70706

  19493755.480   104132142.79308  19493756.360    80991658.75207

  23125198.940   123443854.38507  23125202.440    96011883.49905

  20275035.540   108457749.38206  20275035.780    84356022.71807

  20952609.080   112043001.66405  20952612.220    87144570.65408

 21 07 19 00 25  0.0000000  0 17G01G03G06G07G08G14G17G19G21G22G30R09
                                R15R16R18R19R20
  20245692.420   106391818.76509  20245695.160    82902715.71449  20245693.640
  79448431.73109
  22854485.020   120101108.97008  22854488.040    93585293.63148  22854487.900
  89685909.01608
  25275902.500   132825765.97206  25275906.260   103500610.03446  25275905.380
  99188087.25706
  21016629.480   110443121.38409  21016628.900    86059572.70349

  24395294.880   128198111.11607  24395299.140    99894627.41746  24395298.200
  95732334.63207
  22176046.940   116535916.34409  22176046.520    90807207.41247  22176049.840
  87023579.46409
  22483460.780   118151361.34809  22483460.020    92065986.72849

  24135576.260   126833291.83807  24135575.120    98831118.21046

  22635450.040   118950071.52209  22635449.320    92688355.92546

  22647295.180   119012301.43109  22647293.540    92736849.79847

  21119261.320   110982453.93009  21119263.640    86479843.76849  21119263.160
  82876509.76709
  20073521.480   107191480.40009  20073522.760    83371158.36408

  23336511.020   124703186.48508  23336514.380    96991344.39006

  19500989.100   104170784.39008  19500990.000    81021713.30907

  23144647.920   123547675.15107  23144651.840    96092632.89706

  20287186.180   108522746.84506  20287186.480    84406576.29407

  20944652.720   112000455.76006  20944656.020    87111479.40608

 21 07 19 00 25 30.0000000  0 17G01G03G06G07G08G14G17G19G21G22G30R09
                                R15R16R18R19R20
  20255137.320   106441452.11309  20255140.140    82941391.03349  20255138.540
  79485495.56509
  22842614.660   120038730.28208  22842617.660    93536686.87648  22842617.380
  89639327.53408
  25255718.880   132719701.62505  25255722.980   103417962.45545  25255722.520
  99108883.37406
  21029428.560   110510380.73309  21029428.080    86111982.54649

  24406731.280   128258208.88107  24406735.420    99941456.75945  24406734.340
  95777212.74907
  22161895.860   116461552.05608  22161895.440    90749261.21747  22161898.840
  86968047.68409
  22479663.920   118131408.89308  22479663.080    92050439.36248

  24125223.980   126778889.58508  24125222.720    98788726.88945

  22652658.080   119040501.53308  22652657.380    92758820.85347

  22643790.140   118993882.24308  22643788.500    92722497.19447

  21119490.600   110983658.14809  21119492.700    86480782.09949  21119492.440
  82877409.00909
  20059076.600   107114345.92609  20059077.860    83311164.88008

  23358691.920   124821715.23408  23358695.740    97083533.20406

  19508354.380   104210130.03908  19508355.580    81052315.45907

  23164076.040   123651383.30007  23164079.820    96173294.74205

  20299392.320   108588041.66906  20299392.740    84457361.12707

  20936792.840   111958426.69806  20936796.300    87078790.12308

 21 07 19 00 26  0.0000000  0 17G01G03G06G07G08G14G17G19G21G22G30R09
                                R15R16R18R19R20
  20264681.340   106491606.09509  20264684.180    82980472.02649  20264682.420
  79522948.19409
  22830790.500   119976593.59708  22830793.280    93488268.68248  22830793.120
  89592926.77708
  25235555.160   132613742.31706  25235560.000   103335396.71746  25235559.540
  99029757.89305
  21042309.300   110578069.27309  21042308.980    86164726.85349

  24418151.120   128318220.66907  24418155.360    99988219.10145  24418154.240
  95822026.61907
  22147759.060   116387263.10709  22147758.880    90691373.72847  22147762.380
  86912572.18209
  22475886.780   118111560.45809  22475886.220    92034973.05249

  24114895.760   126724612.60508  24114894.060    98746433.10345

  22669895.560   119131087.37208  22669895.360    92829407.19247

  22640367.860   118975897.90609  22640366.180    92708483.42147

  21119828.140   110985431.08109  21119830.160    86482163.58949  21119829.860
  82878732.93109
  20044729.180   107037732.02109  20044730.420    83251576.27808

  23380918.280   124940486.72708  23380922.400    97175910.82806

  19515850.940   104250176.20908  19515852.420    81083462.47607

  23183482.100   123754973.90407  23183485.840    96253865.12106

  20311653.140   108653627.98106  20311653.520    84508372.70007

  20929029.300   111916911.43805  20929032.880    87046500.48408

 21 07 19 00 26 30.0000000  0 17G01G03G06G07G08G14G17G19G21G22G30R09
                                R15R16R18R19R20
  20274324.560   106542280.41009  20274327.200    83019958.49349  20274325.360
  79560789.39609
  22819013.420   119914704.05708  22819016.040    93440043.08448  22819016.020
  89546710.59708
  25215412.620   132507892.23707  25215417.520   103252916.17247  25215416.480
  98950713.86606
  21055271.700   110646186.36009  21055271.240    86217805.06549

  24429555.360   128378149.03007  24429559.340   100034916.48646  24429558.580
  95866778.29207
  22133637.480   116313053.82608  22133637.640    90633548.41247  22133640.820
  86857156.25708
  22472129.440   118091816.77508  22472129.300    92019588.39248

  24104591.560   126670463.13207  24104589.740    98704238.76245

  22687162.920   119221827.96908  22687162.880    92900114.12747

  22637029.200   118958352.53808  22637027.560    92694811.70247

  21120274.360   110987774.44109  21120276.260    86483989.56549  21120275.820
  82880482.82109
  20030480.480   106961645.09209  20030481.640    83192397.65309

  23403190.140   125059500.23608  23403194.640    97268476.69906

  19523479.040   104290924.17408  19523480.560    81115155.31707

  23202866.000   123858446.76507  23202869.760    96334343.96905

  20323968.100   108719504.09806  20323968.520    84559609.64907

  20921362.520   111875911.71706  20921365.840    87014611.80808

 21 07 19 00 27  0.0000000  0 17G01G03G06G07G08G14G17G19G21G22G30R09
                                R15R16R18R19R20
  20284065.760   106593469.96509  20284068.340    83059846.45649  20284066.480
  79599015.36309
  22807283.460   119853062.22508  22807286.040    93392010.49048  22807286.140
  89500679.35508
  25195290.900   132402150.90206  25195296.200   103170520.22046  25195295.500
  98871751.13606
  21068314.680   110714726.59709  21068314.040    86271213.02449

  24440943.020   128437991.65807  24440946.920   100081547.03646  24440946.220
  95911465.88207
  22119530.820   116238923.50009  22119530.800    90575784.68747  22119534.140
  86801799.39408
  22468391.380   118072174.22708  22468391.580    92004282.52748

  24094311.060   126616437.63708  24094309.180    98662140.95946

  22704459.260   119312718.38208  22704458.880    92970937.80947

  22633774.020   118941245.47408  22633772.140    92681481.49347

  21120828.460   110990685.06009  21120830.320    86486257.57049  21120829.640
  82882656.32309
  20016330.800   106886086.18509  20016331.840    83133629.70909

  23425506.340   125178749.98708  23425510.960    97361226.30306

  19531237.800   104332370.42208  19531239.420    81147391.26907

  23222226.820   123961797.15607  23222231.160    96414727.57005

  20336335.880   108785663.90006  20336336.340    84611067.28507

  20913791.320   111835424.16406  20913794.540    86983121.47908

 21 07 19 00 27 30.0000000  0 17G01G03G06G07G08G14G17G19G21G22G30R09
                                R15R16R18R19R20
  20293905.260   106645175.86709  20293907.660    83100136.86749  20293905.840
  79637627.00709
  22795601.700   119791674.55108  22795604.400    93344175.94748  22795604.600
  89454837.89408
  25175190.580   132296523.76906  25175196.100   103088213.38046  25175195.780
  98792873.71006
  21081438.180   110783690.88409  21081437.380    86324951.38749

  24452315.120   128497751.84307  24452319.020   100128113.31746  24452318.180
  95956091.86707
  22105439.920   116164877.18908  22105440.040    90518086.40247  22105443.460
  86746505.22509
  22464673.240   118052634.72108  22464673.300    91989056.93048

  24084054.500   126562538.85807  24084052.820    98620141.89246

  22721783.820   119403759.23608  22721783.420    93041878.72147

  22630603.140   118924581.46809  22630601.060    92668496.55147

  21121491.000   110994165.83009  21121492.800    86488969.86049  21121492.180
  82885255.59009
  20002281.660   106811062.53209  20002282.200    83075278.01808

  23447866.740   125298236.06008  23447871.300    97454159.69205

  19539127.940   104374517.42308  19539129.520    81180172.26607

  23241565.320   124065026.43808  23241569.620    96495016.96905

  20348756.760   108852107.04606  20348757.080    84662745.36207

  20906316.340   111795451.56306  20906319.300    86952031.68608

 21 07 19 00 28  0.0000000  0 18G01G03G06G07G08G14G17G19G21G22G30R09
                                R10R15R16R18R19R20
  20303841.940   106697393.15809  20303844.260    83140825.70449  20303842.500
  79676620.48509
  22783968.460   119730541.99808  22783971.320    93296540.20048  22783971.560
  89409186.98208
  25155112.360   132191010.91805  25155117.080   103005995.51645  25155117.580
  98714081.70106
  21094641.220   110853074.15509  21094640.360    86379016.26549

  24463671.120   128557427.90207  24463675.180   100174614.07546  24463674.360
  96000655.08307
  22091365.100   116090914.82208  22091365.440    90460453.47048  22091368.680
  86691273.68809
  22460974.080   118033195.08108  22460974.040    91973909.14048

  24073821.360   126508763.80207  24073819.800    98578239.26746

  22739136.380   119494946.14608  22739135.820    93112933.42847

  22627516.360   118908360.69208  22627514.200    92655856.95147

  21122261.280   110998214.20709  21122263.180    86492124.40349  21122262.560
  82888278.69309
  19988332.580   106736575.82909  19988333.180    83017343.93509

  23872518.260   127253963.32805

  23470270.440   125417953.40308  23470275.120    97547272.95206

  19547149.000   104417362.93708  19547150.140    81213496.52907

  23260880.460   124168130.41608  23260884.700    96575208.90205

  20361229.460   108918827.88206  20361229.880    84714639.39607

  20898937.080   111755991.11906  20898940.020    86921340.20308

 21 07 19 00 28 30.0000000  0 18G01G03G06G07G08G14G17G19G21G22G30R09
                                R10R15R16R18R19R20
  20313874.980   106750117.78809  20313877.400    83181909.84049  20313875.660
  79715992.78409
  22772384.060   119669665.98309  22772387.000    93249104.35449  22772387.240
  89363727.63508
  25135055.760   132085612.96806  25135060.400   102923867.35646  25135061.220
  98635375.46506
  21107923.020   110922872.30909  21107922.360    86433404.40249

  24475011.140   128617018.55107  24475015.140   100221048.26945  24475013.920
  96045154.49007
  22077306.480   116017036.79009  22077306.980    90402886.25947  22077309.920
  86636105.13009
  22457293.200   118013852.20708  22457293.480    91958836.76648

  24063611.340   126455110.41507  24063609.820    98536431.39546

  22756515.880   119586274.89709  22756515.260    93184098.64846

  22624513.860   118892582.59508  22624511.720    92643562.31147

  21123139.100   111002827.81809  21123140.960    86495719.41049  21123140.320
  82891723.89909
  19974484.260   106662628.44709  19974485.360    82959829.32309

  23849348.860   127130457.19605

  23492716.560   125537897.11008  23492721.060    97640562.30906

  19555300.040   104460903.73908  19555301.020    81247361.57507

  23280171.320   124271104.92207  23280175.300    96655300.13905

  20373753.340   108985821.24106  20373753.640    84766745.37307

  20891653.320   111717040.55706  20891656.060    86891045.32808

 21 07 19 00 29  0.0000000  0 18G01G03G06G07G08G14G17G19G21G22G30R09
                                R10R15R16R18R19R20
  20324004.720   106803351.46309  20324007.500    83223390.61949  20324005.700
  79755745.20309
  22760850.040   119609053.93108  22760852.920    93201874.18248  22760853.200
  89318465.39108
  25115022.400   131980336.20206  25115026.360   102841833.50246  25115027.060
  98556759.73506
  21121284.020   110993086.40609  21121283.600    86488116.65549

  24486335.880   128676528.43808  24486339.600   100267419.51246  24486338.300
  96089593.60707
  22063265.180   115943249.40508  22063265.480    90345389.63648  22063268.320
  86581004.21509
  22453631.320   117994609.18608  22453631.720    91943842.16848

  24053425.020   126401582.14307  24053423.560    98494721.01245

  22773922.660   119677746.95308  22773921.960    93255375.54647

  22621596.720   118877253.19209  22621594.540    92631617.34047

  21124125.040   111008010.36009  21124127.060    86499757.73449  21124126.500
  82895593.96709
  19960738.560   106589228.56409  19960740.020    82902740.55009

  23826186.180   127006984.23405

  23515205.200   125658068.74507  23515209.680    97734028.91806

  19563582.080   104505143.83708  19563583.080    81281770.50407

  23299438.300   124373952.37107  23299441.920    96735292.53606

  20386328.100   109053088.01606  20386328.340    84819064.00507

  20884465.560   111678603.37406  20884468.120    86861149.73708

 21 07 19 00 29 30.0000000  0 18G01G03G06G07G08G14G17G19G21G22G30R09
                                R10R15R16R18R19R20
  20334230.660   106857089.77109  20334233.520    83265264.62349  20334231.700
  79795874.45109
  22749366.460   119548706.91208  22749369.360    93154850.54048  22749369.460
  89273401.05008
  25095012.060   131875180.82707  25095015.980   102759894.35947  25095016.280
  98478234.64906
  21134723.680   111063712.03109  21134723.400    86543149.56849

  24497644.660   128735955.67207  24497648.220   100313726.37745  24497646.740
  96133970.98607
  22049240.880   115869552.70408  22049241.300    90287963.67647  22049244.120
  86525971.00109
  22449987.760   117975462.84808  22449988.360    91928922.96448

  24043262.120   126348176.50807  24043260.720    98453106.26245

  22791356.000   119769357.86309  22791355.120    93326760.63146

  22618765.120   118862372.44509  22618762.880    92620022.00247

  21125218.960   111013759.39309  21125220.980    86504237.48449  21125220.480
  82899887.04609
  19947095.920   106516377.97509  19947097.260    82846078.98508

  23803029.320   126883546.23506

  23537735.300   125778462.93107  23537739.940    97827668.62605

  19571994.200   104550079.45808  19571995.200    81316720.39007

  23318680.660   124476668.98807  23318683.660    96815183.16606

  20398952.780   109120622.30406  20398953.220    84871590.68807

  20877373.000   111640676.84606  20877375.620    86831651.32208

 21 07 19 00 30  0.0000000  0 18G01G03G06G07G08G14G17G19G21G22G30R09
                                R10R15R16R18R19R20
  20344552.100   106911328.52909  20344554.760    83307528.59549  20344552.980
  79836377.42209
  22737933.620   119488626.31408  22737936.420    93108034.48048  22737936.480
  89228535.65508
  25075024.640   131770147.19006  25075028.600   102678049.91646  25075028.840
  98399800.47906
  21148240.800   111134744.18009  21148240.540    86598499.27049

  24508937.160   128795298.64907  24508940.580   100359967.61145  24508939.120
  96178285.44106
  22035233.880   115795946.97708  22035234.600    90230608.62447  22035237.520
  86471005.75909
  22446361.980   117956410.38408  22446362.800    91914076.91948

  24033122.340   126294891.16807  24033120.980    98411585.21845

  22808814.700   119861103.52309  22808813.600    93398250.73146

  22616018.780   118847940.01509  22616016.440    92608776.01047

  21126420.360   111020072.51409  21126422.300    86509156.77049  21126421.880
  82904601.36609
  19933556.700   106444079.14809  19933558.060    82789846.58109

  23779879.380   126760144.33406

  23560306.060   125899075.01508  23560311.000    97921477.84406

  19580536.320   104595709.06708  19580537.200    81352210.05907

  23337897.880   124579250.73207  23337900.620    96894968.89306

  20411626.640   109188419.23506  20411627.120    84924321.65107

  20870375.720   111603258.50706  20870378.180    86802548.16508

 21 07 19 00 30 30.0000000  0 18G01G03G06G07G08G14G17G19G21G22G30R09
                                R10R15R16R18R19R20
  20354968.920   106966068.14209  20354971.300    83350182.84949  20354969.580
  79877254.41209
  22726552.560   119428818.34608  22726555.300    93061430.82848  22726555.420
  89183873.82908
  25055061.380   131665240.39706  25055065.500   102596304.47546  25055065.900
  98321461.13407
  21161835.500   111206183.58609  21161835.140    86654166.30349

  24520214.520   128854561.17307  24520217.840   100406146.12445  24520216.680
  96222539.85507
  22021245.660   115722437.38409  22021246.220    90173328.45647  22021249.220
  86416112.28609
  22442754.660   117937453.48708  22442755.440    91899305.36848

  24023005.700   126241728.54107  24023004.600    98370159.79445

  22826299.120   119952984.34408  22826297.800    93469846.16846

  22613358.500   118833960.52009  22613356.220    92597882.92846

  21127729.800   111026952.20909  21127731.580    86514517.54749  21127731.200
  82909738.76609
  19920122.160   106372338.65609  19920123.100    82734048.43509

  23756737.160   126636785.65605

  23582917.520   126019904.83607  23582922.420    98015456.41006

  19589208.440   104642034.00508  19589209.380    81388240.56407

  23357089.800   124681698.56008  23357092.800    96974650.45006

  20424349.420   109256478.26506  20424350.160    84977256.45407

  20863473.660   111566350.57706  20863476.280    86773841.98708

 21 07 19 00 31  0.0000000  0 18G01G03G06G07G08G14G17G19G21G22G30R09
                                R10R15R16R18R19R20
  20365479.960   107021303.36809  20365482.240    83393223.28749  20365480.420
  79918501.50209
  22715223.360   119369283.31108  22715226.300    93015039.88548  22715226.340
  89139415.83108
  25035122.040   131560460.02906  25035126.700   102514657.50746  25035126.960
  98243216.13106
  21175506.540   111278024.51709  21175506.120    86710146.22849

  24531476.260   128913740.38508  24531479.740   100452259.68445  24531478.040
  96266732.01806
  22007275.640   115649023.26709  22007275.920    90116122.68747  22007278.600
  86361290.09108
  22439164.840   117918588.08608  22439165.440    91884605.10448

  24012911.460   126188684.86206  24012910.600    98328827.07445

  22843808.100   120044995.04408  22843806.960    93541542.79946

  22610784.220   118820432.93409  22610782.180    92587341.95446

  21129146.300   111034395.00309  21129147.940    86520317.10249  21129147.520
  82915296.66709
  19906792.380   106301157.63209  19906793.160    82678685.43308

  23733603.320   126513470.58805

  23605568.860   126140946.48607  23605573.720    98109599.74105

  19598009.780   104689049.95508  19598010.700    81424808.51707

  23376255.560   124784007.90607  23376258.880    97054224.34005

  20437120.180   109324792.82106  20437120.660    85030389.98507

  20856666.360   111529949.91106  20856668.960    86745530.37508

 21 07 19 00 31 30.0000000  0 18G01G03G06G07G08G14G17G19G21G22G30R09
                                R10R15R16R18R19R20
  20376085.060   107077032.95809  20376087.180    83436648.94649  20376085.220
  79960117.76809
  22703947.080   119310025.78908  22703950.080    92968865.21948  22703949.960
  89095165.10908
  25015207.780   131455809.57907  25015212.420   102433111.79047  25015212.600
  98165068.11206
  21189253.620   111350265.48909  21189253.120    86766437.86049

  24542722.480   128972838.37207  24542725.760   100498310.01145  24542724.040
  96310863.56407
  21993324.520   115575707.95509  21993324.580    90058993.90848  21993326.840
  86306541.67309
  22435592.480   117899814.12208  22435592.880    91869976.10748

  24002840.320   126135761.43706  24002839.580    98287588.03145

  22861341.640   120137134.55308  22861340.580    93613339.79846

  22608296.580   118807360.06909  22608294.580    92577155.35347

  21130669.960   111042401.55109  21130671.740    86526555.94449  21130671.120
  82921275.55109
  19893568.260   106230541.20609  19893568.980    82623761.55809

  23710478.480   126390204.11306

  23628259.240   126262198.31107  23628264.400    98203906.51505

  19606940.720   104736758.14908  19606941.720    81461914.89107

  23395395.440   124886178.04008  23395398.960    97133689.96405

  20449938.420   109393361.19406  20449938.780    85083720.94907

  20849954.240   111494056.74306  20849956.680    86717613.45808

 21 07 19 00 32  0.0000000  0 18G01G03G06G07G08G14G17G19G21G22G30R09
                                R10R15R16R18R19R20
  20386783.500   107133253.58709  20386785.560    83480457.23049  20386783.620
  80002100.70809
  22692723.960   119251048.01108  22692726.960    92922908.53448  22692726.680
  89051123.30308
  24995318.640   131351290.27906  24995323.100   102351668.22947  24995323.760
  98087018.12506
  21203076.120   111422902.94909  21203075.540    86823038.44049

  24553952.780   129031854.30108  24553956.140   100544296.32445  24553954.620
  96354933.78006
  21979392.380   115502492.84108  21979392.180    90001943.19048  21979394.600
  86251868.08008
  22432037.120   117881130.03508  22432037.380    91855417.11448

  23992792.200   126082956.93007  23992791.260    98246441.69145

  22878898.920   120229399.55908  22878898.100    93685234.57646

  22605895.840   118794742.80209  22605893.700    92567323.73747

  21132300.400   111050970.46209  21132302.460    86533233.01749  21132301.800
  82927674.40209
  19880450.380   106160492.64009  19880451.300    82569279.35709

  23687363.400   126266988.50806

  23650988.580   126383656.24907  23650993.880    98298373.65205

  19616000.640   104785156.46108  19616001.860    81499558.00807

  23414509.060   124988206.34708  23414512.360    97213045.25006

  20462803.160   109462178.86806  20462803.440    85137245.80407

  20843336.820   111458669.41406  20843339.300    86690089.98608

 21 07 19 00 32 30.0000000  0 18G01G03G06G07G08G14G17G19G21G22G30R09
                                R10R15R16R18R19R20
  20397574.660   107189961.69509  20397576.640    83524645.37249  20397574.840
  80044447.67509
  22681554.480   119192352.03408  22681557.420    92877171.45648  22681557.080
  89007291.95708
  24975454.580   131246903.44306  24975458.600   102270327.88846  24975459.320
  98009066.94306
  21216973.320   111495932.90509  21216972.760    86879944.87249

  24565167.660   129090788.13707  24565171.100   100590218.71245  24565169.620
  96398942.71306
  21965479.160   115429379.05908  21965479.080    89944971.44148  21965481.600
  86197270.16008
  22428498.440   117862533.64208  22428498.340    91840926.47348

  23982766.160   126030269.24306  23982765.380    98205386.33446

  22896479.760   120321786.48608  22896478.440    93757224.38446

  22603581.840   118782581.82509  22603579.600    92557847.68047

  21134037.520   111060099.84809  21134039.600    86540346.79949  21134039.200
  82934491.77909
  19867439.480   106091014.47409  19867440.240    82515240.79609

  23664258.940   126143826.90307

  23673756.020   126505316.55507  23673760.680    98392998.13705

  19625189.420   104834242.55908  19625190.920    81537736.07407

  23433595.360   125090089.82408  23433598.800    97292287.88006

  20475713.460   109531241.54106  20475713.840    85190961.21407

  20836813.520   111423786.09206  20836816.000    86662958.51508

 21 07 19 00 33  0.0000000  0 18G01G03G06G07G08G14G17G19G21G22G30R09
                                R10R15R16R18R19R20
  20408458.500   107247157.29109  20408460.580    83569213.37349  20408458.800
  80087158.67409
  22670439.660   119133943.59708  22670442.700    92831658.46448  22670442.340
  88963675.33508
  24955616.660   131142653.86006  24955620.900   102189094.55946  24955621.360
  97931218.32307
  21230945.080   111569355.31408  21230944.660    86937157.11949

  24576367.340   129149642.65808  24576371.040   100636079.32245  24576369.120
  96442892.44106
  21951586.240   115356371.36408  21951586.180    89888082.36048  21951588.580
  86142751.44208
  22424976.760   117844026.12108  22424976.420    91826505.10648

  23972762.640   125977700.47206  23972761.660    98164423.69645

  22914083.680   120414295.83308  22914082.460    93829309.57446

  22601355.100   118770881.25008  22601352.820    92548730.39147

  21135881.620   111069791.76308  21135883.880    86547898.94248  21135883.580
  82941729.23409
  19854536.540   106022113.24609  19854537.240    82461650.98709

  23641165.560   126020725.30507

  23696561.320   126627178.30207  23696565.820    98487779.39505

  19634507.500   104884018.00908  19634509.020    81576450.30407

  23452654.540   125191829.42208  23452658.220    97371418.62606

  20488669.300   109600548.24705  20488670.020    85244866.44007

  20830384.640   111389408.65005  20830387.260    86636220.53208

 21 07 19 00 33 30.0000000  0 18G01G03G06G07G08G14G17G19G21G22G30R09
                                R10R15R16R18R19R20
  20419433.900   107304834.57309  20419436.000    83614156.71249  20419434.500
  80130229.37809
  22659379.540   119075822.62108  22659382.600    92786369.43548  22659382.260
  88920273.37908
  24935804.500   131038540.42707  24935808.840   102107967.30547  24935809.460
  97853471.37306
  21244990.300   111643163.98709  21244990.060    86994670.34449

  24587551.540   129208415.11408  24587555.020   100681875.98046  24587553.100
  96486780.85207
  21937713.240   115283468.69008  21937713.340    89831275.09848  21937715.760
  86088311.16509
  22421470.900   117825602.80009  22421470.520    91812149.32449

  23962781.120   125925246.99607  23962780.000    98123550.81345

  22931709.900   120506921.61608  22931708.680    93901485.49746

  22599215.660   118759639.30709  22599213.520    92539970.43447

  21137832.000   111080042.20309  21137834.380    86555886.30049  21137834.200
  82949383.77809
  19841741.740   105953789.73109  19841742.520    82408510.49209

  23618083.240   125897684.28107

  23719403.060   126749235.73508  23719407.580    98582712.78305

  19643954.040   104934478.55708  19643955.360    81615697.39307

  23471686.040   125293419.76708  23471689.180    97450433.27806

  20501669.440   109670092.07306  20501670.460    85298956.08707

  20824049.380   111355532.91906  20824052.360    86609872.72708

 21 07 19 00 34  0.0000000  0 18G01G03G06G07G08G14G17G19G21G22G30R09
                                R10R15R16R18R19R20
  20430501.400   107362995.24109  20430503.380    83659476.71349  20430502.220
  80173661.04509
  22648375.480   119017996.54408  22648378.540    92741310.16048  22648378.160
  88877091.58008
  24916019.160   130934569.61106  24916024.000   102026951.08746  24916024.220
  97775830.85407
  21259109.600   111717360.74209  21259109.300    87052485.95849

  24598720.640   129267110.48607  24598724.340   100727612.54146  24598722.860
  96530611.71907
  21923861.480   115210677.46308  21923861.500    89774554.66248  21923864.040
  86033954.10209
  22417981.860   117807267.35608  22417981.100    91797861.99048

  23952822.120   125872911.94806  23952821.040    98082770.24045

  22949358.520   120599665.86108  22949357.180    93973753.70347

  22597164.640   118748861.72108  22597162.640    92531572.32747

  21139889.820   111090854.69409  21139891.860    86564311.56849  21139891.700
  82957458.01709
  19829056.920   105886051.87609  19829057.340    82355825.46508

  23595013.920   125774711.74907

  23742281.540   126871489.69908  23742285.760    98677799.07505

  19653529.380   104985627.35108  19653530.480    81655479.75707

  23490690.000   125394863.47508  23490692.960    97529333.86605

  20514714.820   109739874.65506  20514715.760    85353231.39507

  20817809.060   111322162.30306  20817812.140    86583917.80108

 21 07 19 00 34 30.0000000  0 18G01G03G06G07G08G14G17G19G21G22G30R09
                                R10R15R16R18R19R20
  20441659.820   107421633.58809  20441661.800    83705168.92949  20441660.820
  80217449.42109
  22637427.480   118960465.17508  22637430.540    92696480.55548  22637430.120
  88834129.89808
  24896260.620   130830740.36506  24896265.700   101946045.24546  24896265.960
  97698296.08107
  21273301.660   111791939.46509  21273301.140    87110599.22649

  24609874.660   129325725.61508  24609878.620   100773286.57945  24609877.360
  96574382.66207
  21910030.720   115137996.68609  21910030.620    89717920.30047  21910033.500
  85979679.51109
  22414508.640   117789015.48309  22414507.780    91783639.77449

  23942885.120   125820692.39007  23942883.920    98042079.67944

  22967028.500   120692522.79508  22967027.280    94046109.72446

  22595201.420   118738546.95308  22595199.760    92523534.84047

  21142053.680   111102225.25309  21142055.780    86573171.73049  21142055.320
  82965949.00509
  19816481.340   105818900.05909  19816481.900    82303596.29509

  23571957.580   125651808.04307

  23765195.700   126993934.29908  23765200.020    98773033.57706

  19663232.720   105037459.77608  19663233.560    81695793.84807

  23509665.400   125496155.77508  23509668.800    97608116.68005

  20527803.440   109809888.53406  20527804.240    85407686.62207

  20811662.460   111289292.80906  20811665.360    86558352.66008

 21 07 19 00 35  0.0000000  0 18G01G03G06G07G08G14G17G19G21G22G30R09
                                R10R15R16R18R19R20
  20452908.900   107480747.90009  20452910.960    83751232.03649  20452909.880
  80261593.22909
  22626536.480   118903232.78108  22626539.580    92651883.90948  22626539.140
  88791391.44008
  24876529.800   130727055.92706  24876534.880   101865252.18246  24876535.280
  97620869.41807
  21287565.960   111866898.06309  21287565.400    87169008.50149

  24621013.280   129384261.32107  24621017.760   100818898.72845  24621016.260
  96618094.27507
  21896221.520   115065429.49908  21896221.460    89661374.45748  21896224.580
  85925489.75209
  22411051.000   117770846.93308  22411050.380    91769482.49148

  23932970.120   125768588.37706  23932968.440    98001479.18645

  22984720.000   120785490.97808  22984718.480    94118552.44846

  22593327.040   118728697.54808  22593325.260    92515859.97847

  21144323.660   111114153.99709  21144325.780    86582466.85149  21144325.200
  82974856.82309
  19804016.560   105752339.30509  19804017.320    82251826.83508

  23548915.020   125528977.58407

  23788145.160   127116567.18507  23788149.080    98868414.61005

  19673063.720   105089975.21308  19673064.740    81736639.17607

  23528612.360   125597295.50708  23528615.320    97686780.86404

  20540934.820   109880131.88606  20540935.360    85462320.33007

  20805609.060   111256924.52205  20805612.120    86533177.32308

 21 07 19 00 35 30.0000000  0 19G01G03G06G07G08G14G17G19G21G22G30R04
                                R09R10R15R16R18R19R20
  20464247.620   107540332.23009  20464249.620    83797661.38049  20464248.280
  80306088.01009
  22615702.300   118846298.93908  22615705.480    92607519.91048  22615705.040
  88748875.94908
  24856826.100   130623515.04406  24856831.420   101784571.00346  24856831.940
  97543549.98206
  21301901.240   111942230.46009  21301900.820    87227709.04949

  24632136.680   129442715.34007  24632140.940   100864447.22245  24632139.520
  96661744.93307
  21882433.780   114992974.75208  21882433.740    89604916.21248  21882436.980
  85871383.94008
  22407608.460   117752757.02508  22407608.020    91755386.49448

  23923076.320   125716595.70306  23923074.520    97960965.41844

  23002431.340   120878564.84508  23002429.960    94191077.51046

  22591540.900   118719311.61908  22591538.880    92508546.26747

  21146699.100   111126636.72409  21146701.140    86592193.65849  21146700.620
  82984178.34209
  24650080.800   132000070.08206  24650082.980   102666722.19603

  19791662.560   105686369.83409  19791663.340    82200517.24109

  23525886.180   125406220.78807

  23811128.580   127239381.63608  23811132.320    98963936.85305

  19683021.800   105143169.31808  19683022.820    81778012.35207

  23547529.720   125698277.61108  23547532.560    97765322.42605

  20554107.820   109950597.50006  20554108.080    85517126.90407

  20799648.740   111225052.74705  20799651.820    86508388.17808

 21 07 19 00 36  0.0000000  0 19G01G03G06G07G08G14G17G19G21G22G30R04
                                R09R10R15R16R18R19R20
  20475676.100   107600388.54409  20475678.120    83844458.50749  20475676.440
  80350935.27209
  22604926.460   118789671.38008  22604929.520    92563394.55948  22604929.200
  88706589.15808
  24837151.780   130520124.54907  24837156.920   101704006.98147  24837157.300
  97466342.81006
  21316307.740   112017938.36909  21316307.640    87286702.18849

  24643245.960   129501093.23507  24643250.040   100909936.40945  24643248.600
  96705338.69207
  21868668.320   114920639.21508  21868668.860    89548550.89747  21868671.900
  85817367.18109
  22404181.460   117734749.19608  22404181.320    91741354.43748

  23913204.140   125664718.26107  23913202.900    97920541.43945

  23020163.060   120971746.59608  23020161.720    94263686.61746

  22589844.000   118710394.99808  22589841.980    92501598.23547

  21149180.640   111139677.18909  21149182.560    86602355.05149  21149182.200
  82993916.34409
  24637100.940   131930566.52307  24637104.820   102612665.71904

  19779420.880   105620999.92709  19779421.660    82149673.99709

  23502872.700   125283546.15307

  23834145.920   127362379.48207  23834150.020    99059601.73905

  19693107.660   105197045.41108  19693108.660    81819915.96107

  23566417.880   125799104.81807  23566421.560    97843743.57505

  20567322.740   110021287.43206  20567322.880    85572107.94507

  20793781.820   111193681.39005  20793785.380    86483988.24408

 21 07 19 00 36 30.0000000  0 19G01G03G06G07G08G14G17G19G21G22G30R04
                                R09R10R15R16R18R19R20
  20487193.160   107660910.91309  20487195.260    83891618.79749  20487193.440
  80396130.54809
  22594208.980   118733349.84409  22594211.820    92519507.67249  22594211.640
  88664530.88408
  24817505.740   130416883.10506  24817510.960   101623559.16046  24817511.420
  97389247.06607
  21330784.520   112094015.37009  21330784.580    87345982.94649

  24654339.900   129559391.60207  24654343.920   100955363.64345  24654343.180
  96748873.09507
  21854925.400   114848421.77908  21854926.180    89492277.59448  21854929.320
  85763438.60209
  22400769.380   117716818.90208  22400769.180    91727382.81248

  23903353.560   125612952.42806  23903352.660    97880204.42646

  23037914.080   121065030.34108  23037912.820    94336375.21346

  22588236.040   118701945.81508  22588234.300    92495014.45647

  21151767.540   111153271.23609  21151769.280    86612947.81249  21151769.100
  83004067.73809
  24624113.340   131861017.98507  24624118.160   102558575.44504

  19767291.580   105556230.17909  19767292.380    82099297.52209

  23479874.720   125160953.70907

  23857196.280   127485554.19407  23857200.540    99155404.18105

  19703320.120   105251599.02808  19703321.180    81862346.53107

  23585276.340   125899772.34508  23585279.760    97922040.48605

  20580578.100   110092194.42906  20580578.300    85627257.83207

  20788007.600   111162806.27105  20788011.520    86459974.25808

 21 07 19 00 37  0.0000000  0 19G01G03G06G07G08G14G17G19G21G22G30R04
                                R09R10R15R16R18R19R20
  20498797.840   107721895.22909  20498800.320    83939139.02948  20498798.340
  80441670.78609
  22583550.060   118677336.02708  22583552.760    92475860.57649  22583552.600
  88622702.42709
  24797888.500   130313791.87707  24797893.320   101543228.35147  24797893.740
  97312263.31707
  21345330.900   112170457.22109  21345330.960    87405547.97349

  24665418.600   129617609.71507  24665422.380   101000728.32646  24665421.780
  96792347.58507
  21841205.600   114776323.35008  21841206.020    89436097.00748  21841209.420
  85709598.87109
  22397371.640   117698963.62108  22397371.300    91713469.62548

  23893523.980   125561295.69206  23893522.620    97839952.46745

  23055684.400   121158412.85208  23055683.240    94409140.78446

  22586717.300   118693964.26008  22586715.640    92488795.04647

  21154459.660   111167416.47009  21154461.080    86623970.06049  21154461.000
  83014630.72809
  24611118.140   131791426.40607  24611121.980   102504453.54905

  19755275.220   105492062.56409  19755275.860    82049389.37809

  23456892.640   125038446.19106

  23880278.760   127608901.30808  23880283.720    99251340.71805

  19713658.720   105306827.02808  19713659.920    81905301.61407

  23604104.320   126000276.92707  23604108.040    98000210.63405

  20593873.080   110163313.44406  20593873.400    85682572.60107

  20782325.980   111132424.73405  20782329.860    86436344.17808

 21 07 19 00 37 30.0000000  0 19G01G03G06G07G08G14G17G19G21G22G30R04
                                R09R10R15R16R18R19R20
  20510490.980   107783344.10409  20510493.560    83987021.25949  20510491.780
  80487557.90209
  22572951.140   118621638.20809  22572953.820    92432459.69949  22572953.640
  88581109.92308
  24778300.780   130210857.69206  24778305.760   101463019.97046  24778305.720
  97235397.00607
  21359947.300   112247266.53809  21359947.320    87465399.38149

  24676483.180   129675753.23207  24676486.620   101046034.90445  24676485.900
  96835766.34907
  21827509.960   114704351.30609  21827510.060    89380014.89348  21827513.520
  85655853.51609
  22393989.100   117681187.74608  22393988.640    91699618.31448

  23883715.720   125509753.12406  23883714.240    97799789.47145

  23073473.500   121251896.14908  23073472.540    94481984.88146

  22585289.000   118686457.30808  22585287.180    92482945.46447

  21157257.180   111182117.20809  21157258.440    86635425.17049  21157258.540
  83025608.53809
  24598116.420   131721800.94907  24598120.060   102450295.92402

  19743373.000   105428506.14709  19743373.780    81999956.60409

  23433928.160   124916031.93407

  23903393.980   127732423.02107  23903399.460    99347413.08905

  19724124.340   105362732.82308  19724125.520    81948783.88207

  23622902.100   126100622.06607  23622906.260    98078256.81004

  20607208.020   110234646.96706  20607208.620    85738054.21907

  20776737.800   111102541.01606  20776741.340    86413101.28208

 21 07 19 00 38  0.0000000  0 19G01G03G06G07G08G14G17G19G21G22G30R04
                                R09R10R15R16R18R19R20
  20522271.460   107845250.91209  20522274.020    84035260.31849  20522272.340
  80533786.99409
  22562412.020   118566255.58109  22562414.860    92389304.43249  22562414.600
  88539752.79209
  24758742.920   130108079.33808  24758747.720   101382933.01048  24758747.180
  97158646.89707
  21374632.340   112324436.25009  21374632.140    87525531.60849

  24687532.600   129733818.88607  24687536.300   101091280.79845  24687535.460
  96879126.99807
  21813837.860   114632503.97208  21813838.060    89324029.98547  21813841.280
  85602201.32009
  22390620.700   117663486.39309  22390620.220    91685825.06449

  23873928.160   125458320.28706  23873927.220    97759711.95445

  23091281.100   121345474.12408  23091280.120    94554902.74646

  22583950.460   118679422.02409  22583948.280    92477463.43147

  21160159.180   111197368.53009  21160160.800    86647309.30949  21160160.740
  83036997.49709
  24585108.580   131652141.58406  24585113.260   102396121.48104

  19731585.320   105365560.79409  19731586.180    81950999.10109

  23410981.340   124793711.33106

  23926540.800   127856112.12807  23926546.820    99443615.61805

  19734716.000   105419311.75908  19734717.180    81992789.70507

  23641669.440   126200802.23007  23641673.280    98156174.60305

  20620581.780   110306187.27106  20620582.380    85793696.66307

  20771241.940   111073150.06206  20771245.000    86390241.66608

 21 07 19 00 38 30.0000000  0 19G01G03G06G07G08G14G17G19G21G22G30R04
                                R09R10R15R16R18R19R20
  20534138.960   107907613.85809  20534141.480    84083854.81149  20534139.640
  80580356.72909
  22551933.560   118511192.09008  22551936.600    92346397.83248  22551936.240
  88498633.98308
  24739215.080   130005459.37906  24739219.680   101302969.51046  24739219.240
  97082015.24107
  21389385.600   112401964.58709  21389385.160    87585943.27449

  24698567.540   129791807.69507  24698571.340   101136466.84245  24698570.420
  96922430.23807
  21800190.120   114560784.51509  21800190.440    89268144.69547  21800193.420
  85548644.58209
  22387266.400   117645859.18309  22387265.960    91672089.61149

  23864161.760   125406997.70606  23864160.660    97719720.41245

  23109106.560   121439145.93508  23109105.300    94627893.74146

  22582701.960   118672860.57309  22582699.740    92472350.60547

  21163166.040   111213170.39509  21163168.040    86659622.43449  21163167.680
  83048797.57709
  24572093.460   131582452.11104  24572099.040

  19719912.720   105303230.80509  19719913.800    81902520.22008

  23388052.680   124671488.94506

  23949718.440   127979966.59607  23949724.680    99539946.78505

  19745433.500   105476562.64008  19745434.820    82037318.14107

  23660405.460   126300816.64707  23660409.420    98233963.55404

  20633993.740   110377932.22106  20633994.360    85849498.28107

  20765837.880   111044251.82506  20765841.060    86367765.26508

 21 07 19 00 39  0.0000000  0 19G01G03G06G07G08G14G17G19G21G22G30R04
                                R09R10R15R16R18R19R20
  20546092.840   107970430.55509  20546095.120    84132802.87249  20546093.280
  80627265.28909
  22541516.540   118456451.16108  22541519.800    92303742.58348  22541519.300
  88457756.02008
  24719717.960   129903000.76707  24719722.200   101223131.68447  24719722.200
  97005503.96506
  21404206.380   112479848.97609  21404206.020    87646632.36649

  24709588.040   129849720.41407  24709591.520   101181593.51945  24709591.260
  96965676.65007
  21786567.440   114489195.52108  21786567.660    89212361.07248  21786570.540
  85495185.27609
  22383926.160   117628305.13909  22383925.540    91658411.19749

  23854415.740   125355784.56006  23854415.020    97679814.20445

  23126949.200   121532909.07908  23126947.720    94700955.91346

  22581543.920   118666774.96109  22581541.760    92467608.58947

  21166277.640   111229522.12109  21166279.740    86672364.03349  21166279.260
  83061008.26809
  24559074.040   131512737.07708  24559077.780   102287689.70815

  19708356.160   105241520.45809  19708357.460    81854523.28609

  23365143.080   124549368.76207

  23972926.820   128103983.66708  23972932.360    99636404.43906

  19756276.860   105534484.67608  19756277.960    82082368.59807

  23679110.500   126400664.07507  23679114.100    98311622.60904

  20647443.260   110449878.62206  20647443.900    85905456.58007

  20760525.900   111015845.37206  20760529.160    86345671.36408

 21 07 19 00 39 30.0000000  0 19G01G03G06G07G08G14G17G19G21G22G30R04
                                R09R10R15R16R18R19R20
  20558132.400   108033698.35509  20558134.640    84182102.45149  20558132.800
  80674510.70809
  22531161.540   118402035.78608  22531164.840    92261341.01048  22531164.440
  88417121.18809
  24700251.620   129800705.42706  24700255.620   101143421.05246  24700256.060
  96929114.69007
  21419094.160   112558086.35908  21419094.080    87707596.52048

  24720594.220   129907558.03606  24720597.920   101226661.72245  24720597.800
  97008867.03507
  21772969.720   114417739.25408  21772969.960    89156680.87048  21772972.720
  85441825.08709
  22380599.500   117610822.96809  22380598.740    91644788.76949

  23844690.560   125304680.18406  23844690.200    97639992.69045

  23144808.460   121626761.69208  23144807.240    94774087.76446

  22580476.700   118661166.05208  22580474.360    92463238.05047

  21169493.500   111246422.65709  21169495.820    86685533.27949  21169495.300
  83073628.79809
  24546050.780   131443000.67006  24546054.940

  19696916.240   105180433.16009  19696917.660    81807010.94109

  23342253.380   124427354.44207

  23996164.640   128228160.38407  23996170.140    99732986.24405

  19767245.420   105593076.05208  19767246.440    82127939.64807

  23697783.800   126500342.90107  23697787.420    98389150.52004

  20660929.760   110522023.22306  20660930.340    85961569.04107

  20755305.640   110987929.72606  20755308.800    86323959.21308

 21 07 19 00 40  0.0000000  0 19G01G03G06G07G08G14G17G19G21G22G30R04
                                R09R10R15R16R18R19R20
  20570256.880   108097413.42909  20570259.300    84231750.54449  20570257.480
  80722090.13109
  22520868.960   118347947.89708  22520872.220    92219194.63048  22520871.900
  88376730.91508
  24680816.720   129698574.34607  24680820.500   101063838.52447  24680821.180
  96852848.07807
  21434048.620   112636672.89009  21434048.640    87768832.74649

  24731585.660   129965319.47606  24731589.440   101271670.58345  24731589.540
  97052000.49307
  21759397.680   114346416.87009  21759397.760    89101104.99848  21759400.500
  85388564.87209
  22377286.120   117593411.12309  22377285.300    91631221.12649

  23834985.820   125253682.97106  23834985.420    97600254.64645

  23162684.260   121720699.71108  23162682.780    94847286.18546

  22579500.080   118656034.61709  22579497.840    92459239.53947

  21172813.520   111263869.82109  21172815.920    86699128.45849  21172815.400
  83086657.50709
  24533027.020   131373231.94407  24533029.260   102179188.59414

  19685593.740   105119971.07309  19685595.160    81759984.88509

  23319384.220   124305448.67007

  24019431.780   128352492.35607  24019437.060    99829688.81905

  19778338.660   105652334.04008  19778339.640    82174029.16907

  23716424.880   126599850.05707  23716428.720    98466544.94804

  20674452.660   110594361.68906  20674453.300    86017832.25707

  20750176.660   110960502.67405  20750179.720    86302627.08108

 21 07 19 00 40 30.0000000  0 19G01G03G06G07G08G14G17G19G21G22G30R04
                                R09R10R15R16R18R19R20
  20582465.640   108161571.01708  20582468.020    84281743.46849  20582466.260
  80770000.01009
  22510638.940   118294188.49508  22510642.200    92177304.19448  22510641.760
  88336585.92108
  24661413.380   129596607.57206  24661416.780   100984383.90546  24661417.740
  96776704.19307
  21449068.680   112715603.04709  21449068.640    87830336.72649

  24742562.400   130023003.74307  24742566.560   101316619.27045  24742566.440
  97095076.34207
  21745851.260   114275228.63608  21745851.060    89045633.64348  21745853.980
  85335404.81009
  22373985.400   117576065.84608  22373984.580    91617705.37748

  23825301.580   125202790.18506  23825301.020    97560597.95545

  23180575.600   121814719.19508  23180574.140    94920548.10346

  22578614.140   118651379.08109  22578612.000    92455611.88047

  21176237.000   111281860.48009  21176239.480    86713147.13148  21176238.760
  83100092.06609
  24519993.420   131303460.52705  24520000.100   102124921.83804

  19674388.720   105060136.04709  19674389.800    81713446.53608

  23296535.780   124183652.95607

  24042726.780   128476974.29708  24042731.660    99926508.03805

  19789556.000   105712254.94408  19789557.000    82220634.30007

  23735033.260   126699182.17807  23735036.480    98543803.20803

  20688010.900   110666888.57206  20688011.460    86074242.03807

  20745138.560   110933560.75906  20745141.540    86281672.25108

 21 07 19 00 41  0.0000000  0 19G01G03G06G07G08G14G17G19G21G22G30R04
                                R09R10R15R16R18R19R20
  20594758.500   108226171.07109  20594761.100    84332081.15548  20594759.180
  80818240.29309
  22500472.520   118240763.27708  22500475.880    92135674.16848  22500475.200
  88296690.48508
  24642041.860   129494810.04307  24642045.440   100905061.28948  24642046.220
  96700686.60807
  21464154.160   112794876.96009  21464154.000    87892108.57749

  24753525.440   130080613.98706  24753529.660   101361510.30745  24753529.360
  97138096.88507
  21732331.140   114204179.47909  21732330.880    88990270.66847  21732333.800
  85282348.62709
  22370697.580   117558788.69008  22370696.820    91604242.69948

  23815637.420   125152003.79906  23815636.720    97521024.17445

  23198482.480   121908820.45608  23198481.040    94993873.72546

  22577819.540   118647203.71409  22577817.580    92452358.36347

  21179764.120   111300396.20409  21179766.600    86727590.54049  21179765.940
  83113933.65409
  24506963.220   131233679.03205  24506969.920   102070643.22705

  19663302.220   105000934.08809  19663303.180    81667400.57009

  23273709.120   124061974.61807

  24066049.920   128601605.76007  24066054.080   100023443.54905

  19800897.500   105772840.16308  19800898.820    82267756.12307

  23753608.780   126798340.41906  23753612.920    98620926.22704

  20701604.140   110739603.34706  20701604.680    86130797.96007

  20740190.900   110907105.54705  20740194.300    86261095.98008

 21 07 19 00 41 30.0000000  0 19G01G03G06G07G08G14G17G19G21G22G30R04
                                R09R10R15R16R18R19R20
  20607135.480   108291213.52309  20607138.200    84382763.55949  20607136.100
  80866810.93709
  22490370.820   118187677.88609  22490374.020    92094308.94649  22490373.340
  88257048.83008
  24622703.520   129393186.40206  24622706.900   100825874.02646  24622707.660
  96624798.90407
  21479304.920   112874494.25709  21479304.540    87954148.00349

  24764474.920   130138153.19707  24764478.780   101406345.97644  24764478.620
  97181064.33107
  21718838.400   114133274.39209  21718838.020    88935019.96147  21718841.100
  85229400.03909
  22367422.920   117541581.43108  22367422.440    91590834.47648

  23805993.700   125101325.83706  23805993.000    97481534.83945

  23216404.880   122003003.76808  23216403.560    95067263.29146

  22577117.000   118643512.61909  22577115.120    92449482.20047

  21183395.320   111319478.46209  21183397.820    86742459.83049  21183397.120
  83128183.39509
  24493931.540   131163894.44208  24493935.700   102016366.38005

  19652335.460   104942371.46709  19652336.300    81621851.85309

  23250905.680   123940419.82407

  24089401.080   128726386.36207  24089405.380   100120495.07905

  19812363.620   105834090.28408  19812365.040    82315395.08407

  23772152.100   126897325.85106  23772156.240    98697914.87103

  20715232.500   110812505.59206  20715233.020    86187499.70207

  20735335.000   110881138.57106  20735338.360    86240899.43808

 21 07 19 00 42  0.0000000  0 19G01G03G06G07G08G14G17G19G21G22G30R04
                                R09R10R15R16R18R19R20
  20619595.280   108356690.56008  20619598.080    84433784.62548  20619595.940
  80915706.12009
  22480333.320   118134930.34708  22480336.340    92053206.97648  22480335.820
  88217659.45408
  24603397.340   129291733.79907  24603401.200   100746820.20047  24603401.720
  96549038.94506
  21494519.540   112954446.89709  21494518.940    88016448.73149

  24775409.680   130195616.97806  24775413.800   101451122.87744  24775413.700
  97223975.51607
  21705372.820   114062510.70909  21705372.080    88879879.42148  21705375.280
  85176557.02109
  22364160.540   117524437.98908  22364160.180    91577475.96048

  23796369.640   125050750.57706  23796368.500    97442125.53345

  23234341.620   122097261.77608  23234340.500    95140711.05346

  22576506.220   118640302.44709  22576504.260    92446980.79347

  21187129.480   111339101.13209  21187131.880    86757750.22049  21187131.020
  83142836.68409
  24480899.180   131094104.85607  24480903.160   101962085.55104

  19641487.940   104884446.68709  19641488.880    81576799.25608

  23228124.980   123818987.12107

  24112778.620   128851308.23407  24112782.940   100217656.48305

  19823953.120   105895998.52708  19823954.560    82363545.90507

  23790661.460   126996131.92405  23790665.500    98774764.00003

  20728894.580   110885587.04406  20728894.800    86244340.81907

  20730569.600   110855653.38606  20730572.500    86221077.64108

 21 07 19 00 42 30.0000000  0 19G01G03G06G07G08G14G17G19G21G22G30R04
                                R09R10R15R16R18R19R20
  20632137.380   108422600.83909  20632140.300    84485143.26149  20632138.280
  80964924.81509
  22470360.820   118082525.00008  22470363.720    92012371.63848  22470363.480
  88178525.59608
  24584124.720   129190455.89907  24584128.780   100667902.38947  24584129.140
  96473409.40207
  21509797.560   113034733.49709  21509796.940    88079009.69249

  24786330.840   130253007.38306  24786334.980   101495842.60245  24786334.880
  97266831.93707
  21691934.480   113991891.97209  21691933.800    88824851.82548  21691937.060
  85123822.26309
  22360910.260   117507358.41709  22360910.020    91564167.18849

  23786765.380   125000279.11207  23786764.180    97402797.07646

  23252292.340   122191593.79808  23252291.200    95214216.49246

  22575987.220   118637574.43409  22575985.140    92444855.08247

  21190966.680   111359264.39309  21190968.700    86773461.84049  21190967.900
  83157893.65009
  24467866.060   131024316.24107  24467871.540   101907805.55705

  19630760.720   104827164.36809  19630761.720    81532246.34809

  23205367.960   123697681.58507

  24136182.100   128976369.62907  24136186.920   100314926.34205

  19835665.740   105958564.05508  19835667.020    82412207.96007

  23809137.900   127094758.39306  23809141.440    98851473.37104

  20742589.680   110958845.58906  20742589.760    86301319.67307

  20725893.860   110830650.06105  20725896.420    86201630.60108

 21 07 19 00 43  0.0000000  0 19G01G03G06G07G08G14G17G19G21G22G30R04
                                R09R10R15R16R18R19R20
  20644761.560   108488942.01209  20644764.640    84536837.66549  20644762.760
  81014465.27209
  22460454.200   118030465.23108  22460456.920    91971805.60248  22460456.900
  88139649.81108
  24564885.740   129089354.86007  24564890.060   100589122.49047  24564890.040
  96397912.02807
  21525138.400   113115351.33009  21525138.040    88141828.74348

  24797238.100   130310325.24006  24797242.880   101540505.82445  24797242.180
  97309634.17607
  21678524.240   113921420.98209  21678523.800    88769939.36948  21678526.900
  85071197.80509
  22357672.120   117490342.44709  22357672.000    91550907.99049

  23777181.060   124949910.98407  23777179.320    97363549.28246

  23270256.880   122285997.62608  23270255.780    95287777.88146

  22575560.160   118635330.86509  22575558.200    92443106.84647

  21194906.600   111379967.56709  21194908.400    86789594.16949  21194907.640
  83173353.78909
  24454834.820   130954532.55607  24454840.200   101853529.27806

  19620154.620   104770528.62109  19620155.700    81488196.32709

  23182635.840   123576507.80007

  24159611.160   129101567.62207  24159616.380   100412302.50106

  19847501.160   106021786.24708  19847502.300    82461380.75507

  23827579.980   127193204.50604  23827583.980    98928042.48804

  20756317.240   111032278.47106  20756317.320    86358434.10707

  20721308.040   110806128.01905  20721310.720    86182557.93308

 21 07 19 00 43 30.0000000  0 19G01G03G06G07G08G14G17G19G21G22G30R04
                                R09R10R15R16R18R19R20
  20657466.980   108555708.88309  20657469.940    84588863.79249  20657468.100
  81064323.64509
  22450613.480   117978751.61008  22450616.000    91931509.27948  22450616.220
  88101032.51208
  24545680.480   128988430.77707  24545684.880   100510480.38247  24545684.780
  96322546.67007
  21540541.560   113196295.16209  21540541.300    88204901.83049

  24808131.700   130367568.85107  24808136.000   101585111.18045  24808134.980
  97352380.95107
  21665142.140   113851097.64009  21665141.840    88715141.96448  21665145.020
  85018683.61909
  22354445.560   117473386.58608  22354445.540    91537695.66048

  23767615.660   124899643.36207  23767613.560    97324379.63346

  23288234.160   122380468.76708  23288232.920    95361391.72046

  22575225.160   118633570.61808  22575223.200    92441735.22447

  21198948.420   111401206.89609  21198950.180    86806144.27749  21198949.660
  83189214.32509
  24441805.020   130884755.81107  24441809.580   101799258.54504

  19609669.760   104714540.07509  19609670.800    81444649.67109

  23159929.060   123455467.33107

  24183064.800   129226896.95107  24183070.360   100509780.80505

  19859458.560   106085660.43608  19859459.680    82511060.65407

  23845987.800   127291466.00605  23845991.740    99004468.10203

  20770076.060   111105880.20406  20770076.440    86415679.87507

  20716811.620   110782083.15605  20716814.480    86163856.37308

 21 07 19 00 44  0.0000000  0 19G01G03G06G07G08G14G17G19G21G22G30R04
                                R09R10R15R16R18R19R20
  20670253.560   108622902.39609  20670256.400    84641222.35448  20670254.480
  81114500.59809
  22440839.900   117927390.83808  22440842.220    91891487.90648  22440842.500
  88062678.67709
  24526510.000   128887689.08207  24526514.340   100431980.43647  24526514.180
  96247317.57507
  21556006.980   113277565.41808  21556006.620    88268229.27148

  24819011.560   130424742.67307  24819015.720   101629662.14245  24819014.860
  97395075.61207
  21651789.340   113780927.98708  21651789.140    88660464.30648  21651791.980
  84966284.18409
  22351230.700   117456493.18408  22351230.800    91524532.00148

  23758069.580   124849479.19007  23758067.480    97285290.66846

  23306224.500   122475008.73708  23306223.280    95435059.20646

  22574983.260   118632298.34508  22574980.980    92440743.85147

  21203092.620   111422984.87809  21203094.380    86823114.14149  21203094.000
  83205477.10209
  24428777.700   130814993.45207  24428782.400   101744998.93505

  19599307.640   104659206.09909  19599308.360    81401612.13108

  23137248.600   123334567.41307

  24206543.140   129352358.35107  24206548.840   100607361.83604

  19871538.180   106150188.55408  19871539.480    82561249.17607

  23864361.240   127389545.41505  23864365.580

  20783866.820   111179651.35106  20783867.240    86473057.39807

  20712404.760   110758517.97906  20712407.780    86145527.91908

 21 07 19 00 44 30.0000000  0 19G01G03G06G07G08G14G17G19G21G22G30R04
                                R09R10R15R16R18R19R20
  20683120.740   108690518.08409  20683123.160    84693909.90649  20683121.260
  81164992.83609
  22431133.740   117876384.21009  22431136.020    91851742.48849  22431136.140
  88024589.32609
  24507374.440   128787130.55307  24507378.600   100353623.19847  24507378.180
  96172225.19207
  21571533.580   113359157.68409  21571533.320    88331807.62049

  24829877.520   130481845.47307  24829882.040   101674157.77545  24829881.120
  97437717.22907
  21638465.580   113710912.69508  21638465.700    88605906.93448  21638468.520
  84914000.04109
  22348027.280   117439659.68408  22348027.380    91511414.99448

  23748542.760   124799416.11407  23748540.880    97246280.46546

  23324227.300   122569613.49008  23324226.200    95508777.15946

  22574833.960   118631514.02008  22574831.780    92440132.67947

  21207338.740   111445298.52809  21207340.480    86840501.39149  21207340.000
  83222139.88509
  24415753.020   130745247.77107  24415757.660   101690752.29005

  19589068.360   104604528.26709  19589068.980    81359084.91509

  23114595.000   123213810.46807

  24230045.620   129477946.52007  24230051.020   100705041.49005

  19883739.400   106215367.17708  19883741.020    82611943.62007

  23882700.400   127487439.50905  23882704.780    99156941.85812

  20797688.100   111253586.47606  20797688.500    86530562.47607

  20708086.760   110735429.31505  20708089.860    86127570.09408

 21 07 19 00 45  0.0000000  0 19G01G03G06G07G08G14G17G19G21G22G30R04
                                R09R10R15R16R18R19R20
  20696066.960   108758551.24408  20696069.260    84746922.74948  20696067.420
  81215796.81409
  22421495.080   117825732.70209  22421497.520    91812273.79549  22421497.340
  87986765.15608
  24488273.420   128686755.09007  24488277.400   100275408.66047  24488277.040
  96097269.62207
  21587120.460   113441066.87609  21587120.320    88395632.93849

  24840730.320   130538875.71907  24840734.560   101718596.84845  24840733.640
  97480304.66407
  21625171.380   113641052.16208  21625171.680    88551470.14248  21625174.600
  84861831.45109
  22344834.760   117422883.15408  22344834.760    91498342.38848

  23739034.920   124749451.47607  23739033.140    97207346.97846

  23342241.760   122664278.91008  23342240.780    95582542.38546

  22574777.400   118631216.15709  22574775.240    92439900.57347

  21211686.060   111468144.68409  21211687.820    86858303.58449  21211687.460
  83239200.31809
  24402731.920   130675521.17807  24402737.120   101636520.47405

  19578952.080   104550508.03509  19578952.800    81317069.18509

  23091968.700   123093198.25108

  24253570.700   129603656.85107  24253576.000   100802816.15505

  19896061.860   106281192.52408  19896063.620    82663141.08907

  23901003.840   127585144.92305  23901008.220    99232935.83403

  20811539.060   111327680.88206  20811539.720    86588191.42807

  20703857.640   110712814.19206  20703860.800    86109980.57108

 21 07 19 00 45 30.0000000  0 19G01G03G06G07G08G14G17G19G21G22G30R04
                                R09R10R15R16R18R19R20
  20709092.640   108827002.37709  20709095.040    84800261.27948  20709093.380
  81266912.88409
  22411925.300   117775442.57709  22411927.760    91773086.69549  22411927.340
  87949210.85509
  24469208.220   128586568.16907  24469212.160   100197340.98547  24469212.160
  96022454.76907
  21602767.680   113523293.50409  21602767.520    88459705.62249

  24851569.980   130595837.49207  24851573.600   101762982.58445  24851573.320
  97522840.98606
  21611907.660   113571352.07208  21611908.100    88497158.38048  21611911.360
  84809782.68309
  22341653.380   117406165.58808  22341653.320    91485315.71348

  23729546.060   124699587.86107  23729544.700    97168492.23446

  23360267.860   122759006.16908  23360266.820    95656355.79546

  22574814.100   118631409.18208  22574812.000    92440050.96647

  21216135.160   111491525.25709  21216136.960    86876522.21049  21216136.780
  83256659.82909
  24389715.560   130605820.94408  24389720.920   101582309.16205

  19568960.220   104497152.10809  19568960.960    81275570.12509

  23069371.020   122972738.22408

  24277118.260   129729489.34406  24277123.960   100900685.82205

  19908505.600   106347665.40408  19908507.580    82714842.19307

  23919272.820   127682663.53905  23919277.420    99308783.60103

  20825420.140   111401934.78606  20825420.980    86645944.44207

  20699717.280   110690674.53506  20699720.580    86092760.83508

 21 07 19 00 46  0.0000000  0 19G01G03G06G07G08G14G17G19G21G22G30R04
                                R09R10R15R16R18R19R20
  20722196.760   108895865.54708  20722199.400    84853920.88248  20722197.700
  81318336.67809
  22402424.020   117725513.69408  22402426.600    91734181.07448  22402426.160
  87911926.29409
  24450178.900   128486568.67307  24450182.920   100119419.35047  24450182.840
  95947779.93207
  21618473.960   113605831.05909  21618473.700    88524020.56349

  24862395.780   130652727.90706  24862399.940   101807312.68145  24862398.800
  97565323.98407
  21598674.280   113501811.67608  21598674.960    88442971.07048  21598678.320
  84757853.18609
  22338482.440   117389503.00108  22338482.560    91472331.88148

  23720075.560   124649822.01307  23720074.620    97129713.68145

  23378304.600   122853789.72308  23378303.580    95730213.03946

  22574943.900   118632091.03909  22574941.780    92440582.27147

  21220685.220   111515435.79409  21220687.040    86895153.79449  21220686.900
  83274515.10809
  24376704.580   130536147.82007  24376709.460   101528118.95505

  19559092.820   104444460.47509  19559093.680    81234587.73609

  23046801.780   122852431.04507

  24300687.700   129855438.23606  24300693.760   100998646.00105

  19921070.100   106414781.14008  19921071.760    82767043.28807

  23937505.340   127779990.89003

  20839329.640   111476341.93006  20839330.720    86703816.62907

  20695665.100   110669005.41406  20695668.220    86075907.10708

 21 07 19 00 46 30.0000000  0 18G01G03G06G07G08G14G17G19G21G22G30R04
                                R09R10R15R16R19R20
  20735379.020   108965139.71808  20735381.940    84907900.73148  20735380.200
  81370067.36309
  22392992.360   117675950.68608  22392995.060    91695560.55848  22392994.740
  87874914.96609
  24431186.000   128386760.54908  24431190.160   100041646.91348  24431190.060
  95873247.98407
  21634239.380   113688678.67209  21634239.000    88588577.11849

  24873208.620   130709549.53107  24873212.700   101851589.23845  24873211.840
  97607755.68906
  21585472.200   113432435.07608  21585473.020    88388911.39648  21585476.440
  84706045.98409
  22335322.140   117372896.02508  22335322.520    91459391.39248

  23710623.860   124600154.80207  23710623.120    97091012.03046

  23396352.100   122948629.31008  23396350.720    95804113.98445

  22575167.160   118633264.68508  22575165.120    92441496.78647

  21225336.260   111539876.64909  21225338.000    86914198.60749  21225337.880
  83292766.38609
  24363699.840   130466507.35007  24363704.460   101473954.14504

  19549350.500   104392438.13309  19549351.620    81194125.90708

  23024262.240   122732282.54208

  24324278.780   129981502.16808  24324283.880   101096794.59304

  19933755.020   106482539.62308  19933756.260    82819744.29806

  20853267.600   111550900.60706  20853268.660    86761806.69307

  20691701.060   110647807.58705  20691704.140    86059419.91508

 21 07 19 00 47  0.0000000  0 18G01G03G06G07G08G14G17G19G21G22G30R04
                                R09R10R15R16R19R20
  20748638.560   109034819.32908  20748641.660    84962196.51748  20748639.760
  81422100.82409
  22383630.440   117626753.69808  22383633.240    91657225.25548  22383633.000
  87838176.97309
  24412229.360   128287143.06706  24412233.400    99964022.90546  24412233.640
  95798858.40807
  21650062.600   113771830.39809  21650062.320    88653370.63349

  24884008.400   130766300.81307  24884012.680   101895810.96845  24884011.460
  97650134.81107
  21572301.600   113363221.89408  21572302.100    88334979.03548  21572305.580
  84654360.81509
  22332171.720   117356340.88108  22332172.200    91446491.28648

  23701190.620   124550582.48407  23701189.560    97052384.37145

  23414409.180   123043519.75608  23414407.680    95878054.54446

  22575483.620   118634928.43509  22575481.740    92442793.20447

  21230087.300   111564843.80309  21230089.060    86933653.52549  21230089.020
  83311410.67409
  24350701.460   130396901.13607  24350705.920   101419815.91804

  19539733.560   104341085.86809  19539734.960    81154185.26309

  23001752.980   122612294.18208

  24347890.400   130107675.17505  24347893.980   101194927.11304

  19946558.920   106550935.64108  19946560.080    82872941.17007

  20867232.880   111625605.28306  20867233.760    86819910.29407

  20687824.400   110627076.61106  20687827.240    86043295.85808

 21 07 19 00 47 30.0000000  0 19G01G03G06G07G08G14G17G19G21G22G30R04
                                R09R10R15R16R18R19R20
  20761975.620   109104905.52409  20761978.440    85016809.12148  20761976.760
  81474437.89309
  22374339.500   117577929.66008  22374342.500    91619180.56148  22374342.020
  87801717.46109
  24393309.940   128187722.27007  24393314.080    99886552.24747  24393314.340
  95724615.69007
  21665944.000   113855287.28009  21665943.720    88718401.93849

  24894795.260   130822985.77507  24894799.760   101939980.99445  24894798.400
  97692464.47207
  21559163.160   113294178.59208  21559163.360    88281179.05748  21559167.100
  84602802.50309
  22329031.860   117339840.58808  22329032.260    91433633.90748

  23691775.700   124501108.70006  23691775.000    97013833.45045

  23432476.380   123138463.12308  23432474.740    95952036.35245

  22575894.360   118637086.82209  22575892.400    92444475.05347

  21234938.980   111590339.76709  21234940.820    86953520.50149  21234940.820
  83330449.85109
  24337711.020   130327337.32307  24337715.360   101365710.77404

  19530243.620   104290410.61209  19530245.060    81114771.17709

  22979274.820   122492473.51808

  24371523.060   130233957.68008  24371530.160   101293166.74804

  19959482.460   106619971.09908  19959483.640    82926635.39007

  23991982.720

  20881225.780   111700456.72906  20881226.420    86878128.06407

  20684035.160   110606814.90905  20684038.100    86027536.79408

 21 07 19 00 48  0.0000000  0 18G01G03G06G07G08G14G17G19G21G22G30R04
                                R09R10R15R16R19R20
  20775388.640   109175391.08909  20775391.440    85071732.92148  20775389.740
  81527073.21309
  22365119.400   117529477.03708  22365122.300    91581425.28948  22365121.760
  87765535.34109
  24374427.520   128088495.83207  24374431.820    99809232.99147  24374431.820
  95650518.08107
  21681882.120   113939041.87009  21681881.760    88783665.21649

  24905568.880   130879600.79407  24905572.980   101984096.53445  24905572.120
  97734741.82007
  21546056.620   113225303.07608  21546056.700    88227509.83648  21546060.440
  84551369.51309
  22325901.440   117323389.48108  22325901.660    91420814.87548

  23682378.660   124451728.41706  23682378.320    96975355.33645

  23450552.380   123233452.97408  23450550.880    96026054.37646

  22576398.720   118639736.54809  22576396.480    92446539.76647

  21239890.060   111616358.66409  21239892.060    86973794.94649  21239892.080
  83349879.54109
  24324728.300   130257815.48708  24324732.840   101311638.19905

  19520880.500   104240411.19209  19520882.000    81075882.72909

  22956827.880   122372819.99208

  24395174.460   130360415.07606

  19972524.560   106689639.23908  19972525.680    82980821.68207

  20895244.640   111775447.13906  20895245.320    86936453.89907

  20680332.640   110587016.82506  20680335.740    86012138.29908

 21 07 19 00 48 30.0000000  0 18G01G03G06G07G08G14G17G19G21G22G30R04
                                R09R10R15R16R19R20
  20788877.900   109246276.99809  20788880.560    85126968.67649  20788878.820
  81580007.47009
  22355971.120   117481402.54608  22355974.080    91543964.65249  22355973.580
  87729635.58409
  24355583.160   127989469.55208  24355587.700    99732069.81848  24355587.560
  95576569.98907
  21697876.920   114023094.91909  21697876.600    88849161.05849

  24916329.840   130936150.44407  24916333.980   102028161.16545  24916333.280
  97776970.41507
  21532983.300   113156601.61108  21532983.200    88173976.22748  21532986.820
  84500066.45109
  22322780.960   117306990.76708  22322781.060    91408036.67048

  23673000.260   124402444.58106  23672999.900    96936952.24545

  23468637.260   123328490.34308  23468635.880    96100109.42645

  22576997.320   118642882.55909  22576995.120    92448991.19747

  21244941.220   111642902.98809  21244943.340    86994478.82749  21244943.460
  83369701.58209
  24311754.940   130188343.31607  24311759.700   101257604.31705

  19511645.280   104191094.64709  19511646.600    81037525.41609

  22934413.980   122253341.75608

  24418845.080   130486903.75607  24418852.960

  19985685.460   106759942.11108  19985686.460    83035501.67307

  20909289.740   111850578.02806  20909290.160    86994889.00807

  20676717.420   110567684.54906  20676720.420    85997102.11808

 21 07 19 00 49  0.0000000  0 18G01G03G06G07G08G14G17G19G21G22G30R04
                                R09R10R15R16R19R20
  20802442.460   109317558.49808  20802445.100    85182512.69049  20802443.340
  81633237.14409
  22346894.920   117433707.10608  22346898.000    91506799.39748  22346897.500
  87694018.88509
  24336777.040   127890643.49405  24336781.780    99655062.50445  24336781.560
  95502771.44907
  21713927.580   114107441.36009  21713927.180    88914885.52049

  24927078.300   130992633.30207  24927082.480   102072173.76646  24927081.640
  97819149.13506
  21519943.160   113088074.55408  21519942.940    88120578.51848  21519946.460
  84448893.66009
  22319669.900   117290641.55808  22319669.940    91395297.03548

  23663639.880   124353254.57007  23663639.260    96898622.39745

  23486730.600   123423571.63108  23486729.200    96174198.70846

  22577690.160   118646523.79108  22577688.040    92451828.51048

  21250091.760   111669969.21709  21250093.860    87015569.37849  21250094.120
  83389913.35509
  24298791.180   130118923.35808  24298795.740   101203611.04605

  19502538.080   104142462.01809  19502539.260    80999700.03909

  22912033.420   122134040.45008

  24442532.120   130613497.50504  24442542.140   101588296.58113

  19998964.400   106830875.77708  19998965.480    83090672.27307

  20923360.040   111925843.60506  20923360.280    87053428.86807

  20673188.540   110548814.52105  20673191.740    85982425.43908

 21 07 19 00 49 30.0000000  0 18G01G03G06G07G08G14G17G19G21G22G30R04
                                R09R10R15R16R19R20
  20816081.380   109389231.27809  20816084.100    85238361.58748  20816082.280
  81686758.99009
  22337891.100   117386392.10408  22337894.280    91469930.57448  22337893.600
  87658686.27109
  24318009.360   127792018.46506  24318014.040    99578211.87146  24318013.700
  95429122.90207
  21730033.220   114192076.79909  21730032.820    88980835.17849

  24937813.800   131049048.77207  24937817.700   102116133.78445  24937816.940
  97861277.48006
  21506936.340   113019722.91708  21506936.060    88067317.49848  21506939.460
  84397851.84209
  22316567.840   117274339.15308  22316567.640    91382593.86948

  23654297.060   124304156.65506  23654296.140    96860364.33945

  23504831.600   123518692.80708  23504830.480    96248319.04846

  22578477.280   118650659.55909  22578475.020    92455051.17947

  21255341.080   111697554.38809  21255343.180    87037064.30649  21255343.460
  83410512.65909
  24285837.300   130049557.80108  24285842.160   101149660.07005

  19493559.260   104094515.03609  19493560.200    80962407.93109

  22889686.440   122014918.93008

  24466244.180   130740190.44508  24466250.140   101686829.94905

  20012360.620   106902436.15308  20012361.860    83146330.31007

  20937454.420   112001239.97506  20937454.800    87112070.45207

  20669745.700   110530403.64306  20669748.820    85968105.88608

 21 07 19 00 50  0.0000000  0 18G01G03G06G07G08G14G17G19G21G22G30R04
                                R09R10R15R16R19R20
  20829794.320   109461292.88809  20829796.880    85294513.47449  20829795.180
  81740571.22609
  22328960.280   117339460.76709  22328963.540    91433360.73049  22328962.560
  87623640.18009
  24299280.680   127693596.68508  24299285.000    99501519.68048  24299284.580
  95355626.17707
  21746193.380   114276998.69209  21746192.920    89047008.04749

  24948536.720   131105397.24007  24948540.500   102160041.58144  24948539.780
  97903355.80606
  21493963.600   112951549.61509  21493963.160    88014195.45148  21493966.400
  84346943.21309
  22313474.600   117258082.87508  22313474.260    91369926.63948

  23644971.740   124255150.59307  23644970.400    96822177.74845

  23522939.800   123613852.69508  23522938.920    96322469.55346

  22579358.920   118655291.37109  22579356.420    92458660.36647

  21260689.020   111725657.38709  21260691.040    87058962.73549  21260691.300
  83431498.65309
  24272894.940   129980251.42107  24272899.700   101095755.15005

  19484709.140   104047256.98409  19484710.240    80925651.67009

  22867373.960   121895981.71908

  24489965.240   130866973.99606

  20025873.960   106974621.59508  20025875.180    83202474.50707

  20951572.640   112076763.84706  20951573.340    87170811.22107

  20666388.520   110512451.07105  20666391.540    85954142.79708

 21 07 19 00 50 30.0000000  0 18G01G03G06G07G08G14G17G19G21G22G30R04
                                R09R10R15R16R19R20
  20843581.240   109533743.83409  20843583.840    85350968.72649  20843582.160
  81794674.16109
  22320103.820   117292919.28009  22320106.940    91397094.65549  22320105.840
  87588885.19309
  24280591.520   127595383.49608  24280595.480    99424990.05348  24280595.160
  95282285.27307
  21762407.940   114362207.05109  21762407.540    89113404.13449

  24959247.880   131161683.22607  24959251.340   102203900.76944  24959250.580
  97945387.50306
  21481025.820   112883560.28109  21481025.280    87961216.73148  21481028.480
  84296171.93209
  22310390.600   117241875.03709  22310389.960    91357297.14849

  23635664.140   124206238.67307  23635662.820    96784064.57345

  23541055.740   123709052.31808  23541055.040    96396651.04246

  22580335.640   118660423.53109  22580332.920    92462659.43747

  21266135.860   111754280.04109  21266137.760    87081266.08149  21266138.040
  83452872.68009
  24259965.080   129911011.67607  24259969.700   101041902.01905

  19475989.360   104000694.43009  19475990.560    80889436.34409

  22845097.420   121777235.86208

  24513704.780   130993839.66706  24513712.200   101884097.91604

  20039504.660   107047433.47408  20039505.820    83259105.94207

  20965714.500   112152415.56806  20965715.720    87229651.39207

  20663117.160   110494958.41106  20663120.160    85940537.40608

 21 07 19 00 51  0.0000000  0 19G01G03G06G07G08G14G17G19G21G22G30R04
                                R09R10R15R16R19R20R21
  20857440.860   109606576.33708  20857443.400    85407721.30748  20857441.820
  81849062.06009
  22311321.140   117246765.59908  22311324.100    91361130.76648  22311323.160
  87554419.79908
  24261941.460   127497376.35407  24261945.320    99348620.80047  24261945.040
  95209098.09607
  21778675.620   114447694.13108  21778675.240    89180017.41048

  24969946.100   131217902.62307  24969948.920   102247708.01744  24969948.560
  97987369.42406
  21468122.420   112815752.44108  21468121.820    87908379.46148  21468125.180
  84245536.22309
  22307314.500   117225709.89108  22307313.880    91344700.93148

  23626373.780   124157415.77807  23626372.320    96746020.82046

  23559177.840   123804284.50408  23559177.200    96470857.89246

  22581406.840   118666051.99409  22581404.040    92467045.25547

  21271680.340   111783415.86309  21271682.200    87103969.31749  21271682.520
  83474629.95509
  24247047.260   129841837.64707  24247051.760   100988100.03404

  19467399.400   103954825.39009  19467400.820    80853760.41809

  22822856.520   121658680.65108

  24537461.940   131120790.28906  24537469.260   101982837.20104

  20053251.120   107120864.07508  20053252.200    83316218.58807

  20979879.460   112228187.63006  20979880.480    87288585.18607

  20659930.980   110477918.94806  20659933.600    85927284.52108

  24766819.040   132532262.03708  24766820.940   103080649.78905

 21 07 19 00 51 30.0000000  0 19G01G03G06G07G08G14G17G19G21G22G30R04
                                R09R10R15R16R19R20R21
  20871373.060   109679790.60208  20871375.680    85464771.36448  20871374.120
  81903735.02309
  22302613.300   117201005.52208  22302616.140    91325473.58248  22302615.380
  87520248.34109
  24243331.400   127399579.87008  24243335.140    99272415.84848  24243335.040
  95136068.35507
  21794996.260   114533459.67309  21794995.980    89246847.66849

  24980632.380   131274059.09307  24980635.620   102291466.23645  24980634.960
  98029304.38006
  21455254.600   112748131.65108  21455253.940    87855687.93248  21455257.180
  84195040.17609
  22304246.740   117209589.60208  22304246.340    91332139.66948

  23617100.800   124108684.38307  23617099.080    96708048.37945

  23577306.340   123899550.22308  23577305.560    96545090.87446

  22582572.680   118672179.75208  22582570.180    92471820.11347

  21277322.680   111813066.32309  21277324.580    87127073.55749  21277324.780
  83496771.51109
  24234142.880   129772736.58807  24234147.200   100934354.80904

  19458940.420   103909656.03609  19458942.120    80818628.69809

  22800652.860   121540323.11507

  24561235.120   131247824.86507  24561241.800   102081641.82204

  20067113.380   107194914.06808  20067114.520    83373812.99807

  20994066.920   112304079.80506  20994067.640    87347612.40107

  20656829.800   110461334.50205  20656832.220    85914385.52908

  24751916.960   132452529.19208  24751916.220   103018627.15903

 21 07 19 00 52  0.0000000  0 19G01G03G06G07G08G14G17G19G21G22G30R04
                                R09R10R15R16R19R20R21
  20885377.320   109753383.46209  20885379.900    85522116.42649  20885378.560
  81958690.69209
  22293980.900   117155641.56009  22293983.520    91290125.04649  22293982.820
  87486372.66109
  24224761.700   127301995.89807  24224765.400    99196376.47547  24224765.540
  95063197.27307
  21811369.200   114619500.63908  21811369.120    89313892.54048

  24991306.540   131330152.58507  24991310.140   102335175.38745  24991309.300
  98071192.29806
  21442422.780   112680700.00809  21442422.140    87803143.78148  21442425.320
  84144685.36809
  22301187.360   117193512.66908  22301186.920    91319612.18549

  23607844.680   124060042.80607  23607842.780    96670145.87145

  23595440.520   123994847.20108  23595439.840    96619348.18646

  22583833.920   118678807.88908  22583831.540    92476984.87647

  21283062.600   111843229.49109  21283064.460    87150577.30449  21283064.560
  83519295.91309
  24221252.920   129703712.20607  24221257.080   100880669.22405

  19450613.220   103865188.75309  19450614.840    80784043.02709

  22778486.900   121422166.85308

  24585023.560   131374941.20907  24585030.280   102180510.10505

  20081091.240   107269581.40308  20081092.280    83431887.57207

  21008276.200   112380089.13606  21008276.900    87406730.74407

  20653812.980   110445202.74205  20653815.380    85901838.61908

  24737062.080   132373057.74207  24737066.440   102956799.76106

 21 07 19 00 52 30.0000000  0 19G01G03G06G07G08G14G17G19G21G22G30R04
                                R09R10R15R16R19R20R21
  20899452.920   109827350.92108  20899455.480    85579753.37948  20899454.100
  82013926.10509
  22285424.040   117110675.35709  22285426.580    91255086.45848  22285426.000
  87452794.02408
  24206232.660   127204625.44307  24206236.080    99120503.33047  24206236.620
  94990485.57007
  21827793.760   114705812.72409  21827793.940    89381148.67148

  25001968.560   131386183.11807  25001972.360   102378835.47744  25001972.020
  98113033.21106
  21429627.080   112613458.82109  21429626.640    87750748.05648  21429629.660
  84094472.78909
  22298135.920   117177477.17609  22298135.520    91307116.98349

  23598605.200   124011489.51507  23598603.340    96632312.07344

  23613580.280   124090172.00008  23613579.560    96693627.20345

  22585190.300   118685935.90009  22585187.900    92482539.16147

  21288899.600   111873902.57909  21288901.460    87174478.39749  21288901.400
  83542201.12709
  24208378.220   129634767.68707  24208382.560   100827045.85405

  19442417.980   103821425.46209  19442419.280    80750004.90209

  22756359.400   121304215.32508

  24608826.440   131502134.95005  24608832.940   102279442.58103

  20095183.960   107344862.00208  20095184.940    83490439.12007

  21022506.360   112456211.10606  21022507.220    87465936.69107

  20650880.360   110429521.04205  20650882.700    85889641.75508

  24722267.340   132293856.89908  24722267.980   102895212.96603

 21 07 19 00 53  0.0000000  0 18G01G03G06G07G08G14G17G19G21G22G30R04
                                R09R10R16R19R20R21
  20913599.040   109901689.42009  20913601.720    85637679.45149  20913600.300
  82069438.58709
  22276943.260   117066109.02709  22276945.840    91220359.48148  22276945.380
  87419514.00109
  24187744.540   127107469.51208  24187747.760    99044797.53548  24187748.540
  94917934.16907
  21844269.320   114792392.23708  21844269.560    89448613.19149

  25012618.820   131442150.60707  25012622.900   102422446.40344  25012622.300
  98154826.98106
  21416867.840   112546409.86209  21416867.760    87698502.11748  21416870.580
  84044403.76009
  22295092.000   117161481.19709  22295091.560    91294652.59449

  23589382.400   123963023.38407  23589380.400    96594546.30246

  23631725.060   124185521.81508  23631723.960    96767925.71345

  22586641.660   118693563.56308  22586639.420    92488482.78647

  21294832.940   111905083.33209  21294835.060    87198775.06949  21294834.820
  83565485.42309
  24195518.620   129565906.26707  24195523.140   100773487.01305

  19434355.100   103778368.35109  19434356.080    80716516.01709

  22734271.040   121186471.61408

  20109390.760   107420753.12308  20109392.100    83549465.52107

  21036756.980   112532442.25706  21036757.780    87525227.55007

  20648031.300   110414287.13205  20648033.980    85877793.16108

  24707518.180   132214947.94108  24707522.060   102833839.21706

 21 07 19 00 53 30.0000000  0 18G01G03G06G07G08G14G17G19G21G22G30R04
                                R09R10R16R19R20R21
  20927815.480   109976396.91209  20927818.100    85695893.06149  20927816.700
  82125226.62209
  22268539.280   117021946.13008  22268541.960    91185946.83749  22268541.620
  87386535.21709
  24169297.480   127010531.13406  24169300.880    98969261.13246  24169301.820
  94845545.18707
  21860795.260   114879236.71108  21860795.560    89516284.17848

  25023257.440   131498056.70407  25023261.920   102466009.51344  25023261.060
  98196574.96806
  21404146.000   112479556.39408  21404146.040    87646408.50348  21404148.740
  83994480.72009
  22292055.700   117145525.15709  22292055.260    91282219.32249

  23580175.900   123914644.91006  23580174.480    96556848.85745

  23649874.340   124280895.72408  23649873.040    96842243.02846

  22588188.560   118701693.60008  22588186.440    92494817.87147

  21300862.740   111936770.85109  21300865.140    87223466.62549  21300864.660
  83589148.16109
  24182675.440   129497133.00907  24182680.320   100719996.71905

  19426425.060   103736021.01909  19426425.760    80683579.18009

  22712222.500   121068940.39808

  20123711.440   107497252.69808  20123713.100    83608965.15607

  21051027.540   112608780.16006  21051028.380    87584601.43907

  20645266.040   110399500.26005  20645268.800    85866292.27908

  24692824.840   132136291.27607  24692828.700

 21 07 19 00 54  0.0000000  0 18G01G03G06G07G08G14G17G19G21G22G30R04
                                R09R10R16R19R20R21
  20942101.360   110051469.99909  20942104.040    85754391.55449  20942102.640
  82181287.67009
  22260212.400   116978188.90208  22260215.340    91151850.31948  22260215.060
  87353859.37909
  24150892.260   126913811.73808  24150895.880    98893895.41847  24150896.580
  94773319.68607
  21877371.000   114966342.72809  21877371.340    89584158.96649

  25033884.440   131553901.34807  25033888.840   102509524.70844  25033888.080
  98238276.96906
  21391461.840   112412900.38409  21391461.860    87594468.75748  21391464.620
  83944705.12609
  22289026.640   117129607.26609  22289026.060    91269815.78349

  23570985.860   123866352.44607  23570984.600    96519218.43946

  23668027.580   124376290.91908  23668026.400    96916576.88746

  22589831.080   118710325.04309  22589828.940    92501543.66947

  21306988.640   111968962.91009  21306991.120    87248551.31949  21306990.440
  83613187.65809
  24169849.940   129428451.68407  24169855.080   100666577.98606

  19418628.160   103694385.79409  19418628.780    80651196.23209

  22690214.480   120951625.49408

  20138145.680   107574358.50408  20138147.460    83668936.31107

  21065317.680   112685221.82106  21065318.380    87644056.04307

  20642583.400   110385157.77805  20642586.700    85855137.01808

  24678185.340   132057953.15408  24678188.900   102711743.56516

 21 07 19 00 54 30.0000000  0 18G01G03G06G07G08G14G17G19G21G22G30R04
                                R09R10R16R19R20R21
  20956456.460   110126906.53309  20956459.180    85813173.23848  20956457.800
  82237620.11109
  22251963.320   116934840.74808  22251966.560    91118072.54348  22251966.300
  87321489.01809
  24132529.220   126817313.93407  24132532.900    98818702.37247  24132533.420
  94701259.68707
  21893996.080   115053708.16308  21893996.360    89652235.88748

  25044499.980   131609686.21906  25044504.660   102552993.32844  25044503.600
  98279934.39406
  21378815.680   112346445.02708  21378815.900    87542685.35848  21378818.680
  83895079.36609
  22286004.840   117113727.16109  22286004.220    91257441.67349

  23561812.400   123818146.11906  23561811.140    96481655.11445

  23686184.540   124471705.98008  23686183.600    96990926.24345

  22591569.420   118719459.45608  22591567.020    92508661.40847

  21313210.500   112001658.55809  21313212.960    87274028.42949  21313212.180
  83637603.22009
  24157041.980   129359866.98106  24157047.100   100613234.38305

  19410965.340   103653466.16209  19410965.960    80619369.83509

  22668247.740   120834531.39708

  20152693.040   107652068.22408  20152695.020    83729377.15807

  21079626.540   112761764.75006  21079627.300    87703589.41107

  20639984.080   110371258.74105  20639987.500    85844326.66208

  24663598.240   131979894.46708

 21 07 19 00 55  0.0000000  0 18G01G03G06G07G08G14G17G19G21G22G30R04
                                R09R10R16R19R20R21
  20970880.140   110202702.63109  20970882.760    85872235.11649  20970881.280
  82294221.08609
  22243792.760   116891903.49009  22243795.820    91084614.94749  22243795.720
  87289425.49709
  24114208.840   126721038.75507  24114212.440    98743682.78847  24114212.860
  94629365.91907
  21910669.680   115141328.49109  21910669.880    89720511.42449

  25055103.820   131665410.61306  25055109.040   102596414.87645  25055107.680
  98321546.68806
  21366208.040   112280191.78409  21366208.380    87491059.45448  21366211.120
  83845604.53809
  22282989.680   117097882.89508  22282989.200    91245095.47348

  23552654.780   123770024.39806  23552654.120    96444157.62445

  23704344.580   124567137.89208  23704343.640    97065288.71445

  22593403.000   118729096.49208  22593400.820    92516170.76647

  21319527.540   112034855.05109  21319530.040    87299895.80349  21319529.240
  83662392.79509
  24144252.740   129291382.18507  24144258.260   100559968.47606

  19403436.780   103613263.95909  19403437.460    80588101.44709

  22646323.360   120717661.51808

  20167353.040   107730378.74908  20167355.100    83790285.32407

  21093953.400   112838405.19506  21093954.300    87763198.61907

  20637467.680   110357800.57705  20637470.840    85833859.21108

  24649066.880   131902111.90408  24649067.660   102590544.91205

 21 07 19 00 55 30.0000000  0 18G01G03G06G07G08G14G17G19G21G22G30R04
                                R09R10R16R19R20R21
  20985371.800   110278856.45108  20985374.340    85931575.72448  20985372.840
  82351089.15809
  22235701.100   116849380.76008  22235703.940    91051480.36348  22235704.060
  87257671.50409
  24095931.240   126624989.22108  24095934.860    98668838.98348  24095935.200
  94557640.62607
  21927391.520   115229201.86008  21927391.560    89788984.13249

  25065696.700   131721076.64606  25065701.760   102639790.90244  25065700.320
  98363115.42806
  21353639.720   112214144.10409  21353639.900    87439593.74048  21353642.660
  83796283.23209
  22279981.380   117082074.53708  22279981.140    91232777.26648

  23543513.360   123721987.57707  23543512.840    96406726.35846

  23722508.100   124662585.85308  23722506.840    97139663.71245

  22595332.680   118739237.73808  22595330.720    92524073.03847

  21325939.640   112068551.67509  21325942.160    87326152.89749  21325941.240
  83687555.83309
  24131483.280   129223002.28507  24131488.720   100506784.17605

  19396043.100   103573782.89009  19396043.800    80557393.93309

  22624441.900   120601020.91908

  20182125.280   107809288.26608  20182127.120    83851659.35107

  21108298.360   112915141.51006  21108299.520    87822882.35907

  20635033.360   110344782.46605  20635036.560    85823734.01508

  24634582.220   131824623.21607  24634589.240   102530275.71206

 21 07 19 00 56  0.0000000  0 18G01G03G06G07G08G14G17G19G21G22G30R04
                                R09R10R16R19R20R21
  20999930.120   110355360.56609  20999932.680    85991189.29849  20999931.180
  82408218.82909
  22227687.900   116807270.76009  22227690.680    91018667.38448  22227690.820
  87226225.74309
  24077695.900   126529162.63307  24077699.620    98594168.98047  24077699.900
  94486081.87307
  21944160.100   115317320.58009  21944159.940    89857648.01748

  25076278.060   131776680.81007  25076283.120   102683118.75244  25076281.440
  98404637.85906
  21341110.100   112148300.03108  21341110.140    87388286.66648  21341113.020
  83747113.95709
  22276978.940   117066296.80008  22276978.800    91220482.92448

  23534387.660   123674030.68306  23534386.800    96369357.41946

  23740673.140   124758043.26708  23740671.740    97214046.07645

  22597357.820   118749879.68208  22597355.860    92532365.46147

  21332445.740   112102742.11909  21332448.420    87352794.77849  21332447.400
  83713087.63009
  24118733.220   129154727.09407  24118738.600   100453681.31805

  19388784.000   103535021.10009  19388784.900    80527245.85809

  22602603.180   120484609.27608

  20197008.180   107888789.42708  20197009.920    83913493.55807

  21122659.900   112991965.75506  21122661.120    87882634.52507

  20632680.080   110332198.05606  20632683.040    85813946.16208

  24620154.120   131747416.28808  24620158.520   102470224.94903

 21 07 19 00 56 30.0000000  0 18G01G03G06G07G08G14G17G19G21G22G30R04
                                R09R10R16R19R20R21
  21014555.720   110432218.22309  21014558.220    86051078.36549  21014556.600
  82465612.51109
  22219754.800   116765582.28309  22219757.500    90986182.87149  22219757.600
  87195094.76509
  24059504.680   126433567.20308  24059508.440    98519679.08648  24059508.980
  94414695.72007
  21960975.860   115405687.89009  21960975.660    89926505.61649

  25086848.700   131832229.26207  25086853.580   102726403.16044  25086852.180
  98446118.79506
  21328620.740   112082668.10909  21328620.900    87337144.91948  21328623.760
  83698103.11409
  22273983.480   117050554.90008  22273983.220    91208216.51248

  23525277.980   123626159.08106  23525276.980    96332054.97946

  23758840.560   124853514.20108  23758839.260    97288438.95545

  22599479.640   118761028.88809  22599477.640    92541053.16546

  21339046.780   112137430.71509  21339049.380    87379824.83949  21339048.480
  83738991.44409
  24106004.780   129086566.87507  24106010.480   100400667.88406

  19381661.440   103496987.46709  19381662.460    80497664.14209

  22580809.300   120368436.47908

  20212002.440   107968886.00008  20212004.020    83975790.86607

  21137038.460   113068881.49206  21137039.740    87942457.85907

  20630408.860   110320051.49106  20630411.560    85804498.85608

  24605785.760   131670542.23107  24605786.580   102410414.70105

 21 07 19 00 57  0.0000000  0 18G01G03G06G07G08G14G17G19G21G22G30R04
                                R09R10R16R19R20R21
  21029247.520   110509423.96709  21029249.820    86111238.68149  21029248.380
  82523266.14309
  22211902.020   116724315.44609  22211904.440    90954026.90049  22211904.620
  87164278.63409
  24041357.620   126338202.16107  24041360.980    98445368.70547  24041361.440
  94343481.65407
  21977837.820   115494297.92009  21977837.580    89995552.33949

  25097408.540   131887720.84706  25097413.260   102769643.31345  25097411.820
  98487557.23206
  21316171.840   112017248.37008  21316171.900    87286168.50248  21316174.780
  83649250.71909
  22270994.240   117034845.50009  22270993.640    91195975.42149

  23516183.720   123578369.55706  23516182.980    96294816.44246

  23777009.540   124948993.84608  23777008.380    97362838.63445

  22601697.640   118772683.05909  22601695.460    92550134.34447

  21345741.820   112172613.13309  21345744.320    87407239.68249  21345743.520
  83765264.00009
  24093297.900   129018523.27707  24093303.460   100347745.19205

  19374675.180   103459681.97609  19374676.340    80468648.74309

  22559060.580   120252504.45608

  20227107.100   108049572.66808  20227108.680    84038547.12206

  21151433.280   113145883.37706  21151434.240    88002348.19606

  20628218.480   110308338.74805  20628221.320    85795388.94108

  24591459.580   131593910.88306  24591461.940

 21 07 19 00 57 30.0000000  0 18G01G03G06G07G08G14G17G19G21G22G30R04
                                R09R10R16R19R20R21
  21044004.540   110586973.11908  21044006.880    86171666.56148  21044005.560
  82581176.19109
  22204129.680   116683471.09209  22204131.880    90922200.14749  22204132.160
  87133777.99609
  24023254.320   126243067.69007  24023257.480    98371238.01547  24023257.420
  94272439.72207
  21994745.160   115583145.97909  21994744.740    90064784.55449

  25107957.260   131943154.26706  25107961.820   102812838.09143  25107960.600
  98528952.20206
  21303763.380   111952041.39609  21303763.420    87235357.87648  21303766.400
  83600557.20209
  22268010.720   117019165.77409  22268009.760    91183757.43549

  23507104.660   123530659.56107  23507103.980    96257639.84246

  23795179.760   125044478.80308  23795178.640    97437242.45145

  22604011.380   118784841.03309  22604009.100    92559608.09146

  21352530.240   112208285.69909  21352532.600    87435036.47649  21352531.760
  83791902.58409
  24080613.780   128950598.53808  24080619.040   100294914.90705

  19367825.580   103423105.40909  19367826.800    80440200.30209

  22537357.640   120136815.33608

  20242321.460   108130845.38508  20242323.060    84101759.20007

  21165843.100   113222966.56906  21165844.120    88062301.75007

  20626108.240   110297056.04705  20626111.400    85786613.51108

  24577190.560   131517564.93105  24577196.900   102291414.56013

 21 07 19 00 58  0.0000000  0 18G01G03G06G07G08G14G17G19G21G22G30R04
                                R09R10R16R19R20R21
  21058826.340   110664862.41908  21058828.860    86232359.50048  21058827.520
  82639340.26109
  22196438.100   116643051.49009  22196440.260    90890704.36849  22196440.460
  87103594.55608
  24005194.820   126148165.39108  24005198.340    98297288.19248  24005198.280
  94201571.16107
  22011697.060   115672228.51008  22011696.660    90134199.45648

  25118495.000   131998529.44707  25118499.800   102855987.50344  25118498.440
  98570303.71906
  21291395.720   111887049.36108  21291395.800    87184714.73248  21291399.060
  83552024.19409
  22265032.460   117003514.40509  22265031.380    91171561.56549

  23498041.000   123483028.30307  23498039.760    96220524.60745

  23813350.400   125139966.50708  23813349.320    97511648.41645

  22606420.880   118797503.32209  22606418.720    92569474.82047

  21359411.560   112244446.19409  21359413.620    87463213.46949  21359413.080
  83818905.54409
  24067951.780   128882796.54707  24067957.300   100242180.19205

  19361113.000   103387259.63709  19361114.200    80412320.22809

  22515700.760   120021372.82108

  20257645.040   108212700.74508  20257646.720    84165424.45707

  21180267.720   113300128.18006  21180268.860    88122316.29706

  20624078.160   110286201.12505  20624081.400    85778170.79408

  24562977.500   131441504.91505

 21 07 19 00 58 30.0000000  0 18G01G03G06G07G08G14G17G19G21G22G30R04
                                R09R10R16R19R20R21
  21073713.200   110743093.32608  21073715.780    86293318.62948  21073714.540
  82697759.40909
  22188828.600   116603063.59708  22188830.860    90859544.99148  22188830.840
  87073733.48909
  23987180.900   126053501.35007  23987184.460    98223524.08047  23987184.640
  94130880.54007
  22028693.880   115761546.88208  22028693.500    90203798.14848

  25129022.300   132053851.91706  25129027.360   102899095.85145  25129025.980
  98611615.84506
  21279070.320   111822279.13608  21279070.480    87134244.43348  21279073.740
  83503656.81909
  22262060.100   116987894.89208  22262059.120    91159390.50148

  23488993.060   123435479.07107  23488991.440    96183473.27146

  23831521.860   125235459.36907  23831520.940    97586058.40446

  22608927.300   118810674.25409  22608925.280    92579737.88047

  21366386.080   112281097.09209  21366388.060    87491772.60048  21366387.800
  83846274.69709
  24055314.640   128815126.04507  24055320.240   100189547.65205

  19354538.480   103352151.93909  19354539.720    80385014.24709

  22494091.940   119906185.56008

  20273078.120   108295140.88508  20273079.840    84229544.53007

  21194707.400   113377369.55406  21194708.340    88182392.92507

  20622128.600   110275776.62805  20622131.960    85770062.87508

  24548819.000   131365735.87406  24548821.800   102173342.06404

 21 07 19 00 59  0.0000000  0 18G01G03G06G07G08G14G17G19G21G22G30R04
                                R09R10R16R19R20R21
  21088663.520   110821657.77408  21088666.200    86354537.64748  21088664.820
  82756427.64409
  22181300.660   116563504.84908  22181303.120    90828720.00148  22181302.920
  87044192.88509
  23969211.580   125959072.41208  23969214.980    98149943.11448  23969215.240
  94060365.47107
  22045734.040   115851092.75508  22045733.620    90273574.09448

  25139538.900   132109117.14906  25139543.840   102942159.54644  25139542.700
  98652885.19806
  21266786.460   111757728.00708  21266786.820    87083944.84748  21266789.980
  83455453.06309
  22259092.640   116972301.19708  22259091.780    91147239.57248

  23479959.440   123388006.36007  23479957.660    96146481.59246

  23849693.100   125330950.73407  23849692.420    97660467.20046

  22611529.520   118824349.25209  22611527.520    92590393.72047

  21373452.620   112318231.34009  21373454.360    87520708.36349  21373454.420
  83874004.80409
  24042701.960   128747585.90108  24042708.000   100137016.51105

  19348101.640   103317779.34009  19348102.800    80358279.98709

  22472531.120   119791252.61008

  20288619.060   108378157.71408  20288620.820    84294113.12307

  21209160.520   113454682.86106  21209161.160    88242525.44107

  20620258.100   110265775.25105  20620261.520    85762284.02608

  24534714.040   131290253.19107  24534718.180   102114633.29006

 21 07 19 00 59 30.0000000  0 18G01G03G06G07G08G14G17G19G21G22G30R04
                                R09R10R16R19R20R21
  21103677.480   110900556.65909  21103680.240    86416017.27549  21103678.880
  82815345.61909
  22173855.540   116524381.59608  22173858.280    90798234.35748  22173858.000
  87014977.49109
  23951288.240   125864884.19308  23951291.480    98076549.74047  23951291.520
  93990030.18407
  22062817.520   115940866.99309  22062817.120    90343527.98849

  25150045.820   132164330.09707  25150050.600   102985182.53344  25150049.480
  98694115.52906
  21254545.240   111693402.28208  21254546.000    87033820.94048  21254549.120
  83407417.64209
  22256130.680   116956736.15509  22256129.880    91135110.95849

  23470941.000   123340613.52807  23470939.160    96109552.18246

  23867864.440   125426441.53408  23867863.920    97734875.55645

  22614228.520   118838532.54309  22614226.460    92601445.64547

  21380611.440   112355850.79409  21380613.060    87550022.21149  21380613.340
  83902097.24509
  24030115.320   128680183.85107  24030120.180   100084592.80005

  19341803.760   103284148.47609  19341804.840    80332122.64309

  22451019.460   119676582.02408

  20304268.120   108461751.83108  20304269.800    84359130.74907

  21223627.080   113532069.07606  21223627.640    88302714.69307

  20618467.400   110256199.20405  20618470.620    85754836.00208

  24520662.760   131215060.65807  24520667.300

 21 07 19 01 00  0.0000000  0 18G01G03G06G07G08G14G17G19G21G22G30R04
                                R09R10R16R19R20R21
  21118754.080   110979785.10808  21118756.760    86477753.71648  21118755.640
  82874509.68909
  22166493.480   116485694.46108  22166496.500    90768088.57148  22166496.140
  86986087.77209
  23933410.460   125770936.63707  23933413.840    98003343.90647  23933413.820
  93919874.58407
  22079943.540   116030864.28409  22079943.060    90413655.69249

  25160542.400   132219489.00606  25160546.880   103028163.39144  25160545.980
  98735305.55805
  21242347.460   111629302.56809  21242348.140    86983873.10748  21242351.380
  83359550.97309
  22253173.580   116941197.04209  22253172.960    91123002.54749

  23461937.200   123293297.48307  23461935.020    96072682.60845

  23886035.160   125521928.43408  23886034.580    97809280.89445

  22617023.840   118853222.66609  22617021.840    92612892.48247

  21387861.680   112393951.60109  21387863.460    87579711.14149  21387863.860
  83930549.12309
  24017555.080   128612922.39707  24017559.240   100032278.45704

  19335644.780   103251259.43609  19335645.820    80306542.26109

  22429557.100   119562175.69608

  20320024.400   108545918.79908  20320025.980    84424593.90706

  21238106.540   113609523.28406  21238106.940    88362956.84006

  20616755.320   110247044.09805  20616758.720    85747715.36608

  24506666.220   131140157.24109

 21 07 19 01 00 30.0000000  0 18G01G03G06G07G08G14G17G19G21G22G30R04
                                R09R10R16R19R20R21
  21133892.620   111059338.49908  21133895.360    86539743.33348  21133894.160
  82933916.41509
  22159214.740   116447444.26708  22159217.780    90738283.23148  22159217.520
  86957524.33309
  23915578.600   125677229.86207  23915581.820    97930325.67847  23915582.140
  93849898.80408
  22097111.080   116121079.71909  22097110.440    90483953.38449

  25171028.220   132274593.36106  25171032.800   103071101.77845  25171032.380
  98776454.80106
  21230193.080   111565429.59308  21230193.460    86934101.94448  21230196.720
  83311853.61909
  22250220.960   116925681.20509  22250220.440    91110912.29349

  23452947.420   123246056.01207  23452945.460    96035871.15246

  23904204.380   125617407.62007  23904203.840    97883680.21146

  22619915.480   118868418.25809  22619913.360    92624733.20347

  21395203.160   112432530.04609  21395204.700    87609772.25749  21395205.240
  83959357.69609
  24005021.380   128545803.92708  24005025.200    99980075.25605

  19329624.600   103219112.83909  19329625.760    80281539.34509

  22408144.920   119448036.29608

  20335887.180   108630654.05508  20335888.500    84490499.06606

  21252597.860   113687041.15506  21252598.000    88423248.50706

  20615121.360   110238306.69805  20615124.740    85740919.62508

  24492722.780   131065541.62908  24492727.160   101939839.66715

 21 07 19 01 01  0.0000000  0 18G01G03G06G07G08G14G17G19G21G22G30R04
                                R09R10R16R19R20R21
  21149092.820   111139216.25409  21149095.600    86601985.71749  21149094.300
  82993565.36609
  22152019.820   116409635.85009  22152023.000    90708822.16349  22152022.840
  86929290.80809
  23897793.240   125583768.06008  23897796.480    97857498.36348  23897797.240
  93780105.97107
  22114319.880   116211512.71209  22114319.260    90554420.58949

  25181504.220   132329646.23706  25181509.340   103113999.97345  25181508.620
  98817565.50706
  21218082.600   111501788.19909  21218082.960    86884511.25648  21218086.120
  83264329.19809
  22247272.920   116910190.05409  22247272.580    91098841.27949

  23443972.020   123198890.92908  23443970.180    95999119.17446

  23922372.200   125712879.64108  23922371.740    97958073.95245

  22622903.680   118884121.95909  22622901.480    92636969.85647

  21402635.420   112471586.47109  21402636.860    87640205.81649  21402637.500
  83988523.18709
  23992515.400   128478834.90708  23992519.020    99927988.38504

  19323744.620   103187713.61709  19323745.620    80257117.71008

  22386783.900   119334170.23908

  20351856.200   108715957.07408  20351857.280    84556845.83406

  21267100.720   113764622.26506  21267100.900    88483589.32206

  20613565.700   110229987.23705  20613568.880    85734448.94408

  24478833.780   130991216.77808  24478835.780   101882031.20605

 21 07 19 01 01 30.0000000  0 19G01G03G06G07G08G14G17G19G21G22G30R04
                                R05R09R10R16R19R20R21
  21164354.460   111219416.61708  21164357.240    86664479.48848  21164355.820
  83053455.21409
  22144909.660   116372272.91008  22144913.000    90679708.18448  22144912.880
  86901389.90409
  23880055.020   125490554.24107  23880058.620    97784864.25547  23880059.180
  93710498.27807
  22131569.500   116302161.07108  22131569.240    90625055.62448

  25191970.640   132384648.96106  25191975.800   103156859.14546  25191975.280
  98858638.86906
  21206016.900   111438382.02608  21206017.200    86835103.86048  21206020.360
  83216980.44509
  22244329.840   116894724.00208  22244329.480    91086789.80949

  23435011.180   123151802.99207  23435009.640    95962427.29346

  23940538.600   125808343.60908  23940537.740    98032461.42046

  22625988.900   118900335.40708  22625986.820    92649603.69548

  21410158.360   112511120.02409  21410159.960    87671011.17049  21410160.520
  84018044.98409
  23980038.020   128412020.93307  23980041.680    99876022.01605

  24658369.160   131813104.53807  24658372.980   102521317.46204

  19318005.120   103157065.08209  19318006.120    80233279.95609

  22365475.300   119220582.55508

  20367931.200   108801826.31808  20367932.320    84623632.99407

  21281615.100   113842265.05606  21281615.580    88543978.12406

  20612088.060   110222085.00705  20612091.260    85728302.76708

  24464999.340   130917184.19908  24464999.200   101824447.41503

 21 07 19 01 02  0.0000000  0 19G01G03G06G07G08G14G17G19G21G22G30R04
                                R05R09R10R16R19R20R21
  21179676.600   111299934.30709  21179679.320    86727220.50249  21179677.740
  83113582.02509
  22137884.540   116335355.51409  22137888.000    90650941.39649  22137887.740
  86873821.73209
  23862363.940   125397587.75807  23862367.660    97712422.90147  23862368.180
  93641075.32608
  22148859.300   116393019.81109  22148859.380    90695854.57549

  25202427.540   132439600.59406  25202432.960   103199678.53144  25202432.300
  98899674.04706
  21193996.040   111375211.23709  21193996.200    86785879.86548  21193999.260
  83169807.44109
  22241390.960   116879279.77309  22241390.380    91074755.33949

  23426064.700   123104788.76707  23426063.180    95925792.83846

  23958702.560   125903795.15908  23958701.180    98106839.23345

  22629170.780   118917056.46209  22629168.520    92662633.07847

  21417771.200   112551126.32509  21417772.980    87702184.90349  21417773.340
  84047919.79609
  23967590.020   128345363.50207  23967593.960    99824177.45605

  24644140.720   131737050.95005  24644145.780   102462164.64203

  19312406.000   103127166.71609  19312407.060    80210025.66309

  22344218.960   119107275.43608

  20384111.280   108888256.39108  20384112.520    84690856.34107

  21296140.020   113919964.32206  21296140.840    88604410.86806

  20610687.700   110214595.50505  20610690.780    85722477.61808

  24451219.420   130843442.03407  24451222.560   101767092.30606

 21 07 19 01 02 30.0000000  0 19G01G03G06G07G08G14G17G19G21G22G30R04
                                R05R09R10R16R19R20R21
  21195058.300   111380765.21308  21195060.940    86790205.60548  21195059.460
  83173942.72909
  22130944.520   116298884.93208  22130948.040    90622522.77149  22130947.780
  86846587.22809
  23844720.160   125304869.32808  23844724.100    97640174.82248  23844724.400
  93571837.57307
  22166188.380   116484084.58609  22166188.560    90766814.09349

  25212874.880   132494500.23906  25212880.120   103242457.33843  25212879.700
  98940670.41305
  21182020.340   111312277.12409  21182020.260    86736840.29448  21182023.400
  83122811.19809
  22238455.940   116863855.41109  22238455.340    91062736.35249

  23417131.900   123057846.39407  23417130.400    95889214.41147

  23976863.260   125999231.39507  23976862.060    98181205.08745

  22632449.160   118934284.05009  22632446.800    92676057.17547

  21425473.320   112591602.14009  21425475.400    87733724.48949  21425475.520
  84078145.23409
  23955171.920   128278865.69508  23955175.980    99772457.07305

  24629859.320   131660710.56906  24629865.120   102402788.86703

  19306947.760   103098019.88009  19306948.760    80187355.88309

  22323015.720   118994251.72008

  20400395.700   108975243.49908  20400396.820    84758512.94506

  21310674.620   113997716.45806  21310675.680    88664884.73306

  20609363.780   110207515.64005  20609366.780    85716971.08308

  24437492.820   130769989.43406  24437494.720   101709962.45405

 21 07 19 01 03  0.0000000  0 19G01G03G06G07G08G14G17G19G21G22G30R04
                                R05R09R10R16R19R20R21
  21210499.560   111461908.05609  21210502.020    86853433.77449  21210500.400
  83234536.39909
  22124090.480   116262865.36009  22124093.640    90594455.58349  22124093.580
  86819689.50209
  23827124.180   125212402.41508  23827128.160    97568122.72948  23827128.620
  93502787.66208
  22183556.360   116575353.76909  22183556.580    90837932.88149

  25223312.920   132549350.78505  25223317.740   103285197.93244  25223317.520
  98981630.12705
  21170090.320   111249583.95709  21170090.180    86687988.48048  21170093.360
  83075994.86409
  22235524.720   116848451.84309  22235524.240    91050733.56849

  23408212.860   123010976.95908  23408211.520    95852692.81646

  23995020.880   126094651.79607  23995019.920    98255558.58645

  22635824.180   118952020.59108  22635821.980    92689877.83547

  21433264.580   112632547.11409  21433267.120    87765629.65349  21433267.080
  84108721.02509
  23942784.480   128212533.59607  23942789.180    99720865.56805

  24615525.560   131584087.10005  24615531.800   102343192.66503

  19301631.040   103069628.67509  19301631.940    80165273.82709

  22301866.780   118881517.30708

  20416783.980   109062786.00708  20416785.020    84826601.54007

  21325219.100   114075520.24406  21325220.360    88725398.74106

  20608116.380   110200845.03105  20608119.320    85711782.85808

  24423820.880   130696828.84108  24423823.140   101653059.96504

 21 07 19 01 03 30.0000000  0 19G01G03G06G07G08G14G17G19G21G22G30R04
                                R05R09R10R16R19R20R21
  21225999.260   111543358.56709  21226001.480    86916901.68249  21226000.040
  83295359.80309
  22117322.400   116227297.77509  22117325.320    90566740.58149  22117325.260
  86793129.29209
  23809576.300   125120187.39408  23809580.000    97496266.88348  23809580.620
  93433925.83108
  22200962.280   116666822.56208  22200962.580    90909207.23248

  25233741.780   132604151.35905  25233745.860   103327899.54344  25233745.920
  99022552.55404
  21158206.260   111187132.77709  21158205.920    86639325.22048  21158209.320
  83029359.24609
  22232596.880   116833066.47608  22232596.460    91038744.98248

  23399307.400   122964178.33007  23399306.060    95816226.42446

  24013174.820   126190053.03707  24013174.800    98329897.17045

  22639295.800   118970264.23209  22639293.740    92704093.63947

  21441144.620   112673957.68409  21441147.400    87797897.62249  21441147.060
  84139644.49109
  23930428.720   128146369.66807  23930433.800    99669404.88205

  24601139.140   131507182.68706  24601145.220   102283378.11905

  19296455.680   103041993.26509  19296456.800    80143779.61909

  22280772.500   118769074.54208

  20433275.300   109150879.66208  20433276.460    84895118.78307

  21339772.920   114153371.85906  21339774.120    88785949.96807

  20606944.740   110194580.19205  20606947.680    85706910.20608

  24410203.540   130623958.95508  24410207.200   101596402.37805

 21 07 19 01 04  0.0000000  0 19G01G03G06G07G08G14G17G19G21G22G30R04
                                R05R09R10R16R19R20R21
  21241557.440   111625115.91009  21241559.300    86980608.68449  21241558.020
  83356412.32509
  22110641.040   116192186.62609  22110643.840    90539381.25549  22110643.720
  86766909.93609
  23792077.020   125028228.06508  23792080.640    97424610.29748  23792081.320
  93365254.94708
  22218406.020   116758490.12908  22218406.360    90980636.44648

  25244160.820                                   103370641.89113  25244165.420
  99063526.82204
  21146369.100   111124928.13408  21146368.680    86590854.07648  21146372.240
  82982907.74009
  22229672.620   116817700.58708  22229672.540    91026771.55448

  23390415.440   122917452.23107  23390414.180    95779816.54446

  24031325.420   126285435.40707  24031325.500    98404221.05045

  22642864.400   118989017.58508  22642862.340    92718706.65647

  21449113.680   112715833.86909  21449116.180    87830528.39949  21449115.700
  84170915.65209
  23918105.900   128080380.20608  23918110.180    99618079.90205

  24586701.000   131430002.32607  24586707.260   102223349.02105

  19291422.800   103015118.10509  19291423.940    80122876.70909

  22259734.340   118656930.11308

  20449869.700   109239523.79208  20449870.880    84964064.17607

  21354335.520   114231270.60906  21354336.680    88846537.84907

  20605848.900   110188721.34505  20605852.220    85702353.34308

  24396640.760   130551382.44308  24396642.280   101539953.82406

 21 07 19 01 04 30.0000000  0 18G01G03G06G07G14G17G19G21G22G30R04R05
                                R09R10R16R19R20R21
  21257172.580   111707173.95109  21257174.540    87044549.98448  21257173.300
  83417689.41409
  22104046.340   116157531.19109  22104049.040    90512377.02449  22104048.960
  86741030.88709
  23774626.120   124936523.14308  23774629.720    97353151.95348  23774630.520
  93296774.04408
  22235886.440   116850350.35908  22235886.840    91052215.78448

  21134578.600   111062969.46808  21134578.440    86542574.59648  21134581.840
  82936639.89009
  22226751.400   116802350.41508  22226751.320    91014810.38348

  23381536.660   122870794.64207  23381535.520    95743460.01446

  24049471.780   126380794.05007  24049471.700    98478526.43745

  22646529.660   119008277.62709  22646527.680    92733714.46447

  21457170.220   112758170.42709  21457172.640    87863517.90249  21457171.860
  84202530.57809
  23905815.240   128014566.40607  23905819.380    99566891.52605

  24572211.540   131352545.79806  24572217.180   102163105.02804

  19286532.080   102989002.03209  19286533.220    80102564.19709

  22238752.440   118545085.12908

  20466565.720   109328712.03208  20466566.920    85033432.77807

  21368905.740   114309210.51806  21368906.600    88907157.73006

  20604828.000   110183263.01605  20604831.600    85698107.97608

  24383132.520   130479096.47007  24383133.940   101483731.44504

 21 07 19 01 05  0.0000000  0 18G01G03G06G07G14G17G19G21G22G30R04R05
                                R09R10R16R19R20R21
  21272845.040   111789532.85609  21272846.760    87108725.73149  21272845.800
  83479191.17009
  22097539.260   116123336.90908  22097541.920    90485732.12448  22097541.980
  86715496.19609
  23757224.440   124845077.33807  23757228.100    97281895.49447  23757229.040
  93228486.62008
  22253403.580   116942403.06208  22253404.040    91123945.09648

  21122836.000   111001262.27508  21122836.060    86494491.05948  21122839.220
  82890559.83909
  22223833.640   116787018.02908  22223833.540    91002863.05548

  23372671.440   122824207.92708  23372670.500    95707158.72346

  24067613.640   126476130.12607  24067613.840    98552814.23145

  22650291.820   119028047.79808  22650289.900    92749119.77047

  21465314.220   112800968.22409  21465316.720    87896866.82849  21465315.980
  84234489.96609
  23893559.040   127948935.47208  23893562.880    99515845.40205

  24557671.160   131274819.42006  24557677.360   102102651.22604

  19281784.620   102963650.09509  19281785.660    80082846.02308

  22217828.040   118433546.62208

  20483363.700   109418444.49308  20483364.840    85103224.64906

  21383483.540   114387192.13706  21383484.480    88967810.07606

  20603882.040   110178206.03205  20603885.800    85694174.76908

  24369678.680   130407104.41107  24369681.500   101427737.67805

 21 07 19 01 05 30.0000000  0 18G01G03G06G07G14G17G19G21G22G30R04R05
                                R09R10R16R19R20R21
  21288574.060   111872189.21608  21288575.740    87173133.26548  21288574.800
  83540915.05209
  22091120.280   116089605.56108  22091123.020    90459447.97448  22091123.000
  86690307.22009
  23739872.060   124753891.93707  23739876.220    97210841.96547  23739876.920
  93160393.64408
  22270956.640   117034644.71008  22270956.980    91195821.65848

  21111141.680   110939808.56008  21111141.800    86446605.04648  21111144.940
  82844669.07509
  22220919.180   116771702.30708  22220919.000    90990928.72049

  23363819.600   122777691.00008  23363818.380    95670911.80946

  24085750.620   126571440.98807  24085750.880    98627082.39446

  22654150.980   119048327.29508  22654149.040    92764921.96547

  21473545.640   112844224.55909  21473548.000    87930573.05649  21473547.380
  84266791.75209
  23881337.600   127883490.86107  23881341.520    99464944.18405

  24543080.720   131196825.60808  24543086.760   102042004.37304

  19277180.560   102939063.72309  19277181.360    80063723.26909

  22196961.700   118322318.41308

  20500262.800   109508717.27008  20500264.020    85173436.77706

  21398068.680   114465212.51506  21398069.180    89028492.55706

  20603011.060   110173548.08305  20603014.660    85690551.92308

  24356280.140   130335406.14306  24356281.720   101371972.29505

 21 07 19 01 06  0.0000000  0 18G01G03G06G07G14G17G19G21G22G30R04R05
                                R09R10R16R19R20R21
  21304358.340   111955137.16109  21304360.280    87237768.00049  21304359.280
  83602856.66209
  22084789.480   116056336.61209  22084792.160    90433524.13249  22084792.100
  86665463.53809
  23722569.060   124662965.70807  23722573.520    97139990.37748  23722573.980
  93092494.19608
  22288544.540   117127068.95708  22288544.660    91267840.45648

  21099495.600   110878607.92109  21099495.720    86398916.24648  21099498.780
  82798967.30609
  22218007.100   116756399.36009  22218006.960    90979004.34449

  23354980.380   122731240.38508  23354978.880    95634716.56046

  24103882.000   126666722.03807  24103882.360    98701327.32045

  22658106.180   119069113.36508  22658104.500    92781118.88247

  21481863.360   112887934.35209  21481865.680    87964632.61049  21481865.100
  84299432.16009
  23869151.000   127818233.81308  23869155.340    99414188.88505

  24528440.640   131118564.24705  24528446.300   101981134.43004

  19272719.580   102915241.67709  19272720.380    80045195.00809

  22176153.820   118211401.56108

  20517262.160   109599525.10908  20517263.700    85244065.07206

  21412659.740   114543265.76206  21412660.660    89089200.60706

  20602213.800   110169284.00005  20602217.160    85687235.42108

  24342935.520   130263998.80206  24342937.580   101316433.33504

 21 07 19 01 06 30.0000000  0 18G01G03G06G07G14G17G19G21G22G30R04R05
                                R09R10R16R19R20R21
  21320198.080   112038375.39608  21320200.100    87302628.95248  21320199.040
  83665015.07109
  22078547.380   116023534.03708  22078550.220    90407963.69448  22078549.900
  86640968.12609
  23705316.600   124572302.05008  23705320.720    97069343.40548  23705321.380
  93024790.85608
  22306167.040   117219674.83509  22306167.000    91340000.81649

  21087898.520   110817664.56508  21087898.620    86351427.91448  21087901.660
  82753457.64709
  22215097.820   116741109.96908  22215097.480    90967090.53848

  23346154.100   122684856.78308  23346152.180    95598573.52946

  24122007.980   126761973.04807  24122008.160    98775548.83045

  22662158.380   119090408.05108  22662156.880    92797712.11147

  21490267.120   112932097.06109  21490269.520    87999045.10849  21490269.020
  84332410.79609
  23857000.880   127753170.35908  23857005.160    99363584.14505

  24513751.000   131040040.06608  24513756.500   101920057.09804

  19268402.440   102892187.66609  19268403.240    80027264.10109

  22155405.580   118100801.75908

  20534361.500   109690866.11908  20534362.960    85315108.03806

  21427256.960   114621351.25706  21427258.160    89149933.72406

  20601489.980   110165413.36405  20601493.360    85684224.95308

  24329645.400   130192884.86507  24329648.440   101261122.49005

 21 07 19 01 07  0.0000000  0 18G01G03G06G07G14G17G19G21G22G30R04R05
                                R09R10R16R19R20R21
  21336091.940   112121900.09708  21336094.340    87367713.09448  21336093.080
  83727387.37309
  22072394.280   115991199.12409  22072397.180    90382767.65349  22072396.760
  86616821.93409
  23688114.200   124481901.72908  23688118.260    96998901.59748  23688118.780
  92957284.13108
  22323823.260   117312457.79608  22323823.080    91412299.15448

  21076350.820   110756979.98608  21076350.720    86304141.21748  21076353.800
  82708141.24509
  22212190.660   116725832.31108  22212190.240    90955185.88348

  23337340.160   122638538.56408  23337338.160    95562481.43746

  24140127.980   126857191.40308  24140127.500    98849744.89245

  22666307.260   119112210.31508  22666305.880    92814700.84847

  21498756.400   112976709.50008  21498758.780    88033808.02648  21498758.520
  84365725.26509
  23844887.380   127688303.59108  23844891.700    99313132.39306

  24499012.960   130961255.49708  24499018.900   101858779.17604

  19264229.220   102869902.43209  19264230.040    80009931.13109

  22134717.780   117990522.58108

  20551559.800   109782735.70908  20551561.180    85386562.11407

  21441859.480   114699465.11006  21441860.700    89210688.90706

  20600839.240   110161933.00005  20600842.420    85681517.98708

  24316410.680   130122063.29307  24316413.100   101206039.06005

 21 07 19 01 07 30.0000000  0 18G01G03G06G07G14G17G19G21G22G30R04R05
                                R09R10R16R19R20R21
  21352040.560   112205710.05909  21352042.920    87433019.54949  21352041.740
  83789972.72609
  22066331.000   115959335.91709  22066333.760    90357939.19749  22066333.280
  86593027.99009
  23670962.640   124391768.23108  23670966.540    96928667.71448  23670966.820
  92889976.66408
  22341512.880   117405417.03808  22341512.620    91484734.86148

  21064853.000   110696558.49709  21064852.920    86257059.53748  21064855.900
  82663021.30609
  22209285.840   116710567.46909  22209285.280    90943291.19449

  23328538.860   122592287.00508  23328536.580    95526441.29846

  24158241.540   126952376.76207  24158240.640    98923915.28145

  22670553.440   119134522.30509  22670551.480    92832086.82847

  21507331.200   113021771.26409  21507333.680    88068921.08049  21507333.580
  84399375.26709
  23832811.500   127623639.45907  23832815.800    99262838.24106

  24484226.440   130882214.87204

  19260200.620   102848389.81809  19260201.460    79993199.09109

  22114091.200   117880569.98908

  20568856.780   109875133.17308  20568858.240    85458426.76907

  21456467.120   114777607.31906  21456468.260    89271466.16406

  20600261.500   110158842.63405  20600264.260    85679114.37708

  24303231.020   130051536.26508  24303234.220   101151184.82804

 21 07 19 01 08  0.0000000  0 18G01G03G06G07G14G17G19G21G22G30R04R05
                                R09R10R16R19R20R21
  21368042.560   112289801.54308  21368045.200    87498545.33948  21368044.060
  83852768.26209
  22060357.700   115927945.82009  22060360.440    90333479.38749  22060359.880
  86569587.33209
  23653861.900   124301902.29508  23653865.580    96858642.32248  23653865.660
  92822868.98508
  22359235.060   117498547.88808  22359234.760    91557304.28948

  21053405.260   110636401.70708  21053405.420    86210184.12948  21053408.440
  82618099.03509
  22206383.120   116695313.81908  22206382.600    90931405.24349

  23319749.820   122546100.74008  23319747.340    95490452.03146

  24176348.040   127047526.60208  24176347.300    98998057.96245

  22674896.220   119157342.59909  22674893.920    92849868.85347

  21515991.020   113067279.14109  21515993.540    88104381.74549  21515993.580
  84433358.40209
  23820774.240   127559181.31908  23820778.420    99212704.28905

  24469394.460   130802935.48009  24469400.840   101735630.45806

  19256316.740   102827650.49709  19256317.700    79977068.49609

  22093526.420   117770947.18509

  20586251.740   109968054.34408  20586253.460    85530698.74107

  21471079.420   114855773.58306  21471080.440    89332262.09806

  20599756.200   110156138.89206  20599758.680    85677011.50008

  24290106.400   129981302.92908  24290109.260   101096558.82905

 21 07 19 01 08 30.0000000  0 18G01G03G06G07G14G17G19G21G22G30R04R05
                                R09R10R16R19R20R21
  21384097.660   112374172.52808  21384100.600    87564288.94448  21384099.380
  83915772.54509
  22054475.180   115897032.00408  22054477.780    90309390.71248  22054477.280
  86546502.36209
  23636812.820   124212306.56008  23636816.180    96788827.48048  23636815.800
  92755963.10808
  22376989.360   117591848.49908  22376989.420    91630005.99748

  21042008.740   110576513.14208  21042008.980    86163517.70648  21042012.160
  82573377.06309
  22203482.480   116680071.59708  22203482.120    90919528.20348

  23310973.200   122499979.80608  23310970.780    95454513.69646

  24194447.380   127142639.87207  24194447.100    99072172.13145

  22679335.800   119180672.12608  22679333.400    92868047.70447

  21524735.440   113113231.89608  21524738.200    88140189.06648  21524738.280
  84467673.75209
  23808776.780   127494934.30607  23808780.620    99162734.51905

  24454513.800   130723392.56908

  19252578.100   102807687.38009  19252579.120    79961541.61909

  22073024.220   117661658.92508

  20603744.340   110061497.38108  20603746.180    85603376.62306

  21485695.940   114933962.69006  21485697.300    89393075.82806

  20599322.940   110153821.15206  20599325.180    85675208.80908

  24277036.900   129911364.70207  24277039.260   101042162.35904

 21 07 19 01 09  0.0000000  0 18G01G03G06G07G14G17G19G21G22G30R04R05
                                R09R10R16R19R20R21
  21400205.240   112458819.03908  21400208.280    87630247.23848  21400207.060
  83978982.57309
  22048683.300   115866595.58809  22048686.000    90285674.03049  22048685.760
  86523773.88409
  23619815.080   124122981.60108  23619818.260    96719223.61448  23619817.700
  92689259.41907
  22394775.300   117685314.66208  22394775.680    91702836.69548

  21030663.440   110516894.16808  21030663.780    86117061.36948  21030667.160
  82528856.39109
  22200583.860   116664838.79409  22200583.220    90907658.49949

  23302208.760   122453922.49208  23302206.360    95418624.94946

  24212539.460   127237713.95307  24212538.880    99146255.78745

  22683871.900   119204509.86309  22683869.300    92886622.54147

  21533564.120   113159626.07908  21533566.860    88176340.35548  21533566.800
  84502318.72709
  23796818.660   127430901.32808  23796822.500    99112931.19605

  24439584.260   130643663.51708  24439595.160   101611690.91604

  19248984.960   102788500.67209  19248986.120    79946618.61509

  22052585.380   117552708.91308

  20621333.760   110155457.46108  20621335.720    85676456.64806

  21500316.340   115012171.11506  21500318.080    89453904.59106

  20598961.100   110151885.73105  20598963.120    85673703.50908

  24264022.140   129841720.63007  24264024.680   100987994.85604

 21 07 19 01 09 30.0000000  0 18G01G03G06G07G14G17G19G21G22G30R04R05
                                R09R10R16R19R20R21
  21416364.460   112543736.27108  21416367.460    87696416.47348  21416366.260
  84042394.75809
  22042982.220   115836636.90108  22042984.960    90262329.60548  22042985.000
  86501402.14009
  23602868.480   124033927.20008  23602871.740    96649830.56848  23602871.060
  92622757.74208
  22412592.060   117778941.36208  22412592.360    91775792.49948

  21019369.540   110457545.39008  21019370.000    86070815.56648  21019373.480
  82484537.49609
  22197686.660   116649612.85409  22197685.900    90895794.10649

  23293455.920   122407926.59008  23293453.540    95382784.03846

  24230623.120   127332745.08407  24230622.200    99220305.96845

  22688504.380   119228853.99909  22688501.680    92905591.96547

  21542476.100   113206457.55409  21542478.720    88212832.40149  21542478.440
  84537290.27009
  23784901.220   127367084.57508  23784904.920    99063296.05005

  24424611.020   130563541.06307  24424619.840   101549432.99205

  19245537.100   102770090.25909  19245538.380    79932299.40509

  22032210.260   117444098.94508

  20639019.100   110249929.62408  20639021.060    85749934.93506

  21514939.340   115090394.39606  21514941.000    89514744.88506

  20598669.860   110150328.32905  20598672.100    85672492.20708

  24251062.020   129772368.98507  24251064.440   100934054.65706

 21 07 19 01 10  0.0000000  0 18G01G03G06G07G14G17G19G21G22G30R04R05
                                R09R10R16R19R20R21
  21432575.280   112628924.35108  21432578.240    87762796.77848  21432577.080
  84106009.20609
  22037373.020   115807161.13109  22037375.760    90239361.48749  22037375.980
  86479391.03109
  23585974.100   123945148.10008  23585977.700    96580652.03248  23585977.000
  92556461.64308
  22430439.440   117872728.72808  22430439.600    91848873.49548

  21008128.480   110398472.45108  21008128.860    86024784.70748  21008132.240
  82440424.58109
  22194791.080   116634396.01908  22194790.360    90883936.83648

  23284715.000   122361994.21208  23284712.920    95346992.61546

  24248698.960   127427734.53507  24248697.840    99294323.65245

  22693233.900   119253707.52608  22693231.200    92924958.33546

  21551471.440   113253727.03709  21551473.780    88249665.74649  21551473.580
  84572588.89009
  23773025.660   127303491.45008  23773029.680    99013834.85105

  24409594.020   130483266.07606  24409600.500   101487006.96304

  19242235.540   102752460.59809  19242236.760    79918587.43908

  22011900.540   117335836.76008

  20656800.380   110344913.50708  20656802.500    85823811.25506

  21529565.600   115168633.44106  21529566.860    89575597.43606

  20598449.580   110149150.07505  20598451.960    85671575.80508

  24238157.600   129703313.09606  24238160.000   100880344.58905

 21 07 19 01 10 30.0000000  0 18G01G03G06G07G14G17G19G21G22G30R04R05
                                R09R10R16R19R20R21
  21448836.480   112714379.05208  21448839.840    87829384.82748  21448838.580
  84169822.75409
  22031855.820   115778169.09809  22031858.680    90216770.30249  22031858.920
  86457741.15509
  23569132.300   123856644.50808  23569135.840    96511688.21348  23569135.840
  92490371.30108
  22448316.440   117966672.14608  22448316.460    91922076.07648

  20996940.080   110339676.44708  20996940.540    85978969.64548  20996943.640
  82396518.48209
  22191896.700   116619186.29908  22191896.160    90872085.11448

  23275985.920   122316123.23108  23275983.960    95311249.05547

  24266766.560   127522679.28408  24266765.240    99368306.50445

  22698060.020   119279068.89809  22698057.280    92944720.42446

  21560549.620   113301430.83609  21560551.340    88286837.51249  21560551.360
  84608211.83109
  23761192.440   127240124.77308  23761196.300    98964549.77405

  24394532.520   130402753.12508  24394540.520   101424385.91804

  19239080.320   102735612.07809  19239081.600    79905483.03609

  21991656.560   117227925.02408

  20674676.660   110440404.88408  20674678.720    85898082.28007

  21544193.840   115246884.26005  21544195.160    89636459.17806

  20598299.200   110148347.35005  20598301.920    85670951.46808

  24225307.760   129634551.81207  24225310.640   100826863.64905

 21 07 19 01 11  0.0000000  0 18G01G03G06G07G14G17G19G21G22G30R04R05
                                R09R10R16R19R20R21
  21465148.140   112800096.25808  21465151.160    87896177.45548  21465149.860
  84233832.33509
  22026431.160   115749661.77609  22026433.940    90194556.81549  22026434.060
  86436453.22809
  23552343.020   123768416.86408  23552346.400    96442939.39348  23552347.100
  92424487.02308
  22466222.260   118060767.11708  22466222.280    91995396.76348

  20985804.500   110281158.69008  20985804.940    85933371.40348  20985808.020
  82352820.16309
  22189003.580   116603981.71309  22189002.780    90860237.39349

  23267268.300   122270312.00708  23267266.520    95275552.05546

  24284824.940   127617576.35107  24284824.000    99442252.23445

  22702982.640   119304936.77609  22702979.840    92964877.21646

  21569709.560   113349565.38109  21569711.140    88324344.94049  21569711.060
  84644156.43909
  23749401.760   127176987.39008  23749405.660    98915443.03305

  24379427.140   130322004.61406  24379435.780   101361581.46204

  19236071.600   102719544.98509  19236072.740    79892986.41209

  21971478.820   117120366.32908

  20692647.040   110536399.06508  20692649.100    85972744.37907

  21558823.480   115325143.29306  21558824.780    89697327.28606

  20598218.520   110147916.76805  20598221.420    85670616.57108

  24212513.000   129566084.03007  24212515.940   100773610.98205

 21 07 19 01 11 30.0000000  0 18G01G03G06G07G14G17G19G21G22G30R04R05
                                R09R10R16R19R20R21
  21481509.400   112886075.54608  21481512.300    87963174.25648  21481511.280
  84298037.58809
  22021099.620   115721643.69209  22021102.200    90172724.54449  22021102.160
  86415530.62509
  23535607.200   123680469.24708  23535610.340    96374408.78748  23535611.240
  92358811.86008
  22484156.720   118155013.04009  22484156.840    92068835.05549

  20974723.180   110222924.21309  20974723.120    85887993.87848  20974726.380
  82309333.37609
  22186111.580   116588783.92909  22186110.660    90848394.94249

  23258562.200   122224562.09408  23258560.740    95239902.80747

  24302874.100   127712426.20207  24302873.740    99516161.14744

  22708001.740   119331313.56209  22707999.020    92985430.52546

  21578951.540   113398130.81609  21578952.880    88362188.11449  21578952.860
  84680422.81409
  23737655.480   127114085.99208  23737659.200    98866519.88405

  24364278.940   130241026.33406  24364287.860   101298598.32205

  19233209.920   102704263.10009  19233211.020    79881100.49209

  21951368.760   117013167.78008

  20710711.280   110632895.21408  20710713.440    86047796.90007

  21573454.300   115403410.33605  21573456.140    89758201.60906

  20598207.220   110147858.37705  20598210.460    85670571.16208

  24199773.660   129497912.40608  24199776.180   100720588.61405

 21 07 19 01 12  0.0000000  0 18G01G03G06G07G14G17G19G21G22G30R04R05
                                R09R10R16R19R20R21
  21497919.500   112972309.86108  21497922.200    88030369.80548  21497921.060
  84362433.33109
  22015860.660   115694112.87209  22015863.200    90151271.96349  22015863.200
  86394971.90709
  23518924.060   123592799.20908  23518927.160    96306094.45747  23518928.160
  92293343.94708
  22502118.700   118249402.94408  22502118.700    92142385.56448

  20963695.160   110164971.41308  20963694.980    85842835.84648  20963698.160
  82266056.94909
  22183219.940   116573588.43208  22183219.140    90836554.30348

  23249867.000   122178869.04008  23249865.780    95204297.88347

  24320913.180   127807223.29007  24320913.180    99590028.95545

  22713117.320   119358194.92309  22713114.320    93006377.05147

  21588274.180   113447120.68209  21588275.380    88400362.00349  21588275.280
  84717006.12409
  23725953.180   127051420.68008  23725956.760    98817780.32806

  24349087.600   130159817.14408  24349095.680   101235435.63605

  19230494.640   102689763.84609  19230495.720    79869823.29009

  21931326.240   116906329.74708

  20728868.080   110729885.80008  20728870.400    86123233.96807

  21588086.020   115481679.06506  21588087.740    89819077.26607

  20598264.320   110148166.00205  20598268.000    85670810.42208

  24187088.540   129430032.82308  24187091.360   100667793.45305

 21 07 19 01 12 30.0000000  0 18G01G03G06G07G14G17G19G21G22G30R04R05
                                R09R10R16R19R20R21
  21514378.160   113058800.79508  21514381.160    88097765.31248  21514379.800
  84427020.67209
  22010715.520   115667075.79609  22010718.320    90130204.12149  22010718.280
  86374781.88909
  23502294.700   123505412.76008  23502298.000    96238001.10548  23502298.900
  92228087.82608
  22520108.120   118343937.91608  22520108.200    92216049.11748

  20952722.040   110107307.21609  20952722.100    85797902.71948  20952724.900
  82222996.00809
  22180329.180   116558398.48908  22180328.580    90824717.97748

  23241183.280   122133236.45408  23241182.260    95168740.04647

  24338943.000   127901970.33907  24338943.000    99663857.75945

  22718329.480   119385585.03209  22718326.600    93027719.98147

  21597677.740   113496536.96309  21597679.060    88438868.16749  21597678.800
  84753907.85909
  23714296.360   126988999.93708  23714300.260    98769230.96705

  24333854.280   130078384.82606  24333861.280   101172099.39304

  19227926.960   102676052.82109  19227927.940    79859159.15909

  21911352.920   116799860.39008

  20747117.920   110827371.97308  20747119.880    86199056.49106

  21602718.520   115559951.25506  21602719.700    89879955.60906

  20598390.520   110148841.54005  20598394.320    85671335.84008

  24174459.420   129362449.97308  24174461.540   100615229.06205

 21 07 19 01 13  0.0000000  0 18G01G03G06G07G14G17G19G21G22G30R04R05
                                R09R10R16R19R20R21
  21530884.460   113145542.23208  21530887.800    88165356.01348  21530886.020
  84491795.11109
  22005664.260   115640531.31109  22005667.140    90109520.09949  22005667.020
  86354959.71709
  23485719.320   123418308.22108  23485722.600    96170127.43548  23485723.300
  92163042.23408
  22538124.000   118438612.17008  22538124.140    92289821.17948

  20941803.680   110049930.93608  20941803.820    85753193.92648  20941806.660
  82180150.09509
  22177438.820   116543210.22508  22177438.440    90812882.97748

  23232510.620   122087660.47908  23232509.400    95133226.32347

  24356961.960   127996662.00307  24356962.380    99737643.40745

  22723637.820   119413480.54709  22723635.160    93049456.73247

  21607161.420   113546374.11109  21607162.860    88477702.28049  21607162.400
  84791123.87809
  23702685.600   126926824.57108  23702689.240    98720872.45405

  24318579.520   129996729.75708  24318585.060   101108589.83605

  19225506.580   102663128.28209  19225507.580    79849106.72909

  21891448.840   116693760.58708

  20765459.320   110925347.62008  20765461.100    86275259.72806

  21617350.380   115638221.55005  21617351.180    89940832.49506

  20598584.760   110149880.05505  20598588.560    85672143.55908

  24161884.680   129295160.59608  24161887.280   100562892.92105

 21 07 19 01 13 30.0000000  0 18G01G03G06G07G14G17G19G21G22G30R04R05
                                R09R10R16R19R20R21
  21547437.940   113232532.48308  21547441.600    88233140.59048  21547439.620
  84556755.32509
  22000707.400   115614482.61509  22000710.240    90089222.41248  22000710.020
  86335507.75909
  23469198.200   123331488.32508  23469201.500    96102475.58048  23469201.960
  92098209.20008
  22556165.900   118533423.22608  22556166.020    92363699.82548

  20930940.700   109992846.21909  20930940.860    85708712.33248  20930943.840
  82137521.89709
  22174549.040   116528024.14509  22174548.540    90801049.67649

  23223848.940   122042141.87208  23223847.520    95097757.30847

  24374970.620   128091298.11107  24374971.240    99811385.78445

  22729042.340   119441882.50609  22729039.860    93071588.12447

  21616725.020   113596630.81109  21616726.420    88516863.32049  21616726.040
  84828653.19809
  23691121.520   126864900.12008  23691125.300    98672709.10805

  24303263.900   129914856.24807  24303269.240   101044910.51504

  19223234.040   102650992.63909  19223234.960    79839667.88609

  21871615.180   116588035.77608

  20783891.880   111023810.61108  20783893.680    86351842.00106

  21631981.620   115716488.63706  21631982.620    90001706.87906

  20598846.740   110151279.76606  20598850.320    85673232.21908

  24149365.380   129228166.01108  24149367.600   100510786.05105

 21 07 19 01 14  0.0000000  0 18G01G03G06G07G14G17G19G21G22G30R04R05
                                R09R10R16R19R20R21
  21564038.160   113319766.52708  21564041.660    88301115.14448  21564039.760
  84621897.60609
  21995845.020   115588929.66109  21995847.600    90069311.02348  21995847.420
  86316426.01309
  23452731.220   123244952.56508  23452734.420    96035045.12048  23452734.880
  92033588.37408
  22574232.940   118628366.20608  22574233.120    92437681.28948

  20920133.580   109936053.55009  20920133.440    85664458.29548  20920136.560
  82095111.78309
  22171659.140   116512837.94909  22171658.620    90789216.30749

  23215197.400   121996677.94808  23215195.880    95062330.87246

  24392968.080   128185875.04707  24392968.600    99885082.03045

  22734542.780   119470788.54808  22734540.360    93094112.30546

  21626367.520   113647302.58209  21626368.920    88556347.78649  21626368.680
  84866492.47109
  23679604.420   126803228.21308  23679608.060    98624742.14905

  24287907.420   129832765.70708  24287912.380   100981062.34804

  19221109.140   102639645.00909  19221109.920    79830841.94709

  21851852.040   116482688.02708

  20802414.660   111122754.96508  20802416.340    86428798.67506

  21646611.780   115794748.32706  21646612.540    90062575.50006

  20599175.760   110153036.57206  20599178.920    85674598.63208

  24136900.200   129161464.01407  24136902.820   100458906.78105

 21 07 19 01 14 30.0000000  0 18G01G03G06G07G14G17G19G21G22G30R04R05
                                R09R10R16R19R20R21
  21580684.580   113407243.37108  21580687.980    88369278.90748  21580686.040
  84687221.20209
  21991077.680   115563876.26609  21991080.140    90049788.89348  21991080.020
  86297717.30309
  23436318.760   123158704.35108  23436322.120    95967838.72548  23436322.300
  91969182.20808
  22592324.780   118723439.76708  22592325.140    92511764.50748

  20909382.580   109879557.28608  20909382.580    85620435.24848  20909385.820
  82052923.02309
  22168769.320   116497652.26009  22168768.800    90777383.34049

  23206556.460   121951269.88108  23206554.820    95026948.01047

  24410954.400   128280392.60907  24410954.520    99958732.02345

  22740139.460   119500199.89709  22740137.080    93117030.24147

  21636088.780   113698388.78409  21636090.280    88596155.19849  21636090.000
  84904641.23209
  23668135.980   126741815.42808  23668139.340    98576976.71605

  24272511.180   129750463.36507  24272515.600   100917049.41404

  19219132.580   102629088.50009  19219133.060    79822631.31509

  21832160.920   116377723.75708

  20821027.060   111222179.12108  20821028.800    86506128.51406

  21661240.160   115873000.14106  21661240.740    90123437.98906

  20599571.020   110155149.91605  20599574.200    85676242.34608

  24124490.540   129095056.75808  24124492.720   100407256.75505

 21 07 19 01 15  0.0000000  0 18G01G03G06G07G14G17G19G21G22G30R04R05
                                R09R10R16R19R20R21
  21597376.860   113494960.94908  21597379.980    88437630.24548  21597378.100
  84752724.56108
  21986405.840   115539325.20809  21986408.340    90030658.20348  21986408.060
  86279383.72109
  23419961.620   123072745.91508  23419964.740    95900858.14048  23419964.760
  91904992.49407
  22610441.020   118818641.62408  22610441.600    92585947.68848

  20898688.740   109823360.71508  20898688.720    85576645.71048  20898692.140
  82010958.03909
  22165879.520   116482467.07309  22165879.240    90765550.73749

  23197926.260   121905917.58708  23197924.620    94991608.58746

  24428929.300   128374850.24207  24428929.120   100032335.29845

  22745832.680   119530117.15809  22745830.380    93140342.39447

  21645888.580   113749887.74309  21645890.260    88636284.23849  21645889.880
  84943098.21909
  23656716.700   126680666.18708  23656720.100    98529416.29906

  24257075.720   129667953.43707  24257080.640   100852875.03505

  19217304.320   102619325.05909  19217304.780    79815037.51809

  21812542.680   116273147.67708

  20839728.800   111322080.48308  20839730.520    86583829.52607

  21675866.760   115951242.46006  21675867.540    90184293.10106

  20600032.680   110157618.56805  20600035.760    85678162.44008

  24112136.100   129028945.03408  24112138.440   100355836.49805

 21 07 19 01 15 30.0000000  0 18G01G03G06G07G14G17G19G21G22G30R04R05
                                R09R10R16R19R20R21
  21614113.560   113582913.20808  21614116.480    88506164.44148  21614114.860
  84818403.15909
  21981829.400   115515275.31209  21981831.840    90011918.03748  21981831.400
  86261424.41109
  23403659.180   122987075.73608  23403662.200    95834102.18348  23403662.380
  91841018.02808
  22628580.620   118913965.61608  22628581.300    92660226.03348

  20888051.600   109767463.16808  20888051.760    85533089.17448  20888055.120
  81969216.37009
  22162989.340   116467279.13309  22162989.000    90753715.99049

  23189305.940   121860617.45008  23189304.320    94956309.80146

  24446891.780   128469242.76807  24446891.680   100105887.86545

  22751621.460   119560536.87909  22751619.120    93164046.05947

  21655766.020   113801793.89609  21655767.740    88676730.55449  21655767.320
  84981859.26509
  23645346.680   126619781.65707  23645350.360    98482061.71106

  24241602.020   129585236.08407  24241606.960   100788539.33905

  19215623.940   102610352.54009  19215624.400    79808058.88209

  21792997.280   116168960.80708

  20858518.980   111422453.01808  20858520.640    86661897.00506

  21690490.420   116029469.94006  21690491.400    90245136.65506

  20600559.680   110160436.50605  20600562.640    85680354.17408

  24099836.120   128963125.42007  24099838.300   100304643.48405

 21 07 19 01 16  0.0000000  0 18G01G03G06G07G14G17G19G21G22G30R04R05
                                R09R10R16R19R20R21
  21630895.680   113671102.78208  21630898.320    88574883.56948  21630896.900
  84884258.98808
  21977349.680   115491733.94109  21977352.120    89993574.10948  21977351.520
  86243844.81309
  23387412.820   122901700.79308  23387415.880    95767576.26448  23387416.120
  91777264.02808
  22646744.020   119009413.96208  22646744.580    92734601.28448

  20877473.000   109711872.66008  20877473.300    85489771.88648  20877476.480
  81927703.96609
  22160099.580   116452092.97109  22160099.040    90741882.62149

  23180696.340   121815374.25908  23180694.580    94921055.36046

  24464842.640   128563574.11007  24464842.300   100179392.70644

  22757506.900   119591464.25308  22757504.320    93188145.32146

  21665721.380   113854110.16009  21665723.220    88717496.44649  21665722.880
  85020926.57109
  23634028.240   126559171.47508  23634031.640    98434920.55605

  24226090.740   129502320.43508  24226095.980   100724049.36505

  19214093.000   102602177.56909  19214093.500    79801700.55509

  21773526.880   116065172.95508

  20877397.420   111523298.24308  20877399.100    86740332.12606

  21705112.200   116107685.85506  21705112.920    90305971.19506

  20601152.640   110163607.25205  20601155.500    85682820.32208

  24087591.340   128897603.51807  24087593.680   100253681.99005

 21 07 19 01 16 30.0000000  0 18G01G03G06G07G14G17G19G21G22G30R04R05
                                R09R10R16R19R20R21
  21647721.320   113759520.70908  21647723.740    88643780.63948  21647722.480
  84950285.32709
  21972965.880   115468696.84009  21972968.280    89975623.14248  21972967.800
  86226641.81109
  23371221.520   122816616.54008  23371224.640    95701276.86648  23371225.020
  91713727.08308
  22664929.300   119104977.55208  22664929.780    92809066.32948

  20866952.280   109656585.58008  20866952.560    85446691.04348  20866955.720
  81886418.17309
  22157209.000   116436901.75109  22157208.160    90730045.29549

  23172096.180   121770181.30607  23172094.520    94885840.11147

  24482780.280   128657836.53707  24482779.700   100252843.89945

  22763487.360   119622892.89908  22763485.080    93212635.14747

  21675753.240   113906827.99509  21675755.080    88758575.24049  21675754.820
  85060293.74709
  23622760.380   126498833.44007  23622763.820    98387991.06406

  24210542.020   129419203.48708  24210547.580   100659402.82305

  19212710.220   102594794.99709  19212711.020    79795958.54009

  21754130.960   115961781.95708

  20896362.640   111624606.79008  20896364.320    86819127.60907

  21719730.280   116185881.85906  21719730.940    90366790.27007

  20601809.940   110167122.45405  20601812.800    85685554.37808

  24075401.480   128832373.34308  24075404.240   100202947.44706

 21 07 19 01 17  0.0000000  0 18G01G03G06G07G14G17G19G21G22G30R04R05
                                R09R10R16R19R20R21
  21664590.200   113848166.67308  21664592.500    88712855.38948  21664591.360
  85016481.95208
  21968678.620   115446168.59309  21968681.340    89958068.66148  21968680.920
  86209818.76709
  23355086.400   122731826.83908  23355089.640    95635207.00348  23355089.960
  91650410.14808
  22683136.460   119200655.94608  22683136.820    92883620.82248

  20856490.020   109601607.01508  20856490.540    85403850.60948  20856493.600
  81845362.74709
  22154317.600   116421707.50508  22154316.920    90718205.62848

  23163506.100   121725040.67508  23163504.360    94850665.57946

  24500704.860   128752031.11707  24500704.160   100326242.23045

  22769563.740   119654824.70408  22769561.700    93237517.05647

  21685861.300   113959947.36808  21685863.340    88799966.93449  21685863.120
  85099960.77709
  23611544.480   126438774.40008  23611548.160    98341278.53205

  24194956.900   129335891.50608  24194962.580   100594604.60705

  19211476.600   102588208.30109  19211477.620    79790835.55009

  21734810.720   115858794.23308

  20915414.480   111726377.80008  20915416.120    86898282.79106

  21734344.300   116264057.73906  21734345.240    90427593.71806

  20602531.440   110170982.30705  20602534.620    85688556.47808

  24063266.720   128767437.10008  24063269.200   100152441.48905

 21 07 19 01 17 30.0000000  0 18G01G03G06G07G14G17G19G21G22G30R04R05
                                R09R10R16R19R20R21
  21681501.940   113937037.78809  21681504.160    88782105.58649  21681503.040
  85082846.71909
  21964488.660   115424150.82409  21964491.460    89940911.96948  21964491.120
  86193376.94709
  23339007.660   122647333.16308  23339010.900    95569367.80348  23339011.100
  91587314.26608
  22701364.720   119296445.85708  22701365.220    92958262.23348

  20846086.840   109546939.38809  20846087.500    85361252.46048  20846090.800
  81804539.52009
  22151425.420   116406509.35609  22151424.920    90706362.95049

  23154926.080   121679951.70608  23154924.280    94815531.32846

  24518616.280   128846156.05208  24518615.720   100399586.29844

  22775736.040   119687259.36408  22775734.100    93262790.80747

  21696045.300   114013465.66809  21696047.500    88841669.47149  21696047.420
  85139925.70309
  23600381.800   126378998.47408  23600385.580    98294786.21606

  24179335.820   129252387.95308  24179341.240   100529657.36405

  19210392.340   102582418.30609  19210393.380    79786332.21309

  21715566.900   115756214.28308

  20934552.180   111828607.52108  20934553.860    86977794.73307

  21748953.980   116342211.71705  21748955.580    90488380.12007

  20603317.040   110175183.96105  20603320.320    85691824.43808

  24051186.700   128702794.88008  24051189.240   100102164.22505

 21 07 19 01 18  0.0000000  0 18G01G03G06G07G14G17G19G21G22G30R04R05
                                R09R10R16R19R20R21
  21698455.980   114026130.88209  21698458.260    88851528.74749  21698456.940
  85149377.27209
  21960396.280   115402645.20709  21960399.080    89924154.35348  21960398.840
  86177317.56809
  23322985.520   122563136.81908  23322988.940    95503760.28348  23322989.200
  91524440.40308
  22719613.580   119392344.26908  22719614.300    93032988.17048

  20835743.440   109492584.90108  20835744.080    85318898.32348  20835747.540
  81763950.14209
  22148532.560   116391306.76709  22148532.020    90694516.78549

  23146355.740   121634913.39508  23146353.740    94780436.54446

  24536514.100   128940209.38107  24536513.720   100472874.52944

  22782003.740   119720195.97409  22782001.620    93288455.67547

  21706304.820   114067380.18809  21706307.060    88883680.75649  21706307.240
  85180186.52009
  23589273.080   126319509.16508  23589275.980    98248516.84905

  24163679.440   129168695.78707  24163684.680   100464563.44405

  19209457.500   102577425.68809  19209458.500    79782449.04909

  21696400.380   115654046.27708

  20953775.060   111931292.57208  20953776.860    87057660.83306

  21763559.400   116420341.69706  21763561.120    90549147.83006

  20604166.180   110179725.20205  20604169.480    85695356.52408

  24039161.440   128638446.11707  24039163.840   100052115.25105

 21 07 19 01 18 30.0000000  0 18G01G03G06G07G14G17G19G21G22G30R04R05
                                R09R10R16R19R20R21
  21715451.560   114115443.80408  21715453.900    88921123.19748  21715452.740
  85216071.91409
  21956401.640   115381654.11209  21956404.500    89907797.66248  21956404.480
  86161642.40809
  23307020.300   122479239.64208  23307023.840    95438385.87548  23307024.360
  91461789.93908
  22737882.620   119488348.70408  22737883.520    93107796.72248

  20825460.440   109438546.68008  20825460.840    85276790.61048  20825464.340
  81723596.91709
  22145638.760   116376099.38808  22145638.180    90682666.87748

  23137794.800   121589925.70408  23137792.820    94745381.22546

  24554398.180   129034190.36707  24554397.880   100546106.39644

  22788367.080   119753634.88408  22788364.800    93314511.94647

  21716639.320   114121688.92809  21716641.600    88925999.21249  21716641.920
  85220741.69609
  23578218.760   126260311.21008  23578221.400    98202474.09106

  24147988.660   129084819.38607  24147993.760   100399326.18905

  19208672.180   102573231.68509  19208673.180    79779187.02409

  21677312.280   115552294.71508

  20973082.580   112034429.81708  20973084.420    87137878.62106

  21778160.280   116498445.68005  21778161.720    90609895.33507

  20605078.340   110184604.12705  20605081.860    85699151.23908

  24027191.100   128574391.53908  24027193.740   100002295.04305

 21 07 19 01 19  0.0000000  0 18G01G03G06G07G14G17G19G21G22G30R04R05
                                R09R10R16R19R20R21
  21732488.220   114204972.59308  21732490.560    88990885.87148  21732489.520
  85282927.82409
  21952505.060   115361178.31009  21952508.040    89891842.50648  21952507.980
  86146352.06409
  23291112.320   122395642.18308  23291115.660    95373245.03148  23291116.420
  91399363.29208
  22756171.140   119584454.80308  22756171.960    93182684.48748

  20815237.960   109384826.21808  20815238.260    85234930.52648  20815241.780
  81683480.99509
  22142743.680   116360885.76609  22142743.020    90670812.12149

  23129243.420   121544987.20308  23129241.240    94710364.20347

  24572267.760   129128096.25107  24572267.200   100619279.73444

  22794825.600   119787574.54908  22794823.480    93340958.43247

  21727048.200   114176388.22409  21727050.480    88968622.01849  21727050.860
  85261588.53209
  23567218.540   126201407.99708  23567221.720    98156660.55806

  24132263.200   129000761.01607  24132269.240   100333947.45505

  19208036.400   102569836.44709  19208037.200    79776546.26809

  21658302.820   115450962.71408

  20992473.900   112138014.51408  20992475.660    87218444.44906

  21792755.720   116576520.32206  21792757.160    90670620.01606

  20606053.080   110189817.13605  20606056.820    85703205.81208

  24015275.740   128510629.94107  24015278.360    99952702.73505

 21 07 19 01 19 30.0000000  0 18G01G03G06G07G14G17G19G21G22G30R04R05
                                R09R10R16R19R20R21
  21749565.120   114294712.76508  21749567.680    89060813.24248  21749566.420
  85349941.54008
  21948706.620   115341217.78808  21948709.580    89876288.86948  21948709.560
  86131446.48809
  23275261.280   122312344.03508  23275264.480    95308337.41048  23275265.460
  91337160.15308
  22774477.960   119680657.76708  22774478.820    93257647.74648

  20805075.980   109331424.17008  20805076.200    85193318.53048  20805079.720
  81643602.83409
  22139847.020   116345663.46308  22139846.220    90658950.60948

  23120700.820   121500095.08708  23120698.720    94675383.30346

  24590122.440   129221923.69007  24590121.820   100692391.97345

  22801378.680   119822012.75608  22801377.020    93367793.36047

  21737530.640   114231473.69208  21737532.940    89011545.73448  21737533.280
  85302723.76109
  23556274.160   126142801.27008  23556277.340    98111077.57105

  24116504.460   128916522.59908  24116510.660   100268428.65705

  19207549.940   102567238.49209  19207550.720    79774525.62209

  21639372.440   115350052.60609

  21011947.860   112242041.57808  21011949.600    87299354.32506

  21807345.060   116654562.04106  21807346.160    90731319.09806

  20607089.940   110195360.35605  20607093.540    85707517.21608

  24003414.320   128447159.34207  24003417.080    99903336.76605

 21 07 19 01 20  0.0000000  0 18G01G03G06G07G14G17G19G21G22G30R04R05
                                R09R10R16R19R20R21
  21766682.240   114384665.86908  21766685.160    89130906.52848  21766683.780
  85417114.25909
  21945007.100   115321778.81809  21945010.240    89861141.61648  21945010.580
  86116930.36609
  23259468.240   122229351.05208  23259471.500    95243667.57248  23259472.520
  91275184.89008
  22792803.620   119776959.23508  22792804.440    93332687.75448

  20794975.840   109278347.47108  20794975.960    85151960.06148  20794979.520
  81603967.65509
  22136949.320   116330436.37009  22136948.640    90647085.33149

  23112167.780   121455253.65108  23112165.560    94640441.95947

  24607962.800   129315675.49107  24607962.560   100765445.26344

  22808027.680   119856953.19308  22808025.860    93395019.65047

  21748086.980   114286947.28409  21748089.240    89054771.86749  21748089.500
  85344148.80009
  23545386.900   126084499.98308  23545389.980    98065732.17606

  24100713.840   128832112.15607  24100719.960   100202776.07804

  19207213.700   102565443.13409  19207214.620    79773129.22409

  21620522.680   115249573.08208

  21031504.960   112346512.29408  21031506.660    87380609.27006

  21821928.360   116732572.79506  21821929.220    90791994.10006

  20608188.780   110201235.68905  20608192.300    85712086.90908

  23991608.520   128383983.99307  23991611.380    99854200.41405

 21 07 19 01 20 30.0000000  0 18G01G03G06G07G14G17G19G21G22G30R04R05
                                R09R10R16R19R20R21
  21783838.540   114474823.34908  21783841.480    89201159.08648  21783840.380
  85484439.63609
  21941406.380   115302857.37009  21941409.540    89846397.63648  21941410.000
  86102800.72809
  23243732.140   122146659.00208  23243735.840    95179232.22048  23243736.320
  91213434.34808
  22811146.440   119873350.36408  22811147.080    93407797.63748

  20784937.040   109225593.04408  20784937.160    85110852.72048  20784940.540
  81564573.10609
  22134049.640   116315198.37209  22134049.060    90635211.56349

  23103643.380   121410456.60008  23103641.060    94605535.16247

  24625787.720   129409344.49307  24625787.640   100838434.03945

  22814771.060   119892389.77808  22814769.040    93422632.57847

  21758715.540   114342800.74108  21758717.900    89098294.01048  21758718.060
  85385857.51509
  23534555.960   126026502.27508  23534559.280    98020622.91605

  24084890.440   128747527.55208  24084895.680   100136987.95905

  19207027.040   102564445.43509  19207027.760    79772353.22509

  21601753.260   115149522.34308

  21051143.280   112451416.47408  21051144.880    87462201.35206

  21836504.180   116810544.93605  21836505.440    90852639.08006

  20609348.340   110207435.14006  20609351.640    85716908.70008

  23979856.700   128321098.25707  23979859.420    99805289.35505

 21 07 19 01 21  0.0000000  0 18G01G03G06G07G14G17G19G21G22G30R04R05
                                R09R10R16R19R20R21
  21801034.060   114565186.10608  21801036.920    89271571.59948  21801035.860
  85551918.29909
  21937905.400   115284458.70508  21937908.500    89832061.02048  21937908.860
  86089061.46609
  23228054.420   122064272.76307  23228058.480    95115035.17347  23228058.480
  91151912.19608
  22829506.440   119969831.56008  22829507.140    93482977.66948

  20774960.680   109173166.81908  20774960.940    85070001.12448  20774964.100
  81525423.65609
  22131148.560   116299952.37108  22131147.960    90623331.57848

  23095127.840   121365706.94308  23095125.560    94570665.31247

  24643597.300   129502932.81007  24643597.300   100911359.95545

  22821609.360   119928325.40308  22821607.140    93450634.34947

  21769416.460   114399034.95408  21769419.020    89142112.85748  21769419.080
  85427850.57509
  23523783.380   125968815.90908  23523786.360    97975755.74806

  24069035.900   128662775.67408  24069041.280   100071069.80505

  19206990.200   102564249.55209  19206991.020    79772200.85609

  21583066.000   115049908.71008

  21070862.700   112556754.85908  21070864.480    87544131.13806

  21851073.420   116888480.08806  21851074.420    90913255.26006

  20610568.940   110213959.82506  20610571.720    85721983.46308

  23968159.720   128258505.39407  23968162.300    99756606.01305

 21 07 19 01 21 30.0000000  0 18G01G03G06G07G14G17G19G21G22G30R04R05
                                R09R10R16R19R20R21
  21818268.300   114655751.90808  21818271.000    89342142.32948  21818269.800
  85619548.56408
  21934504.300   115266585.23609  21934507.380    89818133.63348  21934507.540
  86075714.38109
  23212435.180   121982194.45307  23212439.600    95051078.07747  23212439.540
  91090619.97408
  22847883.060   120066400.66108  22847883.760    93558226.22148

  20765047.260   109121071.95808  20765047.680    85029407.73248  20765050.840
  81486521.66609
  22128246.000   116284698.48508  22128245.100    90611445.43349

  23086621.320   121321004.37708  23086619.020    94535832.14147

  24661391.120   129596439.51807  24661391.000   100984222.23545

  22828542.720   119964760.28508  22828540.480    93479025.15848

  21780189.560   114455648.02408  21780192.260    89186226.90548  21780192.280
  85470126.53009
  23513069.680   125911445.32408  23513073.220    97931134.23106

  24053151.100   128577861.05008  24053156.600   100005025.06005

  19207103.800   102564856.51409  19207104.720    79772672.92509

  21564461.380   114950736.42108

  21090662.800   112662524.34708  21090664.940    87626396.21706

  21865635.620   116966376.76906  21865636.920    90973841.53106

  20611849.800   110220808.04106  20611852.300    85727309.85608

  23956517.380   128196205.79408  23956520.120    99708150.82205

 21 07 19 01 22  0.0000000  0 18G01G03G06G07G14G17G19G21G22G30R04R05
                                R09R10R16R19R20R21
  21835540.440   114746515.46908  21835542.800    89412867.16648  21835541.500
  85687326.52909
  21931203.260   115249236.10209  21931205.900    89804614.83648  21931205.940
  86062758.86309
  23196874.520   121900422.95108  23196879.020    94987360.03248  23196879.020
  91029556.87208
  22866275.460   120163052.16208  22866276.000    93633538.95748

  20755197.120   109069308.55009  20755197.440    84989072.60448  20755200.440
  81447867.17009
  22125341.240   116269433.35109  22125340.320    90599550.54649

  23078123.180   121276346.05008  23078121.000    94501033.46047

  24679168.660   129689860.35907  24679168.560   101057017.64445

  22835570.580   120001691.11308  22835568.300    93507802.41247

  21791033.680   114512634.82908  21791036.520    89230632.16148  21791036.660
  85512681.55709
  23502415.220   125854392.35008  23502418.800    97886759.72006

  24037236.180   128492784.76308  24037241.620    99938854.59105

  19207367.460   102566264.60909  19207368.480    79773768.10609

  21545940.060   114852007.32108

  21110542.640   112768718.83308  21110544.920    87708991.86606

  21880189.380   117044230.36306  21880191.040    91034394.28707

  20613190.060   110227974.77005  20613192.360    85732883.98308

  23944930.060   128134196.72008  23944932.440    99659921.57005

 21 07 19 01 22 30.0000000  0 18G01G03G06G07G14G17G19G21G22G30R04R05
                                R09R10R16R19R20R21
  21852849.700   114837475.14608  21852851.780    89483744.81848  21852850.680
  85755250.94508
  21928002.420   115232414.00009  21928004.760    89791506.69248  21928004.580
  86050196.91509
  23181372.920   121818960.69208  23181377.200    94923882.96148  23181377.160
  90968724.66408
  22884683.080   120259783.95408  22884683.600    93708914.29248

  20745410.900   109017880.05809  20745410.920    84948998.44548  20745413.820
  81409462.76109
  22122434.420   116254157.96909  22122433.500    90587647.66549

  23069633.280   121231732.20508  23069631.220    94466269.42847

  24696929.740   129783195.39907  24696929.560   101129746.16745

  22842692.740   120039118.49008  22842690.520    93536966.58247

  21801948.640   114569993.69908  21801951.580    89275327.35948  21801951.760
  85555514.44609
  23491820.800   125797662.05208  23491824.640    97842636.16606

  24021292.060   128407551.60108  24021297.440    99872562.07506

  19207781.400   102568475.21309  19207782.480    79775487.44509

  21527502.680   114753726.38208

  21130501.680   112875335.53708  21130503.940    87791915.91307

  21894735.220   117122040.48006  21894736.660    91094913.21107

  20614589.380   110235458.73205  20614591.820    85738704.81908

  23933396.780   128072479.22607  23933398.860    99611919.06205

 21 07 19 01 23  0.0000000  0 18G01G03G06G07G14G17G19G21G22G30R04R05
                                R09R10R16R19R20R21
  21870195.360   114928627.90408  21870197.560    89554772.89848  21870196.700
  85823319.50408
  21924902.020   115216120.29209  21924904.080    89778810.31348  21924903.860
  86038029.53609
  23165930.360   121737808.74208  23165934.480    94860647.69248  23165934.380
  90908124.19208
  22903105.320   120356592.88208  22903105.800    93784349.71248

  20735688.660   108966788.70108  20735688.540    84909186.99048  20735691.440
  81371310.11009
  22119525.480   116238871.49909  22119524.640    90575736.13249

  23061151.980   121187162.72508  23061149.900    94431539.96446

  24714674.160   129876442.62407  24714674.020   101202406.26745

  22849909.160   120077041.28009  22849906.840    93566516.79747

  21812934.140   114627721.79609  21812936.980    89320310.26349  21812937.040
  85598623.05609
  23481287.640   125741258.07408  23481291.140    97798766.43005

  24005318.860   128322164.98008  24005324.000    99806150.20305

  19208345.660   102571488.38309  19208346.740    79777831.00809

  21509150.280   114655897.68808

  21150539.120   112982370.93808  21150541.340    87875165.59306

  21909272.520   117199804.40906  21909273.740    91155396.23806

  20616047.680   110243257.29105  20616050.320    85744770.37208

  23921917.960   128011052.72508  23921919.760    99564142.91505

 21 07 19 01 23 30.0000000  0 18G01G03G06G07G14G17G19G21G22G30R04R05
                                R09R10R16R19R20R21
  21887577.200   115019970.81508  21887579.560    89625949.16348  21887578.600
  85891530.07808
  21921902.340   115200356.41609  21921904.400    89766526.78748  21921904.040
  86026257.83909
  23150547.160   121656968.29308  23150550.980    94797655.13648  23150551.100
  90847756.34308
  22921541.620   120453475.95908  22921542.100    93859842.91448

  20726030.920   108916036.84008  20726030.860    84869640.08548  20726033.760
  81333411.00109
  22116614.080   116223573.03209  22116613.400    90563815.25949

  23052678.920   121142636.73108  23052676.680    94396844.37947

  24732401.560   129969600.48807  24732401.440   101274996.74644

  22857219.920   120115458.80608  22857217.300    93596452.52747

  21823989.280   114685816.31008  21823991.900    89365578.67948  21823992.100
  85642005.28809
  23470816.120   125685184.20807  23470820.460    97755153.43106

  23989317.640   128236628.37208  23989323.080    99739621.70105

  19209060.400   102575304.75909  19209061.600    79780799.29109

  21490883.100   114558525.33308

  21170654.340   113089821.22208  21170656.380    87958737.98206

  21923800.780   117277519.72806  21923801.780    91215841.43806

  20617564.520   110251367.83505  20617567.020    85751078.55708

  23910493.280   127949916.75108  23910494.940    99516592.68005

 21 07 19 01 24  0.0000000  0 18G01G03G06G07G14G17G19G21G22G30R04R05
                                R09R10R16R19R20R21
  21904994.660   115111501.10708  21904997.280    89697271.44648  21904996.240
  85959880.60708
  21919003.620   115185124.09409  21919005.880    89754657.44948  21919005.420
  86014883.05009
  23135223.360   121576440.78608  23135227.160    94734906.44648  23135227.180
  90787622.15108
  22939991.460   120550430.12808  22939991.880    93935391.50148

  20716438.240   108865627.09008  20716438.100    84830359.74648  20716441.060
  81295767.33109
  22113700.500   116208262.27909  22113699.760    90551884.80649

  23044213.860   121098153.53408  23044211.800    94362182.16447

  24750111.380   130062667.31907  24750111.740   101347516.28345

  22864624.620   120154370.43308  22864621.920    93626773.28647

  21835113.680   114744274.66708  21835116.260    89411130.61148  21835116.300
  85685659.21109
  23460407.180   125629444.92508  23460411.340    97711800.68105

  23973289.120   128150945.56208  23973294.180    99672979.45805

  19209925.660   102579924.36609  19209926.640    79784392.29809

  21472702.660   114461613.48808

  21190846.420   113197682.73608  21190848.360    88042630.20606

  21938319.360   117355184.94606  21938320.440    91276247.68706

  20619139.180   110259788.01105  20619141.580    85757627.57308

  23899123.060   127889071.25408  23899124.820    99469268.39805

 21 07 19 01 24 30.0000000  0 18G01G03G06G07G14G17G19G21G22G30R04R05
                                R09R10R16R19R20R21
  21922447.340   115203215.63008  21922450.080    89768737.28848  21922449.140
  86028368.69609
  21916206.040   115170424.28309  21916208.640    89743203.04948  21916208.140
  86003905.91609
  23119959.100   121496226.86908  23119962.880    94672402.11348  23119962.760
  90727722.18108
  22958454.120   120647451.85908  22958454.480    94010992.71848

  20706910.920   108815561.25909  20706910.760    84791347.40448  20706913.900
  81258380.50709
  22110784.360   116192938.03309  22110783.700    90539943.84049

  23035756.720   121053712.02708  23035754.980    94327552.42547

  24767803.780   130155641.42107  24767804.020   101419963.61345

  22872122.720   120193775.14108  22872120.540    93657478.22047

  21846306.720   114803093.61209  21846309.280    89456963.53249  21846309.140
  85729582.41509
  23450061.380   125574043.31407  23450065.260    97668710.50806

  23957233.740   128065119.84908  23957238.560    99606226.09304

  19210941.200   102585346.99609  19210942.080    79788609.88109

  21454609.120   114365165.45008

  21211114.500   113305951.36008  21211116.420    88126839.04606

  21952828.400   117432797.31706  21952829.380    91336612.83006

  20620771.100   110268514.67205  20620773.500    85764414.94308

  23887806.760   127828515.12308  23887808.620    99422169.19605

 21 07 19 01 25  0.0000000  0 18G01G03G06G07G14G17G19G21G22G30R04R05
                                R09R10R16R19R20R21
  21939934.120   115295109.87308  21939937.120    89840343.16548  21939936.160
  86096990.98309
  21913510.020   115156256.77009  21913512.680    89732163.45348  21913512.220
  85993326.30209
  23104754.460   121416326.26408  23104758.120    94610141.90448  23104758.120
  90668056.14708
  22976928.680   120744536.49808  22976929.100    94086642.98248

  20697449.400   108765840.19909  20697449.140    84752603.70548  20697452.360
  81221251.13709
  22107865.240   116177598.18809  22107864.700    90527990.72249

  23027307.180   121009309.87308  23027305.420    94292953.34847

  24785478.180   130248519.57807  24785478.020   101492336.12545

  22879714.500   120233670.32908  22879712.440    93688565.38047

  21857567.740   114862268.78509  21857570.040    89503074.02249  21857569.840
  85773771.62309
  23439779.180   125518981.74408  23439782.860    97625884.85406

  23941151.680   127979152.92508  23941156.080    99539362.88805

  19212106.800   102591571.25909  19212107.820    79793450.96409

  21436603.100   114269183.78008

  21231457.860   113414621.58508  21231460.000    88211360.25206

  21967326.980   117510353.74606  21967327.940    91396934.45707

  20622459.500   110277543.96605  20622462.160    85771437.72708

  23876544.140   127768246.61107  23876546.240    99375293.70105

 21 07 19 01 25 30.0000000  0 18G01G03G06G07G14G17G19G21G22G30R04R05
                                R09R10R16R19R20R21
  21957455.360   115387184.94208  21957458.580    89912089.93947  21957457.460
  86165748.30008
  21910916.400   115142626.95509  21910919.020    89721542.82148  21910918.620
  85983148.20909
  23089610.560   121336744.06208  23089613.940    94548129.81548  23089614.160
  90608627.88708
  22995415.400   120841684.95608  22995416.020    94162342.96548

  20688054.460   108716470.21809  20688054.360    84714133.59048  20688057.620
  81184383.94109
  22104943.900   116162246.20309  22104943.240    90516028.14649

  23018865.820   120964950.66808  23018864.160    94258387.75046

  24803134.460   130341304.05307  24803134.360   101564635.66646

  22887400.300   120274059.05009  22887398.360    93720037.09046

  21868896.620   114921801.31309  21868898.640    89549462.97649  21868898.500
  85818227.70609
  23429561.600   125464268.13008  23429565.300    97583329.82106

  23925044.680   127893052.65407  23925049.140    99472395.91005

  19213423.300   102598601.27409  19213424.420    79798918.74809

  21418685.640   114173676.33008

  21251876.540   113523693.87608  21251878.680    88296194.17806

  21981814.880   117587855.44506  21981816.160    91457213.53107

  20624204.760   110286877.30005  20624207.480    85778696.97208

  23865335.860   127708269.21007  23865337.900    99328644.63206

 21 07 19 01 26  0.0000000  0 18G01G03G06G07G14G17G19G21G22G30R04R05
                                R09R10R16R19R20R21
  21975009.980   115479434.71408  21975013.100    89983972.86647  21975011.920
  86234636.11408
  21908424.560   115129532.92809  21908427.280    89711339.68348  21908427.020
  85973370.20409
  23074526.780   121257478.16408  23074530.100    94486364.20048  23074530.720
  90549435.86708
  23013913.180   120938890.84708  23013913.980    94238087.68448

  20678726.140   108667450.40908  20678726.180    84675936.33448  20678729.540
  81147778.23209
  22102019.620   116146878.56909  22102018.900    90504053.36949

  23010432.000   120920630.12508  23010430.340    94223852.26646

  24820772.060   130433990.06907  24820772.200   101636858.46144

  22895179.140   120314937.21208  22895177.120    93751890.21447

  21880292.120   114981685.18609  21880294.060    89596125.70349  21880294.000
  85862946.15509
  23419409.660   125409902.95707  23419413.320    97541045.79806

  23908912.740   127806819.16208  23908917.420    99405325.39205

  19214890.120   102606433.72609  19214891.080    79805010.62509

  21400857.620   114078643.97508

  21272369.140   113633161.13208  21272371.320    88381335.29506

  21996292.100   117665297.60906  21996292.860    91517446.26506

  20626005.680   110296508.48105  20626008.460    85786187.89508

  23854181.180   127648579.20308  23854183.440    99282219.09606

 21 07 19 01 26 30.0000000  0 18G01G03G06G07G14G17G19G21G22G30R04R05
                                R09R10R16R19R20R21
  21992597.520   115571857.74308  21992600.560    90055990.78647  21992599.400
  86303653.27309
  21906035.340   115116977.36609  21906038.040    89701556.13048  21906037.780
  85963994.30709
  23059503.500   121178531.07208  23059507.020    94424847.00648  23059507.400
  90490481.89508
  23032421.540   121036152.50208  23032422.360    94313875.87048

  20669465.260   108618784.38808  20669465.420    84638014.75848  20669468.620
  81111436.72009
  22099092.300   116131495.54909  22099091.580    90492066.60049

  23002005.720   120876349.18608  23002003.800    94189347.62647

  24838390.860   130526577.68507  24838391.020   101709004.57145

  22903051.140   120356305.10608  22903049.260    93784124.92647

  21891754.100   115041918.80709  21891756.120    89643060.95649  21891756.000
  85907925.75409
  23409323.560   125355891.53608  23409326.800    97499036.94406

  23892757.060   127720457.80108  23892761.600    99338155.38205

  19216507.420   102615069.87909  19216508.320    79811727.61809

  21383119.860   113984091.64008

  21292935.040   113743020.90908  21292937.320    88466781.70706

  22010757.960   117742679.45406  22010758.640    91577632.10106

  20627862.560   110306436.70806  20627865.080    85793909.85108

  23843080.400   127589177.30508  23843082.700    99236017.65505

 21 07 19 01 27  0.0000000  0 18G01G03G06G07G14G17G19G21G22G30R04R05
                                R09R10R16R19R20R21
  22010217.520   115664451.43108  22010220.480    90128141.68347  22010219.500
  86372797.87709
  21903748.880   115104961.81509  21903751.540    89692193.36448  21903751.180
  85955021.65809
  23044541.300   121099904.10908  23044544.880    94363579.27248  23044544.960
  90431766.98708
  23050939.960   121133466.97508  23050940.780    94389705.20648

  20660272.420   108570474.77309  20660272.400    84600370.89348  20660275.620
  81075361.34509
  22096161.880   116116096.98108  22096161.140    90480067.72248

  22993586.920   120832107.48608  22993584.900    94154873.58247

  24855990.620   130619065.54706  24855990.760   101781072.97644

  22911016.320   120398162.18008  22911014.360    93816740.82247

  21903282.180   115102499.60409  21903284.440    89690266.74149  21903284.180
  85953164.62809
  23399304.080   125302237.79808  23399307.500    97457306.29006

  23876577.900   127633971.94307  23876582.980    99270888.52606

  19218275.260   102624509.99709  19218276.120    79819069.91609

  21365473.080   113890023.67108

  21313573.600   113853269.53808  21313576.140    88552530.55306

  22025212.080   117819999.41006  22025213.000    91637769.83206

  20629774.300   110316659.24805  20629776.800    85801860.73208

  23832033.520   127530063.58308  23832035.460    99190040.33606

 21 07 19 01 27 30.0000000  0 18G01G03G06G07G14G17G19G21G22G30R04R05
                                R09R10R16R19R20R21
  22027869.340   115757212.78408  22027872.420    90200423.23047  22027871.360
  86442067.68808
  21901565.380   115093487.37909  21901568.060    89683252.25248  21901567.840
  85946453.09809
  23029640.380   121021598.27908  23029643.580    94302561.77748  23029643.880
  90373291.87008
  23069467.800   121230831.07908  23069468.660    94465573.20048

  20651147.760   108522523.70908  20651147.600    84563006.43048  20651150.920
  81039553.72809
  22093228.400   116100682.30108  22093227.680    90468056.27748

  22985175.280   120787904.06708  22985173.360    94120429.38847

  24873571.040   130711451.71407  24873571.320   101853062.11744

  22919074.460   120440507.38509  22919072.380    93849737.07747

  21914875.900   115163424.62309  21914878.000    89737740.74149  21914877.960
  85998660.54009
  23389352.240   125248945.45408  23389355.420    97415856.73706

  23860376.280   127547365.46608  23860381.480    99203527.84406

  19220193.420   102634753.74609  19220194.440    79827037.26209

  21347918.100   113796444.23508

  21334284.280   113963902.86308  21334287.140    88638578.62406

  22039654.220   117897255.27606  22039655.220    91697857.68806

  20631740.480   110327173.96505  20631743.080    85810038.83308

  23821040.340   127471236.99508  23821042.820    99144286.41706

 21 07 19 01 28  0.0000000  0 18G01G03G06G07G14G17G19G21G22G30R04R05
                                R09R10R16R19R20R21
  22045552.700   115850138.76108  22045555.760    90272833.05248  22045554.540
  86511460.43809
  21899484.860   115082555.13709  21899487.640    89674733.61748  21899487.720
  85938289.39909
  23014800.520   120943614.36208  23014803.480    94241795.09648  23014804.160
  90315057.15008
  23088004.320   121328241.46008  23088005.540    94541477.26648

  20642091.780   108474933.29109  20642091.540    84525922.98548  20642094.740
  81004015.43709
  22090291.680   116085250.49508  22090291.120    90456031.48949

  22976770.860   120743738.24708  22976769.080    94086014.48847

  24891132.000   130803734.66407  24891132.120   101924970.83345

  22927225.080   120483339.29508  22927222.960    93883112.58447

  21926534.560   115224690.71909  21926536.400    89785480.51949  21926536.760
  86044411.14909
  23379468.300   125196018.08108  23379471.880    97374691.08406

  23844152.840   127460641.92708  23844158.320    99136076.16906

  19222262.060   102645800.90809  19222263.320    79835629.47209

  21330455.360   113703356.42408

  21355066.460   114074917.26108  21355069.320    88724923.07106

  22054083.920   117974444.74306  22054084.940    91757893.89706

  20633760.760   110337977.43805  20633763.380    85818441.52008

  23810100.620   127412697.01008  23810103.140    99098755.34905

 21 07 19 01 28 30.0000000  0 18G01G03G06G07G14G17G19G21G22G30R04R05
                                R09R10R16R19R20R21
  22063266.840   115943225.85508  22063269.700    90345368.42746  22063268.340
  86580973.49808
  21897507.680   115072165.61909  21897510.700    89666637.89748  21897510.660
  85930531.00709
  23000021.900   120865952.85508  23000025.100    94181279.66348  23000025.880
  90257063.20308
  23106549.300   121425694.60508  23106550.540    94617414.66348

  20633104.800   108427705.18609  20633104.380    84489121.85448  20633107.500
  80968747.69009
  22087351.600   116069800.56509  22087351.160    90443992.59349

  22968373.380   120699608.74308  22968371.340    94051627.88446

  24908672.860   130895912.15907  24908673.000   101996797.39344

  22935468.040   120526656.27409  22935466.080    93916866.06546

  21938257.320   115286294.36009  21938259.200    89833483.31949  21938259.720
  86090413.81709
  23369653.500   125143458.70908  23369656.640    97333811.62806

  23827908.220   127373804.11607  23827913.380    99068535.59506

  19224481.100   102657650.38809  19224482.400    79844845.71809

  21313085.440   113610763.81108

  21375919.140   114186307.85608  21375922.020    88811560.11306

  22068500.960   118051565.63806  22068501.740    91817876.78606

  20635834.320   110349066.65805  20635837.060    85827066.48108

  23799214.380   127354442.47408  23799216.920    99053446.29406

 21 07 19 01 29  0.0000000  0 18G01G03G06G07G14G17G19G21G22G30R04R05
                                R09R10R16R19R20R21
  22081011.020   116036471.90308  22081013.800    90418027.64547  22081012.280
  86650605.23708
  21895634.060   115062320.66008  21895637.220    89658966.47648  21895636.980
  85923179.21809
  22985305.120   120788615.42508  22985308.420    94121016.73548  22985308.860
  90199311.23008
  23125101.880   121523188.26708  23125103.280    94693383.62148

  20624187.120   108380842.24608  20624186.680    84452605.27748  20624189.720
  80933752.63409
  22084407.960   116054332.41308  22084407.600    90431939.49548

  22959982.540   120655515.26208  22959980.700    94017269.35047

  24926193.680   130987983.23607  24926193.340   102068541.02444

  22943803.240   120570457.96708  22943801.420    93950997.24647

  21950044.000   115348233.25309  21950046.000    89881747.35749  21950046.360
  86136666.85109
  23359908.040   125091271.84908  23359911.040    97293221.90906

  23811643.140   127286856.60008  23811648.260    99000909.68506

  19226850.500   102670302.68109  19226851.740    79854686.36509

  21295809.200   113518670.70709

  21396841.720   114298071.57708  21396844.340    88898487.35206

  22082904.720   118128616.21006  22082905.540    91877804.98106

  20637960.820   110360439.67205  20637963.860    85835912.15708

  23788381.260   127296473.26108  23788384.220    99008359.15206

 21 07 19 01 29 30.0000000  0 18G01G03G06G07G14G17G19G21G22G30R04R05
                                R09R10R16R19R20R21
  22098785.240   116129875.29008  22098787.900    90490809.47647  22098786.280
  86720354.47608
  21893864.760   115053022.55209  21893867.840    89651721.20448  21893867.580
  85916235.84409
  22970650.440   120711604.27308  22970653.720    94061008.04348  22970653.720
  90141802.89008
  23143661.560   121620720.01508  23143663.020    94769382.24848

  20615339.360   108334348.02008  20615339.060    84416376.02148  20615342.200
  80899032.92409
  22081460.980   116038846.83508  22081460.760    90419872.80348

  22951598.800   120611458.72608  22951597.040    93982939.61247

  24943694.160   131079947.80206  24943693.660   102140201.68844

  22952230.640   120614744.61308  22952228.960    93985506.30547

  21961894.100   115410505.72308  21961896.280    89930271.31448  21961896.320
  86183168.97109
  23350232.920   125039462.39308  23350236.440    97252925.73606

  23795358.320   127199804.27608  23795363.820    98933202.29506

  19229370.240   102683758.66009  19229371.700    79865152.11409

  21278627.640   113427082.66008

  21417833.680   114410205.67108  21417836.060    88985702.68806

  22097295.220   118205596.01006  22097296.140    91937678.13606

  20640140.160   110372095.21905  20640143.480    85844977.58208

  23777601.580   127238790.04908  23777604.640    98963494.46406

 21 07 19 01 30  0.0000000  0 18G01G03G06G07G14G17G19G21G22G30R04R05
                                R09R10R16R19R20R21
  22116588.740   116223432.24708  22116591.380    90563710.96247  22116589.640
  86790218.39408
  21892199.680   115044271.59409  21892202.460    89644902.27548  21892202.440
  85909701.03909
  22956057.740   120634919.46408  22956061.120    94001253.64248  22956060.700
  90084538.27008
  23162227.900   121718286.22008  23162229.340    94845407.71948

  20606562.100   108288223.80708  20606561.840    84380435.07548  20606565.000
  80864589.52109
  22078510.400   116023342.29708  22078510.320    90407791.34548

  22943221.820   120567437.44308  22943220.020    93948637.31247

  24961173.800   131171803.51006  24961173.180   102211777.50344

  22960749.920   120659514.09908  22960748.280    94020391.61347

  21973806.600   115473107.83808  21973809.180    89979052.14948  21973809.140
  86229917.27109
  23340628.900   124988033.24808  23340632.340    97212925.34406

  23779054.500   127112649.81708  23779060.000    98865415.44406

  19232040.300   102698016.84509  19232041.820    79876241.78609

  21261541.160   113336001.84608

  21438894.120   114522705.54908  21438896.520    89073202.49106

  22111672.020   118282501.99506  22111673.180    91997493.87106

  20642371.880   110384029.52505  20642375.200    85854259.82408

  23766875.020   127181391.19107  23766878.140    98918850.87305

 21 07 19 01 30 30.0000000  0 18G01G03G06G07G14G17G19G21G22G30R04R05
                                R09R10R16R19R20R21
  22134420.620   116317139.11208  22134423.300    90636729.26947  22134421.440
  86860194.28408
  21890638.720   115036067.94009  21890641.240    89638509.81748  21890641.280
  85903574.93809
  22941527.220   120558561.18908  22941530.480    93941753.70048  22941530.280
  90027517.48408
  23180800.060   121815882.74908  23180801.340    94921456.82648

  20597855.580   108242470.95108  20597855.440    84344783.49148  20597858.500
  80830423.42809
  22075556.040   116007817.47408  22075556.160    90395694.08848

  22934851.200   120523449.88808  22934849.580    93914361.32247

  24978632.160   131263547.70106  24978631.720   102283266.36644

  22969360.640   120704764.45008  22969359.220    94055651.60047

  21985781.200   115536035.86908  21985784.120    90028086.95148  21985783.960
  86276908.94209
  23331096.400   124936987.10408  23331099.360    97173222.82505

  23762731.800   127025396.06408  23762737.460    98797551.40305

  19234860.480   102713076.35809  19234861.940    79887954.72408

  21244550.360   113245431.62408

  21460022.100   114635566.28508  21460024.340    89160982.98106

  22126034.600   118359331.64606  22126035.840    92057250.22706

  20644655.240   110396238.86205  20644658.460    85863755.97908

  23756201.460   127124275.36407  23756204.540    98874427.45405

 21 07 19 01 31  0.0000000  0 18G01G03G06G07G14G17G19G21G22G30R04R05
                                R09R10R16R19R20R21
  22152280.740   116410995.00708  22152283.420    90709863.70547  22152281.760
  86930281.43108
  21889182.500   115028414.69009  21889184.760    89632546.24248  21889184.780
  85897859.84309
  22927059.540   120482532.36108  22927062.540    93882510.45548  22927062.740
  89970742.71208
  23199377.660   121913508.64608  23199378.920    94997528.82848

  20589220.440   108197093.72008  20589220.440    84309424.62148  20589223.680
  80796537.84109
  22072598.320   115992273.77609  22072598.220    90383582.12049

  22926487.320   120479497.26508  22926485.680    93880112.53147

  24996069.380   131355181.11006  24996069.400   102354668.95144

  22978063.280   120750496.26809  22978061.660    94091286.76646

  21997817.860   115599288.78109  21997820.780    90077374.89249  21997820.740
  86324143.22509
  23321636.400   124886329.56308  23321639.080    97133822.57306

  23746391.560   126938048.75508  23746397.380    98729614.54706

  19237831.120   102728938.37909  19237832.460    79900291.83509

  21227656.420   113155377.96408

  21481217.200   114748786.02408  21481219.260    89249042.68006

  22140382.820   118436084.81606  22140383.840    92116947.11406

  20646990.420   110408722.96905  20646993.180    85873465.83008

  23745581.280   127067443.83307  23745584.420    98830225.15206

 21 07 19 01 31 30.0000000  0 18G01G03G06G07G14G17G19G21G22G30R04R05
                                R09R10R16R19R20R21
  22170168.360   116504995.27108  22170171.280    90783110.62547  22170169.580
  87000476.38508
  21887830.840   115021310.94309  21887832.960    89627010.85348  21887832.960
  85892555.08309
  22912654.280   120406832.07508  22912657.260    93823523.21348  22912657.620
  89914213.26208
  23217959.900   122011159.03908  23217961.100    95073619.90948

  20580657.100   108152092.43109  20580656.980    84274358.67848  20580660.260
  80762932.97409
  22069636.640   115976708.56609  22069636.340    90371453.39749

  22918129.500   120435577.24708  22918128.060    93845889.14247

  25013484.960   131446700.34306  25013485.140   102425982.55945

  22986857.000   120796706.69009  22986855.120    94127294.87946

  22009915.320   115662861.74108  22009918.320    90126912.22848  22009918.360
  86371616.48409
  23312249.480   124836062.42708  23312251.900    97094725.97505

  23730034.300   126850609.42508  23730040.020    98661606.17106

  19240951.580   102745600.41709  19240952.720    79913251.17109

  21210859.700   113065842.12008

  21502478.280   114862358.68608  21502480.320    89337376.88306

  22154715.740   118512758.25306  22154717.060    92176581.96806

  20649375.740   110421477.29105  20649378.280    85883385.86208

  23735013.540   127010893.95208  23735016.500    98786241.95706

 21 07 19 01 32  0.0000000  0 18G01G03G06G07G14G17G19G21G22G30R04R05
                                R09R10R16R19R20R21
  22188083.140   116599137.58908  22188086.180    90856468.24047  22188084.560
  87070777.42908
  21886584.100   115014758.23209  21886586.060    89621904.83648  21886586.200
  85887661.82509
  22898311.780   120331461.76508  22898314.820    93764793.09148  22898315.060
  89857930.23408
  23236546.520   122108831.80908  23236547.880    95149728.42148

  20572165.720   108107469.79608  20572165.620    84239587.79248  20572168.880
  80729610.88109
  22066670.960   115961122.07009  22066670.340    90359308.06749

  22909777.780   120391689.66608  22909776.380    93811691.05047

  25030878.620   131538104.39106  25030878.780   102497206.43944

  22995741.700   120843395.30508  22995739.500    94163675.60247

  22022073.320   115726752.29409  22022076.240    90176697.04448  22022076.240
  86419326.92309
  23302936.140   124786189.83708  23302938.720    97055936.25905

  23713660.820   126763082.82608  23713666.640    98593529.92505

  19244221.760   102763062.54009  19244222.800    79926832.80109

  21194161.260   112976829.21509

  21523804.800   114976281.05308  21523807.020    89425983.06306

  22169033.900   118589349.94906  22169035.060    92236153.24806

  20651811.100   110434499.50405  20651813.400    85893514.24608

  23724498.620   126954625.57808  23724501.520    98742477.64005

 21 07 19 01 32 30.0000000  0 18G01G03G06G07G14G17G19G21G22G30R04R05
                                R09R10R16R19R20R21
  22206024.720   116693420.48208  22206027.660    90929935.41347  22206026.040
  87141183.45408
  21885442.540   115008758.81809  21885444.400    89617229.97448  21885444.700
  85883181.74109
  22884032.680   120256423.62708  22884035.560    93706321.81248  22884035.680
  89801895.25308
  23255136.820   122206524.28208  23255138.320    95225852.33848

  20563746.980   108063229.32108  20563747.000    84205114.71548  20563750.180
  80696574.16309
  22063701.200   115945515.02409  22063700.380    90347146.74149

  22901432.100   120347834.86908  22901430.900    93777518.48247

  25048250.280   131629393.38306  25048250.440   102568340.65944

  23004717.300   120890561.94908  23004715.180    94200428.82146

  22034291.640   115790958.69509  22034294.260    90226727.97849  22034294.040
  86467273.21809
  23293697.320   124736716.72308  23293699.840    97017457.24606

  23697272.060   126675473.88608  23697277.160    98525389.64505

  19247641.680   102781325.48509  19247642.940    79941037.29809

  21177561.460   112888343.48608

  21545196.240   115090550.59808  21545198.540    89514859.29706

  22183336.700   118665859.72306  22183337.680    92295660.85206

  20654296.020   110447788.38905  20654298.560    85903850.06008

  23714036.380   126898639.30208  23714038.920    98698932.84306

 21 07 19 01 33  0.0000000  0 18G01G03G06G07G14G17G19G21G22G30R04R05
                                R09R10R16R19R20R21
  22223992.240   116787840.12508  22223995.140    91003509.11847  22223993.520
  87211691.58808
  21884406.140   115003312.63909  21884408.040    89612986.19448  21884408.280
  85879114.78709
  22869816.600   120181717.56408  22869819.560    93648109.27648  22869819.840
  89746108.24408
  23273730.220   122304232.81208  23273731.840    95301988.68548

  20555401.240   108019372.15408  20555401.200    84170940.29548  20555404.400
  80663823.69009
  22060727.320   115929885.88708  22060726.380    90334968.18048

  22893092.720   120304011.29108  22893091.540    93743370.21847

  25065599.620   131720564.30407  25065599.700   102639382.86244

  23013783.440   120938204.28208  23013781.240    94237552.69647

  22046569.160   115855476.94709  22046571.720    90277001.88849  22046571.320
  86515452.37509
  23284533.440   124687645.89008  23284535.940    96979291.11505

  23680868.160   126587785.28108  23680873.160    98457187.37005

  19251211.360   102800387.37409  19251212.560    79955863.17909

  21161061.360   112800388.51908

  21566651.720   115205162.01808  21566654.000    89604001.39806

  22197623.720   118742284.69706  22197624.720    92355102.44206

  20656830.220   110461340.00205  20656832.800    85914390.20808

  23703626.520   126842933.22808  23703628.880    98655605.89205

 21 07 19 01 33 30.0000000  0 18G01G03G06G07G14G17G19G21G22G30R04R05
                                R09R10R16R19R20R21
  22241985.160   116882393.90408  22241988.060    91077187.34747  22241986.560
  87282299.88608
  21883475.140   114998420.70009  21883477.260    89609174.28348  21883477.460
  85875461.71409
  22855663.800   120107344.56908  22855666.980    93590156.29248  22855667.600
  89690569.96808
  23292326.240   122401954.45808  23292327.700    95378135.29748

  20547129.020   107975900.67408  20547128.820    84137066.41048  20547132.060
  80631361.21409
  22057749.120   115914234.16309  22057748.020    90322772.02249

  22884759.540   120260218.47408  22884758.140    93709245.95546

  25082926.480   131811616.14407  25082926.240   102710332.26444

  23022939.740   120986321.20508  23022937.640    94275046.36946

  22058905.440   115920304.19908  22058907.940    90327516.57748  22058907.640
  86563862.28009
  23275445.100   124638980.90308  23275448.080    96941440.64306

  23664449.720   126500020.97008  23664454.980    98388926.21406

  19254930.560   102820247.69209  19254931.660    79971310.06709

  21144661.260   112712967.50108

  21588170.580   115320111.55808  21588172.980    89693406.48406

  22211894.400   118818623.34306  22211895.780    92414476.90906

  20659412.960   110475151.96905  20659415.740    85925132.86308

  23693268.820   126787506.76408  23693270.720    98612496.45606

 21 07 19 01 34  0.0000000  0 18G01G03G06G07G14G17G19G21G22G30R04R05
                                R09R10R16R19R20R21
  22260002.940   116977079.12808  22260006.020    91150968.01047  22260004.420
  87353006.33608
  21882649.720   114994084.11109  21882651.980    89605795.11248  21882652.300
  85872223.34009
  22841574.700   120033305.70408  22841578.000    93532463.68048  22841578.680
  89635281.19808
  23310924.280   122499686.36008  23310925.640    95454289.89748

  20538930.600   107932817.11909  20538930.300    84103494.80348  20538933.500
  80599188.42109
  22054766.540   115898559.75909  22054765.480    90310558.19249

  22876431.840   120216456.27308  22876430.440    93675145.57547

  25100230.060   131902547.67506  25100230.120   102781187.93044

  23032186.120   121034911.64608  23032184.100    94312909.03746

  22071300.040   115985437.54209  22071302.200    90378269.79949  22071302.320
  86612500.77509
  23266433.740   124590725.45508  23266436.660    96903908.69506

  23648018.000   126412184.85108  23648023.560    98320609.23906

  19258799.080   102840905.76609  19258800.360    79987377.42909

  21128362.140   112626084.67208

  21609751.980   115435395.49108  21609754.420    89783071.65706

  22226148.640   118894873.85406  22226149.780    92473782.82006

  20662044.060   110489221.81706  20662046.840    85936076.05808

  23682963.400   126732359.47008  23682965.400    98569604.11506

 21 07 19 01 34 30.0000000  0 18G01G03G06G07G14G17G19G21G22G30R04R05
                                R09R10R16R19R20R21
  22278045.740   117071895.48608  22278048.920    91224850.85347  22278047.280
  87423810.70208
  21881930.720   114990306.14509  21881933.100    89602851.25548  21881933.420
  85869402.14709
  22827549.820   119959604.24908  22827553.120    93475033.98848  22827553.820
  89580244.42308
  23329524.100   122597428.06708  23329525.320    95530452.12948

  20530806.760   107890126.16208  20530806.500    84070229.11848  20530809.760
  80567308.80509
  22051779.740   115882864.44208  22051778.860    90298328.08148

  22868110.460   120172726.21408  22868108.900    93641070.20147

  25117510.980   131993359.80307  25117511.580   102851950.57544

  23041522.800   121083976.65908  23041520.940    94351141.50047

  22083752.940   116050876.45209  22083754.760    90429261.10249  22083755.080
  86661367.43109
  23257499.580   124542885.59008  23257502.800    96866699.99406

  23631574.060   126324283.02808  23631579.920    98252241.17505

  19262817.420   102862363.39209  19262818.800    80004066.66909

  21112165.020   112539745.88408

  21631395.660   115551012.31608  21631398.140    89872995.75806

  22240386.600   118971037.01306  22240387.440    92533020.80606

  20664723.540   110503549.45505  20664726.280    85947219.78008

  23672710.460   126677492.77808  23672712.200    98526930.01006

 21 07 19 01 35  0.0000000  0 18G01G03G06G07G14G17G19G21G22G30R04R05
                                R09R10R16R19R20R21
  22296112.100   117166835.34008  22296115.280    91298829.91147  22296113.620
  87494707.32208
  21881317.120   114987082.73209  21881319.640    89600339.50148  21881319.860
  85866995.05909
  22813588.320   119886236.16108  22813591.620    93417864.06348  22813592.380
  89525456.58008
  23348124.220   122695171.53808  23348125.220    95606615.72348

  20522756.860   107847825.03908  20522756.860    84037267.19448  20522760.040
  80535720.28409
  22048787.920   115867143.03109  22048787.060    90286077.62949

  22859794.180   120129022.77208  22859792.520    93607015.60947

  25134768.240   132084046.47907  25134768.600   102922615.47644

  23050948.740   121133510.17908  23050946.920    94389739.02346

  22096262.500   116116612.94409  22096264.240    90480484.29349  22096264.460
  86710456.31709
  23248642.820   124495459.94808  23248646.660    96829813.43606

  23615117.740   126236314.41108  23615123.120    98183821.14805

  19266984.360   102884614.54909  19266985.720    80021373.10009

  21096070.140   112453950.28509

  21653100.000   115666953.05008  21653102.600    89963171.76806

  22254606.880   119047105.90906  22254607.920    92592185.46706

  20667449.700   110518127.06705  20667452.360    85958557.92908

  23662508.780   126622901.01907  23662510.420    98484469.78805

 21 07 19 01 35 30.0000000  0 18G01G03G06G07G14G17G19G21G22G30R04R05
                                R09R10R16R19R20R21
  22314202.760   117261902.25308  22314205.960    91372907.98847  22314204.120
  87565698.80308
  21880810.380   114984421.03108  21880813.100    89598265.44648  21880813.240
  85865007.41309
  22799691.440   119813208.59908  22799694.820    93360959.48448  22799695.600
  89470923.01308
  23366725.300   122792920.21608  23366726.200    95682783.37948

  20514782.800   107805922.20908  20514783.060    84004615.62348  20514786.240
  80504429.20409
  22045792.300   115851401.35708  22045791.460    90273811.38948

  22851483.960   120085351.60108  22851482.240    93572986.15647

  25152002.260   132174612.12507  25152002.540   102993186.03345

  23060464.720   121183517.17308  23060462.900    94428705.49046

  22108829.080   116182650.32108  22108830.880    90531941.95748  22108831.000
  86759769.88609
  23239865.680   124448458.39308  23239869.300    96793256.80206

  23598650.800   126148289.25708  23598656.100    98115357.15805

  19271301.040   102907664.95809  19271302.340    80039301.15809

  21080078.900   112368707.59108

  21674865.580   115783220.01108  21674868.060    90053601.51706

  22268810.500   119123085.41206  22268811.660    92651280.58406

  20670223.460   110532958.42105  20670225.840    85970093.41708

  23652359.660   126568589.98708  23652361.060    98442227.86806

 21 07 19 01 36  0.0000000  0 18G01G03G06G07G14G17G19G21G22G30R04R05
                                R09R10R16R19R20R21
  22332315.980   117357087.48808  22332319.060    91447078.28946  22332317.180
  87636778.65508
  21880409.640   114982315.88208  21880412.500    89596625.07248  21880412.620
  85863435.39009
  22785858.380   119740516.38708  22785861.940    93304316.20648  22785862.640
  89416639.89908
  23385325.440   122890664.87408  23385326.680    95758947.88848

  20506883.920   107764413.90308  20506884.220    83972271.49148  20506887.500
  80473432.73409
  22042791.620   115835633.07109  22042790.900    90261524.39949

  22843178.600   120041706.24308  22843176.780    93538976.83146

  25169211.900   132265049.74306  25169212.180   103063656.86244

  23070069.480   121233990.53508  23070067.940    94468035.34746

  22121451.020   116248979.57309  22121452.860    90583627.05649  22121452.820
  86809301.44109
  23231167.220   124401878.52408  23231170.780    96757028.05606

  23582172.920   126060205.74008  23582178.300    98046847.73506

  19275766.140   102931507.41109  19275767.400    80057845.27509

  21064190.900   112284015.29308

  21696690.420   115899803.40108  21696692.840    90144277.38306

  22282996.100   119198967.84906  22282997.040    92710300.22705

  20673042.720   110548034.97205  20673045.020    85981819.62308

  23642261.520   126514552.53808  23642262.900    98400198.73706

 21 07 19 01 36 30.0000000  0 18G01G03G06G07G14G17G19G21G22G30R04R05
                                R09R10R16R19R20R21
  22350451.720   117452392.86908  22350455.080    91521342.14447  22350453.200
  87707948.18308
  21880115.960   114980772.47809  21880118.860    89595422.41048  21880118.960
  85862282.84509
  22772090.240   119668164.74608  22772093.960    93247938.33648  22772094.520
  89362611.10608
  23403925.180   122988407.08908  23403926.580    95835110.50547

  20499061.580   107723306.67709  20499061.800    83940239.87448  20499064.940
  80442735.77109
  22039786.760   115819841.97809  22039785.840    90249219.65449

  22834878.880   119998090.81208  22834876.840    93504990.77747

  25186397.560   132355362.47306  25186398.220   103134030.32744

  23079763.700   121284932.90708  23079761.960    94507730.69646

  22134128.700   116315602.14309  22134130.660    90635540.69748  22134130.580
  86859052.00809
  23222549.080   124355728.10108  23222552.320    96721133.38006

  23565685.440   125972071.84908  23565691.300    97978299.16106

  19280380.140   102956145.45409  19280381.340    80077008.16709

  21048407.840   112199881.90209

  21718574.460   116016703.61908  21718576.860    90235199.66906

  22297163.820   119274756.06906  22297164.740    92769246.58006

  20675908.260   110563358.16905  20675910.380    85993737.66608

  23632215.240   126460792.41508  23632216.740    98358385.30006

 21 07 19 01 37  0.0000000  0 18G01G03G06G07G14G17G19G21G22G30R04R05
                                R09R10R16R19R20R21
  22368609.780   117547813.08808  22368613.080    91595695.53347  22368611.160
  87779203.51208
  21879929.020   114979789.11609  21879931.720    89594656.15248  21879931.920
  85861548.51409
  22758386.860   119596152.07008  22758390.320    93191824.58248  22758390.880
  89308835.43408
  23422523.620   123086141.55508  23422525.040    95911267.07248

  20491315.660   107682600.22608  20491315.680    83908520.55348  20491318.840
  80412338.08709
  22036776.900   115804025.32809  22036776.040    90236894.99349

  22826584.080   119954501.70708  22826582.080    93471025.26547

  25203558.860   132445546.34606  25203559.720   103204303.43244

  23089546.180   121336340.49908  23089544.200    94547788.54146

  22146861.020   116382512.52008  22146863.400    90687678.60048  22146863.140
  86909017.48109
  23214011.340   124310008.40308  23214014.560    96685573.69706

  23549188.800   125883888.78708  23549195.180    97909712.36406

  19285142.440   102981575.71309  19285143.640    80096787.23209

  21032729.840   112116308.55909

  21740516.760   116133914.30708  21740519.240    90326363.43306

  22311313.140   119350446.09106  22311314.440    92828116.57406

  20678818.780   110578923.35905  20678821.140    86005843.94008

  23622219.800   126407306.32408  23622221.420    98316784.98406

 21 07 19 01 37 30.0000000  0 18G01G03G06G07G14G17G19G21G22G30R04R05
                                R09R10R16R19R20R21
  22386789.580   117643347.15308  22386792.940    91670137.61247  22386791.160
  87850543.83008
  21879849.180   114979368.15409  21879851.600    89594328.11748  21879851.860
  85861234.14909
  22744748.340   119524480.74608  22744751.600    93135976.79948  22744752.000
  89255314.62708
  23441120.380   123183866.73008  23441121.680    95987416.39748

  20483646.580   107642298.28409  20483646.460    83877116.42948  20483649.720
  80382242.47609
  22033762.200   115788184.26009  22033761.740    90224551.29849

  22818294.600   119910940.21608  22818292.640    93437081.26547

  25220696.000   132535601.58906  25220696.980   103274476.27145

  23099417.500   121388213.65608  23099415.160    94588209.17546

  22159647.940   116449709.24508  22159650.680    90740039.63948  22159650.360
  86959196.80409
  23205555.300   124264724.58608  23205558.420    96650353.01306

  23532684.160   125795662.42008  23532690.600    97841091.87106

  19290053.100   103007798.54809  19290054.420    80117182.75609

  21017157.780   112033300.35909

  21762516.600   116251432.93408  21762519.300    90417766.68806

  22325444.000   119426037.26006  22325445.420    92886909.66406

  20681774.300   110594729.27205  20681777.040    86018137.40108

  23612275.800   126354095.02308  23612277.480    98275398.40006

 21 07 19 01 38  0.0000000  0 19G01G02G03G06G07G14G17G19G21G22G30R04
                                R05R09R10R16R19R20R21
  22404989.900   117738989.74908  22404993.160    91744664.28346  22404991.660
  87921965.21108
  25614633.880   134605817.65207  25614634.820   104887651.04645

  21879875.960   114979507.59309  21879878.100    89594436.76347  21879878.440
  85861338.25709
  22731174.320   119453148.94708  22731177.620    93080393.58748  22731177.840
  89202047.40008
  23459714.240   123281577.21208  23459715.600    96063554.28448

  20476054.260   107602400.36809  20476054.160    83846027.13548  20476057.420
  80352448.57109
  22030742.240   115772315.76909  22030742.000    90212186.25249

  22810009.880   119867403.12008  22810007.820    93403156.27347

  25237808.140   132625524.37206  25237808.800   103344545.85544

  23109376.580   121440548.49908  23109374.080    94628989.56446

  22172488.300   116517186.64608  22172491.220    90792619.39848  22172491.220
  87009585.72309
  23197180.560   124219877.05308  23197183.160    96615471.69406

  23516171.820   125707393.85808  23516178.180    97772438.59106

  19295111.560   103034810.33309  19295112.800    80138191.89709

  21001691.960   111950858.56909

  21784572.920   116369252.89408  21784575.660    90509404.32206

  22339555.860   119501525.86106  22339557.120    92945622.98106

  20684773.940   110610770.59905  20684776.860    86030613.99308

  23602382.560   126301155.12108  23602384.320    98234222.94806

 21 07 19 01 38 30.0000000  0 19G01G02G03G06G07G14G17G19G21G22G30R04
                                R05R09R10R16R19R20R21
  22423210.760   117834741.53808  22423213.840    91819276.02547  22423212.880
  87993468.09708
  25599089.440   134524122.87305  25599090.680   104823998.90044

  21880010.000   114980211.46608  21880012.120    89594985.22748  21880012.400
  85861863.88009
  22717665.740   119382160.71708  22717668.960    93025078.08548  22717669.260
  89149036.70108
  23478305.320   123379273.42108  23478306.680    96139681.05148

  20468539.860   107562911.92708  20468539.880    83815256.91748  20468542.880
  80322960.42809
  22027718.000   115756422.91209  22027717.660    90199802.20049

  22801730.200   119823893.20008  22801728.220    93369252.45647

  25254895.040   132715316.31906  25254895.800   103414513.55145

  23119423.480   121493346.74108  23119421.420    94670131.03347

  22185382.380   116584944.99208  22185385.180    90845418.06248  22185385.520
  87060184.44509
  23188888.500   124175473.07308  23188890.880    96580935.35706

  23499652.940   125619090.70508  23499658.960    97703758.35006

  19300318.020   103062612.92809  19300319.380    80159816.12709

  20986333.300   111868989.22309

  21806685.620   116487373.33408  21806687.960    90601275.67306

  22353648.880   119576913.27106  22353649.740    93004257.61005

  20687817.880   110627048.14705  20687821.040    86043274.31608

  23592540.120   126248488.76508  23592542.320    98193260.21405

 21 07 19 01 39  0.0000000  0 19G01G02G03G06G07G14G17G19G21G22G30R04
                                R05R09R10R16R19R20R21
  22441453.020   117930603.89208  22441455.780    91893973.92446  22441454.840
  88065053.58008
  25583587.200                    25583589.000

  21880252.180   114981484.54609  21880254.400    89595977.21247  21880254.540
  85862814.52909
  22704223.580   119311520.88308  22704226.600    92970034.05448  22704227.080
  89096286.17308
  23496893.760   123476956.33008  23496895.340    96215797.43948

  20461104.560   107523839.06209  20461104.580    83784810.52148  20461107.540
  80293782.62909
  22024689.620   115740509.22008  22024689.120    90187401.91848

  22793456.300   119780413.94308  22793454.080    93335372.51347

  25271957.660   132804980.62207  25271958.160   103484381.76744

  23129559.500   121546611.29508  23129557.300    94711635.87246

  22198330.180   116652985.33908  22198332.940    90898436.47548  22198333.360
  87110993.74409
  23180680.480   124131520.02308  23180682.820    96546749.74106

  23483129.060   125530760.66908  23483135.060    97635057.23806

  19305673.340   103091209.69709  19305674.740    80182058.03309

  20971083.560   111787700.87608

  21828854.500   116605794.58708  21828856.840    90693380.97006

  22367723.300   119652202.37205  22367723.840    93062815.73505

  20690906.500   110643563.44705  20690909.540    86056119.53108

  23582749.920   126196099.47507  23582752.160    98152513.02006

 21 07 19 01 39 30.0000000  0 19G01G02G03G06G07G14G17G19G21G22G30R04
                                R05R09R10R16R19R20R21
  22459713.620   118026562.47708  22459716.060    91968746.80247  22459715.060
  88136710.90008
  25568126.020   134361407.07415  25568126.940   104697210.67754

  21880600.600   114983315.66809  21880602.920    89597404.05748  21880603.080
  85864181.92309
  22690845.460   119241218.49608  22690848.500    92915252.97948  22690848.960
  89043787.64508
  23515476.960   123574611.39808  23515478.620    96291892.15448

  20453746.520   107485172.24009  20453746.600    83754680.52049  20453749.480
  80264908.05509
  22021654.860   115724562.70209  22021654.540    90174976.07449

  22785185.980   119736953.34708  22785183.680    93301507.11847

  25288993.620   132894504.18507  25288993.820   103554140.35145

  23139781.540   121600328.56408  23139779.360    94753493.45347

  22211328.780   116721292.94108  22211331.660    90951663.13948  22211331.980
  87162002.61909
  23172554.940   124088009.40008  23172557.520    96512908.23306

  23466598.660   125442395.92908  23466604.720    97566329.15506

  19311174.760   103120587.22609  19311176.120    80204907.20609

  20955941.340   111706984.69609

  21851076.780   116724500.99808  21851078.980    90785708.07106

  22381777.000   119727379.82106  22381777.740    93121287.07205

  20694036.600   110660301.85405  20694039.740    86069138.29808

  23573008.760   126143974.37208  23573011.500    98111971.31406

 21 07 19 01 40  0.0000000  0 19G01G02G03G06G07G14G17G19G21G22G30R04
                                R05R09R10R16R19R20R21
  22477993.040   118122620.06408  22477995.220    92043596.82547  22477994.160
  88208442.16808
  25552706.520   134280377.06805  25552707.780   104634065.37843

  21881056.400   114985710.91309  21881058.800    89599270.46348  21881058.840
  85865970.56309
  22677532.480   119171259.64808  22677535.760    92860739.61248  22677536.160
  88991545.65408
  23534055.240   123672241.09707  23534057.140    96367967.08047

  20446467.060   107446918.95608  20446467.300    83724872.76349  20446470.120
  80236342.27309
  22018615.240   115708588.39209  22018614.780    90162528.55249

  22776920.020   119693515.99808  22776917.760    93267659.83547

  25306003.600   132983890.94007  25306003.780   103623792.30645

  23150090.760   121654502.66508  23150088.380    94795707.03446

  22224378.620   116789870.08408  22224381.540    91005099.82348  22224381.840
  87213212.77209
  23164513.880   124044950.11908  23164516.300    96479417.76006

  23450063.720   125354006.04708  23450069.440    97497581.50806

  19316823.180   103150749.84509  19316824.500    80228367.00209

  20940908.300   111626850.37309

  21873352.520   116843493.68208  21873354.840    90878257.81606

  22395810.340   119802449.38806  22395811.580    93179674.49106

  20697209.220   110677266.48505  20697212.200    86082332.99908

  23563318.240   126092118.05108  23563321.080    98071638.63706

 21 07 19 01 40 30.0000000  0 19G01G02G03G06G07G14G17G19G21G22G30R04
                                R05R09R10R16R19R20R21
  22496291.200   118218777.33108  22496293.420    92118524.52347  22496292.360
  88280247.88208
  25537330.200   134199570.87106  25537331.180   104571099.44145

  21881620.320   114988674.20109  21881622.780    89601579.50748  21881622.640
  85868183.38209
  22664285.660   119101648.47408  22664289.100    92806497.13748  22664289.300
  88939563.27808
  23552628.880   123769845.90808  23552631.000    96444022.61248

  20439267.180   107409084.62408  20439267.620    83695391.46048  20439270.500
  80208089.36609
  22015570.820   115692589.23208  22015570.280    90150061.69048

  22768659.240   119650104.74208  22768656.960    93233832.87847

  25322987.900   133073143.22206  25322987.940   103693339.48845

  23160486.820   121709135.57708  23160484.540    94838278.10246

  22237479.880   116858717.10008  22237482.900    91058746.81148  22237483.080
  87264624.45409
  23156558.060   124002348.97908  23156560.860    96446283.63806

  23433525.360   125265598.17908  23433530.820    97428819.87706

  19322618.980   103181699.71009  19322620.320    80252439.09509

  20925985.560   111547304.04908

  21895681.560   116962772.17008  21895684.060    90971029.84806

  22409823.980   119877412.64006  22409825.420    93237979.18606

  20700424.000   110694457.67405  20700426.980    86095703.91508

  23553678.020   126040533.03407  23553681.260    98031516.99006

 21 07 19 01 41  0.0000000  0 19G01G02G03G06G07G14G17G19G21G22G30R04
                                R05R09R10R16R19R20R21
  22514607.320   118315029.75108  22514609.700    92193526.35946  22514608.600
  88352124.63808
  25521995.380   134118986.86506  25521996.600   104508306.71945

  21882292.120   114992204.03809  21882294.440    89604330.02448  21882294.420
  85870819.30109
  22651104.980   119032383.62508  22651108.380    92752524.52548  22651108.580
  88887839.53908
  23571196.840   123867420.80008  23571199.060    96520054.83948

  20432147.180   107371669.34909  20432147.780    83666236.69848  20432150.600
  80180149.38709
  22012521.160   115676563.10509  22012520.600    90137573.80949

  22760402.880   119606717.21708  22760400.780    93200024.44147

  25339945.780   133162257.85607  25339945.960   103762779.39545

  23170969.780   121764223.54608  23170967.620    94881203.76347

  22250631.480   116927828.95708  22250634.560    91112600.14148  22250634.740
  87316233.88609
  23148688.460   123960207.28008  23148690.980    96413506.85705

  23416983.740   125177174.53908  23416989.660    97360045.98306

  19328561.560   103213433.43909  19328563.000    80277120.86609

  20911173.240   111468347.69508

  21918063.020   117082330.58808  21918065.660    91064019.60005

  22423817.360   119952266.52206  22423818.760    93296198.82406

  20703680.580   110711871.18305  20703683.520    86109247.77608

  23544088.200   125989216.09007  23544091.380    97991603.85105

 21 07 19 01 41 30.0000000  0 19G01G02G03G06G07G14G17G19G21G22G30R04
                                R05R09R10R16R19R20R21
  22532941.000   118411374.01808  22532943.560    92268599.76346  22532942.420
  88424069.95808
  25506703.200   134038625.85605  25506704.560   104445687.67143

  21883071.580   114996300.29009  21883074.100    89607521.89947  21883074.020
  85873878.18709
  22637990.280   118963465.13308  22637993.620    92698821.81448  22637993.940
  88836374.43908
  23589758.440   123964962.26408  23589760.800    96596061.02847

  20425107.340   107334674.50709  20425107.900    83637409.55048  20425110.700
  80152523.36409
  22009466.180   115660508.98009  22009465.680    90125064.09549

  22752150.780   119563352.19108  22752148.720    93166233.52747

  25356877.200   133251232.77907  25356877.460   103832110.47145

  23181538.780   121819764.53108  23181536.760    94924482.42246

  22263832.720   116997201.80408  22263835.700    91166656.86649  22263836.100
  87368038.24009
  23140905.080   123918527.84508  23140907.720    96381089.59306

  23400439.680   125088738.03008  23400445.740    97291262.07706

  19334650.600   103245948.51709  19334652.080    80302410.34609

  20896472.300   111389984.26308

  21940495.940   117202163.98407  21940498.780    91157223.21706

  22437789.680   120027009.02906  22437791.220    93354331.83906

  20706977.960   110729503.46405  20706980.960    86122961.77308

  23534548.460   125938165.85908  23534551.320    97951898.17406

 21 07 19 01 42  0.0000000  0 19G01G02G03G06G07G14G17G19G21G22G30R04
                                R05R09R10R16R19R20R21
  22551292.060   118507809.60008  22551294.620    92343744.33146  22551293.640
  88496083.48308
  25491453.800   133958490.24104  25491455.620   104383244.31044

  21883959.280   115000965.59309  21883961.720    89611157.20448  21883961.880
  85877361.99709
  22624941.880   118894895.74108  22624945.280    92645391.12748  22624945.640
  88785170.03908
  23608313.480   124062469.73908  23608316.040    96672040.68848

  20418148.420   107298104.25009  20418148.660    83608913.23648  20418151.560
  80125214.38809
  22006406.160   115644428.43509  22006405.600    90112533.81049

  22743903.300   119520010.97908  22743901.000    93132461.15146

  25373782.140   133340068.99906  25373782.280   103901333.48143

  23192194.320   121875759.16708  23192192.360    94968114.56746

  22277083.560   117066834.74208  22277086.500    91220916.25148  22277086.900
  87420036.80609
  23133208.960   123877316.01808  23133211.380    96349036.03506

  23383894.560   125000295.29308  23383900.680    97222473.34206

  19340886.240   103279245.86009  19340887.720    80328308.25209

  20881883.760   111312218.61309

  21962980.160   117322270.49607  21962982.960    91250639.26505

  22451741.100   120101640.22905  22451742.660    93412378.27205

  20710316.100   110747354.00405  20710319.180    86136845.53908

  23525058.580   125887383.13108  23525061.360    97912400.53206

 21 07 19 01 42 30.0000000  0 19G01G02G03G06G07G14G17G19G21G22G30R04
                                R05R09R10R16R19R20R21
  22569659.580   118604331.92607  22569662.420    92418956.47847  22569661.260
  88568161.78408
  25476247.600   133878579.48407  25476249.000   104320976.22344

  21884954.920   115006198.34409  21884957.440    89615234.67148  21884957.640
  85881269.57109
  22611959.400   118826674.08508  22611963.080    92592231.41048  22611963.360
  88734225.30509
  23626861.140   124159938.20307  23626863.840    96747989.98047

  20411270.160   107261958.57909  20411270.280    83580747.78048  20411273.320
  80098222.50109
  22003340.800   115628319.39109  22003340.160    90099981.31549

  22735659.840   119476691.32708  22735657.520    93098705.57747

  25390659.880   133428763.10907  25390660.240   103970445.70144

  23202935.460   121932203.79508  23202933.460    95012097.36746

  22290383.040   117136722.67008  22290385.880    91275374.33248  22290386.000
  87472225.78409
  23125600.320   123836573.16508  23125602.920    96317347.24305

  23367348.460   124911848.17808  23367354.660    97153681.13706

  19347267.740   103313322.11009  19347269.160    80354811.98309

  20867407.720   111235052.59009

  21985514.400   117442644.27608  21985517.240    91344263.16005

  22465670.920   120176156.91105  22465672.800    93470335.65805

  20713694.160   110765418.36505  20713697.320    86150895.60708

  23515618.120   125836865.21608  23515620.980    97873108.82006

 21 07 19 01 43  0.0000000  0 19G01G02G03G06G07G14G17G19G21G22G30R04
                                R05R09R10R16R19R20R21
  22588043.500   118700940.64008  22588046.780    92494235.91847  22588045.120
  88640304.60008
  25461084.680   133798896.28507  25461085.620   104258885.30444

  21886059.160   115012001.23009  21886061.760    89619756.40248  21886061.960
  85885602.89909
  22599044.020   118758803.01608  22599047.760    92539344.86848  22599048.080
  88683542.36408
  23645401.280   124257367.03807  23645404.040    96823908.40447

  20404473.680   107226241.79509  20404473.580    83552916.50748  20404476.760
  80071550.86509
  22000270.460   115612183.91309  22000269.720    90087408.19649

  22727420.900   119433395.10308  22727418.340    93064968.25946

  25407511.120   133517315.93007  25407511.100   104039447.86645

  23213762.080   121989099.18908  23213760.200    95056431.41246

  22303730.760   117206864.79809  22303733.480    91330030.48649  22303733.680
  87524604.60009
  23118080.300   123796304.59408  23118082.680    96286027.30606

  23350802.660   124823402.40208  23350808.800    97084890.07606

  19353795.260   103348177.43409  19353796.440    80381921.66109

  20853045.440   111158492.15609

  22008098.340   117563283.42707  22008101.080    91438093.46505

  22479579.420   120250559.71705  22479581.480    93528204.46305

  20717112.260   110783696.18505  20717115.240    86165111.68308

  23506227.480   125786613.21508  23506230.080    97834023.92906

 21 07 19 01 43 30.0000000  0 19G01G02G03G06G07G14G17G19G21G22G30R04
                                R05R09R10R16R19R20R21
  22606442.700   118797628.09808  22606445.840    92569576.76547  22606444.260
  88712506.21308
  25445967.340                    25445967.420

  21887270.840   115018369.60809  21887273.600    89624718.77048  21887273.800
  85890358.51209
  22586194.860   118691278.13008  22586198.320    92486728.05848  22586198.580
  88633117.93508
  23663932.340   124354748.26108  23663935.040    96899789.71548

  20397758.120   107190950.86309  20397757.940    83525417.07448  20397761.180
  80045197.23709
  21997193.960   115596016.48108  21997193.120    90074810.19748

  22719185.140   119390116.41008  22719182.800    93031244.59647

  25424334.060   133605721.40006  25424334.320   104108335.17844

  23224673.660   122046438.49108  23224671.640    95101111.34347

  22317125.100   117277252.88108  22317127.780    91384878.29648  22317128.200
  87577167.07009
  23110648.260   123756508.53708  23110651.060    96255074.90306

  23334257.220   124734957.54608  23334263.380    97016099.71306

  19360467.400   103383805.39509  19360468.440    80409632.28109

  20838796.160   111082534.86309

  22030730.500   117684178.90808  22030733.300    91532123.13606

  22493465.700   120324842.32306  22493467.840    93585979.77105

  20720568.880   110802179.59305  20720571.800    86179487.66708

  23496885.380   125736620.86208  23496887.820    97795141.01506

 21 07 19 01 44  0.0000000  0 19G01G02G03G06G07G14G17G19G21G22G30R04
                                R05R09R10R16R19R20R21
  22624857.540   118894398.39408  22624860.640    92644982.13546  22624859.100
  88784769.68208
  25430887.600   133640207.49617  25430888.840   104135228.50055

  21888591.540   115025310.55409  21888594.340    89630127.28948  21888594.440
  85895541.66608
  22573412.840   118624106.67708  22573416.060    92434386.68548  22573416.360
  88582957.45008
  23682455.280   124452085.91108  23682457.900    96975637.06448

  20391125.200   107156094.42809  20391124.900    83498256.20748  20391128.200
  80019168.06709
  21994112.580   115579823.50208  21994111.700    90062192.29249

  22710953.920   119346861.42208  22710951.800    92997539.42747

  25441130.120   133693985.20406  25441130.740   104177112.10744

  23235670.600   122104226.79708  23235668.420    95146141.16746

  22330566.820   117347890.53708  22330569.620    91439920.57248  22330570.060
  87629915.90208
  23103306.460   123717195.27208  23103309.760    96224497.97506

  23317713.880   124646524.12908  23317719.920    96947318.23106

  19367285.120   103420211.38609  19367286.180    80437948.02709

  20824662.000   111007191.37009

  22053411.140   117805333.27708  22053414.060    91626354.14805

  22507330.980   120399010.05505  22507332.760    93643665.74205

  20724064.860   110820872.59705  20724067.480    86194026.65408

  23487592.620   125686893.95108  23487594.800    97756464.53706

 21 07 19 01 44 30.0000000  0 19G01G02G03G06G07G14G17G19G21G22G30R04
                                R05R09R10R16R19R20R21
  22643286.540   118991245.13708  22643289.900    92720447.08346  22643288.380
  88857090.24908
  25415853.160   133561214.37607  25415856.380   104073692.17545

  21890020.640   115032820.47509  21890023.360    89635979.17848  21890023.420
  85901149.72809
  22560697.320   118557285.32808  22560700.400    92382318.08448  22560700.880
  88533058.37808
  23700968.680   124549373.27108  23700971.200    97051445.25148

  20384574.640   107121670.54909  20384574.280    83471432.39948  20384577.560
  79993461.92009
  21991025.700   115563600.80209  21991024.620    90049551.23149

  22702726.460   119303626.15908  22702724.420    92963849.60647

  25457898.160   133782101.70206  25457899.300   104245774.29044

  23246751.560   122162458.65008  23246749.420    95191516.59146

  22344054.820   117418770.74708  22344057.700    91495151.84148  22344058.160
  87682845.86409
  23096055.040   123678363.71708  23096058.140    96194295.74606

  23301172.660   124558102.20808  23301178.840    96878545.69406

  19374247.280   103457389.54409  19374248.500    80466864.35509

  20810642.980   110932460.91909

  22076138.740   117926738.81108  22076141.560    91720780.50406

  22521173.360   120473057.51306  22521175.280    93701258.19405

  20727598.660   110839768.78005  20727601.220    86208723.67708

  23478348.840   125637427.58908  23478350.820    97717990.72906

 21 07 19 01 45  0.0000000  0 19G01G02G03G06G07G14G17G19G21G22G30R04
                                R05R09R10R16R19R20R21
  22661729.740   119088165.74008  22661733.200    92795969.56147  22661731.740
  88929465.95608
  25400865.880   133482444.41307  25400865.360   104012311.19844

  21891558.220   115040899.70609  21891560.860    89642274.69048  21891560.780
  85907182.93309
  22548048.540   118490814.66008  22548051.520    92330522.76348  22548051.980
  88483421.20308
  23719471.860   124646607.31308  23719474.200    97127211.85948

  20378106.720   107087681.22609  20378106.340    83444947.20948  20378109.640
  79968080.27709
  21987932.920   115547348.28909  21987931.940    90036886.94349

  22694502.520   119260409.83808  22694500.620    92930174.55847

  25474638.060   133870070.19107  25474639.040   104314321.10243

  23257916.840   122221132.32408  23257914.740    95237236.28947

  22357588.420   117489890.42908  22357591.440    91550569.72048  22357591.640
  87735954.63909
  23088894.100   123640017.17608  23088896.900    96164470.73406

  23284634.420   124469695.99208  23284640.720    96809785.41206

  19381353.880   103495338.10009  19381355.120    80496379.87609

  20796739.580   110858346.88509

  22098912.520   118048390.95308  22098915.300    91815398.66805

  22534993.400   120546983.50605  22534994.920    93758756.12105

  20731170.020   110858865.43905  20731172.300    86223576.61708

  23469153.400   125588220.61708  23469155.260    97679718.66606

 21 07 19 01 45 30.0000000  0 19G01G02G03G06G07G14G17G19G21G22G30R04
                                R05R09R10R16R19R20R21
  22680187.040   119185160.47108  22680190.480    92871549.80146  22680189.200
  89001896.99708
  25385919.600   133403904.72107  25385918.020   103951111.44644

  21893204.680   115049551.33609  21893207.180    89649016.21848  21893207.060
  85913643.54909
  22535466.680   118424698.01108  22535469.820    92279003.29848  22535470.520
  88434048.37709
  23737964.820   124743787.79908  23737967.020    97202936.76147

  20371722.200   107054131.15609  20371721.880    83418804.29749  20371725.280
  79943026.65909
  21984834.960   115531068.47009  21984833.860    90024201.36849

  22686282.740   119217214.80208  22686280.740    92896516.06947

  25491350.220   133957892.26806  25491351.060   104382753.79944

  23269166.540   122280248.92208  23269164.140    95283301.14146

  22371167.500   117561249.22908  22371170.520    91606173.91448  22371170.540
  87789241.98209
  23081824.720   123602161.54808  23081827.780    96135027.54506

  23268100.260   124381312.25209  23268106.720    96741042.57206

  19388604.840   103534057.85409  19388606.180    80526495.21109

  20782952.820   110784855.42709

  22121732.320   118170289.17108  22121735.100    91910208.22705

  22548790.800   120620789.46106  22548792.240    93816160.72705

  20734778.760   110878163.10005  20734781.000    86238585.91508

  23460006.740   125539274.77808  23460008.780    97641649.71806

 21 07 19 01 46  0.0000000  0 19G01G02G03G06G07G14G17G19G21G22G30R04
                                R05R09R10R16R19R20R21
  22698658.160   119282224.85408  22698661.340    92947184.33847  22698660.020
  89074380.09008
  25371017.460   133325594.35305  25371017.720   103890051.78543

  21894959.580   115058773.68708  21894962.120    89656202.45848  21894961.960
  85920530.35109
  22522951.680   118358933.94308  22522955.340    92227758.58048  22522956.260
  88384938.85709
  23756446.600   124840910.28407  23756448.800    97278616.48547

  20365421.480   107021020.42909  20365421.120    83393003.71849  20365424.540
  79918301.09409
  21981731.220   115514759.07908  21981730.280    90011492.74948

  22678066.640   119174038.65008  22678064.460    92862872.32647

  25508033.740   134045564.72305  25508034.540   104451070.03844

  23280499.580   122339804.74608  23280497.220    95329708.24047

  22384791.320   117632842.12908  22384794.360    91661960.53648  22384794.080
  87842704.14609
  23074847.360   123564798.21708  23074850.200    96105967.25106

  23251570.780   124292953.35508  23251577.020    96672319.09606

  19395999.520   103573545.18509  19396000.860    80557207.55409

  20769282.980   110711988.20709

  22144596.940   118292427.25808  22144599.680    92005204.33205

  22562565.220   120694472.12706  22562566.820    93873469.41905

  20738424.260   110897656.76705  20738426.480    86253747.64408

  23450907.960   125490587.10408  23450910.080    97603781.51906

 21 07 19 01 46 30.0000000  0 19G01G02G03G06G07G14G17G19G21G22G30R04
                                R05R09R10R16R19R20R21
  22717142.060   119379356.96908  22717145.120    93022871.63446  22717143.680
  89146913.73408
  25356159.240   133247518.56807  25356161.280   103829213.51845

  21896823.080   115068567.56208  21896826.060    89663834.04148  21896825.660
  85927843.95809
  22510504.480   118293523.56808  22510508.240    92176789.47548  22510509.160
  88336093.45708
  23774917.080   124937972.57607  23774919.340    97354249.28247

  20359204.860   106988351.49409  20359204.520    83367547.39549  20359207.780
  79893905.45509
  21978622.000   115498420.30409  21978621.000    89998761.23049

  22669854.160   119130881.62708  22669851.980    92829243.47147

  25524688.660   134133086.85306  25524689.720   104519269.07044

  23291915.920   122399799.00308  23291914.060    95376456.97147

  22398459.160   117704666.67208  22398462.280    91717927.64948  22398461.880
  87896339.27609
  23067962.620   123527930.76108  23067965.380    96077292.62906

  23235046.840   124204623.61008  23235053.160    96603618.24306

  19403537.760   103613798.87809  19403539.120    80588515.94909

  20755730.940   110639748.31209

  22167505.820   118414801.69107  22167508.500    92100384.26405

  22576316.320   120768030.64006  22576317.560    93930681.53205

  20742105.740   110917344.62705  20742108.240    86269060.41508

  23441857.840   125442156.93408  23441859.760    97566113.64606

 21 07 19 01 47  0.0000000  0 19G01G02G03G06G07G14G17G19G21G22G30R04
                                R05R09R10R16R19R20R21
  22735638.120   119476553.31408  22735640.880    93098609.00246  22735639.460
  89219495.33808
  25341347.180   133169675.26505  25341348.260   103768556.27645

  21898795.340   115078932.13408  21898798.440    89671910.33048  21898797.940
  85935583.73909
  22498124.580   118228466.39208  22498128.360    92126095.58248  22498129.020
  88287511.81709
  23793375.380   125034970.89808  23793377.680    97429832.22747

  20353072.340   106956125.29109  20353072.140    83342436.06248  20353075.360
  79869840.42809
  21975507.160   115482051.24909  21975505.920    89986006.12349

  22661644.840   119087742.14708  22661642.800    92795628.28847

  25541314.800   134220456.74706  25541315.580   104587349.44145

  23303415.380   122460228.66608  23303413.340    95423544.99946

  22412170.200   117776718.58708  22412173.480    91774071.93348  22412173.020
  87950144.20609
  23061170.980   123491561.29108  23061173.620    96049005.33006

  23218529.140   124116326.21708  23218535.160    96534942.57006

  19411218.960   103654816.00909  19411220.140    80620418.13109

  20742296.960   110568138.11609

  22190458.040   118537407.65507  22190460.580    92195744.29605

  22590043.780   120841462.46605  22590044.940    93987795.10105

  20745822.920   110937222.96505  20745825.620    86284521.36008

  23432854.880   125393982.17608  23432857.060    97528644.40206

 21 07 19 01 47 30.0000000  0 19G01G02G03G06G07G14G17G19G21G22G30R04
                                R05R09R10R16R19R20R21
  22754145.660   119573810.78408  22754148.680    93174393.97646  22754147.040
  89292122.60008
  25326579.020   133092064.70208  25326579.520   103708080.54445

  21900876.100   115089867.08208  21900879.400    89680431.05548  21900878.800
  85943749.42609
  22485812.060   118163762.29108  22485815.660    92075676.81848  22485816.040
  88239193.83209
  23811820.800   125131901.62007  23811823.120    97505362.53847

  20347024.280   106924343.15009  20347024.300    83317670.75948  20347027.360
  79846107.00409
  21972386.240   115465650.82209  21972384.960    89973226.55549

  22653438.620   119044619.23408  22653436.780    92762026.00647

  25557911.540   134307672.62106  25557912.020   104655309.78943

  23314997.380   122521091.48008  23314995.160    95470970.51847

  22425923.960   117848994.23208  22425927.000    91830390.55848  22425926.740
  88004116.20909
  23054472.880   123455692.38808  23054475.300    96021107.36206

  23202018.020   124028064.86008  23202024.140    96466294.94606

  19419042.300   103696593.74309  19419043.820    80652911.88509

  20728981.800   110497160.33809

  22213452.580   118660239.94908  22213455.220    92291280.34605

  22603746.800   120914766.17005  22603748.320    94044809.03905

  20749575.360   110957288.75305  20749577.820    86300128.08108

  23423899.400   125346061.06508  23423901.940    97491372.45606

 21 07 19 01 48  0.0000000  0 19G01G02G03G06G07G14G17G19G21G22G30R04
                                R05R09R10R16R19R20R21
  22772665.280   119671130.59308  22772668.020    93250227.55746  22772666.540
  89364796.44408
  25311855.220   133014691.18106  25311855.900   103647789.41745

  21903066.080   115101376.24108  21903069.540    89689399.22448  21903069.020
  85952343.93509
  22473567.520   118099415.53008  22473570.920    92025536.50148  22473571.340
  88191142.70608
  23830253.600   125228765.80008  23830255.840    97580840.98348

  20341061.880   106893010.69209  20341061.920    83293255.85048  20341065.000
  79822709.39209
  21969259.900   115449222.96109  21969259.180    89960425.62249

  22645236.520   119001516.19308  22645234.680    92728439.25547

  25574479.360   134394737.01806  25574479.840   104723152.17644

  23326662.100   122582389.41108  23326659.980    95518735.09347

  22439720.400   117921494.21508  22439723.300    91886883.97948  22439723.080
  88058255.72208
  23047869.220   123420330.72908  23047871.700    95993603.89706

  23185515.100   123939847.46308  23185520.980    96397681.50006

  19427008.600   103739134.16109  19427010.160    80685998.84508

  20715786.680   110426822.05009

  22236489.560   118783298.57808  22236492.460    92386992.43105

  22617426.700   120987944.41605  22617428.140    94101725.41305

  20753362.980   110977542.98805  20753365.380    86315881.37508

  23414991.940   125298396.25808  23414994.560    97454299.87006

 21 07 19 01 48 30.0000000  0 19G01G02G03G06G07G14G17G19G21G22G30R04
                                R05R09R10R16R19R20R21
  22791195.680   119768507.97208  22791198.140    93326105.97846  22791196.900
  89437513.25308
  25297176.680   132937553.42707  25297176.820   103587681.99844

  21905364.980   115113457.35208  21905368.480    89698813.06148  21905367.960
  85961365.51709
  22461390.500   118035424.10609  22461393.860    91975673.05749  22461394.060
  88143356.89508
  23848672.680   125325558.18508  23848674.920    97656263.48748

  20335184.880   106862127.37409  20335185.080    83269190.92748  20335188.180
  79799647.17809
  21966127.800   115432764.78909  21966127.480    89947601.10349

  22637037.460   118958429.93908  22637035.780    92694865.56347

  25591017.600   134481646.30306  25591017.880   104790873.59143

  23338408.640   122644118.46308  23338406.420    95566835.62446

  22453558.460   117994212.98809  22453561.220    91943547.89748  22453561.040
  88112558.62509
  23041360.640   123385477.03508  23041362.840    95966495.52906

  23169020.600   123851675.36808  23169026.500    96329103.28006

  19435117.040   103782432.66609  19435118.460    80719675.42709

  20702711.800   110357124.10509

  22259567.620   118906577.10607  22259570.800    92482875.54805

  22631082.000   121060993.01005  22631084.080    94158540.94705

  20757185.100   110997980.80805  20757187.440    86331777.44708

  23406131.960   125250984.20908  23406134.580    97417423.86806

 21 07 19 01 49  0.0000000  0 19G01G02G03G06G07G14G17G19G21G22G30R04
                                R05R09R10R16R19R20R21
  22809736.780   119865942.36508  22809739.540    93402028.82246  22809737.940
  89510272.60808
  25282542.680   132860654.12806  25282543.040   103527760.47345

  21907773.340   115126112.38608  21907776.820    89708674.12348  21907776.060
  85970815.71109
  22449281.700   117971790.40609  22449284.560    91926088.36548  22449284.840
  88095838.22908
  23867077.960   125422278.21407  23867080.320    97731629.61947

  20329394.160   106831697.03509  20329394.520    83245478.95849  20329397.440
  79776923.20209
  21962990.360   115416278.21608  21962990.200    89934754.41349

  22628841.940   118915362.21208  22628840.360    92661306.29547

  25607526.260   134568401.24505  25607526.220   104858474.72143

  23350237.120   122706278.77208  23350235.360    95615272.20247

  22467437.940   118067149.42808  22467440.460    92000381.41348  22467440.520
  88167024.07009
  23034947.580   123351136.35408  23034949.940    95939786.15206

  23152535.780   123763554.96308  23152541.340    96260565.28006

  19443367.660   103826489.22909  19443368.940    80753941.60209

  20689757.840   110288071.21209

  22282686.560   119030073.78907  22282689.920    92578928.34505

  22644713.720   121133912.97205  22644715.540    94215256.43305

  20761041.100   111018601.69605  20761043.880    86347815.91208

  23397319.200   125203825.63708  23397321.660    97380745.00506

 21 07 19 01 49 30.0000000  0 19G01G02G03G06G07G14G17G19G21G22G30R04
                                R05R09R10R16R19R20R21
  22828287.700   119963426.97508  22828290.580    93477990.79746  22828288.520
  89583069.51008
  25267954.100   132783989.76905  25267954.160   103468021.93444

  21910290.040   115139337.24808  21910293.300    89718979.19748  21910292.580
  85980691.40309
  22437239.840   117908510.53308  22437242.440    91876779.37348  22437242.880
  88048583.78809
  23885467.960   125518918.82807  23885470.460    97806933.85747

  20323689.260   106801717.19909  20323689.480    83222118.03549  20323692.500
  79754535.64609
  21959846.700   115399758.72608  21959846.580    89921882.08548

  22620649.240   118872308.19308  22620647.420    92627757.68447

  25624004.940   134654996.84105  25624005.580   104925951.90543

  23362146.700   122768864.17908  23362145.060    95664040.01047

  22481357.160   118140296.05308  22481359.960    92057378.72448  22481360.100
  88221646.47009
  23028630.160   123317307.17508  23028632.540    95913474.64906

  23136060.480   123675485.79108  23136066.040    96192067.12806

  19451758.960   103871297.15009  19451760.060    80788792.17509

  20676924.360   110219662.15509

  22305844.680   119153779.92007  22305848.100    92675144.04505

  22658320.240   121206698.64405  22658321.760    94271867.45105

  20764930.160   111039398.17005  20764932.900    86363990.93608

  23388553.160   125156914.85408  23388555.240    97344258.88506

 21 07 19 01 50  0.0000000  0 19G01G02G03G06G07G14G17G19G21G22G30R04
                                R05R09R10R16R19R20R21
  22846848.100   120060963.31808  22846851.220    93553993.07346  22846849.140
  89655905.00508
  25253410.580   132707564.73507  25253411.460   103408469.99545

  21912916.020   115153135.77608  21912919.000    89729731.28648  21912918.420
  85990995.48109
  22425265.960   117845588.80908  22425268.540    91827749.45848  22425268.920
  88001596.78608
  23903843.400   125615480.89808  23903845.920    97882176.91348

  20318071.200   106772193.58509  20318071.380    83199112.61349  20318074.360
  79732488.76809
  21956697.460   115383210.13308  21956697.260    89908987.08648

  22612459.760   118829271.44608  22612457.720    92594222.55947

  25640453.760   134741435.67106  25640454.200   104993306.74843

  23374137.460   122831876.48708  23374136.000    95713140.47147

  22495316.520   118213653.61908  22495319.540    92114540.39848  22495319.800
  88276426.39709
  23022409.540   123283996.48208  23022411.900    95887566.39506

  23119596.320   123587476.19608  23119602.140    96123615.29506

  19460291.040   103916858.45909  19460292.320    80824228.72009

  20664213.020   110151903.97009

  22329042.120   119277695.47607  22329045.680    92771522.62605

  22671902.300   121279352.66405  22671903.940    94328376.12105

  20768852.560   111060372.42005  20768855.200    86380304.23208

  23379833.780   125110254.71408  23379835.760    97307967.65806

 21 07 19 01 50 30.0000000  0 19G01G02G03G06G07G14G17G19G21G22G30R04
                                R05R09R10R16R19R20R21
  22865417.960   120158549.87308  22865421.180    93630034.48946  22865419.580
  89728778.00508
  25238913.160   132631380.69106  25238914.040   103349105.71345

  21915651.420   115167508.90508  21915654.020    89740931.12948  21915653.540
  86001728.67309
  22413360.560   117783026.55508  22413363.260    91778999.66948  22413363.460
  87954878.23608
  23922203.580   125711962.96108  23922206.020    97957357.61848

  20312540.580   106743128.98009  20312540.560    83176464.86149  20312543.540
  79710784.67209
  21953542.880   115366633.05008  21953542.840    89896069.87248

  22604273.620   118786252.51708  22604271.380    92560701.31147

  25656872.700   134827717.58106  25656873.040   105060539.40344

  23386209.480   122895315.06809  23386208.080    95762573.08447

  22509315.860   118287219.99508  22509318.780    92171864.75748  22509319.160
  88331362.22809
  23016286.340   123251208.13008  23016289.000    95862064.40206

  23103144.340   123499531.32908  23103150.020    96055213.77406

  19468964.140   103963171.91009  19468965.400    80860250.25509

  20651624.480   110084801.01309

  22352278.040   119401817.13907  22352281.660    92868061.50005

  22685459.400   121351874.85805  22685461.300    94384782.23205

  20772807.720   111081522.29605  20772810.280    86396754.13508

  23371161.160   125063844.91608  23371162.940    97271871.16606

 21 07 19 01 51  0.0000000  0 19G01G02G03G06G07G14G17G19G21G22G30R04
                                R05R09R10R16R19R20R21
  22883996.500   120256180.78407  22883999.620    93706110.48446  22883998.320
  89801684.16508
  25224460.740   132555435.36506  25224462.200   103289927.61345

  21918495.220   115182453.35808  21918497.860    89752576.14048  21918497.500
  86012888.45609
  22401522.940   117720820.77708  22401525.900    91730527.65048  22401526.060
  87908425.86708
  23940547.240   125808358.59107  23940549.620    98032470.97447

  20307096.840   106714521.82809  20307096.780    83154173.56149  20307099.780
  79689422.18009
  21950382.360   115350024.03808  21950382.280    89883127.80348

  22596089.940   118743247.54308  22596087.780    92527190.93447

  25673261.000   134913838.20806  25673261.460   105127646.30544

  23398361.800   122959174.69508  23398360.100    95812333.81247

  22523353.580   118360988.59308  22523356.540    92229346.71648  22523356.920
  88386449.08509
  23010260.720   123218941.56408  23010263.320    95836968.22206

  23086704.560   123411651.81008  23086710.320    95986863.11406

  19477777.000   104010231.67709  19477778.280    80896852.26309

  20639158.800   110018352.56409

  22375551.160   119526137.62707  22375554.660    92964755.02605

  22698991.360   121424260.96005  22698993.300    94441082.48205

  20776794.540   111102841.95405  20776797.120    86413336.10008

  23362534.360   125017680.95608  23362536.280    97235965.86706

 21 07 19 01 51 30.0000000  0 19G01G02G03G06G07G14G17G19G21G22G30R04
                                R05R09R10R16R19R20R21
  22902583.560   120353857.00807  22902586.860    93782221.75246  22902585.600
  89874624.13108
  25210054.600   132479732.47006  25210056.260   103230938.40345

  21921448.420   115197972.28208  21921451.100    89764668.79348  21921450.720
  86024477.25409
  22389754.060   117658975.07108  22389757.260    91682336.18948  22389757.320
  87862242.40908
  23958874.520   125904668.56907  23958876.980    98107517.60147

  20301741.040   106686377.16109  20301740.980    83132242.64249  20301744.020
  79668405.04509
  21947216.380   115333386.24308  21947216.120    89870163.27549

  22587909.440   118700259.21708  22587907.400    92493693.53747

  25689618.940   134999799.95806  25689619.460   105194629.41743

  23410594.220   123023457.01608  23410592.460    95862423.89247

  22537429.780   118434959.58908  22537432.840    92286986.38548  22537433.200
  88441687.09609
  23004333.820   123187203.34808  23004336.260    95812282.96906

  23070278.460   123323845.09808  23070284.040    95918569.09406

  19486729.700   104058038.95309  19486731.180    80934035.66709

  20626817.060   109952564.67209

  22398861.520   119650656.43708  22398865.020    93061602.80705

  22712498.100   121496513.22205  22712500.180    94497278.64205

  20780813.060   111124332.03505  20780815.920    86430050.60108

  23353953.980   124971764.65608  23353955.600    97200253.20406

 21 07 19 01 52  0.0000000  0 19G01G02G03G06G07G14G17G19G21G22G30R04
                                R05R09R10R16R19R20R21
  22921178.420   120451572.69008  22921181.860    93858363.76246  22921180.380
  89947593.54908
  25195694.960   132404269.41206  25195696.000   103172136.11543

  21924510.400   115214062.17108  21924512.840    89777206.36948  21924512.500
  86036492.42508
  22378053.200   117597486.41608  22378056.460    91634422.94748  22378056.300
  87816325.53908
  23977184.260   126000886.57107  23977186.760    98182492.57847

  20296472.880   106658693.34509  20296472.900    83110670.82549  20296476.080
  79647732.07009
  21944044.280   115316716.22508  21944043.820    89857173.65148

  22579731.600   118657284.13908  22579729.540    92460206.45247

  25705945.880   135085598.24104  25705946.140   105261485.16743

  23422906.160   123088156.15908  23422904.440    95912838.77347

  22551543.420   118509126.46408  22551546.400    92344778.67448  22551546.820
  88497071.35509
  22998505.280   123155992.38107  22998507.780    95788007.81006

  23053866.280   123236111.96708  23053871.800    95850332.30806

  19495821.240   104106587.56009  19495822.880    80971795.64709

  20614599.280   109887437.14409

  22422207.600   119775365.79607  22422211.020    93158598.78605

  22725978.840   121568626.52406  22725980.940    94553366.74505

  20784862.440   111145986.52605  20784865.460    86446892.96608

  23345418.780   124926091.47108  23345420.600    97164729.63006

 21 07 19 01 52 30.0000000  0 19G01G02G03G06G07G14G17G19G21G22G30R04
                                R05R09R10R16R19R20R21
  22939780.960   120549327.50108  22939784.160    93934536.29346  22939782.620
  90020592.19908
  25181381.420   132329049.08906  25181382.300   103113522.85344

  21927681.400   115230725.07408  21927683.720    89790190.42548  21927683.540
  86048935.46308
  22366420.860   117536357.16608  22366424.060    91586789.76349  22366423.880
  87770677.07108
  23995476.360   126097012.28707  23995479.140    98257395.62947

  20291293.140   106631474.26609  20291293.240    83089461.15149  20291296.460
  79627406.12109
  21940866.440   115300015.88509  21940865.760    89844160.39348

  22571556.360   118614323.93708  22571554.340    92426730.98347

  25722241.760

  23435297.380   123153272.31508  23435295.780    95963578.58247

  22565694.040   118583488.12208  22565697.060    92402722.75948  22565697.440
  88552601.08609
  22992776.100   123125313.79508  22992778.840    95764146.74006

  23037468.940   123148458.57608  23037474.380    95782157.55006

  19505051.740   104155877.64809  19505053.320    81010132.34909

  20602506.380   109822975.22509

  22445588.820   119900263.78307  22445592.360    93255741.46505

  22739434.340   121640602.09205  22739436.160    94609347.66105

  20788942.220   111167805.15705  20788945.620    86463863.01908

  23336929.220   124880662.17108  23336931.080    97129395.74106

 21 07 19 01 53  0.0000000  0 19G01G02G03G06G07G14G17G19G21G22G30R04
                                R05R09R10R16R19R20R21
  22958390.200   120647118.43507  22958393.080    94010736.96546  22958391.660
  90093617.81008
  25167113.280   132254071.25206  25167114.440   103055098.72245

  21930961.200   115247960.13209  21930963.480    89803620.32648  21930963.240
  86061805.78508
  22354856.960   117475586.98209  22354860.020    91539436.35749  22354859.840
  87725296.71309
  24013750.420   126193042.15908  24013753.140    98332223.99048

  20286202.120   106604720.90709  20286202.280    83068614.36949  20286205.380
  79607427.94909
  21937682.760   115283284.80909  21937682.040    89831123.18449

  22563383.940   118571377.31508  22563381.780    92393266.08047

  25738506.420

  23447767.620   123218803.56408  23447766.120    96014641.86446

  22579881.120   118658040.71408  22579884.140    92460815.61849  22579884.340
  88608273.39509
  22987147.100   123095169.72208  22987149.860    95740701.38106

  23021087.200   123060888.50409  23021092.220    95714047.59206

  19514420.580   104205906.02109  19514422.080    81049043.27009

  20590538.720   109759180.75609

  22469004.620   120025345.69408  22469008.200    93353027.20905

  22752863.440   121712437.83905  22752865.260    94665219.88605

  20793052.040   111189784.41205  20793055.840    86480957.98208

  23328484.560   124835474.90908  23328486.700    97094250.11306

 21 07 19 01 53 30.0000000  0 19G01G02G03G06G07G09G14G17G19G22G30R04
                                R05R09R10R16R19R20R21
  22977005.780   120744943.62608  22977008.380    94086964.31846  22977007.280
  90166669.01308
  25152892.020   132179337.28006  25152892.600   102996864.41444

  21934349.860   115265767.76309  21934352.300    89817496.38748  21934351.940
  86075103.68708
  22343361.240   117415176.66108  22343364.380    91492363.37548  22343364.320
  87680185.10508
  24032005.960   126288974.18407  24032008.520    98406976.14247

  25778185.940   135465275.29706  25778192.340   105557378.10346  25778192.780
 101159164.19606
  20281200.080   106578435.60309  20281200.300    83048132.30049  20281203.340
  79587799.29709
  21934493.140   115266522.98509  21934492.440    89818062.02149

  22555214.140   118528444.60508  22555211.900    92359812.01347

  23460316.640   123284748.10808  23460314.820    96066027.17847

  22594104.060   118732781.67208  22594106.980    92519055.26548  22594107.140
  88664086.37009
  22981618.380   123065563.43408  22981620.520    95717674.34106

  23004721.840   122973406.55909  23004726.640    95646006.19806

  19523927.320   104256670.61209  19523928.540    81088526.79709

  20578697.000   109696057.68009

  22492454.260   120150608.42608  22492457.880    93450453.59305

  22766266.240   121784133.63905  22766268.120    94720983.23805

  20797191.800   111211922.44105  20797195.760    86498176.43908

  23320085.200   124790528.66008  23320087.700    97059291.94606

 21 07 19 01 54  0.0000000  0 19G01G02G03G06G07G09G14G17G19G22G30R04
                                R05R09R10R16R19R20R21
  22995627.920   120842803.14408  22995630.320    94163218.40546  22995629.280
  90239745.84708
  25138717.180   132104849.61907  25138718.120   102938822.18944

  21937847.700   115284150.20009  21937850.420    89831820.33647  21937849.960
  86088830.80409
  22331934.200   117355128.92808  22331937.600    91445572.92448  22331937.760
  87635344.26609
  24050242.600   126384807.98007  24050245.360    98481651.71848

  25772135.480   135433482.03106  25772141.940   105532604.14346  25772143.200
 101135422.48906
  20276288.100   106552622.46409  20276288.200    83028018.15649  20276291.240
  79568523.23609
  21931298.220   115249732.80809  21931297.540    89804978.76849

  22547047.300   118485527.71108  22547045.200    92326370.26446

  23472944.260   123351106.43608  23472942.340    96117734.93146

  22608362.600   118807710.30908  22608365.420    92577441.13148  22608365.580
  88720039.48309
  22976191.000   123036500.16508  22976193.160    95695069.58506

  22988374.280   122886019.19609  22988379.160    95578038.35006

  19533571.880   104308171.46909  19533573.020    81128582.98809

  20566981.840   109633610.47108

  22515937.420   120276049.95608  22515940.900    93548019.04705

  22779643.040   121855691.13605  22779645.140    94776639.01705

  20801361.440   111234219.31805  20801365.300    86515518.45208

  23311731.180   124745824.74508  23311733.740    97024522.25806

 21 07 19 01 54 30.0000000  0 19G01G02G03G06G07G09G14G17G19G22G30R04
                                R05R09R10R16R19R20R21
  23014255.440   120940691.82407  23014258.000    94239495.24846  23014256.860
  90312844.44408
  25124589.640   132030606.95907  25124589.880   102880970.77245

  21941454.740   115303104.43009  21941457.260    89846589.85948  21941456.780
  86102984.91709
  22320575.400   117295441.21108  22320579.440    91399063.00848  22320579.800
  87590772.25209
  24068459.500   126480538.06007  24068462.280    98556246.53247

  25766028.120   135401383.08906  25766034.000   105507591.92946  25766035.080
 101111452.44306
  20271465.740   106527280.33709  20271465.780    83008271.03149  20271468.800
  79549598.90909
  21928097.420   115232911.42909  21928096.600    89791871.21649

  22538882.980   118442623.43308  22538880.800    92292938.36047

  23485649.780   123417873.88708  23485647.580    96169761.49246

  22622655.600   118882820.57108  22622658.500    92635968.53248  22622658.680
  88776128.22609
  22970865.320   123007979.88608  22970867.720    95672887.19706

  22972044.680   122798727.98909  22972049.640    95510145.30806

  19543353.380   104360403.14809  19543354.300    81169207.59609

  20555393.520   109571839.38808

  22539452.680   120401663.39907  22539455.960    93645718.21305

  22792993.260   121927105.91805  22792995.500    94832183.80005

  20805560.080   111256669.54505  20805563.620    86532979.72908

  23303421.720   124701358.84908  23303424.080    96989937.72406

 21 07 19 01 55  0.0000000  0 19G01G02G03G06G07G09G14G17G19G22G30R04
                                R05R09R10R16R19R20R21
  23032888.080   121038608.78407  23032890.900    94315794.10446  23032889.740
  90385964.18408
  25110508.760   131956611.19307  25110508.920   102823311.82444

  21945170.820   115322631.61309  21945173.020    89861805.82847  21945172.700
  86117566.88309
  22309285.620   117236115.14208  22309290.080    91352834.90348  22309290.460
  87546470.32509
  24086656.380   126576163.22107  24086659.240    98630759.55847

  25759862.580   135368981.37906  25759868.400   105482343.82746  25759869.460
 101087256.33305
  20266733.460   106502412.39009  20266733.580    82988893.39849  20266736.660
  79531028.67709
  21924890.720   115216060.28509  21924889.840    89778740.44949

  22530721.040   118399732.99508  22530719.060    92259517.22947

  23498432.900   123485049.83308  23498430.880    96222106.33847

  22636982.900   118958110.80608  22636985.900    92694636.18748  22636986.100
  88832351.37709
  22965641.600   122980006.69508  22965643.960    95651130.32506

  22955734.040   122711538.55408  22955738.840    95442331.41506

  19553271.380   104413364.45009  19553272.300    81210399.68309

  20543932.960   109510748.94008

  22562999.620   120527446.46107  22563003.040    93743549.29705

  22806316.880   121998378.55005  22806319.280    94887618.06205

  20809787.220   111279272.00205  20809790.420    86550559.41208

  23295156.840   124657131.34608  23295158.840    96955538.56006

 21 07 19 01 55 30.0000000  0 19G01G02G03G06G07G09G14G17G19G22G30R04
                                R05R09R10R16R19R20R21
  23051525.860   121136552.40107  23051529.020    94392113.73246  23051527.920
  90459103.79108
  25096475.060   131882863.61806  25096475.220   102765846.23244

  21948995.860   115342732.19209  21948997.960    89877468.60348  21948997.600
  86132577.03609
  22298065.280   117177151.74408  22298069.740    91306889.40248  22298069.980
  87502439.21109
  24104832.900   126671681.37007  24104835.780    98705189.24047

  25753638.900   135336278.89306  25753645.100   105456861.39646  25753646.640
 101062835.65806
  20262092.060   106478020.96909  20262092.120    82969887.08249  20262095.160
  79512814.27709
  21921678.480   115199180.07309  21921677.720    89765587.01049

  22522561.940   118356856.89008  22522560.080    92226107.29447

  23511293.640   123552632.99208  23511291.640    96274768.49747

  22651343.880   119033578.62308  22651347.060    92753442.20248  22651347.340
  88888707.11609
  22960520.560   122952583.89808  22960522.820    95629801.50606

  22939443.020   122624455.84308  22939447.960    95374600.54906

  19563325.620   104467053.79809  19563326.600    81252158.02509

  20532600.860   109450342.54209

  22586577.440   120653395.38707  22586581.200    93841509.38705

  22819613.720   122069508.76305  22819616.020    94942941.50005

  20814042.340   111302024.94205  20814045.380    86568256.13308

  23286936.380   124613141.37008  23286938.160    96921324.11706

 21 07 19 01 56  0.0000000  0 19G01G02G03G06G07G09G14G17G19G22G30R04
                                R05R09R10R16R19R20R21
  23070168.180   121234517.92307  23070171.540    94468450.42846  23070170.260
  90532259.80408
  25082488.060   131809362.23506  25082487.460   102708572.48343

  21952929.500   115363403.51809  21952931.600    89893576.11548  21952931.320
  86148013.40009
  22286913.700   117118548.81908  22286917.940    91261224.77648  22286918.260
  87458677.28609
  24122988.180   126767087.74007  24122991.140    98779531.78647

  25747358.380   135303274.24406  25747364.080   105431143.44246  25747365.380
 101038189.32506
  20257541.040   106454105.25509  20257541.160    82951251.44649  20257544.300
  79494955.13409
  21918460.200   115182268.27909  21918459.440    89752408.99148

  22514405.140   118313992.29608  22514403.240    92192706.31147

  23524231.140   123620618.98608  23524229.000    96327744.56546

  22665737.580   119109218.36308  22665740.900    92812382.19048  22665741.080
  88945191.25209
  22955502.180   122925711.97008  22955504.460    95608901.17206

  22923172.220   122537481.51908  22923177.260    95306953.96706

  19573515.060   104521465.92809  19573516.300    81294478.52909

  20521397.100   109390620.42109

  22610185.280   120779504.00407  22610189.040    93939593.68005

  22832883.320   122140493.35505  22832885.960    94998151.71105

  20818324.840   111324923.53805  20818327.340    86586066.13608

  23278759.440   124569385.14508  23278761.520    96887291.51606

 21 07 19 01 56 30.0000000  0 19G01G02G03G06G07G09G14G17G19G22G30R04
                                R05R09R10R16R19R20R21
  23088814.540   121332504.55407  23088818.000    94544803.58647  23088816.940
  90605431.55308
  25068548.040   131736109.20306  25068547.940   102651492.26145

  21956971.900   115384646.70508  21956974.100    89910129.22348  21956973.960
  86163876.79309
  22275831.200   117060307.91708  22275835.120    91215842.25248  22275835.440
  87415185.72109
  24141121.960   126862381.17607  24141124.900    98853786.34447

  25741020.780   135269970.47506  25741026.540   105405192.47346  25741028.100
 101013319.65505
  20253081.280   106430668.42809  20253081.280    82932988.96749  20253084.520
  79477453.58509
  21915236.260   115165326.72509  21915235.580    89739207.77049

  22506250.640   118271140.19908  22506248.860    92159315.06147

  23537244.920   123689007.20608  23537242.900    96381034.04447

  22680163.820   119185028.41408  22680167.140    92871454.87548  22680167.340
  89001802.56109
  22950587.360   122899394.58508  22950589.880    95588432.11306

  22906923.020   122450621.62008  22906928.780    95239396.37307

  19583839.520   104576599.51209  19583841.140    81337360.16609

  20510322.620   109331586.57109

  22633822.640   120905769.95107  22633826.400    94037800.33605

  22846126.240   122211332.52605  22846128.780    95053248.78905

  20822634.360   111347966.48105  20822636.580    86603988.43508

  23270626.020   124525862.92907  23270628.360    96853440.86406

 21 07 19 01 57  0.0000000  0 19G01G02G03G06G07G09G14G17G19G22G30R04
                                R05R09R10R16R19R20R21
  23107464.540   121430511.45707  23107468.060    94621172.53446  23107467.220
  90678618.46307
  25054656.120   131663106.56306  25054656.520   102594607.08544

  21961123.260   115406462.85308  21961125.480    89927128.80247  21961125.380
  86180168.05908
  22264817.840   117002430.75108  22264821.280    91170743.17448  22264821.740
  87371965.76309
  24159234.120   126957560.65707  24159237.080    98927952.08448

  25734626.200   135236370.49005  25734632.980   105379010.73746  25734633.100
 100988228.66706
  20248713.160   106407713.53409  20248713.140    82915102.02249  20248716.420
  79460311.93609
  21912006.900   115148356.40809  21912006.220    89725984.14848

  22498098.700   118228301.58308  22498097.020    92125934.31748

  23550334.960   123757797.43608  23550333.080    96434636.79246

  22694622.200   119261007.04908  22694625.520    92930658.92048  22694625.820
  89058539.76508
  22945777.380   122873636.12108  22945779.660    95568397.77106

  22890696.480   122363881.42408  22890702.420    95171931.88906

  19594299.040   104632453.60909  19594300.920    81380802.20809

  20499378.180   109273245.41909

  22657489.000   121032190.43907  22657492.940    94136127.20805

  22859342.040   122282027.16505  22859344.180    95108233.44905

  20826970.560   111371152.98705  20826972.660    86622022.37108

  23262536.420   124482574.63208  23262538.900    96819772.17606

 21 07 19 01 57 30.0000000  0 19G01G02G03G06G07G09G14G17G19G22G30R04
                                R05R09R10R16R19R20R21
  23126117.100   121528532.11007  23126120.860    94697552.19245  23126119.800
  90751815.61508
  25040811.500   131590350.76307  25040811.740   102537914.30744

  21965383.000   115428847.38109  21965384.940    89944571.29047  21965385.020
  86196883.75809
  22253872.800   116944913.26909  22253875.980    91125924.38349  22253876.620
  87329014.40409
  24177323.080   127052619.06208  24177326.280    99002023.50248

  25728176.320   135202471.08105  25728181.460   105352595.39045  25728183.380
 100962914.15606
  20244436.160   106385237.92409  20244436.260    82897588.55149  20244439.520
  79443528.17709
  21908771.460   115131353.21209  21908770.640    89712734.89549

  22489948.580   118185472.35308  22489946.960    92092560.89347

  23563500.580   123826983.06008  23563498.780    96488547.62146

  22709111.360   119337146.98209  22709114.620    92989988.65449  22709114.880
  89115397.39508
  22941071.020   122848434.74308  22941073.580    95548796.71206

  22874492.560   122277261.24709  22874498.260    95104560.77106

  19604892.360   104689020.94109  19604894.280    81424798.97909

  20488563.240   109215595.01009

  22681182.860   121158757.33907  22681186.820    94234567.94105

  22872529.940   122352571.46505  22872531.780    95163101.14605

  20831332.100   111394476.19806  20831334.340    86640162.65308

  23254489.600   124439514.73708  23254491.980    96786281.14106

 21 07 19 01 58  0.0000000  0 19G01G02G03G06G07G09G14G17G19G22G30R04
                                R05R09R10R16R19R20R21
  23144773.140   121626569.68107  23144776.740    94773945.05146  23144775.680
  90825025.39808
  25027014.480   131517847.66706  25027014.660   102481418.48843

  21969751.780   115451805.27508  21969753.700    89962460.55448  21969753.760
  86214027.64009
  22242997.000   116887760.93808  22243000.320    91081390.12148  22243000.820
  87286335.74909
  24195389.540   127147559.31307  24195392.740    99076002.86747

  25721669.660   135168278.77805  25721675.700   105325952.16444  25721676.520
 100937380.94807
  20240251.860   106363248.60109  20240251.840    82880453.98949  20240255.100
  79427107.55209
  21905530.700   115114323.00309  21905529.860    89699464.59249

  22481801.100   118142657.28808  22481799.580    92059198.50747

  23576742.040   123896567.70108  23576740.500    96542769.37247

  22723631.640   119413450.38908  22723634.860    93049445.78648  22723635.000
  89172377.12808
  22936470.440   122823798.46608  22936472.820    95529635.19906

  22858312.740   122190770.76208  22858318.360    95037290.49706

  19615619.860   104746304.22609  19615621.660    81469352.62009

  20477879.440   109158643.58509

  22704904.340   121285471.72307  22704908.220    94333123.39105

  22885690.340   122422970.22505  22885691.960    95217855.69505

  20835719.960   111417939.20705  20835722.000    86658411.65308

  23246486.260   124396687.16508  23246488.560    96752970.78206

 21 07 19 01 58 30.0000000  0 19G01G02G03G06G07G09G14G17G19G22G30R04
                                R05R09R10R16R19R20R21
  23163431.720   121724619.20208  23163435.220    94850347.18946  23163433.900
  90898244.12007
  25013265.020   131445595.19907  25013265.280   102425117.89645

  21974228.720   115475333.47709  21974231.100    89980794.20947  21974231.240
  86231597.38009
  22232190.120   116830971.29908  22232193.520    91037138.47349  22232193.980
  87243927.90908
  24213432.520   127242375.92007  24213435.880    99149885.86547

  25715107.120   135133792.17705  25715112.860   105299079.51245  25715113.340
 100911627.94306
  20236159.900   106341744.46009  20236159.760    82863697.49949  20236163.000
  79411049.24509
  21902283.980   115097262.21009  21902283.280    89686170.45549

  22473655.900   118099853.57408  22473654.240    92025844.95547

  23590058.420   123966546.30208  23590057.240    96597298.10146

  22738181.680   119489911.48608  22738185.000    93109025.78048  22738185.060
  89229474.61208
  22931975.380   122799727.22208  22931977.660    95510913.10807

  22842157.180   122104411.33408  22842162.680    94970122.17806

  19626480.440   104804297.91809  19626481.860    81514458.79009

  20467326.560   109102390.80409

  22728652.240   121412327.50607  22728656.300    94431788.80905

  22898822.840   122493220.21605  22898824.760    95272494.52505

  20840132.700   111441536.81705  20840134.760    86676765.33508

  23238525.680   124354087.86008  23238527.760    96719837.99506

 21 07 19 01 59  0.0000000  0 19G01G02G03G06G07G09G14G17G19G22G30R04
                                R05R09R10R16R19R20R21
  23182091.860   121822677.72307  23182095.360    94926756.36346  23182094.140
  90971469.56708
  24999563.500   131373593.07507  24999563.640   102369012.37644

  21978814.040   115499430.71808  21978816.760    89999571.26247  21978817.080
  86249592.05309
  22221452.600   116774543.66809  22221455.680    90993168.90949  22221456.100
  87201790.41709
  24231451.460   127337065.82707  24231454.960    99223670.14847

  25708490.820                    25708496.200                    25708494.900
 100885655.84506
  20232160.420   106320726.28309  20232160.100    82847319.67349  20232163.300
  79395353.82609
  21899031.720   115080170.52509  21899030.900    89672852.25549

  22465512.460   118057060.14908  22465510.780    91992499.44347

  23603449.420   124036916.12008  23603448.280    96652131.68246

  22752761.060   119566526.36908  22752764.220    93168725.60148  22752764.320
  89286686.92308
  22927586.280   122776222.43608  22927588.520    95492631.60906

  22826026.760   122018186.34408  22826032.420    94903058.37606

  19637473.400   104862998.26409  19637474.480    81560114.56909

  20456905.080   109046838.90709

  22752425.720   121539319.51307  22752429.680    94530560.17405

  22911927.460   122563319.36605  22911929.060    95327016.01105

  20844569.760   111465265.51405  20844572.180    86695220.97408

  23230607.460   124311714.75708  23230609.440    96686881.14406

 21 07 19 01 59 30.0000000  0 19G01G02G03G06G07G09G14G17G19G22G30R04
                                R05R09R10R16R19R20R21
  23200753.640   121920746.99007  23200757.340    95003173.91645  23200756.340
  91044703.04008
  24985910.340   131301845.96307  24985910.660   102313105.60544

  21983508.260   115524100.56108  21983511.260    90018794.49847  21983511.680
  86268014.31509
  22210784.480   116718482.16408  22210787.660    90949484.65348  22210787.860
  87159926.33809
  24249446.520   127431630.40807  24249450.040    99297356.79548

  25701813.020   135063944.02215  25701820.500   105244665.30555  25701821.880
 100859468.76305
  20228254.260   106300199.62609  20228253.980    82831324.86549  20228257.120
  79380025.46609
  21895774.380   115063052.00809  21895773.500    89659513.15249

  22457371.740   118014280.64208  22457370.000    91959164.73847

  23616915.020   124107679.22408  23616913.800    96707271.71846

  22767369.980   119643295.93408  22767373.000    93228545.97048  22767372.940
  89344014.76008
  22923304.040   122753290.90408  22923306.080    95474795.97906

  22809923.340   121932104.44709  22809928.960    94836105.90206

  19648598.920   104922406.74609  19648599.740    81606321.12409

  20446616.220   108991993.84509

  22776224.640   121666447.86207  22776228.520    94629437.62505

  22925004.240   122633271.13405  22925005.960    95381422.88105

  20849031.860   111489127.16505  20849034.360    86713780.03608

  23222731.800   124269570.41908  23222733.820    96654102.20806

 21 07 19 02 00  0.0000000  0 19G01G02G03G06G07G09G14G17G19G22G30R04
                                R05R09R10R16R19R20R21
  23219416.380   122018819.87707  23219419.980    95079594.28045  23219419.080
  91117939.21908
  24972305.100   131230349.40806  24972305.460   102257394.08044

  21988310.680   115549337.57508  21988313.700    90038459.69548  21988313.960
  86286860.13309
  22200185.220   116662781.96009  22200188.340    90906081.91748  22200188.260
  87118332.05509
  24267416.380   127526062.44407  24267419.960    99370940.12747

                                                                  25695093.540
 100833063.73806
  20224440.980   106280161.06709  20224440.840    82815710.38149  20224443.940
  79365061.58009
  21892510.880   115045902.09709  21892510.100    89646149.58249

  22449232.800   117971509.90608  22449231.080    91925836.88547

  23630454.640   124178828.58908  23630453.020    96762712.75346

  22782006.600   119720212.16208  22782009.860    93288480.59848  22782009.360
  89401452.09108
  22919128.180   122730929.97108  22919130.380    95457404.16906

  22793846.440   121846164.86308  22793851.960    94769264.10106

  19659855.180   104982515.08809  19659856.140    81653072.02509

  20436459.480   108937853.47909

  22800047.280   121793703.69607  22800051.240    94728414.22105

  22938051.980   122703069.34705  22938054.080    95435710.27605

  20853517.460   111513114.24205  20853520.120    86732436.64208

  23214897.520   124227648.35008  23214899.280    96621496.21306

 21 07 19 02 00 30.0000000  0 19G01G02G03G06G07G09G14G17G19G22G30R04
                                R05R09R10R16R19R20R21
  23238079.840   122116897.04307  23238083.600    95156017.99245  23238082.700
  91191178.58407
  24958748.160   131159106.82707  24958748.520   102201880.46644

  21993221.580   115575144.03709  21993224.420    90058568.63747  21993224.660
  86306131.17709
  22189655.220   116607445.92909  22189658.220    90862962.95749  22189657.980
  87077009.70608
  24285361.020   127620361.99007  24285364.420    99444420.26247

  25688301.540   134992939.15705  25688308.940   105189328.38545  25688310.040
 100806443.98606
  20220721.360   106260614.90709  20220721.280    82800479.59549  20220724.480
  79350465.40009
  21889241.880   115028723.47309  21889241.080    89632763.64549

  22441095.740   117928750.65708  22441094.320    91892518.01747

  23644067.780   124250364.93008  23644066.060    96818455.32846

  22796670.980   119797274.67208  22796674.480    93348529.23848  22796673.960
  89458998.68608
  22915060.080   122709144.95508  22915062.340    95440460.26806

  22777797.500   121760374.65108  22777802.800    94702538.49706

  19671242.500   105043323.58309  19671243.840    81700367.50009

  20426436.080   108884422.89509

  22823893.480   121921085.63207  22823897.620    94827488.92104

  22951071.780   122772716.31004  22951073.960    95489880.11804

  20858026.660   111537227.28505  20858029.360    86751191.24008

  23207105.180   124185949.95208  23207107.100    96589064.08506

 21 07 19 02 01  0.0000000  0 19G01G02G03G06G07G09G14G17G19G22G30R04
                                R05R09R10R16R19R20R21
  23256744.080   122214976.95607  23256747.580    95232443.83346  23256746.740
  91264419.99208
  24945239.740   131088119.28307  24945239.780   102146565.59744

  21998240.900   115601520.15608  21998243.660    90079121.42448  21998243.840
  86325827.60209
  22179194.600   116552474.87709  22179197.680    90820128.35849  22179197.280
  87035959.90608
  24303280.080   127714527.12607  24303283.460    99517795.62047

  25681463.660   134957006.32304  25681471.640   105161328.75044  25681471.640
 100779611.01905
  20217095.800   106241563.42009  20217095.920    82785634.25149  20217099.060
  79336238.61209
  21885967.300   115011516.90309  21885966.740    89619355.92149

  22432961.140   117886003.26608  22432959.660    91859208.34947

  23657753.860   124322286.88708  23657752.340    96874498.34446

  22811362.600   119874481.06708  22811366.440    93408689.97548  22811365.920
  89516652.70108
  22911099.860   122687939.02408  22911101.920    95423966.75806

  22761777.380   121674738.79109  22761782.880    94635932.91206

  19682760.560   105104829.74109  19682762.060    81748205.55309

  20416546.380   108831704.89309

  22847762.780   122048590.76107  22847766.640    94926659.40205

  22964063.160   122842211.91705  22964065.160    95543932.19005

  20862559.160   111561464.71706  20862561.960    86770042.56808

  23199354.620   124144474.44908  23199356.440    96556805.36306

 21 07 19 02 01 30.0000000  0 19G01G02G03G06G07G09G14G17G19G22G30R04
                                R05R09R10R16R19R20R21
  23275407.620   122313053.89007  23275411.040    95308867.34146  23275410.140
  91337659.16607
  24931779.320   131017383.83007  24931779.220   102091447.13845

  22003367.540   115628461.70608  22003370.580    90100114.80548  22003370.680
  86345946.26809
  22168802.700   116497865.25009  22168805.700    90777575.41248  22168805.200
  86995179.98808
  24321172.420   127808551.87607  24321175.960    99591061.59447

  25674570.100                    25674579.020                    25674579.620
 100752563.32404
  20213564.100   106223004.37409  20213564.300    82771172.63949  20213567.460
  79322379.56309
  21882686.920   114994278.89909  21882686.320    89605923.70049

  22424828.140   117843263.83908  22424826.700    91825904.86547

  23671512.420   124394588.54808  23671510.920    96930837.24746

  22826080.480   119951824.68908  22826084.620    93468957.62248  22826084.080
  89574409.18808
  22907247.500   122667310.61708  22907249.440    95407922.44806

  22745786.480   121589258.17808  22745791.720    94569448.06106

  19694408.020   105167026.78609  19694409.520    81796580.99709

  20406790.420   108779699.02809

  22871653.600   122176211.07808  22871657.600    95025919.48705

  22977025.480   122911551.97405  22977027.640    95597863.22705

  20867113.700   111585820.32005  20867116.600    86788985.80208

  23191644.600   124103216.83208  23191646.420    96524716.09706

 21 07 19 02 02  0.0000000  0 19G01G02G03G06G07G09G14G17G19G22G30R04
                                R05R09R10R16R19R20R21
  23294070.760   122411130.52507  23294074.420    95385290.61246  23294073.540
  91410898.11407
  24918367.840   130946905.56707  24918367.560   102036529.10045

  22008602.940   115655972.94408  22008606.000    90121552.13147  22008605.940
  86366490.36309
  22158480.200   116443621.84108  22158483.360    90735307.82548  22158482.900
  86954673.56208
  24339038.520   127902438.57907  24339042.060    99664219.98247

  25667625.120   134884276.92614  25667631.860   105104661.87754  25667633.720
 100725305.51406
  20210127.360   106204944.09909  20210127.440    82757099.67749  20210130.800
  79308892.98309
  21879401.620   114977014.39408  21879401.020    89592470.82748

  22416697.500   117800537.04508  22416695.960    91792611.26647

  23685343.660   124467272.75608  23685342.200    96987474.24146

  22840825.040   120029307.15808  22840829.220    93529333.49048  22840828.800
  89632269.37708
  22903504.400   122647267.03308  22903506.060    95392332.97706

  22729826.480   121503941.85909  22729831.660    94503090.99406

  19706185.500   105229916.83709  19706186.820    81845495.44209

  20397168.960   108728411.94909

  22895566.280   122303948.13607  22895570.300    95125270.37405

  22989959.540   122980739.90104  22989961.740    95651676.02005

  20871690.940   111610296.44805  20871693.800    86808022.77908

  23183976.220   124062180.60107  23183977.860    96492799.01406

 21 07 19 02 02 30.0000000  0 19G01G02G03G06G07G09G14G17G19G22G30R04
                                R05R09R10R16R19R20R21
  23312733.180   122509201.88907  23312736.880    95461709.81046  23312735.980
  91484133.16808
  24905004.840   130876682.21807  24905004.400   101981809.71145

  22013946.160   115684050.45909  22013949.020    90143430.69648  22013948.920
  86387457.32109
  22148226.800   116389741.98608  22148230.460    90693323.50648  22148229.940
  86914438.58609
  24356877.500   127996182.26307  24356880.500    99737266.95147

  25660626.100   134847492.33704  25660632.800   105075998.62944  25660632.900
 100697836.36006
  20206785.300   106187381.28209  20206785.380    82743414.34649  20206788.680
  79295777.86609
  21876110.580   114959720.74508  21876110.280    89578995.26948

  22408568.700   117757819.88708  22408567.240    91759325.16047

  23699247.080   124540334.60208  23699245.560    97044405.51546

  22855595.100   120106922.63608  22855598.960    93589813.00248  22855598.900
  89690228.88609
  22899870.360   122627807.91808  22899872.460    95377198.13906

  22713897.340   121418791.27109  22713902.520    94436862.83006

  19718091.720   105293493.76109  19718092.680    81894944.11509

  20387682.300   108677843.52608

  22919499.380   122431794.51906  22919503.660    95224706.29605

  23002864.000   123049772.61004  23002866.660    95705368.05805

  20876289.480   111634887.98805  20876292.400    86827149.52608

  23176347.980   124021361.39208  23176350.000    96461050.68206

 21 07 19 02 03  0.0000000  0 19G01G02G03G06G07G09G14G17G19G22G30R04
                                R05R09R10R16R19R20R21
  23331394.140   122607265.11207  23331397.920    95538122.64046  23331396.760
  91557362.12007
  24891690.300   130806713.66507  24891689.700   101927288.83245

  22019396.720   115712692.90908  22019399.640    90165749.45748  22019399.680
  86408846.12009
  22138042.660   116336224.91708  22138046.680    90651621.89648  22138046.180
  86874474.53909
  24374688.500   128089779.48207  24374691.340    99810199.79847

  25653572.000                    25653579.920                    25653579.120
 100670156.66304
  20203538.040   106170316.58209  20203538.120    82730117.15949  20203541.260
  79283034.72209
  21872813.840   114942397.24808  21872813.660    89565496.42548

  22400441.720   117715111.12308  22400439.980    91726045.61247

  23713221.800   124613771.29208  23713220.200    97101628.87746

  22870389.760   120184667.29708  22870393.160    93650393.16248  22870393.340
  89748284.85908
  22896345.960   122608934.51708  22896348.420    95362518.82706

  22697999.840   121333810.00109  22698004.660    94370766.36106

  19730125.600   105357753.86509  19730126.640    81944924.15409

  20378330.920   108627995.19809

  22943452.180   122559745.73307  22943456.900    95324223.80305

  23015739.660   123118648.59304  23015742.520    95758938.20505

  20880909.280   111659591.91305  20880912.060    86846363.66708

  23168760.020   123980756.93108  23168762.100    96429469.46606

 21 07 19 02 03 30.0000000  0 19G01G02G03G06G07G09G14G17G19G22G30R04
                                R05R09R10R16R19R20R21
  23350053.860   122705322.86807  23350057.820    95614531.21745  23350056.640
  91630586.99107
  24878424.940   130737004.87307  24878424.660   101872970.34845

  22024955.620   115741904.28209  22024958.260    90188511.55047  22024958.360
  86430659.79809
  22127928.600   116283075.38908  22127932.680    90610206.66948  22127932.320
  86834784.96009
  24392471.920   128183232.64707  24392475.040    99883020.38647

  25646466.320   134773090.91715  25646472.720   105018017.29555  25646473.400
 100642271.04805
  20200386.800   106153756.16209  20200386.800    82717212.92249  20200389.920
  79270668.15609
  21869512.380   114925048.88809  21869512.280    89551978.22548

  22392316.960   117672415.57308  22392315.220    91692776.33447

  23727267.920   124687585.17308  23727266.520    97159146.10946

  22885208.960   120262542.80508  22885212.400    93711075.28148  22885212.640
  89806438.52408
  22892932.120   122590653.95508  22892934.460    95348300.60806

  22682135.540   121249007.43309  22682140.360    94304808.89606

  19742287.640   105422698.49309  19742288.860    81995436.59909

  20369115.940   108578873.72409

  22967424.740   122687802.87707  22967430.020    95423823.67505

  23028587.080   123187372.41305  23028589.900    95812389.99205

  20885550.480   111684410.49005  20885553.260    86865666.98408

  23161212.720   123940370.45408  23161214.980    96398057.76006

 21 07 19 02 04  0.0000000  0 19G01G02G03G06G07G09G14G17G19G22G30R04
                                R05R09R10R16R19R20R21
  23368711.020   122803368.45607  23368715.160    95690930.31546  23368714.220
  91703802.78507
  24865208.420   130667551.46807  24865208.300   101818850.87246

  22030621.840   115771679.28409  22030624.360    90211712.83448  22030624.320
  86452894.34409
  22117883.880   116230288.75208  22117887.640    90569074.22448  22117887.560
  86795366.37709
  24410226.640   128276534.62707  24410229.800    99955723.15846

  25639307.640                    25639313.160                    25639314.180
 100614177.00007
  20197330.820   106137696.79009  20197330.680    82704699.10449  20197334.000
  79258675.74609
  21866205.520   114907671.03008  21866205.220    89538437.03149

  22384193.720   117629728.42108  22384192.220    91659513.63847

  23741384.900   124761769.68108  23741383.440    97216952.18146

  22900051.640   120340541.38908  22900055.140    93771853.31248  22900055.300
  89864684.11808
  22889628.740   122572963.79808  22889631.160    95334541.62006

  22666304.840   121164382.89009  22666309.540    94238989.88406

  19754576.360   105488319.83709  19754577.680    82046475.37408

  20360036.660   108530476.48708

  22991415.380   122815956.89607  22991420.900    95523498.93004

  23041404.880   123255938.14405  23041407.580    95865718.82704

  20890211.940   111709336.98605  20890214.760    86885054.26508

  23153705.200   123900195.99508  23153707.700    96366810.98906

 21 07 19 02 04 30.0000000  0 19G01G02G03G06G07G09G14G17G19G22G30R04
                                R05R09R10R16R19R20R21
  23387365.740   122901400.23907  23387370.020    95767318.65845  23387369.040
  91777008.26507
  24852040.680   130598354.65407  24852040.640   101764931.31145

  22036395.320   115802017.75209  22036397.580    90235353.16847  22036397.600
  86475549.66409
  22107908.140   116177865.49808  22107911.900    90528224.92848  22107912.140
  86756219.14009
  24427952.360   128369683.38107  24427955.540   100028306.54847

  25632095.580   134697571.72215  25632101.060   104959170.39155  25632102.460
 100585876.04106
  20194370.540   106122140.30309  20194370.480    82692577.15249  20194373.640
  79247058.87309
  21862893.260   114890264.46108  21862892.820    89524873.45648

  22376072.300   117587050.27108  22376070.800    91626257.94547

  23755571.980   124836322.96708  23755570.580    97275045.61146

  22914917.240   120418660.46808  22914920.760    93832725.21748  22914920.780
  89923019.67408
  22886436.000   122555866.82908  22886438.460    95321243.98506

  22650508.280   121079941.39508  22650513.260    94173313.24806

  19766991.320   105554615.39409  19766992.740    82098038.53508

  20351093.820   108482806.67109

  23015423.680   122944204.82907  23015429.080    95623247.21804

  23054193.140   123324345.29705  23054195.480    95918924.31405

  20894893.380   111734369.69105  20894896.040    86904524.11508

  23146237.160   123860232.42708  23146239.340    96335728.25706

 21 07 19 02 05  0.0000000  0 19G01G02G03G06G07G09G14G17G19G22G30R04
                                R05R09R10R16R19R20R21
  23406017.860   122999418.82607  23406022.480    95843696.71446  23406021.100
  91850203.91407
  24838922.620   130529417.67707  24838922.400   101711214.26445

  22042276.120   115832921.53609  22042278.420    90259433.99547  22042278.520
  86498627.14109
  22098001.920   116125808.21808  22098005.900    90487660.80548  22098006.060
  86717345.18009
  24445648.960   128462679.17607  24445652.040   100100770.73047

  25624831.900   134659400.14806  25624837.820   104929426.39346  25624838.460
 100557371.28706
  20191506.920   106107090.74609  20191506.700    82680850.20249  20191509.940
  79235820.53609
  21859576.160   114872832.13409  21859575.640    89511289.82549

  22367952.920   117544383.23708  22367951.420    91593010.91447

  23769829.180   124911245.55208  23769828.000    97333426.78546

  22929805.840   120496899.56708  22929809.200    93893690.65548  22929809.200
  89981444.87208
  22883354.760   122539367.79908  22883357.600    95308411.40006

  22634747.080   120995689.85208  22634752.420    94107784.33707

  19779532.540   105621584.45609  19779533.860    82150125.54709

  20342288.500   108435868.94809

  23039449.560   123072545.04707  23039454.540    95723067.31505

  23066952.040   123392596.29805  23066954.580    95972008.34205

  20899594.440   111759508.28105  20899597.140    86924076.34708

  23138808.460   123820480.96107  23138810.960    96304810.46507

 21 07 19 02 05 30.0000000  0 19G01G02G03G06G07G09G14G17G19G22G30R04
                                R05R09R10R16R19R20R21
  23424667.380   123097421.68007  23424672.240    95920062.51945  23424670.520
  91923387.78507
  24825853.620   130460740.42507  24825852.940   101657699.53845

  22048264.400   115864389.42409  22048266.520    90283954.41747  22048266.680
  86522125.85909
  22088165.300   116074116.32309  22088169.220    90447381.40949  22088169.520
  86678744.09209
  24463315.940   128555519.04207  24463319.060   100173113.42747

  25617516.540   134620956.50507  25617522.200   104899470.30847  25617523.320
 100528663.38105
  20188739.820   106092548.94909  20188739.580    82669518.91149  20188742.920
  79224961.38409
  21856254.040   114855373.78709  21856253.420    89497685.91449

  22359835.380   117501726.81608  22359834.240    91559772.16947

  23784156.500   124986534.81108  23784155.000    97392093.69746

  22944716.640   120575255.17808  22944719.880    93954746.88148  22944719.920
  90039957.05908
  22880385.940   122523468.21508  22880388.240    95296045.08706

  22619022.100   120911632.43309  22619027.740    94042406.43006

  19792199.260   105689223.42809  19792200.560    82202733.58808

  20333621.020   108389664.88509

  23063491.600   123200973.21606  23063496.560    95822955.82504

  23079681.520   123460689.92205  23079683.880    96024969.96805

  20904314.620   111784750.45005  20904317.600    86943709.13308

  23131419.400   123780939.54608  23131421.620    96274056.00906

 21 07 19 02 06  0.0000000  0 19G01G02G03G06G07G09G14G17G19G22G30R04
                                R05R09R10R16R19R20R21
  23443313.120   123195405.23707  23443317.820    95996413.28445  23443316.360
  91996557.26607
  24812833.900   130392321.54207  24812832.940   101604386.16445

  22054359.320   115896419.09409  22054361.580    90308912.57347  22054361.680
  86546044.08409
  22078397.980   116022788.24008  22078401.560    90407385.48748  22078402.200
  86640414.66709
  24480952.620   128648199.32307  24480955.580   100245331.75247

  25610149.480   134582241.09806  25610154.640   104869302.41546  25610156.320
 100499752.54305
  20186069.160   106078514.74309  20186069.100    82658583.14849  20186072.320
  79214481.27209
  21852926.780   114837888.09809  21852925.940    89484060.68549

  22351719.920   117459079.33708  22351718.840    91526540.36747

  23798552.780   125062187.12408  23798551.260    97451043.50646

  22959648.560   120653722.69008  22959651.960    94015890.29648  22959652.000
  90098552.81408
  22877528.980   122508168.74308  22877531.300    95284145.50806

  22603334.260   120827771.51808  22603339.500    93977181.32807

  19804990.460   105757527.40509  19804991.820    82255858.85609

  20325091.000   108344194.88409

  23087549.320   123329484.24207  23087554.200    95922908.75705

  23092381.340   123528624.40305  23092383.660    96077807.83205

  20909053.720   111810092.43805  20909056.580    86963419.56008

  23124068.700   123741605.13507  23124071.020    96243462.58606

 21 07 19 02 06 30.0000000  0 19G01G02G03G06G07G09G14G17G19G22G30R04
                                R05R09R10R16R19R20R21
  23461954.660   123293366.85007  23461959.200    96072746.95246  23461957.940
  92069710.33507
  24799863.160   130324160.80007  24799862.820   101551273.97745

  22060560.940   115929009.09709  22060563.240    90334307.35247  22060563.200
  86570380.73609
  22068699.620   115971823.25909  22068703.160    90367672.50749  22068703.900
  86602356.37009
  24498558.320   128740716.83407  24498561.420   100317423.28247

  25602730.520   134543254.82306  25602736.540   104838923.52846  25602737.640
 100470639.39006
  20183495.280   106064988.79709  20183495.200    82648043.42349  20183498.420
  79204380.68609
  21849594.080   114820374.73009  21849593.440    89470413.89749

  22343606.100   117416440.13108  22343604.840    91493315.01847

  23813017.440   125138199.50908  23813016.000    97510273.89146

  22974601.200   120732298.39008  22974604.500    94077118.02048  22974604.660
  90157229.35108
  22874784.120   122493470.93308  22874786.300    95272713.87106

  22587683.960   120744111.09709  22587689.040    93912112.19006

  19817905.440   105826492.34109  19817907.040    82309498.19609

  20316698.920   108299460.48709

  23111621.720   123458073.29807  23111626.320    96022922.42005

  23105051.120   123596398.00305  23105053.200    96130520.55904

  20913810.720   111835531.12905  20913813.740    86983205.20008

  23116756.560   123702475.56208  23116758.560    96213028.47806

 21 07 19 02 07  0.0000000  0 19G01G02G03G06G07G09G14G17G19G22G30R04
                                R05R09R10R16R19R20R21
  23480592.160   123391305.87807  23480596.580    96149063.01146  23480594.960
  92142846.55407
  24786941.860   130256260.05807  24786941.600   101498364.39044

  22066869.280   115962159.97909  22066871.600    90360139.19347  22066871.600
  86595136.26209
  22059070.680   115921222.73808  22059074.240    90328243.51549  22059074.840
  86564570.26109
  24516133.020   128833071.12407  24516136.280   100389387.61347

  25595260.640   134504000.42006  25595266.440   104808335.66546  25595267.600
 100441326.08606
  20181018.520   106051973.77209  20181018.420    82637901.82949  20181021.860
  79194661.65809
  21846256.440   114802834.92209  21846255.860    89456746.50449

  22335493.900   117373810.24608  22335492.580    91460096.91547

  23827550.640   125214571.31308  23827549.120    97569784.34446

  22989574.200   120810980.59608  22989577.200    94138428.72548  22989577.640
  90215985.44208
  22872152.460   122479378.04208  22872154.520    95261752.73106

  22572072.100   120660656.69409  22572077.000    93847203.26807

  19830943.720   105896116.37109  19830945.460    82363650.17209

  20308445.440   108255465.12809

  23135708.160   123586738.03207  23135712.520    96122994.91604

  23117691.180   123664011.82705  23117693.120    96183109.03705

  20918586.180   111861065.88205  20918589.080    87003065.57208

  23109482.620   123663550.79808  23109484.520    96182753.66806

 21 07 19 02 07 30.0000000  0 19G01G02G03G06G07G09G14G17G19G22G30R04
                                R05R09R10R16R19R20R21
  23499225.100   123489220.59007  23499229.280    96225360.14346  23499227.660
  92215964.62407
  24774070.160   130188619.89306  24774069.940   101445657.78845

  22073284.080   115995871.16808  22073286.660    90386407.63448  22073286.380
  86620310.17309
  22049511.360   115870986.72909  22049514.520    90289098.57349  22049515.220
  86527056.35709
  24533675.960   128925259.54107  24533679.380   100461222.69847

  25587739.820   134464479.67905  25587745.880   104777540.31745  25587747.020
 100411813.88906
  20178639.360   106039471.20409  20178639.360    82628159.55449  20178642.720
  79185325.30609
  21842913.860   114785269.26209  21842913.300    89443058.98149

  22327383.900   117331190.09208  22327382.320    91426886.41247

  23842151.780   125291300.53008  23842150.260    97629573.30646

  23004566.820   120889766.59408  23004569.640    94199820.31048  23004570.300
  90274819.01108
  22869633.780   122465892.35108  22869636.140    95251263.86106

  22556499.640   120577413.16309  22556504.820    93782458.35807

  19844104.600   105966396.23909  19844106.540    82418312.23909

  20300330.640   108212210.84408

  23159807.840   123715474.69407  23159812.220    96223123.40004

  23130300.940   123731465.66304  23130303.100    96235573.06305

  20923379.020   111886694.41005  20923381.780    87022998.86508

  23102246.680   123624829.46008  23102248.360    96152637.12406

 21 07 19 02 08  0.0000000  0 19G01G02G03G06G07G09G14G17G19G22G30R04
                                R05R09R10R16R19R20R21
  23517853.300   123587109.71908  23517857.320    96301637.30145  23517855.740
  92289063.57507
  24761247.920   130121241.51007  24761248.740   101393155.24645

  22079805.620   116030142.46009  22079808.180    90413112.50647  22079807.920
  86645902.33409
  22040021.340   115821115.88309  22040024.220    90250238.15749  22040024.920
  86489815.10909
  24551186.900   129017280.57207  24551190.360   100532927.33447

  25580168.800   134424695.01906  25580174.900   104746539.27047  25580176.120
 100382104.54206
  20176358.140   106027483.02609  20176358.100    82618818.08948  20176361.500
  79176373.07309
  21839566.700   114767679.07609  21839566.020    89429352.33449

  22319275.360   117288580.07908  22319273.960    91393683.80647

  23856820.580   125368385.34208  23856819.180    97689639.33645

  23019578.660   120968653.97808  23019581.540    94261290.89648  23019582.200
  90333728.28908
  22867229.320   122453016.43008  22867231.840    95241249.23906

  22540967.440   120494385.52108  22540972.660    93717881.34307

  19857387.940   106037329.60709  19857390.040    82473482.58708

  20292355.720   108169700.18009

  23183920.500   123844280.03006  23183924.960    96323305.27804

  23142880.820   123798759.47205  23142883.000    96287912.61305

  20928188.820   111912414.86705  20928191.460    87043003.65408

  23095048.380   123586310.74308  23095050.080    96122678.15106

 21 07 19 02 08 30.0000000  0 19G01G02G03G06G07G09G14G17G19G22G30R04
                                R05R09R10R16R19R20R21
  23536475.880   123684970.54007  23536479.400    96377892.45446  23536478.300
  92362141.39007
  24748475.760   130054124.38307  24748476.640   101340856.27745

  22086433.560   116064972.19909  22086436.060    90440252.54848  22086435.860
  86671911.54109
  22030600.480   115771609.29008  22030603.360    90211661.59148  22030603.880
  86452845.89809
  24568665.420   129109131.38207  24568669.080   100604499.36347

  25572548.060   134384647.29006  25572553.900   104715333.24946  25572555.040
 100352198.76406
  20174174.820   106016009.77809  20174174.760    82609877.87649  20174178.220
  79167805.36609
  21836214.740   114750063.67509  21836213.900    89415626.03149

  22311168.700   117245979.40908  22311167.160    91360488.48947

  23871556.840   125445822.85308  23871555.340    97749980.21746

  23034608.920   121047638.90908  23034612.080    94322837.48948  23034612.540
  90392710.42908
  22864938.700   122440751.83008  22864941.100    95231710.10806

  22525476.220   120411577.23409  22525481.480    93653474.96607

  19870793.100   106108911.85509  19870795.180    82529157.62109

  20284520.660   108127934.82609

  23208045.040   123973149.61806  23208049.500    96423537.13804

  23155430.720   123865891.89904  23155432.580    96340126.64605

  20933015.440   111938224.72905  20933017.760    87063077.98408

  23087887.680   123547992.23808  23087889.480    96092874.90906

 21 07 19 02 09  0.0000000  0 19G01G02G03G06G07G09G14G17G19G22G30R04
                                R05R09R10R16R19R20R21
  23555092.780   123782801.40207  23555095.880    96454124.21246  23555094.960
  92435196.86007
  24735753.240   129987269.07607  24735753.940   101288761.27545

  22093167.620   116100359.79409  22093170.200    90467827.25948  22093170.020
  86698337.31109
  22021248.960   115722467.11408  22021252.140    90173368.98348  22021252.280
  86416148.81109
  24586110.920   129200809.93206  24586114.720   100675937.15646

  25564877.520   134344338.35906  25564883.060   104683923.70046  25564884.800
 100322097.91406
  20172089.740   106005052.94709  20172089.720    82601340.06149  20172093.220
  79159623.28209
  21832857.860   114732423.68209  21832857.060    89401880.57849

  22303063.920   117203388.50708  22303062.280    91327300.76848

  23886359.540   125523611.39908  23886357.960    97810594.62346

  23049657.120   121126718.75008  23049660.660    94384458.03848  23049661.020
  90451763.42008
  22862762.960   122429100.35908  22862765.280    95222647.89306

  22510027.100   120328993.13309  22510032.460    93589242.92307

  19884319.480   106181140.08509  19884321.240    82585335.08109

  20276825.980   108086916.76709

  23232180.940   124102079.68807  23232185.280    96523816.04404

  23167949.980   123932863.23205  23167952.420    96392215.39805

  20937858.200   111964122.07406  20937860.800    87083220.35508

  23080763.920   123509872.81408  23080765.900    96063226.50906

 21 07 19 02 09 30.0000000  0 19G01G02G03G06G07G09G14G17G19G22G30R04
                                R05R09R10R16R19R20R21
  23573703.120   123880599.80307  23573706.280    96530330.71246  23573705.340
  92508228.05607
  24723080.720   129920675.43507  24723081.620   101236870.18845

  22100007.580   116136303.75109  22100010.000    90495835.52748  22100010.000
  86725178.55408
  22011966.480   115673688.63008  22011970.020    90135359.77848  22011970.020
  86379723.32909
  24603523.280   129292312.98007  24603527.240   100747238.19747

  25557157.680   134303769.28806  25557163.260   104652311.41146  25557164.580
 100291802.84006
  20170102.980   105994613.18309  20170103.120    82593205.16249  20170106.600
  79151827.33309
  21829496.280   114714758.83609  21829495.580    89388115.74249

  22294960.840   117160806.45308  22294959.180    91294119.95047

  23901228.480   125601748.19308  23901226.620    97871480.37745

  23064722.900   121205889.81408  23064726.460    94446149.66248  23064726.960
  90510884.54908
  22860701.980   122418063.60508  22860704.500    95214063.71906

  22494620.900   120246637.17609  22494625.960    93525188.33506

  19897966.120   106254010.31209  19897967.520    82642011.87008

  20269271.520   108046646.85509

  23256327.620   124231066.11207  23256332.180    96624138.75804

  23180438.980   123999671.97905  23180441.780    96444177.68205

  20942717.000   111990104.22105  20942719.740    87103428.68508

  23073677.020   123471950.34107  23073679.040    96033731.32406

 21 07 19 02 10  0.0000000  0 19G01G02G03G06G07G09G14G17G19G22G30R04
                                R05R09R10R16R19R20R21
  23592306.560   123978362.76507  23592310.060    96606509.60245  23592308.800
  92581232.77207
  24710457.900   129854342.56807  24710458.540   101185182.31745

  22106953.020   116172801.93209  22106955.520    90524275.65047  22106955.460
  86752433.67208
  22002753.020   115625272.60908  22002756.800    90097633.00648  22002756.780
  86343568.51609
  24620901.800   129383637.35307  24620905.820   100818399.95247

  25549388.340   134262940.56607  25549394.020   104620496.83247  25549394.960
 100261313.85507
  20168214.780   105984690.58909  20168214.960    82585473.24949  20168218.400
  79144417.58209
  21826129.880   114697068.45509  21826129.220    89374331.03449

  22286859.040   117118232.34208  22286857.640    91260945.32647

  23916163.200   125680229.78808  23916161.000    97932634.85845

  23079805.360   121285148.00908  23079808.840    94507909.18548  23079809.240
  90570070.74408
  22858756.040   122407642.36308  22858758.200    95205958.30006

  22479257.660   120164512.30009  22479262.640    93461313.49806

  19911731.880   106327517.71409  19911733.320    82699184.24509

  20261857.700   108007126.13009

  23280483.900   124360103.81206  23280488.500    96724501.36804

  23192897.540   124066316.78904  23192900.660    96496012.49205

  20947591.120   112016167.42505  20947593.820    87123700.07808

  23066626.480   123434221.96707  23066628.580    96004387.04306

 21 07 19 02 10 30.0000000  0 19G01G02G03G06G07G09G14G17G19G22G30R04
                                R05R09R10R16R19R20R21
  23610903.280   124076091.62107  23610907.080    96682661.86145  23610905.840
  92654212.04007
  24697885.640   129788274.23107  24697886.140   101133700.59045

  22114004.200   116209856.63008  22114006.840    90553149.42647  22114006.860
  86780104.36609
  21993609.180   115577222.09608  21993612.960    90060191.05549  21993613.060
  86307686.62409
  24638246.540   129474784.33006  24638250.640   100889423.52847

  25541570.440   134221857.09506  25541576.180   104588483.75546  25541576.900
 100230634.67206
  20166425.900   105975289.56409  20166426.060    82578147.75149  20166429.380
  79137397.31009
  21822759.240   114679356.04509  21822758.700    89360529.14249

  22278759.580   117075669.33708  22278758.140    91227779.35547

  23931163.380   125759057.34608  23931161.700    97994058.86246

  23094904.440   121364493.58208  23094907.920    94569736.81148  23094908.140
  90629322.18408
  22856926.120   122397841.45708  22856927.800    95198335.38406

  22463939.160   120082626.52609  22463943.840    93397624.60207

  19925616.620   106401662.20409  19925618.320    82756852.11709

  20254585.300   107968359.57509

  23304649.660   124489192.24507  23304654.520    96824903.44505

  23205326.120   124132800.47405  23205329.180    96547721.95905

  20952480.360   112042313.08605  20952483.280    87144035.57208

  23059612.900   123396689.60508  23059614.680    95975195.24106

 21 07 19 02 11  0.0000000  0 19G01G02G03G06G07G09G14G17G19G22G30R04
                                R05R09R10R16R19R20R21
  23629493.400   124173784.50607  23629497.320    96758786.10945  23629496.380
  92727164.44907
  24685363.700   129722470.81307  24685364.160   101082425.27845

  22121160.860   116247466.91408  22121163.740    90582456.10348  22121163.920
  86808189.92809
  21984535.200   115529536.86909  21984538.840    90023033.74349  21984538.800
  86272077.56309
  24655556.980   129565751.50406  24655561.080   100960307.02146

  25533704.460   134180520.64506  25533710.300   104556273.52746  25533710.620
 100199766.54706
  20164736.460   105966411.28409  20164736.660    82571229.58649  20164739.900
  79130767.39709
  21819384.660   114661622.35309  21819384.040    89346710.67049

  22270662.400   117033117.44709  22270660.940    91194622.03848

  23946228.980   125838228.26008  23946227.540    98055750.42846

  23110019.600   121443923.55608  23110023.140    94631630.19948  23110023.360
  90688636.66008
  22855212.200   122388662.98508  22855213.700    95191196.54706

  22448666.060   120000984.30208  22448670.640    93334125.13607

  19939619.760   106476440.30809  19939621.860    82815012.80409

  20247454.600   107930348.97409

  23328824.240   124618327.89306  23328828.940    96925342.27404

  23217724.640   124199122.45505  23217726.980    96599305.65505

  20957384.900   112068538.98105  20957387.580    87164433.47508

  23052635.540   123359351.62807  23052637.300    95946154.63606

 21 07 19 02 11 30.0000000  0 19G01G02G03G06G07G09G14G17G19G22G30R04
                                R05R09R10R16R19R20R21
  23648075.620   124271434.34007  23648079.440    96834876.84646  23648078.740
  92800084.69907
  24672891.040   129656926.90806  24672891.620   101031352.20745

  22128422.200   116285626.46408  22128425.380    90612190.80648  22128425.360
  86836685.67909
  21975529.920   115482211.62209  21975533.220    89986156.94448  21975533.020
  86236737.29709
  24672831.880   129656531.42207  24672835.900   101031044.55847

  25525789.640   134138927.72506  25525795.540   104523863.45846  25525795.560
 100168706.87806
  20163145.720   105958051.74209  20163145.920    82564715.63149  20163149.080
  79124524.84609
  21816005.120   114643862.21909  21816004.420    89332871.59149

  22262566.260   116990571.30008  22262564.800    91161469.20647

  23961358.600   125917735.27008  23961357.060    98117703.91846

  23125149.240   121523429.75208  23125152.780    94693582.96248  23125153.120
  90748008.03208
  22853613.780   122380103.22608  22853615.560    95184538.94706

  22433438.300   119919584.44608  22433443.040    93270814.21007

  19953739.980   106551842.83509  19953742.280    82873659.14309

  20240465.000   107893090.92609

  23353005.700   124747501.57706  23353010.260    97025810.66004

  23230091.700   124265277.47405  23230093.860    96650759.46405

  20962302.800   112094837.84605  20962305.640    87184888.13608

  23045692.820   123322201.18407  23045694.640    95917259.83106

 21 07 19 02 12  0.0000000  0 19G01G02G03G06G07G09G14G17G19G22G30R04
                                R05R09R10R16R19R20R21
  23666650.300   124369044.65907  23666654.580    96910936.76346  23666653.420
  92872975.43707
  24660468.720   129591648.48107  24660469.500   100980485.98745

  22135789.100   116324339.75108  22135792.440    90642356.97848  22135792.200
  86865594.91809
  21966593.740   115435251.51709  21966597.120    89949564.66249  21966596.880
  86201669.68809
  24690071.980   129747127.77306  24690075.860   101101639.06946

  25517827.120   134097085.44806  25517833.320   104491259.07446  25517833.720
 100137461.01406
  20161654.920   105950217.44609  20161655.120    82558610.96049  20161658.360
  79118674.53409
  21812621.520   114626081.37609  21812620.740    89319016.38649

  22254472.280   116948036.77808  22254470.720    91128325.44147

  23976552.880   125997581.56908  23976551.440    98179921.77446

  23140293.820   121603014.61508  23140297.340    94755597.03348  23140297.740
  90807438.16408
  22852132.140   122372169.58008  22852134.020    95178368.35206

  22418257.720   119838437.09309  22418262.700    93207699.65006

  19967977.980   106627872.00509  19967980.100    82932792.88208

  20233617.860   107856591.72409

  23377194.380   124876714.58206  23377199.140    97126309.62404

  23242428.360   124331270.22804  23242430.480    96702087.10205

  20967234.940   112121213.08205  20967238.160    87205402.20808

  23038786.000   123285242.32008  23038787.860    95888514.04306

 21 07 19 02 12 30.0000000  0 20G01G02G03G04G06G07G09G14G17G19G22G30
                                R04R05R09R10R16R19R20R21
  23685216.300   124466608.66407  23685220.740    96986960.61046  23685219.160
  92945831.58107
  24648096.120   129526630.72307  24648097.020   100929822.84545

  22143260.200   116363600.59408  22143263.740    90672949.82347  22143263.200
  86894913.05409
  25848579.240

  21957726.040   115388651.22109  21957729.300    89913252.75149  21957729.160
  86166870.77909
  24707275.940   129837532.97307  24707279.500   101172084.64647

  25509816.720   134054990.34106  25509822.820   104458457.66845  25509823.280
 100106026.31706
  20160263.280   105942904.40209  20160263.560    82552912.46149  20160266.740
  79113213.46609
  21809232.960   114608275.20109  21809232.320    89305141.42249

  22246379.520   116905508.50608  22246377.740    91095186.52447

  23991810.520   126077759.93908  23991808.980    98242398.40046

  23155451.780   121682670.03608  23155455.360    94817666.08348  23155455.820
  90866920.99208
  22850766.400   122364858.51108  22850769.060    95172681.94007

  22403124.560   119757541.37309  22403129.360    93144780.77707

  19982331.720   106704518.83009  19982333.580    82992407.02909

  20226912.480   107820848.32809

  23401389.000   125005958.63406  23401393.740    97226832.72604

  23254733.620   124397095.44105  23254736.080    96753284.40305

  20972180.000   112147657.42505  20972183.320    87225970.01008

  23031914.060   123248468.23708  23031915.780    95859912.02106

 21 07 19 02 13  0.0000000  0 20G01G02G03G04G06G07G09G14G17G19G22G30
                                R04R05R09R10R16R19R20R21
  23703774.420   124564130.29607  23703778.480    97062951.40446  23703776.780
  93018656.08407
  24635774.240   129461879.65006  24635775.160   100879367.54646

  22150836.460   116403413.68308  22150839.860    90703972.99348  22150839.360
  86924643.57709
  25840777.160   135794203.11516  25840782.840   105813684.17044  25840787.860
 101404798.82305
  21948927.820   115342416.31808  21948931.100    89877225.57048  21948931.040
  86132344.72709
  24724443.960   129927750.56307  24724447.300   101242383.95847

  25501759.540   134012649.92106  25501765.940   104425465.12646  25501766.320
 100074408.43506
  20158972.200   105936119.52809  20158972.420    82547625.52449  20158975.640
  79108146.80609
  21805840.860   114590450.01809  21805840.280    89291251.66149

  22238288.940   116862992.19208  22238287.000    91062056.93347

  24007131.740   126158273.80407  24007130.380    98305136.44946

  23170623.820   121762398.85808  23170627.520    94879792.33248  23170627.920
  90926458.63108
  22849518.900   122358177.60308  22849521.680    95167485.70306

  22388040.500   119676907.60909  22388045.120    93082065.67807

  19996801.500   106781785.89209  19996803.240    83052503.59009

  20220350.400   107785868.44009

  23425589.780   125135235.62907  23425594.740    97327381.45004

  23267008.860   124462758.50205  23267011.440    96804355.63905

  20977138.540   112174174.40805  20977142.000    87246594.33008

  23025077.180   123211883.22508  23025079.400    95831457.01206

 21 07 19 02 13 30.0000000  0 20G01G02G03G04G06G07G09G14G17G19G22G30
                                R04R05R09R10R16R19R20R21
  23722323.220   124661603.77907  23722327.020    97138904.70846  23722325.320
  93091444.64707
  24623502.560   129397391.84107  24623503.580   100829117.40845

  22158516.700   116443773.95808  22158520.200    90735422.52748  22158519.780
  86954782.70208
  25832959.020   135753115.83705                 105781674.11104  25832969.120
 101374117.35304
  21940198.280   115296542.61708  21940201.660    89841479.84248  21940201.720
  86098088.39409
  24741574.880   130017774.26006  24741578.240   101312532.26146

  25493655.180   133970061.94006  25493661.860   104392279.65744  25493661.880
 100042605.76706
  20157781.200   105929859.91109  20157781.280    82542747.87649  20157784.480
  79103472.37709
  21802444.400   114572601.95708  21802444.000    89277344.06548

  22230200.140   116820484.21808  22230198.020    91028933.85547

  24022515.540   126239116.83308  24022514.240    98368130.95046

  23185808.460   121842194.18908  23185812.140    94941970.41148  23185812.600
  90986045.91408
  22848388.400   122352124.40508  22848391.420    95162777.65406

  22373005.440   119596536.24109  22373010.140    93019554.66807

  20011385.800   106859665.28309  20011387.720    83113076.38709

  20213931.120   107751649.44709

  23449795.380   125264537.83706  23449800.720    97427949.81704

  23279252.880   124528255.43704  23279255.500    96855297.65805

  20982109.820   112200758.26105  20982113.440    87267270.63208

  23018274.620   123175481.73708  23018276.900    95803144.77506

 21 07 19 02 14  0.0000000  0 21G01G02G03G04G06G07G09G14G17G19G22G30
                                R04R05R06R09R10R16R19R20R21
  23740863.040   124759030.66007  23740866.820    97214821.67045  23740865.160
  93164198.38807
  24611281.500   129333170.60206  24611282.740   100779074.95545

  22166301.660   116484683.51908  22166305.180    90767300.07848  22166304.500
  86985332.02908
  25825125.660   135711951.75705  25825131.420   105749574.86444  25825135.500
 101343377.89804
  21931537.880   115251033.09008  21931541.500    89806017.87748  21931541.580
  86064104.01709
  24758669.540   130107605.45206  24758672.660   101382530.55146

  25485505.120   133927231.62706  25485511.260   104358905.33944  25485511.520
 100010622.02506
  20156690.920   105924129.86809  20156690.920    82538282.88149  20156694.160
  79099193.42909
  21799044.400   114554735.03108  21799044.060    89263421.76448

  22222113.480   116777987.96008  22222111.380    90995819.88147

  24037962.380   126320290.00208  24037961.020    98431382.74646

  23201005.700   121922056.28208  23201009.500    95004200.49248  23201009.980
  91045683.05808
  22847375.960   122346704.17708  22847378.920    95158561.90606

  22358021.080   119516434.95109  22358025.460    92957253.72607

  24447956.520   130458978.67605

  20026084.540   106938156.59209  20026086.800    83174125.10608

  20207655.300   107718196.04309
[truncated: 3,687,547 more chars]
