# Supplementary material for: Improved GNSS integer ambiguity resolution method based on the column oriented Cholesky decomposition
Source: Sci Rep. 2023 Mar 17;13:4454. doi: 10.1038/s41598-023-31635-3 (PMC10023790; doi:10.1038/s41598-023-31635-3)
Supplement: Supplementary file 1 — Supplementary Information. [file 41598_2023_31635_MOESM1_ESM.zip › supplement materials of the manuscript/Figure 5/Figure 5-hkws2000.21o]

     2.11           OBSERVATION DATA    M                   RINEX VERSION / TYPE
Spider v7.5.1.8670  SMO                 2021 07 20 00:10    PGM / RUN BY / DATE
HKWS                                                        MARKER NAME
23019M001                                                   MARKER NUMBER
SMO                 Lands Department HKSAR                  OBSERVER / AGENCY
1870257             LEICA GR50          4.31/7.403          REC # / TYPE / VERS
725198              LEIAR25.R4      LEIT                    ANT # / TYPE
 -2430579.0108  5374285.6738  2418956.3331                  APPROX POSITION XYZ
        0.0083        0.0000        0.0000                  ANTENNA: DELTA H/E/N
     1     1                                                WAVELENGTH FACT L1/2
     6    C1    L1    P2    L2    C5    L5                  # / TYPES OF OBSERV
    30.000                                                  INTERVAL
  2021    07    19    00    00    0.0000000     GPS         TIME OF FIRST OBS
  2021    07    19    23    59   30.0000000     GPS         TIME OF LAST OBS
    18                                                      LEAP SECONDS
    53                                                      # OF SATELLITES
   G 1   750   748   750   748   752   752                  PRN / # OF OBS
   G 2  1000   999   999   999     0     0                  PRN / # OF OBS
   G 3  1074  1069  1074  1069  1071  1071                  PRN / # OF OBS
   G 4  1004   994   993   998  1001  1001                  PRN / # OF OBS
   G 5   984   984   984   984     0     0                  PRN / # OF OBS
   G 6   999   997   998   997  1001  1001                  PRN / # OF OBS
   G 7   802   798   798   798     0     0                  PRN / # OF OBS
   G 8   887   887   887   887   889   889                  PRN / # OF OBS
   G 9  1140  1139  1140  1139  1143  1143                  PRN / # OF OBS
   G10   777   774   776   775   779   779                  PRN / # OF OBS
   G12  1090  1085  1090  1085     0     0                  PRN / # OF OBS
   G13   773   772   772   772     0     0                  PRN / # OF OBS
   G14   793   792   792   793   794   794                  PRN / # OF OBS
   G15   896   894   895   894     0     0                  PRN / # OF OBS
   G16   929   927   928   927     0     0                  PRN / # OF OBS
   G17  1005  1005  1004  1005     0     0                  PRN / # OF OBS
   G18   880   874   877   877   887   887                  PRN / # OF OBS
   G19   949   948   948   948     0     0                  PRN / # OF OBS
   G20   965   963   961   961     0     0                  PRN / # OF OBS
   G21   740   740   739   739     0     0                  PRN / # OF OBS
   G22  1140  1131  1132  1129     0     0                  PRN / # OF OBS
   G23   862   861   861   862   864   864                  PRN / # OF OBS
   G24   746   742   745   742   751   751                  PRN / # OF OBS
   G25   982   976   980   977   979   979                  PRN / # OF OBS
   G26   900   899   898   900   900   900                  PRN / # OF OBS
   G27   779   779   777   779   779   779                  PRN / # OF OBS
   G29  1138  1130  1138  1130     0     0                  PRN / # OF OBS
   G30  1080  1076  1077  1076  1084  1084                  PRN / # OF OBS
   G31   994   993   994   993     0     0                  PRN / # OF OBS
   G32   969   969   968   969   969   969                  PRN / # OF OBS
   R 1   911   910   910   910     0     0                  PRN / # OF OBS
   R 2   882   882   881   880     0     0                  PRN / # OF OBS
   R 3   798   798   796   795     0     0                  PRN / # OF OBS
   R 4   970   970   967   967     0     0                  PRN / # OF OBS
   R 5  1073  1072  1070  1068     0     0                  PRN / # OF OBS
   R 6   971   970     0     0     0     0                  PRN / # OF OBS
   R 7   879   878   876   875     0     0                  PRN / # OF OBS
   R 8   822   822   822   822     0     0                  PRN / # OF OBS
   R 9   983   983   982   981     0     0                  PRN / # OF OBS
   R10  1085  1084     0     0     0     0                  PRN / # OF OBS
   R12   805   804   803   802     0     0                  PRN / # OF OBS
   R13   659   654   657   652     0     0                  PRN / # OF OBS
   R14   826   826   825   825     0     0                  PRN / # OF OBS
   R15  1002  1002  1002  1001     0     0                  PRN / # OF OBS
   R16  1064  1062  1059  1058     0     0                  PRN / # OF OBS
   R17   928   928   928   928     0     0                  PRN / # OF OBS
   R18   969   968   968   960     0     0                  PRN / # OF OBS
   R19   919   919   919   919     0     0                  PRN / # OF OBS
   R20  1128  1127  1128  1127     0     0                  PRN / # OF OBS
   R21   980   979   979   979     0     0                  PRN / # OF OBS
   R22   698   697   693   673     0     0                  PRN / # OF OBS
   R23   769   769     0     0     0     0                  PRN / # OF OBS
   R24   899   899   895   894     0     0                  PRN / # OF OBS
BIT 2 OF LLI FLAGS DATA COLLECTED UNDER A/S CONDITION       COMMENT
SNR is mapped to RINEX snr flag value [1-9]                 COMMENT
LX:    >= 25dBHz -> 1; 26-27dBHz -> 2; 28-31dBHz -> 3       COMMENT
       32-35dBHz -> 4; 36-38dBHz -> 5; 39-41dBHz -> 6       COMMENT
       42-44dBHz -> 7; 45-48dBHz -> 8; >= 49dBHz -> 9       COMMENT
                                                            END OF HEADER
 21 07 19 00 00  0.0000000  0 16G01G03G07G08G14G17G19G21G22G30R09R15
                                R16R18R19R20
  19898608.120   104567879.56709  19898610.380    81481466.91749  19898608.820
  78086398.04909
  23471902.000   123345677.04908  23471904.560    96113521.15648  23471904.740
  92108798.30108
  20505213.420   107755627.08709  20505212.600    83965426.50549

  23768254.200   124902994.94208  23768256.860    97326999.23046  23768255.080
  93271708.42808
  22911730.500   120401954.53708  22911730.220    93819705.28747  22911734.100
  89910560.61208
  22738842.980   119493422.13308  22738843.120    93111745.72248

  24728236.000   129947745.31807  24728233.400   101257975.94345

  21802449.040   114572623.28709  21802447.600    89277361.62748

  22888246.600   120278535.47608  22888243.920    93723521.24447

  21269575.540   111772362.18709  21269577.020    87095354.92749  21269576.500
  83466377.98909
  20911164.080   111664465.17909  20911166.000    86850132.70108

  22278607.400   119050101.40908  22278610.300    92594517.62907

  19292583.120   103057523.70008  19292584.260    80155852.55607

  22135703.140   118161876.72208  22135707.220    91903673.54907

  19767519.660   105742880.49706  19767520.900    82244466.51408

  21494580.820   114941182.87406  21494583.180    89398701.39107

 21 07 19 00 00 30.0000000  0 16G01G03G07G08G14G17G19G21G22G30R09R15
                                R16R18R19R20
  19902513.380   104588401.94609  19902515.660    81497458.42549  19902514.040
  78101723.19309
  23458384.800   123274644.76408  23458387.720    96058171.38748  23458387.740
  92055754.74408
  20513326.680   107798261.58909  20513325.760    83998648.22149

  23780424.500   124966949.11508  23780426.820    97376833.64746  23780424.820
  93319466.37908
  22897174.160   120325460.90408  22897173.900    93760099.93047  22897177.820
  89853438.75108
  22733648.800   119466125.71308  22733648.600    93090475.85648

  24716528.380   129886220.55907  24716525.760   101210034.58444

  21817464.860   114651531.99109  21817463.360    89338848.95748

  22881024.320   120240581.67308  22881021.680    93693946.89647

  21264409.220   111745214.18309  21264411.120    87074200.66849  21264410.400
  83446105.10709
  20892761.240   111566194.10509  20892762.960    86773699.70208

  22297877.620   119153075.02909  22297880.560    92674608.17407

  19293375.320   103061754.63308  19293376.420    80159143.30507

  22155515.480   118267636.56508  22155519.480    91985931.21107

  19776018.620   105788343.26106  19776019.620    82279826.48008

  21481878.440   114873259.29406  21481880.940    89345871.98507

 21 07 19 00 01  0.0000000  0 16G01G03G07G08G14G17G19G21G22G30R09R15
                                R16R18R19R20
  19906536.760   104609545.20609  19906539.040    81513933.68049  19906537.500
  78117511.97909
  23444885.240   123203705.02508  23444888.300    96002893.69048  23444888.140
  92002780.27208
  20521543.880   107841442.84809  20521543.000    84032295.92749

  23792579.260   125030823.83708  23792581.600    97426606.11746  23792579.700
  93367164.97808
  22882616.920   120248963.12608  22882616.820    93700491.29447  22882620.580
  89796313.79908
  22728487.080   119438998.79508  22728486.640    93069338.00148

  24704849.520   129824848.26307  24704847.340   101162211.98845

  21832536.760   114730735.10809  21832535.120    89400565.66448

  22873865.680   120202963.13108  22873863.040    93664633.74246

  21259349.800   111718628.80309  21259352.100    87053484.78249  21259351.340
  83426252.37009
  20874419.400   111468248.06109  20874420.780    86697519.44608

  22317220.620   119256437.69709  22317223.620    92755001.25207

  19294297.860   103066682.33708  19294298.900    80162975.95107

  22175331.560   118373416.51908  22175335.540    92068204.45707

  19784605.820   105834278.46406  19784606.800    82315553.84808

  21469271.540   114805846.14906  21469274.480    89293439.53708

 21 07 19 00 01 30.0000000  0 16G01G03G07G08G14G17G19G21G22G30R09R15
                                R16R18R19R20
  19910677.460   104631304.40009  19910679.620    81530888.88049  19910678.160
  78133760.71009
  23431403.160   123132857.18008  23431406.260    95947687.59448  23431406.100
  91949874.43408
  20529864.080   107885165.60809  20529863.140    84066365.58449

  23804718.200   125094615.18808  23804720.680    97476313.60846  23804719.140
  93414801.29808
  22868058.480   120172458.97508  22868058.400    93640877.69247  22868062.180
  89739184.10508
  22723356.500   119412036.17208  22723355.960    93048328.17548

  24693198.980   129763624.31007  24693197.200   101114504.98045

  21847663.420   114810226.54709  21847661.840    89462507.03148

  22866770.440   120165678.56008  22866767.880    93635580.83646

  21254397.120   111692603.28509  21254399.680    87033205.13949  21254398.880
  83406817.70609
  20856138.460   111370627.63609  20856139.500    86621592.44608

  22336635.480   119360183.60109  22336638.260    92835692.41507

  19295350.140   103072303.79408  19295351.240    80167348.17007

  22195150.200   118479210.00008  22195154.160    92150488.22407

  19793280.220   105880679.08706  19793280.940    82351643.22208

  21456759.800   114738940.49806  21456762.860    89241401.81508

 21 07 19 00 02  0.0000000  0 16G01G03G07G08G14G17G19G21G22G30R09R15
                                R16R18R19R20
  19914935.560   104653680.08409  19914937.500    81548324.46149  19914936.120
  78150469.80509
  23417939.800   123062106.31008  23417942.620    95892557.04248  23417942.500
  91897041.00508
  20538287.260   107929430.00709  20538286.320    84100857.29849

  23816841.440   125158324.09608  23816844.160    97525956.87146  23816843.000
  93462376.08108
  22853499.860   120095951.93508  22853499.560    93581261.80547  22853503.320
  89682052.22309
  22718257.200   119385238.81508  22718256.700    93027447.11248

  24681576.920   129702549.85907  24681575.240   101066914.50145

  21862844.620   114890005.48209  21862843.300    89524672.41448

  22859739.740   120128732.49708  22859737.220    93606791.67146

  21249551.900   111667140.28109  21249554.120    87013363.82549  21249553.540
  83387803.11809
  20837919.480   111273338.80509  20837920.380    86545923.34908

  22356121.780   119464311.76709  22356124.460    92916680.90307

  19296532.920   103078622.12008  19296534.000    80172262.40507

  22214971.400   118585015.63608  22214975.140    92232781.43207

  19802041.220   105927543.51906  19802041.740    82388093.31608

  21444343.640   114672545.08506  21444346.660    89189760.93008

 21 07 19 00 02 30.0000000  0 16G01G03G07G08G14G17G19G21G22G30R09R15
                                R16R18R19R20
  19919310.340   104676668.63809  19919312.160    81566237.59849  19919310.680
  78167636.55309
  23404495.120   122991453.29608  23404497.840    95837502.74748  23404497.760
  91844280.64708
  20546812.720   107974231.67509  20546811.720    84135767.66749

  23828948.720   125221948.88608  23828951.520    97575534.55246  23828950.540
  93509888.00708
  22838940.300   120019441.17808  22838940.300    93521643.05247  22838943.820
  89624917.58409
  22713188.740   119358603.17108  22713188.140    93006692.05848

  24669982.780   129641622.88107  24669980.940   101019438.90746

  21878079.700   114970067.04809  21878078.580    89587058.04048

  22852773.560   120092125.14808  22852771.100    93578266.47247

  21244813.420   111642238.43109  21244815.240    86993959.77049  21244815.000
  83369207.55509
  20819762.680   111176383.45909  20819763.680    86470513.63408

  22375678.680   119568817.68708  22375681.360    92997963.19007

  19297845.960   103085636.32908  19297847.040    80177717.88607

  22234794.060   118690828.25408  22234797.360    92315080.09407

  19810887.780   105974865.79306  19810888.240    82424899.52408

  21432022.400   114606658.32906  21432025.520    89138515.67307

 21 07 19 00 03  0.0000000  0 16G01G03G07G08G14G17G19G21G22G30R09R15
                                R16R18R19R20
  19923801.360   104700268.37709  19923803.140    81584626.99049  19923801.600
  78185259.71509
  23391069.520   122920901.01108  23391072.460    95782526.97548  23391072.180
  91791595.50708
  20555440.220   108019568.85809  20555439.020    84171095.32149

  23841040.320   125285489.22507  23841042.740    97625046.42546  23841041.760
  93557336.88508
  22824380.400   119942928.02708  22824380.540    93462022.41347  22824383.820
  89567781.13409
  22708150.740   119332127.73708  22708149.940    92986061.84248

  24658416.360   129580842.87207  24658414.760   100972077.81745

  21893368.220   115050408.27209  21893367.120    89649661.58747

  22845872.380   120055858.88408  22845869.840    93550007.04046

  21240181.920   111617898.26309  21240183.360    86974993.39349  21240183.300
  83351031.43409
  20801669.280   111079765.47809  20801670.260    86395366.29808

  22395305.660   119673698.46108  22395308.400    93079536.99907

  19299289.340   103093347.03608  19299290.560    80183715.08207

  22254617.460   118796644.74809  22254620.180    92397381.75707

  19819819.100   106022642.52606  19819819.740    82462059.19208

  21419796.340   114541280.54706  21419799.760    89087666.29507

 21 07 19 00 03 30.0000000  0 16G01G03G07G08G14G17G19G21G22G30R09R15
                                R16R18R19R20
  19928408.320   104724478.28109  19928410.220    81603491.83449  19928408.660
  78203338.51609
  23377663.840   122850452.89108  23377666.820    95727632.35548  23377666.480
  91738988.16608
  20564169.400   108065439.97809  20564167.920    84206839.03349

  23853115.760   125348944.94808  23853118.060    97674492.38745  23853116.880
  93604722.59708
  22809820.200   119866414.28808  22809820.560    93402401.33147  22809823.760
  89510644.25908
  22703142.860   119305811.78608  22703142.140    92965555.89248

  24646878.720   129520209.29807  24646876.480   100924830.86545

  21908709.420   115131026.31709  21908708.220    89712480.83147

  22839036.580   120019936.00308  22839034.220    93522015.19646

  21235657.340   111594120.80409  21235658.540    86956465.48049  21235658.540
  83333275.52209
  20783639.780   110983489.37509  20783640.740    86320484.88108

  22415002.400   119778951.66508  22415005.160    93161400.50007

  19300863.380   103101755.68308  19300864.700    80190255.11807

  22274440.980   118902462.28509  22274443.300    92479684.24007

  19828834.700   106070870.06706  19828835.560    82499569.49408

  21407665.680   114476412.82006  21407669.000    89037213.62908

 21 07 19 00 04  0.0000000  0 16G01G03G07G08G14G17G19G21G22G30R09R15
                                R16R18R19R20
  19933131.700   104749299.86009  19933133.700    81622833.31249  19933132.040
  78221874.09709
  23364278.940   122780115.06308  23364282.000    95672823.69148  23364281.640
  91686463.19908
  20573000.320   108111845.97709  20572998.780    84242999.51949

  23865175.360   125412319.33807  23865177.780    97723874.95745  23865176.740
  93652047.53508
  22795260.660   119789904.48708  22795261.160    93342783.29947  22795264.500
  89453510.33409
  22698165.360   119279656.36908  22698164.880    92945175.03948

  24635369.080   129459724.84407  24635366.300   100877700.08544

  21924103.600   115211922.17609  21924102.080    89775516.55647

  22832267.060   119984362.06408  22832264.700    93494295.24246

  21231240.640   111570909.81209  21231241.620    86938378.98449  21231241.620
  83315942.63009
  20765675.820   110887562.23009  20765676.760    86245874.88008

  22434768.980   119884577.82408  22434771.700    93243554.06406

  19302568.860   103110865.99308  19302570.160    80197340.89807

  22294264.620   119008280.98809  22294266.740    92561987.62807

  19837934.480   106119549.01606  19837935.660    82537430.89508

  21395631.460   114412058.83806  21395634.460    88987160.51108

 21 07 19 00 04 30.0000000  0 16G01G03G07G08G14G17G19G21G22G30R09R15
                                R16R18R19R20
  19937970.780   104774728.86109  19937972.620    81642648.10649  19937971.000
  78240863.26909
  23350915.200   122709887.93308  23350918.240    95618101.26648  23350917.880
  91634020.88708
  20581932.140   108158782.32009  20581930.520    84279573.26849

  23877218.860   125475608.93107  23877221.440    97773191.45946  23877220.460
  93699309.17308
  22780701.760   119713397.42708  22780702.300    93283167.41447  22780705.680
  89396378.43108
  22693218.020   119253658.39208  22693217.680    92924916.87148

  24623887.080   129399386.50007  24623884.460   100830683.15545

  21939549.500   115293089.59109  21939547.660    89838763.87848

  22825563.700   119949137.14308  22825561.640    93466847.27247

  21226930.960   111548263.26809  21226932.100    86920732.31049  21226932.240
  83299031.22009
  20747777.380   110791985.45509  20747778.280    86171537.39408

  22454604.380   119990571.68208  22454607.120    93325993.62607

  19304405.500   103120676.32108  19304406.740    80204971.13607

  22314087.220   119114094.89309  22314089.380    92644287.29007

  19847117.380   106168672.12606  19847118.720    82575637.73408

  21383692.620   114348216.54406  21383695.620    88937505.39308

 21 07 19 00 05  0.0000000  0 16G01G03G07G08G14G17G19G21G22G30R09R15
                                R16R18R19R20
  19942925.160   104800763.36909  19942926.680    81662934.71949  19942925.160
  78260304.61009
  23337573.060   122639774.11808  23337575.820    95563467.13048  23337575.580
  91581663.18308
  20590964.060   108206246.28909  20590962.700    84316558.15649

  23889246.260   125538813.11008  23889248.880    97822441.41246  23889247.560
  93746507.02208
  22766143.700   119636894.16808  22766144.300    93223554.49146  22766147.540
  89339249.38409
  22688300.560   119227816.01108  22688300.100    92904779.93748

  24612432.660   129339193.57907  24612430.340   100783779.56646

  21955046.480   115374525.80309  21955044.400    89902220.65547

  22818927.260   119914262.86508  22818925.120    93439672.52446

  21222728.900   111526181.32009  21222730.100    86903525.58549  21222730.200
  83282541.44409
  20729945.020   110696762.44309  20729946.100    86097475.06008

  22474508.040   120096929.86308  22474510.860    93408716.54807

  19306373.260   103131187.22608  19306374.460    80213146.26207

  22333908.200   119219901.10809  22333910.500    92726580.97207

  19856382.740   106218235.92806  19856384.100    82614187.34208

  21371849.460   114284885.55106  21371852.340    88888247.94608

 21 07 19 00 05 30.0000000  0 16G01G03G07G08G14G17G19G21G22G30R09R15
                                R16R18R19R20
  19947994.660   104827403.46109  19947996.100    81683693.20349  19947994.560
  78280198.15609
  23324253.160   122569778.41108  23324255.820    95508925.03048  23324255.880
  91529393.66608
  20600096.300   108254237.96809  20600095.300    84353954.25449

  23901257.940   125601934.20508  23901260.460    97871626.62246  23901258.860
  93793642.84607
  22751587.060   119560397.95708  22751587.600    93163947.06847  22751590.740
  89282125.59008
  22683412.680   119202129.61308  22683412.240    92884764.55148

  24601005.960   129279146.99307  24601003.820   100736990.00845

  21970594.400   115456229.66609  21970592.040    89965885.98248

  22812358.460   119879743.42008  22812356.060    93412774.25747

  21218634.720   111504666.30109  21218635.940    86886760.61749  21218636.000
  83266475.01009
  20712179.980   110601899.41109  20712181.300    86023692.69108

  22494479.440   120203651.49908  22494482.560    93491722.16707

  19308472.360   103142400.96008  19308473.760    80221868.03907

  22353727.380   119325697.67408  22353729.760    92808867.13807

  19865730.200   106268238.19106  19865731.420    82653077.97708

  21360102.160   114222068.29306  21360105.140    88839390.07208

 21 07 19 00 06  0.0000000  0 16G01G03G07G08G14G17G19G21G22G30R09R15
                                R16R18R19R20
  19953178.680   104854645.76209  19953180.260    81704920.96249  19953178.700
  78300541.42109
  23310956.000   122499902.17108  23310958.720    95454476.02548  23310958.900
  91477213.37808
  20609328.140   108302753.55909  20609327.600    84391758.58649

  23913253.100   125664969.83807  23913255.780    97920745.22946  23913254.280
  93840714.83708
  22737031.760   119483908.44608  22737032.000    93104344.84447  22737035.200
  89225006.82508
  22678553.800   119176595.98208  22678553.420    92864868.23248

  24589606.760   129219244.59907  24589604.800   100690312.80345

  21986192.260   115538196.99409  21986189.960    90029756.60948

  22805857.460   119845579.14708  22805854.740    93386152.75847

  21214648.180   111483717.04709  21214649.400    86870436.49449  21214649.540
  83250831.05709
  20694482.980   110507398.16709  20694484.180    85950191.70908

  22514518.200   120310732.15808  22514521.540    93575007.01607

  19310702.960   103154316.76708  19310704.420    80231135.87207

  22373543.940   119431480.42108  22373546.380    92891142.57207

  19875158.940   106318674.17206  19875159.920    82692305.95108

  21348450.660   114159763.70506  21348453.860    88790930.96508

 21 07 19 00 06 30.0000000  0 16G01G03G07G08G14G17G19G21G22G30R09R15
                                R16R18R19R20
  19958477.080   104882490.32109  19958479.060    81726618.00949  19958477.480
  78321334.43209
  23297682.460   122430150.05108  23297685.280    95400123.74948  23297685.500
  91425125.78408
  20618659.780   108351792.36508  20618659.400    84429970.62248

  23925232.460   125727921.53108  23925235.220    97969798.44346  23925233.840
  93887724.12808
  22722478.420   119407428.89608  22722478.380    93044750.39547  22722481.520
  89167895.47008
  22673723.940   119151215.33008  22673723.480    92845091.08048

  24578235.520   129159487.89107  24578233.360   100643749.14145

  22001839.800   115620426.30709  22001837.800    90093831.38048

  22799424.720   119811774.23108  22799421.980    93359811.26646

  21210769.560   111463335.67309  21210771.000    86854554.89249  21210771.180
  83235611.18409
  20676855.080   110413264.78109  20676856.340    85876976.85808

  22534623.760   120418170.61108  22534627.480    93658570.12007

  19313065.580   103166937.03708  19313067.020    80240951.60807

  22393357.740   119537247.76409  22393360.160    92973406.00707

  19884668.320   106369541.53606  19884669.020    82731869.43208

  21336895.600   114097973.43506  21336898.580    88742871.84408

 21 07 19 00 07  0.0000000  0 16G01G03G07G08G14G17G19G21G22G30R09R15
                                R16R18R19R20
  19963889.580   104910934.17309  19963891.800    81748782.05849  19963890.300
  78342574.97109
  23284433.120   122360523.88208  23284435.940    95345869.59148  23284436.080
  91373132.23408
  20628090.500   108401351.31709  20628090.240    84468587.94449

  23937195.640   125790788.21708  23937198.420    98018785.41046  23937197.160
  93934669.97708
  22707926.900   119330959.49008  22707926.780    92985163.85447  22707929.660
  89110791.70508
  22668923.060   119125985.16108  22668922.260    92825431.20248

  24566891.760   129099874.77408  24566889.160   100597297.31245

  22017536.320   115702913.59509  22017534.700    90158107.17047

  22793060.540   119778329.82708  22793057.880    93333750.69546

  21206998.980   111443521.39309  21207000.580    86839115.18149  21207000.660
  83220814.79509
  20659296.300   110319501.78509  20659297.600    85804050.08108

  22554795.900   120525962.69308  22554799.500    93742408.30007

  19315559.920   103180261.06208  19315561.340    80251314.70407

  22413167.740   119642995.57308  22413170.280    93055654.27007

  19894257.160   106420835.48506  19894258.000    82771764.71308

  21325436.740   114036696.91906  21325439.520    88695212.32708

 21 07 19 00 07 30.0000000  0 16G01G03G07G08G14G17G19G21G22G30R09R15
                                R16R18R19R20
  19969416.100   104939976.90709  19969418.440    81771412.74949  19969416.900
  78364262.71109
  23271208.600   122291028.08708  23271211.260    95291717.03448  23271211.340
  91321236.01208
  20637620.180   108451429.72409  20637619.980    84507610.05149

  23949142.680   125853570.23907  23949145.440    98067706.40046  23949144.160
  93981552.58908
  22693377.760   119254503.14408  22693377.580    92925587.48647  22693380.280
  89053697.67308
  22664150.660   119100905.72808  22664149.740    92805888.76148

  24555575.460   129040406.26507  24555572.940   100550958.18146

  22033281.680   115785657.44509  22033280.420    90222582.88348

  22786765.340   119745249.44508  22786763.120    93307973.77447

  21203336.940   111424276.11609  21203338.360    86824118.84749  21203338.360
  83206443.30209
  20641807.960   110226114.84409  20641809.340    85731415.78908

  22575033.980   120634107.09008  22575037.300    93826520.47807

  19318186.300   103194290.75808  19318187.720    80262226.67307

  22432973.800   119748722.35208  22432976.580    93137886.15507

  19903925.080   106472553.84606  19903926.260    82811990.08808

  21314074.400   113975935.71206  21314077.020    88647953.60708

 21 07 19 00 08  0.0000000  0 16G01G03G07G08G14G17G19G21G22G30R09R15
                                R16R18R19R20
  19975056.460   104969617.63509  19975058.900    81794509.41849  19975057.220
  78386397.01709
  23258009.420   122221666.53008  23258012.400    95237669.08648  23258012.460
  91269440.06708
  20647248.560   108502026.10509  20647248.160    84547035.77749

  23961073.880   125916269.10207  23961076.740    98116562.60646  23961075.680
  94028373.11508
  22678831.540   119178062.20808  22678831.280    92866023.11247  22678833.880
  88996615.15908
  22659406.860   119075976.41508  22659405.780    92786463.30949

  24544286.620   128981082.81007  24544284.340   100504732.11345

  22049075.540   115868655.82909  22049074.640    90287256.92648

  22780540.020   119712535.80608  22780537.920    93282482.62947

  21199783.420   111405601.03609  21199784.660    86809566.81649  21199784.500
  83192497.61009
  20624390.980   110133108.65309  20624392.260    85659077.63508

  22595337.380   120742601.88709  22595340.560    93910905.19107

  19320945.180   103209027.60708  19320946.340    80273688.65007

  22452775.280   119854425.72108  22452778.500    93220099.84507

  19913672.000   106524694.04806  19913673.160    82852543.58208

  21302808.380   113915690.92006  21302811.180    88601096.55408

 21 07 19 00 08 30.0000000  0 16G01G03G07G08G14G17G19G21G22G30R09R15
                                R16R18R19R20
  19980810.000   104999852.82009  19980812.520    81818069.29349  19980810.800
  78408975.22609
  23244836.140   122152440.60208  23244839.360    95183726.82948  23244839.440
  91217745.39708
  20656974.680   108553136.40909  20656974.220    84586861.95949

  23972989.020   125978882.52608  23972991.740    98165352.22246  23972990.820
  94075129.80908
  22664288.100   119101636.39808  22664288.080    92806470.54347  22664290.560
  88939543.94408
  22654690.780   119051193.82008  22654689.820    92767152.18548

  24533024.820   128921901.70207  24533022.760   100458616.92745

  22064917.100   115951904.13309  22064916.220    90352125.71447

  22774384.580   119680189.61708  22774382.620    93257277.81347

  21196338.000   111387494.85909  21196339.200    86795458.08249  21196339.080
  83178976.73009
  20607045.360   110040485.47909  20607046.840    85587037.39608

  22615705.620   120851442.48309  22615708.440    93995558.85506

  19323836.080   103224470.39108  19323837.160    80285699.68307

  22472571.840   119960101.43108  22472575.060    93302292.01607

  19923496.660   106577250.36706  19923498.080    82893420.70108

  21291638.340   113855961.29506  21291641.620    88554640.16408

 21 07 19 00 09  0.0000000  0 16G01G03G07G08G14G17G19G21G22G30R09R15
                                R16R18R19R20
  19986676.320   105030680.60109  19986678.800    81842090.92749  19986677.180
  78431995.96909
  23231689.400   122083353.18208  23231692.380    95129892.46748  23231692.460
  91166154.14908
  20666798.260   108604758.50309  20666797.640    84627086.94449

  23984887.960   126041410.20508  23984890.240    98214075.01045  23984889.320
  94121822.45808
  22649747.800   119025227.31508  22649748.080    92746931.01247  22649750.640
  88882485.22309
  22650002.460   119026557.27608  22650001.840    92747954.87448

  24521790.020   128862862.88107  24521788.040   100412612.64345

  22080805.840   116035399.62909  22080804.840    90417187.11748

  22768299.680   119648213.02308  22768297.600    93232360.99846

  21193000.940   111369957.82809  21193002.000    86781792.84149  21193002.000
  83165880.87409
  20589772.420   109948249.57609  20589774.020    85515298.37909

  22636138.040   120960626.08509  22636140.740    94080479.31607

  19326859.160   103240619.72608  19326860.320    80298260.26307

  22492362.620   120065746.30808  22492365.680    93384460.21107

  19933398.540   106630218.95706  19933399.920    82934618.47908

  21280564.780   113796746.78206  21280568.160    88508584.43808

 21 07 19 00 09 30.0000000  0 16G01G03G07G08G14G17G19G21G22G30R09R15
                                R16R18R19R20
  19992655.160   105062100.14209  19992657.720    81866573.66949  19992656.100
  78455458.58609
  23218569.520   122014408.34108  23218572.540    95076169.23148  23218572.640
  91114669.36908
  20676719.000   108656890.94409  20676718.140    84667709.59449

  23996770.640   126103853.36308  23996772.880    98262731.95945  23996771.640
  94168452.01408
  22635211.260   118948837.38508  22635211.640    92687406.39548  22635214.400
  88825440.80209
  22645341.800   119002065.91508  22645341.360    92728870.70748

  24510582.340   128803966.55107  24510580.220   100366719.39645

  22096741.440   116119140.67609  22096740.200    90482439.85448

  22762285.740   119616609.24008  22762283.440    93207734.67247

  21189772.400   111352991.21809  21189773.460    86768572.08949  21189773.500
  83153210.98509
  20572573.100   109856405.69909  20572574.520    85443864.24208

  22656634.100   121070150.65209  22656636.980    94165664.94906

  19330014.780   103257476.79408  19330016.040    80311371.30307

  22512147.480   120171358.29008  22512150.380    93466602.82106

  19943377.160   106683597.63406  19943378.440    82976135.21708

  21269587.800   113738048.80806  21269591.280    88462930.46908

 21 07 19 00 10  0.0000000  0 16G01G03G07G08G14G17G19G21G22G30R09R15
                                R16R18R19R20
  19998745.920   105094107.75909  19998748.540    81891514.65549  19998746.860
  78479360.37009
  23205477.020   121945607.31208  23205480.120    95022558.04848  23205480.300
  91063291.99708
  20686735.920   108709529.99309  20686734.940    84708727.00449

  24008636.860   126166209.89008  24008639.000    98311321.41246  24008637.780
  94215016.86708
  22620678.380   118872466.39008  22620678.740    92627896.52747  22620681.640
  88768410.51809
  22640708.160   118977716.67908  22640707.540    92709897.27148

  24499401.360   128745210.30707  24499399.400   100320935.29645

  22112722.860   116203122.23409  22112721.300    90547880.01948

  22756342.720   119585378.77708  22756340.480    93183399.25647

  21186652.260   111336593.69209  21186653.340    86755794.78449  21186653.360
  83140966.05909
  20555447.720   109764956.11909  20555448.980    85372736.79908

  22677193.140   121180011.48208  22677196.140    94251112.12806

  19333302.700   103275040.01408  19333303.880    80325031.56407

  22531925.420   120276932.65408  22531928.100    93548716.16606

  19953431.540   106737380.73406  19953432.560    83017966.50007

  21258707.120   113679865.34806  21258710.780    88417676.67708

 21 07 19 00 10 30.0000000  0 16G01G03G07G08G14G17G19G21G22G30R09R15
                                R16R18R19R20
  20004948.940   105126705.26209  20004951.760    81916915.29249  20004949.960
  78503702.64009
  23192413.260   121876956.83708  23192416.220    94969064.17748  23192416.480
  91012027.05908
  20696849.460   108762677.01709  20696848.520    84750140.24349

  24020487.200   126228483.38208  24020489.560    98359846.13546  24020488.420
  94261519.72308
  22606150.020   118796119.45608  22606150.420    92568405.41047  22606153.420
  88711398.20509
  22636102.220   118953511.93808  22636101.360    92691036.43248

  24488247.600   128686597.24407  24488245.860   100275262.75745

  22128750.100   116287345.40709  22128748.320    90613508.44747

  22750471.920   119554527.27909  22750469.640    93159359.11947

  21183641.020   111320769.10909  21183642.040    86743463.92249  21183641.920
  83129148.98709
  20538397.560   109673908.61009  20538398.500    85301922.07008

  22697815.200   121290209.40108  22697818.320    94336821.50606

  19336723.720   103293313.81508  19336724.760    80339244.51307

  22551696.540   120382470.40108  22551699.060    93630801.04107

  19963561.300   106791567.84406  19963562.200    83060112.01307

  21247923.400   113622200.60006  21247927.180    88372826.32407

 21 07 19 00 11  0.0000000  0 16G01G03G07G08G14G17G19G21G22G30R09R15
                                R16R18R19R20
  20011263.500   105159888.28609  20011266.380    81942772.19649  20011264.560
  78528482.16709
  23179378.460   121808457.62008  23179381.100    94915688.17348  23179381.440
  90960875.05108
  20707058.720   108816327.14809  20707057.800    84791945.50949

  24032321.100   126290671.10408  24032323.600    98408304.05146  24032322.580
  94307958.53708
  22591626.140   118719795.87308  22591626.620    92508932.48847  22591629.680
  88654403.32109
  22631522.960   118929447.32308  22631521.760    92672284.77748

  24477120.220   128628124.31207  24477118.760   100229699.42545

  22144822.120   116371804.80509  22144820.480    90679320.94447

  22744673.580   119524054.74108  22744670.860    93135614.28547

  21180738.100   111305515.36209  21180739.140    86731577.88149  21180739.200
  83117758.18809
  20521422.760   109583264.39209  20521423.740    85231421.02808

  22718499.240   121400739.25608  22718502.760    94422789.02006

  19340277.360   103312295.98008  19340278.260    80354008.40007

  22571459.820   120487966.18608  22571462.220    93712853.27907

  19973765.580   106846153.63106  19973766.500    83102567.60707

  21237236.660   113565051.99706  21237239.880    88328377.40208

 21 07 19 00 11 30.0000000  0 16G01G03G07G08G14G17G19G21G22G30R09R15
                                R16R18R19R20
  20017689.260   105193655.41509  20017692.080    81969084.24049  20017690.300
  78553697.87609
  23166373.040   121740113.10708  23166375.520    94862432.72648  23166375.920
  90909838.58108
  20717363.440   108870478.55209  20717362.380    84834141.36949

  24044138.920   126352773.44708  24044141.400    98456695.43646  24044140.260
  94354333.61708
  22577107.060   118643497.60008  22577107.520    92449479.27847  22577110.640
  88597427.32509
  22626970.220   118905522.79708  22626968.860    92653642.27748

  24466020.020   128569791.35807  24466018.460   100184245.19445

  22160938.660   116456498.41709  22160937.060    90745315.94848

  22738947.320   119493963.59608  22738944.500    93112166.64047

  21177943.800   111290833.11909  21177945.080    86720137.15249  21177945.260
  83106794.14609
  20504524.700   109493028.44409  20504525.460    85161237.52208

  22739244.840   121511598.48208  22739248.620    94509012.75006

  19343963.480   103331987.37008  19343964.560    80369323.90907

  22591214.660   120593417.76408  22591217.040    93794871.11907

  19984043.620   106901134.38006  19984044.700    83145330.39108

  21226646.600   113508420.31506  21226649.420    88284330.53908

 21 07 19 00 12  0.0000000  0 16G01G03G07G08G14G17G19G21G22G30R09R15
                                R16R18R19R20
  20024225.860   105228004.32109  20024228.400    81995849.60949  20024226.720
  78579348.01909
  23153397.540   121671926.00508  23153399.800    94809299.93248  23153400.220
  90858919.65508
  20727762.920   108925128.31509  20727761.720    84876725.57149

  24055940.340   126414790.42008  24055942.900    98505020.29046  24055941.560
  94400644.89608
  22562592.880   118567225.97608  22562593.440    92390046.84447  22562596.660
  88540471.24309
  22622443.600   118881736.48808  22622442.540    92635107.48348

  24454946.140   128511597.92307  24454944.640   100138899.65245

  22177099.340   116541423.06909  22177097.640    90811490.98447

  22733293.880   119464255.54408  22733291.100    93089017.50146

  21175258.300   111276722.24009  21175259.780    86709141.63549  21175259.920
  83096256.77609
  20487703.640   109403204.33809  20487704.380    85091374.33208

  22760051.620   121622783.72808  22760055.520    94595490.02706

  19347782.460   103352387.88708  19347783.660    80385190.95507

  22610960.340   120698821.87108  22610963.100    93876852.02407

  19994394.880   106956506.17906  19994395.800    83188397.32108

  21216152.920   113452305.36806  21216155.440    88240685.59208

 21 07 19 00 12 30.0000000  0 16G01G03G07G08G14G17G19G21G22G30R09R15
                                R16R18R19R20
  20030872.920   105262934.02909  20030875.180    82023067.50049  20030873.680
  78605431.87909
  23140452.740   121603900.35408  23140454.960    94756292.89848  23140455.140
  90808121.28908
  20738257.000   108980275.45009  20738255.760    84919697.29149

  24067725.480   126476722.67608  24067728.320    98553279.08146  24067726.860
  94446892.95708
  22548084.320   118490983.48608  22548084.980    92330637.06647  22548088.180
  88483536.91809
  22617943.320   118858087.79308  22617942.420    92616679.87148

  24443898.980   128453544.33307  24443897.520   100093663.05345

  22193303.340   116626576.62609  22193301.860    90877844.33547

  22727714.020   119434933.43408  22727711.180    93066169.05546

  21172681.920   111263183.90009  21172683.580    86698592.22649  21172683.520
  83086146.96809
  20470960.660   109313796.89909  20470961.260    85021835.17508

  22780919.120   121734293.13208  22780923.120    94682219.36706

  19351734.520   103373498.74308  19351735.840    80401610.45507

  22630696.920   120804176.87808  22630699.820    93958794.72007

  20004818.900   107012266.55806  20004819.680    83231766.44608

  21205755.680   113396708.04906  21205758.420    88197443.18908

 21 07 19 00 13  0.0000000  0 16G01G03G07G08G14G17G19G21G22G30R09R15
                                R16R18R19R20
  20037629.980   105298442.81109  20037632.240    82050736.67949  20037630.760
  78631948.16709
  23127539.260   121536039.53208  23127541.660    94703414.34648  23127541.660
  90757446.00608
  20748845.540   109035917.99709  20748844.240    84963055.09349

  24079494.560   126538570.27607  24079497.680    98601471.96146  24079496.280
  94493077.78408
  22533581.860   118414772.05508  22533582.560    92271251.53448  22533585.800
  88426625.78509
  22613469.220   118834575.84808  22613468.160    92598358.86048

  24432878.360   128395630.02107  24432876.700   100048535.01846

  22209550.520   116711956.52209  22209549.300    90944374.09947

  22722208.160   119406000.10208  22722205.400    93043623.59547

  21170214.740   111250218.56609  21170216.460    86688489.35449  21170216.300
  83076465.04809
  20454296.200   109224810.56309  20454296.980    84952623.58908

  22801847.020   121846123.88408  22801850.840    94769198.70806

  19355819.640   103395320.40008  19355820.900    80418582.82607

  22650423.640   120909480.13708  22650426.860    94040697.20107

  20015314.740   107068411.86106  20015315.460    83275434.99808

  21195455.320   113341628.62306  21195458.560    88154603.63308

 21 07 19 00 13 30.0000000  0 16G01G03G07G08G14G17G19G21G22G30R09R15
                                R16R18R19R20
  20044496.580   105334527.88109  20044499.060    82078854.89549  20044497.460
  78658894.78509
  23114657.440   121468345.81308  23114660.120    94650666.01448  23114659.960
  90706895.51308
  20759527.560   109092052.48009  20759526.220    85006796.22849

  24091247.300   126600332.18507  24091250.480    98649598.06845  24091249.220
  94539198.59808
  22519085.500   118338592.61508  22519086.180    92211890.92148  22519089.480
  88369738.53309
  22609020.660   118811198.30508  22609019.600    92580142.58149

  24421883.980   128337853.40507  24421882.080   100003514.28645

  22225840.280   116797559.40709  22225839.100    91011077.62047

  22716776.380   119377456.80608  22716773.960    93021382.07546

  21167856.240   111237825.56609  21167858.200    86678832.44449  21167857.940
  83067210.50509
  20437711.480   109136248.63209  20437712.100    84883742.07708

  22822834.440   121958272.49508  22822838.100    94856425.26806

  19360037.640   103417852.37208  19360039.020    80436107.68307

  22670139.920   121014728.21708  22670143.540    94122556.78207

  20025881.560   107124937.85406  20025882.520    83319399.63907

  21185251.640   113287066.38506  21185255.180    88112166.36208

 21 07 19 00 14  0.0000000  0 16G01G03G07G08G14G17G19G21G22G30R09R15
                                R16R18R19R20
  20051472.460   105371185.74209  20051474.920    82107419.45249  20051473.160
  78686269.14809
  23101807.640   121400820.74608  23101810.500    94598049.08948  23101810.440
  90656470.98208
  20770302.540   109148675.16109  20770301.280    85050917.76849

  24102983.840   126662007.16008  24102986.800    98697656.41946  24102985.520
  94585254.52908
  22504595.120   118262445.28008  22504595.840    92152555.35848  22504599.180
  88312875.28309
  22604597.120   118787952.58408  22604596.140    92562029.01448

  24410915.480   128280213.02807  24410913.480    99958599.70345

  22242171.740   116883381.21209  22242170.460    91077951.72547

  22711418.820   119349304.08608  22711416.680    92999444.89047

  21165606.620   111226003.59409  21165608.580    86669620.49549  21165608.280
  83058382.38309
  20421206.520   109048113.59509  20421207.080    84815192.58308

  22843880.500   122070734.36409  22843883.740    94943895.48606

  19364388.200   103441092.68908  19364389.600    80454183.46007

  22689845.280   121119916.79408  22689848.960    94204370.06507

  20036518.360   107181839.07806  20036519.760    83363656.13208

  21175144.680   113233019.97606  21175148.300    88070130.26408

 21 07 19 00 14 30.0000000  0 16G01G03G07G08G14G17G19G21G22G30R09R15
                                R16R18R19R20
  20058557.720   105408418.43809  20058560.120    82136431.92849  20058558.360
  78714072.76709
  23088991.260   121333471.58608  23088994.280    94545569.24448  23088994.240
  90606177.79108
  20781170.740   109205787.79309  20781169.520    85095421.08749

  24114704.660   126723599.43907  24114707.460    98745650.34346  24114706.260
  94631248.67108
  22490112.060   118186335.84508  22490112.420    92093249.30647  22490116.000
  88256040.31909
  22600199.120   118764841.29808  22600198.280    92544020.19948

  24399973.260   128222712.19107  24399971.400    99913793.84546

  22258544.960   116969423.00609  22258543.620    91144997.24447

  22706136.900   119321547.97908  22706135.020    92977816.75546

  21163466.640   111214756.78809  21163468.540    86660856.73449  21163468.120
  83049983.78309
  20404783.060   108960413.59309  20404783.720    84746981.45808

  22864985.320   122183510.50409  22864988.200    95031610.12906

  19368872.340   103465046.48608  19368873.840    80472814.17007

  22709539.920   121225047.57808  22709543.420    94286138.40707

  20047225.800   107239116.37506  20047227.140    83408205.13107

  21165135.140   113179493.20306  21165138.540    88028498.34808

 21 07 19 00 15  0.0000000  0 16G01G03G07G08G14G17G19G21G22G30R09R15
                                R16R18R19R20
  20065751.380   105446220.74409  20065753.740    82165888.26349  20065751.900
  78742301.75309
  23076208.520   121266298.26208  23076211.560    94493226.40948  23076211.560
  90556015.91708
  20792131.060   109263384.57209  20792130.020    85140301.65449

  24126409.000   126785105.78307  24126411.740    98793577.27646  24126410.660
  94677178.64608
  22475635.740   118110262.78008  22475635.860    92033971.60947  22475639.720
  88199232.51809
  22595825.760   118741859.76508  22595824.960    92526112.50448

  24389056.960   128165346.73907  24389055.280    99869093.49746

  22274959.040   117055679.01409  22274957.620    91212209.68747

  22700930.180   119294187.43008  22700928.700    92956496.84047

  21161435.480   111204082.10309  21161437.340    86652538.77949  21161436.840
  83042012.40609
  20388441.200   108873149.48209  20388441.980    84679109.36308

  22886147.860   122296595.10409  22886150.800    95119564.69306

  19373489.520   103489710.02608  19373490.840    80491996.89707

  22729222.440   121330114.37208  22729225.860    94367856.96807

  20058002.080   107296762.78206  20058003.480    83453041.19607

  21155222.360   113126483.16706  21155225.460    87987268.32008

 21 07 19 00 15 30.0000000  0 16G01G03G07G08G14G17G19G21G22G30R09R15
                                R16R18R19R20
  20073053.140   105484591.68009  20073055.500    82195787.72749  20073053.640
  78770955.35509
  23063460.140   121199304.91308  23063463.020    94441023.86948  23063463.020
  90505988.43208
  20803183.500   109321464.45609  20803182.440    85185558.73449

  24138097.100   126846526.96607  24138099.840    98841437.92646  24138099.000
  94723045.05508
  22461167.100   118034228.92209  22461167.000    91974724.49947  22461170.860
  88142453.99409
  22591476.980   118719007.77808  22591476.420    92508305.80048

  24378166.280   128108117.58207  24378165.020    99824499.40445

  22291413.640   117142147.45409  22291412.200    91279587.69847

  22695799.560   119267225.74508  22695798.160    92935487.78247

  21159513.260   111193980.69209  21159515.200    86644667.57749  21159514.480
  83034469.12109
  20372181.920   108786326.33909  20372182.780    84611580.28908

  22907367.420   122409985.96408  22907370.360    95207757.50506

  19378239.640   103515084.46208  19378241.080    80511732.58807

  22748892.580   121435115.88608  22748896.180    94449524.79906

  20068846.900   107354775.52106  20068848.300    83498162.24007

  21145406.220   113073990.72606  21145409.140    87946440.93108

 21 07 19 00 16  0.0000000  0 16G01G03G07G08G14G17G19G21G22G30R09R15
                                R16R18R19R20
  20080462.300   105523527.18409  20080464.620    82226127.06949  20080462.840
  78800030.55509
  23050746.220   121132492.66008  23050748.960    94388962.38748  23050748.980
  90456096.19108
  20814326.920   109380022.82409  20814325.800    85231188.61549

  24149768.800   126907861.32007  24149771.520    98889230.85746  24149770.540
  94768846.59108
  22446705.860   117958233.96008  22446705.560    91915507.63947  22446709.400
  88085704.51309
  22587152.640   118696282.31408  22587151.880    92490597.64248

  24367300.900   128051021.94807  24367300.320    99780009.30846

  22307907.640   117228823.63609  22307906.220    91347127.53347

  22690745.060   119240662.97309  22690743.520    92914789.51647

  21157699.600   111184450.58309  21157701.740    86637241.51149  21157700.860
  83027352.46909
  20356005.580   108699946.11409  20356006.420    84544395.66408

  22928643.240   122523678.23808  22928646.260    95296184.68606

  19383122.800   103541168.09008  19383124.080    80532019.82707

  22768549.660   121540047.27008  22768553.420    94531138.05107

  20079759.140   107413148.93906  20079760.480    83543563.76608

  21135686.040   113022013.76706  21135689.080    87906014.40308

 21 07 19 00 16 30.0000000  0 16G01G03G07G08G14G17G19G21G22G30R09R15
                                R16R18R19R20
  20087979.180   105563028.99909  20087981.600    82256907.68549  20087979.820
  78829528.64409
  23038068.080   121065868.49308  23038070.960    94337047.47448  23038071.000
  90406344.39909
  20825561.520   109439061.17409  20825560.500    85277192.49349

  24161424.560   126969112.67807  24161427.200    98936959.11345  24161426.080
  94814586.17507
  22432253.020   117882283.56308  22432252.760    91856325.51347  22432256.240
  88028988.31009
  22582852.780   118673685.91408  22582852.000    92472990.05648

  24356461.820   127994063.10407  24356461.500    99735625.78946

  22324441.420   117315708.70309  22324439.860    91414830.14347

  22685767.680   119214504.85909  22685765.720    92894406.56047

  21155995.640   111175495.66109  21155997.620    86630263.64449  21155996.840
  83020665.34209
  20339913.760   108614017.04609  20339914.580    84477561.94008

  22949975.620   122637673.04508  22949978.940    95384847.16906

  19388139.240   103567964.57208  19388140.520    80552861.50807

  22788194.060   121644910.25108  22788197.900    94612698.09806

  20090739.180   107471883.62506  20090740.300    83589246.28507

  21126063.280   112970555.99906  21126066.260    87865991.70908

 21 07 19 00 17  0.0000000  0 16G01G03G07G08G14G17G19G21G22G30R09R15
                                R16R18R19R20
  20095602.960   105603092.47309  20095605.500    82288125.96049  20095603.660
  78859446.15109
  23025426.080   120999432.96008  23025429.000    94285279.55349  23025429.100
  90356733.47909
  20836886.440   109498574.52709  20836885.560    85323566.50249

  24173064.100   127030278.80007  24173066.660    98984620.94846  24173065.360
  94860262.06207
  22417808.580   117806376.88209  22417808.320    91797177.45947  22417811.340
  87972304.75409
  22578576.560   118651214.86408  22578576.000    92455480.14748

  24345648.500   127937238.41707  24345648.120    99691346.82446

  22341013.840   117402797.24709  22341012.140    91482691.30047

  22680867.020   119188750.71108  22680864.860    92874338.38447

  21154400.680   111167113.42209  21154402.480    86623732.01749  21154401.980
  83014405.85509
  20323906.800   108528540.35809  20323907.660    84411080.08008

  22971363.580   122751964.57008  22971367.320    95473740.38906

  19393288.520   103595471.52608  19393289.800    80574255.79107

  22807824.720   121749699.39308  22807828.560    94694200.72006

  20101785.580   107530973.60606  20101786.740    83635205.14107

  21116537.160   112919614.83306  21116539.980    87826370.80808

 21 07 19 00 17 30.0000000  0 16G01G03G07G08G14G17G19G21G22G30R09R15
                                R16R18R19R20
  20103333.340   105643715.63609  20103335.900    82319780.35949  20103334.060
  78889781.61109
  23012820.520   120933189.36208  23012823.360    94233661.17848  23012823.340
  90307265.87908
  20848301.460   109558560.36609  20848300.400    85370308.68949

  24184687.440   127091359.23607  24184690.060    99032216.00146  24184688.560
  94905874.00307
  22403372.700   117730515.82908  22403372.460    91738064.95847  22403375.340
  87915655.27509
  22574323.860   118628867.59708  22574323.580    92438066.70548

  24334860.800   127880547.14407  24334860.100    99647171.83145

  22357624.580   117490086.93409  22357622.800    91550709.20247

  22676043.600   119163403.10008  22676041.380    92854586.97747

  21152914.460   111159303.97209  21152916.400    86617646.71949  21152916.180
  83008574.11609
  20307985.560   108443520.51409  20307986.340    84344953.52008

  22992806.700   122866550.15507  22992810.720    95562862.36406

  19398570.800   103623688.70508  19398572.040    80596202.46107

  22827441.180   121854412.63608  22827445.020    94775644.29607

  20112897.480   107590414.56206  20112898.820    83681436.98108

  21107107.200   112869190.39006  21107110.600    87787151.80008

 21 07 19 00 18  0.0000000  0 16G01G03G07G08G14G17G19G21G22G30R09R15
                                R16R18R19R20
  20111169.880   105684896.84309  20111172.420    82351869.59449  20111170.620
  78920533.79909
  23000251.800   120867141.34408  23000254.700    94182195.21648  23000254.680
  90257944.33209
  20859805.940   109619016.85309  20859804.840    85417417.62649

  24196294.780   127152355.52607  24196297.560    99079745.52846  24196295.960
  94951423.12608
  22388945.800   117654702.75608  22388945.660    91678989.84547  22388948.520
  87859041.62909
  22570094.900   118606643.58508  22570094.540    92420749.27248

  24324098.160   127823989.32307  24324097.440    99603100.80045

  22374273.060   117577575.64609  22374271.380    91618882.18747

  22671298.140   119138464.51709  22671295.700    92835154.30747

  21151537.260   111152067.80909  21151539.380    86612008.13649  21151539.300
  83003170.47109
  20292150.640   108358961.90209  20292151.340    84279185.69008

  23014304.320   122981427.41308  23014308.820    95652211.16907

  19403986.400   103652616.75408  19403987.440    80618702.04207

  22847043.100   121959047.65208  22847046.780    94857027.04007

  20124074.680   107650204.19206  20124075.860    83727940.00707

  21097774.200   112819282.84806  21097777.580    87748334.82408

 21 07 19 00 18 30.0000000  0 16G01G03G07G08G14G17G19G21G22G30R09R15
                                R16R18R19R20
  20119112.340   105726634.30809  20119114.780    82384392.28249  20119113.060
  78951701.36709
  22987720.980   120801292.38608  22987723.880    94130884.37548  22987723.960
  90208771.42909
  20871399.460   109679941.80309  20871398.660    85464891.57849

  24207885.660   127213267.49107  24207888.720    99127209.32746  24207887.500
  94996909.25307
  22374528.380   117578939.81708  22374528.680    91619953.81348  22374531.220
  87802465.41409
  22565889.140   118584541.67308  22565888.700    92403527.00148

  24313361.080   127767564.46507  24313360.080    99559133.40246

  22390958.860   117665260.90008  22390957.340    91687208.32647

  22666631.000   119113937.08009  22666628.260    92816041.99847

  21150269.340   111145405.23909  21150271.440    86606816.49849  21150271.480
  82998195.14709
  20276402.800   108274868.87509  20276403.280    84213779.98908

  23035856.300   123096593.39008  23035860.840    95741784.53706

  19409534.940   103682255.56208  19409535.960    80641754.42807

  22866629.700   122063602.29308  22866633.380    94938347.26306

  20135316.400   107710339.14206  20135317.440    83774711.62507

  21088537.460   112769892.22306  21088541.300    87709919.90408

 21 07 19 00 19  0.0000000  0 16G01G03G07G08G14G17G19G21G22G30R09R15
                                R16R18R19R20
  20127160.460   105768926.53609  20127162.680    82417347.24349  20127161.040
  78983283.20609
  22975228.800   120735646.31008  22975231.860    94079731.60648  22975231.860
  90159750.03509
  20883081.860   109741333.67109  20883081.200    85512729.35649

  24219460.660   127274096.22907  24219463.900    99174608.28545  24219463.100
  95042333.21408
  22360121.100   117503229.48808  22360121.500    91560958.75347  22360124.140
  87745928.49009
  22561706.660   118562561.67208  22561706.120    92386399.70748

  24302649.360   127711272.96407  24302648.080    99515269.87245

  22407681.700   117753140.75908  22407680.400    91755686.09047

  22662042.400   119089823.77509  22662039.780    92797252.40147

  21149110.900   111139316.85709  21149112.900    86602072.29449  21149112.680
  82993648.61709
  20260742.820   108191246.31209  20260743.560    84148740.22508

  23057461.740   123212046.11008  23057466.200    95831580.93106

  19415216.580   103712605.98608  19415217.580    80665360.29607

  22886200.880   122168074.93108  22886204.620    95019603.70506

  20146622.000   107770815.93306  20146623.020    83821749.12907

  21079398.040   112721019.45506  21079401.780    87671907.73408

 21 07 19 00 19 30.0000000  0 16G01G03G07G08G14G17G19G21G22G30R09R15
                                R16R18R19R20
  20135312.960   105811768.63109  20135315.160    82450730.67849  20135313.640
  79015275.67109
  22962775.440   120670203.54808  22962778.420    94028737.25748  22962778.440
  90110880.47209
  20894852.100   109803186.78909  20894851.580    85560926.55249

  24231019.800   127334839.16307  24231022.960    99221940.37145  24231022.140
  95087693.12908
  22345723.840   117427570.91708  22345724.200    91502004.01447  22345727.080
  87689430.21609
  22557546.680   118540699.61308  22557545.740    92369364.32648

  24291962.520   127655111.21708  24291960.800    99471507.48345

  22424440.700   117841209.79309  22424439.600    91824311.26747

  22657532.380   119066123.89608  22657529.800    92778784.94847

  21148061.160   111133799.84509  21148063.120    86597773.31849  21148062.800
  82989528.76209
  20245171.360   108108095.51509  20245172.040    84084067.37409

  23079119.840   123327779.72808  23079124.180    95921595.80406

  19421030.780   103743664.70308  19421031.960    80689517.04907

  22905755.660   122272460.25108  22905759.380    95100792.25007

  20157990.220   107831628.75806  20157991.380    83869047.96208

  21070355.100   112672661.36306  21070358.420    87634295.88708

 21 07 19 00 20  0.0000000  0 17G01G03G07G08G14G17G19G21G22G30R09R10
                                R15R16R18R19R20
  20143569.780   105855158.69109  20143571.820    82484541.11349  20143570.520
  79047677.32409
  22950361.380   120604967.59808  22950364.320    93977904.06748  22950364.340
  90062165.34208
  20906709.700   109865499.13609  20906709.120    85609481.59349

  24242562.820   127395496.74707  24242565.560    99269205.96646  24242564.880
  95132989.31807
  22331336.840   117351966.28008  22331337.120    91443091.30847  22331340.140
  87632972.20209
  22553408.780   118518954.23208  22553407.600    92352419.85748

  24281300.020   127599079.29907  24281298.100    99427846.24645

  22441235.420   117929465.78809  22441234.260    91893082.13747

  22653101.240   119042839.31408  22653098.780    92760641.10247

  21147119.980   111128854.43909  21147121.980    86593919.73049  21147121.880
  82985835.74009
  20229688.880   108025420.78209  20229689.760    84019764.80608

  24257384.260   129305515.49006

  23100830.100   123443791.61808  23100834.300    96011827.10606

  19426977.540   103775431.91908  19426978.940    80714224.85307

  22925293.980   122376756.40408  22925297.480    95181911.43606

  20169420.580   107892773.98506  20169421.720    83916605.34807

  21061407.960   112624817.68206  21061411.300    87597084.13008

 21 07 19 00 20 30.0000000  0 17G01G03G07G08G14G17G19G21G22G30R09R10
                                R15R16R18R19R20
  20151931.240   105899097.59609  20151933.140    82518779.20449  20151931.840
  79080488.83609
  22937988.080   120539944.66908  22937990.880    93927236.86648  22937990.700
  90013609.25908
  20918654.820   109928271.50509  20918654.260    85658395.09449

  24254090.040   127456072.14007  24254092.960    99316407.50646  24254092.100
  95178224.10907
  22316960.860   117276420.51008  22316961.160    91384224.46448  22316964.240
  87576558.14309
  22549293.140   118497327.26208  22549292.200    92335567.67348

  24270662.620   127543179.65307  24270660.720    99384288.07846

  22458065.780   118017909.12809  22458064.560    91961998.99547

  22648750.160   119019975.32008  22648747.840    92742824.99947

  21146288.260   111124483.52909  21146290.220    86590513.81049  21146290.360
  82982571.73009
  20214296.780   107943229.33809  20214298.060    83955838.13809

  24234177.880   129181813.57207

  23122592.560   123560081.78608  23122596.520    96102274.85506

  19433057.560   103807910.66108  19433059.080    80739486.07407

  22944815.820   122480963.91808  22944818.860    95262961.71106

  20180913.120   107954251.37306  20180914.200    83964421.06907

  21052557.820   112577491.77106  21052561.100    87560275.07308

 21 07 19 00 21  0.0000000  0 17G01G03G07G08G14G17G19G21G22G30R09R10
                                R15R16R18R19R20
  20160396.560   105943582.07309  20160398.340    82553442.41749  20160396.900
  79113707.74609
  22925655.780   120475136.85808  22925658.380    93876737.28548  22925658.280
  89965213.85009
  20930686.940   109991500.14409  20930686.220    85707664.12949

  24265601.380   127516564.28307  24265604.400    99363544.18545  24265603.580
  95223396.75407
  22302596.320   117200934.44508  22302596.580    91325404.14648  22302599.840
  87520188.66409
  22545199.900   118475816.81808  22545198.940    92318806.29348

  24260050.160   127487410.84907  24260048.520    99340831.86346

  22474931.080   118106536.15809  22474929.920    92031058.98347

  22644479.400   118997533.05209  22644477.280    92725337.51147

  21145565.600   111120685.93809  21145567.480    86587554.63649  21145567.960
  82979735.85509
  20198996.020   107861524.22109  20198997.500    83892289.70809

  24210968.340   129058093.47207

  23144406.420   123676646.24608  23144410.100    96192935.92906

  19439270.820   103841099.60308  19439272.140    80765299.67807

  22964320.300   122585079.77308  22964323.140    95343940.67506

  20192466.800   108016056.25406  20192467.920    84012491.51808

  21043804.220   112530682.01206  21043807.260    87523867.47208

 21 07 19 00 21 30.0000000  0 17G01G03G07G08G14G17G19G21G22G30R09R10
                                R15R16R18R19R20
  20168964.880   105988608.71709  20168966.700    82588528.09949  20168965.160
  79147331.51109
  22913364.560   120410546.19408  22913367.180    93826406.91348  22913367.160
  89916980.57109
  20942805.360   110055181.08409  20942804.340    85757285.62249

  24277096.840   127576972.54207  24277099.920    99410615.49646  24277098.880
  95268506.76407
  22288243.400   117125508.80808  22288243.420    91266630.90648  22288246.960
  87463864.31909
  22541128.020   118454420.14508  22541127.560    92302133.57348

  24249462.000   127431770.90407  24249460.900    99297476.07046

  22491830.680   118195343.04709  22491829.620    92100259.12647

  22640289.400   118975512.84309  22640287.080    92708178.88647

  21144951.820   111117460.30009  21144953.600    86585041.14349  21144954.160
  82977327.07709
  20183786.900   107780308.34209  20183788.400    83829121.79809

  24187755.760   128934357.53107

  23166270.640   123793480.97508  23166274.140    96283807.22106

  19445616.580   103874996.91008  19445617.840    80791664.23807

  22983806.620   122689100.06308  22983809.560    95424845.28106

  20204080.980   108078183.45106  20204082.060    84060812.65007

  21035147.000   112484386.79506  21035149.880    87487860.08108

 21 07 19 00 22  0.0000000  0 17G01G03G07G08G14G17G19G21G22G30R09R10
                                R15R16R18R19R20
  20177635.440   106034173.08009  20177637.300    82624032.78549  20177635.700
  79181356.83909
  22901114.720   120346173.67308  22901117.420    93776246.51348  22901117.540
  89868910.17409
  20955008.800   110119309.88709  20955007.780    85807256.09049

  24288575.800   127637294.80207  24288578.960    99457619.78746  24288577.900
  95313552.52008
  22273901.860   117050143.32608  22273901.820    91207904.55547  22273905.400
  87407584.90409
  22537077.380   118433133.84608  22537076.940    92285546.86148

  24238898.000   127376257.11107  24238896.940    99254218.56946

  22508763.500   118284325.07209  22508762.400    92169595.73447

  22636179.680   118953914.60009  22636177.200    92691349.08047

  21144446.340   111114804.28209  21144448.240    86582971.50849  21144448.760
  82975343.67309
  20168669.560   107699583.29209  20168671.140    83766335.65209

  24164540.140   128810606.03607

  23188184.200   123910580.53207  23188187.940    96374884.47506

  19452094.320   103909600.12808  19452095.620    80818577.83807

  23003274.200   122793020.24708  23003277.120    95505672.04106

  20215754.520   108140627.81506  20215755.360    84109380.47208

  21026585.540   112438603.82106  21026588.280    87452251.09908

 21 07 19 00 22 30.0000000  0 17G01G03G07G08G14G17G19G21G22G30R09R10
                                R15R16R18R19R20
  20186408.600   106080276.53109  20186410.500    82659957.53049  20186408.840
  79215784.71409
  22888907.680   120282025.98108  22888910.460    93726261.30648  22888910.800
  89821007.70009
  20967297.440   110183887.64109  20967296.580    85857576.38149

  24300039.080   127697535.17607  24300042.140    99504560.27145  24300041.460
  95358537.12108
  22259572.860   116974843.47009  22259572.760    91149229.34047  22259576.260
  87351354.48009
  22533048.320   118411960.00408  22533047.600    92269047.77048

  24228358.480   127320872.28507  24228357.600    99211061.59846

  22525729.760   118373483.30509  22525728.580    92239069.64347

  22632151.180   118932743.93309  22632148.440    92674852.44647

  21144049.940   111112721.18809  21144051.860    86581348.31149  21144052.400
  82973788.09709
  20153645.840   107619357.01209  20153647.220    83703937.42508

  24141323.460   128686846.80707

  23210147.420   124027945.55008  23210151.520    96466168.18706

  19458704.840   103944912.35008  19458706.220    80846042.87907

  23022723.360   122896841.71308  23022726.460    95586422.01406

  20227487.180   108203389.33206  20227487.900    84158194.97507

  21018120.160   112393336.15106  21018122.940    87417042.91808

 21 07 19 00 23  0.0000000  0 17G01G03G07G08G14G17G19G21G22G30R09R10
                                R15R16R18R19R20
  20195283.640   106126914.75809  20195285.480    82696298.99349  20195283.860
  79250611.94109
  22876743.700   120218104.38608  22876746.580    93676452.27548  22876747.080
  89773274.05509
  20979670.460   110248909.54909  20979670.000    85908242.76349

  24311486.340   127757690.94208  24311489.420    99551434.82246  24311488.840
  95403458.56308
  22245256.540   116899609.31609  22245256.120    91090605.31347  22245259.760
  87295173.11209
  22529040.180   118390896.08008  22529039.300    92252634.30948

  24217843.160   127265614.25507  24217842.340    99168003.38746

  22542728.600   118462812.93509  22542727.460    92308677.11847

  22628203.880   118912000.66109  22628201.120    92658688.84947

  21143762.240   111111208.80509  21143764.020    86580169.82049  21143764.600
  82972658.70209
  20138715.820   107539631.27409  20138717.060    83641928.52009

  24118105.400   128563080.41007

  23232159.580   124145570.96108  23232163.800    96557654.46206

  19465447.580   103980931.10508  19465448.900    80874057.44307

  23042153.400   123000560.18008  23042156.500    95667091.87506

  20239278.060   108266462.41106  20239278.720    84207251.79508

  21009750.740   112348581.64906  21009753.780    87382233.86508

 21 07 19 00 23 30.0000000  0 17G01G03G07G08G14G17G19G21G22G30R09R10
                                R15R16R18R19R20
  20204260.120   106174085.99009  20204261.880    82733055.77549  20204260.300
  79285837.18709
  22864623.360   120154412.52108  22864626.540    93626822.27348  22864626.800
  89725711.96309
  20992127.520   110314373.43009  20992127.280    85959253.53949

  24322918.120   127817763.71908  24322920.920    99598244.71145  24322920.600
  95448318.02808
  22230953.100   116824443.27809  22230952.440    91032034.37248  22230956.280
  87239042.62509
  22525052.540   118369941.01908  22525051.640    92236305.69648

  24207352.040   127210483.01607  24207351.120    99125043.99646

  22559759.700   118552311.86509  22559758.560    92378416.51747

  22624338.180   118891687.32109  22624335.720    92642860.27747

  21143583.120   111110267.40209  21143584.820    86579436.24149  21143585.360
  82971955.69609
  20123880.360   107460410.83609  20123881.640    83580312.61709

  24094886.560   128439310.81807

  23254219.860   124263454.70007  23254224.560    96649341.60706

  19472322.700   104017656.68508  19472324.080    80902621.77007

  23061564.020   123104174.09308  23061566.940    95747680.43506

  20251126.620   108329844.05706  20251127.280    84256548.62307

  21001477.240   112304340.60106  21001480.320    87347824.18408

 21 07 19 00 24  0.0000000  0 17G01G03G07G08G14G17G19G21G22G30R09R10
                                R15R16R18R19R20
  20213337.160   106221786.34109  20213338.980    82770224.85349  20213337.560
  79321457.55309
  22852547.240   120090952.01908  22852550.500    93577372.54748  22852550.340
  89678322.65308
  21004668.220   110380275.22709  21004667.980    86010605.56249

  24334333.960   127877751.86708  24334335.960    99644988.65745  24334336.000
  95493114.27408
  22216662.520   116749345.76009  22216661.840    90973516.82447  22216665.640
  87182963.30609
  22521085.140   118349092.20208  22521084.020    92220059.86448

  24196884.660   127155476.31307  24196883.500    99082181.63245

  22576822.180   118641976.14909  22576821.060    92448284.78347

  22620554.320   118871804.22209  22620552.120    92627366.96747

  21143512.140   111109895.15609  21143514.040    86579146.16549  21143514.400
  82971677.69309
  20109139.980   107381697.98109  20109141.260    83519091.50209

  24071667.480   128315539.82907

  23276327.760   124381591.71708  23276332.520    96741225.75006

  19479329.660   104055086.46308  19479330.940    80931733.80807

  23080954.440   123207679.67108  23080957.420    95828184.72707

  20263031.740   108393528.91606  20263032.500    84306081.27408

  20993299.460   112260610.44106  20993302.380    87313811.83508

 21 07 19 00 24 30.0000000  0 17G01G03G07G08G14G17G19G21G22G30R09R10
                                R15R16R18R19R20
  20222515.360   106270018.62009  20222517.380    82807808.43249  20222516.000
  79357475.15409
  22840516.920   120027731.16508  22840519.920    93528109.54448  22840519.500
  89631112.27509
  21017292.860   110446617.51509  21017292.500    86062300.79949

  24345734.380   127937661.35207  24345736.560    99691671.31945  24345736.400
  95537851.82208
  22202386.040   116674323.82308  22202385.700    90915058.17947  22202389.200
  87126940.44209
  22517138.600   118328353.60908  22517137.600    92203899.93248

  24186441.880   127100598.69707  24186440.260    99039419.85846

  22593916.500   118731808.04309  22593915.500    92518283.63647

  22616853.860   118852358.15709  22616851.600    92612214.19247

  21143550.660   111110096.78909  21143552.580    86579303.26749  21143552.600
  82971828.25009
  20094496.480   107303501.83009  20094497.620    83458272.26909

  24048449.640   128191775.54407

  23298483.500   124499984.20308  23298488.220    96833308.59106

  19486469.440   104093225.80908  19486470.680    80961397.74307

  23100325.160   123311079.67208  23100328.100    95908606.89606

  20274993.940   108457518.91406  20274994.740    84355851.26707

  20985218.220   112217396.17806  20985221.360    87280200.73508

 21 07 19 00 25  0.0000000  0 17G01G03G07G08G14G17G19G21G22G30R09R10
                                R15R16R18R19R20
  20231793.260   106318775.71609  20231795.640    82845800.96349  20231794.180
  79393884.66109
  22828531.820   119964748.36908  22828534.720    93479032.05649  22828534.100
  89584079.67608
  21030000.040   110513392.78509  21029999.440    86114333.46149

  24357118.540   127997486.97007  24357121.420    99738288.60045  24357120.720
  95582526.68208
  22188123.520   116599374.81508  22188123.440    90856656.35948  22188126.780
  87070972.02109
  22513211.880   118307718.77508  22513210.960    92187820.86348

  24176022.500   127045844.70907  24176021.060    98996754.42546

  22611041.440   118821800.48909  22611040.460    92588407.59347

  22613235.980   118833346.43709  22613233.740    92597399.86947

  21143697.640   111110867.20909  21143699.320    86579903.58449  21143699.040
  82972403.56109
  20079949.480   107225821.82409  20079950.660    83397854.49308

  24025232.780   128068017.03707

  23320685.760   124618624.51108  23320690.340    96925584.16906

  19493740.820   104132068.71508  19493742.300    80991608.87607

  23119674.860   123414367.11908  23119677.520    95988941.53406

  20287011.380   108521805.37206  20287012.480    84405851.81407

  20977232.560   112174692.60806  20977235.660    87246986.86808

 21 07 19 00 25 30.0000000  0 17G01G03G07G08G14G17G19G21G22G30R09R10
                                R15R16R18R19R20
  20241170.840   106368056.16709  20241173.420    82884201.29849  20241172.060
  79430684.97609
  22816592.740   119902007.67608  22816595.600    93430143.20848  22816595.080
  89537227.87308
  21042789.020   110580599.40009  21042788.540    86166702.20149

  24368487.080   128057230.02107  24368490.180    99784841.54045  24368489.380
  95627139.89908
  22173875.400   116524501.44808  22173875.520    90798313.48647  22173878.780
  87015060.10909
  22509304.780   118287187.90508  22509304.180    92171822.78548

  24165626.720   126991214.80607  24165625.420    98954185.67146

  22628196.620   118911951.86209  22628195.600    92658655.41147

  22609701.260   118814771.70809  22609698.980    92582926.06647

  21143952.860   111112206.98009  21143954.380    86580947.53949  21143954.020
  82973404.00409
  20065500.060   107148662.92009  20065501.520    83337842.01209

  24002017.600   127944268.14007

  23342933.880   124737510.22208  23342938.440    97018050.63406

  19501144.040   104171616.00708  19501145.580    81022367.86907

  23139003.100   123517541.06109  23139005.460    96069187.88706

  20299083.900   108586385.72906  20299085.140    84456080.97907

  20969342.360   112132499.95106  20969345.540    87214170.37408

 21 07 19 00 26  0.0000000  0 17G01G03G07G08G14G17G19G21G22G30R09R10
                                R15R16R18R19R20
  20250647.680   106417857.41309  20250650.460    82923007.44749  20250648.920
  79467874.19609
  22804700.180   119839512.11908  22804703.040    93381445.37148  22804702.680
  89490559.11108
  21055659.620   110648234.28909  21055659.040    86219404.71649

  24379840.220   128116890.47807  24379843.060    99831330.13045  24379842.580
  95671691.46308
  22159642.160   116449705.70608  22159642.400    90740031.08147  22159645.480
  86959206.12609
  22505417.200   118266759.28308  22505416.740    92155904.38648

  24155254.500   126936707.80708  24155252.920    98911712.69145

  22645381.520   119002259.66508  22645380.520    92729025.11147

  22606249.920   118796635.09609  22606247.440    92568793.63947

  21144316.080   111114115.52009  21144317.560    86582434.68649  21144317.260
  82974829.19909
  20051148.880   107072028.64909  20051150.620    83278237.56909

  23978805.000   127820532.73306

  23365227.220   124856638.29208  23365231.620    97110705.57505

  19508679.040   104211866.56108  19508680.540    81053673.83807

  23158309.280   123620598.87608  23158311.960    96149343.90506

  20311210.800   108651256.71306  20311211.920    84506536.17207

  20961547.420   112090817.57806  20961550.780    87181750.74608

 21 07 19 00 26 30.0000000  0 17G01G03G07G08G14G17G19G21G22G30R09R10
                                R15R16R18R19R20
  20260223.440   106468178.12209  20260226.140    82962218.36749  20260224.580
  79505451.32209
  22792855.060   119777265.88008  22792858.000    93332941.81448  22792857.680
  89444076.52408
  21068611.160   110716295.95809  21068610.780    86272439.73849

  24391178.120   128176470.11207  24391180.960    99877755.75645  24391180.500
  95716182.66608
  22145424.240   116374990.61008  22145424.600    90681811.51447  22145427.640
  86903412.37009
  22501549.340   118246432.72008  22501548.540    92140065.50948

  24144905.780   126882324.95007  24144904.200    98869336.42946

  22662595.880   119092721.80908  22662594.920    92799515.08747

  22602882.700   118778939.90409  22602880.260    92555005.17447

  21144787.560   111116593.43509  21144789.100    86584365.50849  21144788.780
  82976679.55209
  20036896.800   106995924.39409  20036898.760    83219045.47008

  23955595.720   127696814.76507

  23387565.620   124976006.86208  23387569.820    97203547.59305

  19516345.980   104252820.56808  19516347.280    81085526.95007

  23177593.440   123723539.45309  23177596.240    96229408.75906

  20323391.720   108716415.58706  20323392.760    84557215.27307

  20953848.140   112049646.06806  20953851.520    87149728.46008

 21 07 19 00 27  0.0000000  0 17G01G03G07G08G14G17G19G21G22G30R09R10
                                R15R16R18R19R20
  20269897.180   106519014.24009  20269899.880    83001830.90949  20269898.280
  79543413.33009
  22781057.700   119715270.46608  22781060.620    93284633.70248  22781060.520
  89397781.26108
  21081643.100   110784780.01109  21081642.860    86325803.89449

  24402500.220   128235967.58707  24402503.100    99924117.36345  24402502.680
  95760612.52408
  22131221.680   116300356.63108  22131222.360    90623655.23248  22131225.300
  86847679.28609
  22497700.440   118226205.61508  22497699.440    92124304.13549

  24134580.340   126828063.56708  24134578.720    98827054.82546

  22679838.760   119183334.40608  22679837.940    92870122.28347

  22599599.540   118761686.32809  22599597.080    92541560.82847

  21145367.000   111119638.63309  21145368.600    86586738.37449  21145368.160
  82978953.54709
  20022744.420   106920352.23809  20022746.320    83160267.23508

  23932389.940   127573115.58907

  23409948.100   125095611.15908  23409952.220    97296572.96606

  19524144.000   104294475.59508  19524145.240    81117925.28407

  23196854.880   123826359.08108  23196857.620    96309379.51006

  20335625.640   108781857.28006  20335626.440    84608114.32807

  20946244.140   112008983.19106  20946247.220    87118101.75508

 21 07 19 00 27 30.0000000  0 17G01G03G07G08G14G17G19G21G22G30R09R10
                                R15R16R18R19R20
  20279668.400   106570362.69709  20279671.100    83041842.69849  20279669.460
  79581757.97509
  22769308.600   119653528.25808  22769311.540    93236522.90948  22769311.460
  89351675.08309
  21094754.820   110853683.22409  21094754.740    86379494.64649

  24413806.200   128295382.09507  24413809.360    99970414.31346  24413809.060
  95804980.40508
  22117034.860   116225805.14808  22117035.780    90565563.28848  22117038.660
  86792007.86409
  22493870.240   118206075.87808  22493869.080    92108618.61048

  24124277.980   126773922.58907  24124276.160    98784867.03246

  22697109.660   119274093.90308  22697108.960    92940843.94247

  22596400.520   118744875.14909  22596398.080    92528461.18647

  21146054.240   111123249.95909  21146055.780    86589552.36549  21146055.240
  82981650.28709
  20008692.160   106845315.20609  20008694.200    83101905.14809

  23909188.460   127449438.77307

  23432373.880   125215447.16708  23432378.240    97389778.51306

  19532072.880   104336829.93108  19532074.180    81150867.52707

  23216093.060   123929055.10208  23216095.760    96389254.14406

  20347911.580   108847577.36506  20347912.120    84659229.96807

  20938735.040   111968827.61306  20938738.000    87086869.64608

 21 07 19 00 28  0.0000000  0 17G01G03G07G08G14G17G19G21G22G30R09R10
                                R15R16R18R19R20
  20289537.380   106622224.56809  20289540.000    83082254.60549  20289538.260
  79620486.05809
  22757609.060   119592046.01708  22757611.800    93188614.65248  22757611.720
  89305763.01508
  21107946.660   110923006.31509  21107946.560    86433512.62449

  24425097.480   128354717.88107  24425100.580   100016649.90445  24425100.300
  95849289.50108
  22102864.900   116151341.47108  22102865.540    90507539.74447  22102868.740
  86736401.99509
  22490058.700   118186045.97409  22490057.740    92093010.87049

  24113998.740   126719904.52908  24113996.940    98742775.01746

  22714408.980   119365001.73908  22714408.160    93011681.19347

  22593286.660   118728512.19809  22593284.280    92515710.82447

  21146849.760   111127430.41109  21146851.360    86592809.84049  21146850.740
  82984772.03909
  19994741.700   106770820.88809  19994743.540    83043965.15009

  23885992.420   127325790.87007

  23454843.420   125335515.59408  23454847.600    97483164.87406

  19540133.460   104379887.07708  19540134.600    81184356.40807

  23235308.540   124031628.98108  23235311.020    96469033.77306

  20360249.340   108913576.09106  20360249.900    84710562.35807

  20931320.920   111929182.24906  20931324.300    87056034.35408

 21 07 19 00 28 30.0000000  0 17G01G03G07G08G14G17G19G21G22G30R09R10
                                R15R16R18R19R20
  20299502.940   106674593.70009  20299505.480    83123061.74849  20299503.640
  79659592.90709
  22745958.820   119530823.25108  22745961.420    93140908.59548  22745961.220
  89260044.72008
  21121217.260   110992743.15309  21121217.120    86487852.97649

  24436372.940   128413971.70607  24436376.460   100062821.63645  24436376.040
  95893537.39308
  22088711.020   116076964.11908  22088711.860    90449583.46248  22088715.220
  86680860.59709
  22486265.040   118166111.00008  22486264.360    92077477.11248

  24103741.900   126666005.50608  24103740.420    98700775.74846

  22731735.340   119456051.90508  22731734.380    93082629.34946

  22590257.580   118712595.15009  22590255.220    92503307.91347

  21147752.720   111132175.84409  21147754.440    86596507.56849  21147753.860
  82988315.67709
  19980892.940   106696869.68809  19980894.680    82986447.57109

  23862802.120   127202171.58307

  23477354.980   125455809.68508  23477359.340    97576726.76006

  19548324.500   104423641.87608  19548325.540    81218387.87607

  23254500.040   124134074.82408  23254502.580    96548713.81506

  20372637.360   108979846.37606  20372638.360    84762105.96507

  20924001.740   111890042.99106  20924005.080    87025592.69708

 21 07 19 00 29  0.0000000  0 17G01G03G07G08G14G17G19G21G22G30R09R10
                                R15R16R18R19R20
  20309565.260   106727470.09309  20309567.460    83164264.14849  20309565.640
  79699078.54109
  22734358.920   119469865.61208  22734361.560    93093409.14448  22734361.140
  89214524.39708
  21134566.620   111062893.14409  21134566.240    86542515.29149

  24447633.320   128473146.41407  24447637.340   100108931.73845  24447636.760
  95937726.21408
  22074574.760   116002677.78708  22074575.440    90391698.08048  22074578.840
  86625387.11609
  22482489.720   118146272.37908  22482489.040    92062018.46248

  24093508.180   126612227.34907  24093506.880    98658870.68446

  22749088.600   119547243.98908  22749087.600    93153688.08147

  22587314.360   118697128.05709  22587311.960    92491255.63347

  21148763.580   111137488.27009  21148765.300    86600647.09049  21148764.840
  82992282.71309
  19967146.900   106623468.05109  19967148.700    82929357.42209

  23839618.200   127078587.18807

  23499908.660   125576329.03708  23499913.220    97670463.85506

  19556646.480   104468096.50808  19556647.540    81252963.67107

  23273667.640   124236393.20908  23273670.540    96628294.71306

  20385076.120   109046387.36306  20385077.440    84813860.10008

  20916777.560   111851411.46606  20916780.800    86995545.94308

 21 07 19 00 29 30.0000000  0 17G01G03G07G08G14G17G19G21G22G30R09R10
                                R15R16R18R19R20
  20319723.080   106780848.69409  20319725.120    83205857.86549  20319723.380
  79738939.19209
  22722809.540   119409173.61808  22722812.200    93046116.67748  22722811.880
  89169202.45409
  21147993.520   111133451.18909  21147992.980    86597495.54749

  24458878.520   128532239.51907  24458882.380   100154978.25646  24458881.980
  95981854.09908
  22060455.880   115928481.82508  22060456.160    90333883.09548  22060459.600
  86569981.10609
  22478732.280   118126526.16109  22478731.440    92046631.81349

  24083296.940   126558566.82408  24083295.880    98617057.27546

  22766467.880   119638572.87608  22766466.920    93224853.43247

  22584456.800   118682110.26309  22584454.440    92479553.47547

  21149881.820   111143364.43509  21149883.480    86605225.89949  21149883.060
  82996670.74109
  19953504.260   106550617.07209  19953506.080    82872695.55709

  23816440.940   126955038.58507

  23522503.100   125697067.77408  23522508.260    97764371.53506

  19565098.380   104513246.56608  19565099.620    81288080.31607

  23292810.520   124338579.76608  23292813.660    96707773.08605

  20397564.540   109113192.42706  20397566.080    84865819.61907

  20909647.660   111813284.43006  20909650.960    86965891.57908

 21 07 19 00 30  0.0000000  0 17G01G03G07G08G14G17G19G21G22G30R09R10
                                R15R16R18R19R20
  20329975.880   106834727.24809  20329977.880    83247841.16149  20329976.300
  79779173.18009
  22711311.340   119348750.61808  22711314.040    92999033.81448  22711313.840
  89124081.37509
  21161497.440   111204414.26809  21161496.820    86652791.42649

  24470108.280   128591251.43307  24470112.120   100200961.48546  24470111.620
  96025921.38708
  22046354.480   115854378.50508  22046354.680    90276140.30948  22046358.240
  86514644.27909
  22474992.320   118106871.59009  22474991.440    92031316.61649

  24073107.880   126505023.60607  24073106.960    98575335.28646

  22783872.920   119730036.47708  22783871.920    93296123.73747

  22581684.980   118667543.50509  22581682.460    92468202.80348

  21151107.300   111149803.93409  21151108.860    86610243.67749  21151108.640
  83001479.43209
  19939965.600   106478321.16409  19939967.520    82816465.43809

  23793270.820   126831529.03407

  23545138.300   125818023.19008  23545143.720    97858447.77206

  19573680.580   104559092.49808  19573682.080    81323738.25207

  23311928.540   124440632.41708  23311931.460    96787147.31806

  20410102.060   109180258.80906  20410103.620    84917982.37308

  20902611.900   111775661.31906  20902615.100    86936629.15708

 21 07 19 00 30 30.0000000  0 17G01G03G07G08G14G17G19G21G22G30R09R10
                                R15R16R18R19R20
  20340323.740   106889105.24409  20340325.680    83290213.63949  20340324.120
  79819780.13609
  22699865.360   119288601.66908  22699868.060    92952164.48648  22699867.840
  89079164.93209
  21175078.060   111275782.08809  21175077.720    86708402.67149

  24481322.660   128650184.95107  24481326.760   100246883.62845  24481326.180
  96069930.06708
  22032271.500   115780371.98208  22032271.760    90218472.94648  22032275.240
  86459379.73909
  22471269.640   118087309.33609  22471268.940    92016073.34949

  24062941.480   126451599.03408  24062940.260    98533705.76845

  22801303.580   119821634.23408  22801302.420    93367498.58647

  22578999.500   118653431.42209  22578996.920    92457206.41248

  21152440.280   111156808.20309  21152441.820    86615701.53649  21152441.620
  83006709.87509
  19926532.060   106406585.96409  19926533.980    82760671.41009

  23770108.900   126708064.52907

  23567813.880   125939194.00008  23567819.340    97952691.54606

  19582393.360   104605634.57308  19582394.820    81359937.65007

  23331021.600   124542551.22408  23331024.200    96866417.43705

  20422688.260   109247584.91406  20422689.620    84970347.12607

  20895670.480   111738543.22606  20895673.880    86907759.52908

 21 07 19 00 31  0.0000000  0 17G01G03G07G08G14G17G19G21G22G30R09R10
                                R15R16R18R19R20
  20350765.960   106943979.95109  20350768.060    83332973.16149  20350766.440
  79860758.01909
  22688472.120   119228729.86508  22688474.720    92905511.11448  22688474.680
  89034455.45809
  21188735.160   111347551.50509  21188734.940    86764326.85349

  24492522.120   128709039.69507  24492526.640   100292744.40346  24492525.860
  96113879.94508
  22018207.320   115706464.21508  22018207.580    90160882.52748  22018210.960
  86404188.92309
  22467564.100   118067837.97208  22467563.600    92000900.92048

  24052797.620   126398292.03108  24052796.100    98492167.83046

  22818759.300   119913363.35308  22818757.920    93438975.80747

  22576400.620   118639775.44309  22576398.120    92446565.40947

  21153880.320   111164376.40509  21153882.060    86621598.81849  21153881.860
  83012361.44109
  19913204.280   106335415.19009  19913205.960    82705316.38009

  23746956.040   126584648.13407

  23590529.360   126060577.10107  23590534.460    98047100.46106

  19591236.100   104652870.97708  19591237.580    81396677.08007

  23350088.920   124644334.09208  23350091.660    96945581.81906

  20435322.240   109315166.84806  20435323.240    85022910.85607

  20888823.560   111701929.72606  20888826.820    86879282.36708

 21 07 19 00 31 30.0000000  0 17G01G03G07G08G14G17G19G21G22G30R09R10
                                R15R16R18R19R20
  20361301.740   106999346.12709  20361303.980    83376115.63449  20361302.180
  79902102.89109
  22677131.660   119169135.62908  22677134.400    92859074.08048  22677134.420
  88989953.29809
  21202467.920   111419717.00509  21202467.540    86820559.69249

  24503706.700   128767813.71007  24503710.960   100338542.24445  24503710.300
  96157769.55608
  22004161.720   115632654.49908  22004162.000    90103368.49948  22004165.340
  86349071.32209
  22463875.100   118048453.41009  22463874.780    91985796.13049

  24042675.360   126345099.79708  24042673.840    98450719.34346

  22836238.960   120005218.83208  22836237.520    93510551.48746

  22573888.480   118626574.43909  22573886.020    92436278.93847

  21155426.960   111172505.13809  21155428.900    86627932.87349  21155428.700
  83018431.56909
  19899982.320   106264809.85809  19899983.880    82650401.13409

  23723812.500   126461280.76007

  23613283.320   126182166.39808  23613288.100    98141669.74506

  19600208.320   104700798.89108  19600209.780    81433954.34207

  23369129.780   124745976.29108  23369132.800    97024636.79206

  20448002.580   109382998.77506  20448003.780    85075669.01708

  20882070.180   111665816.85006  20882073.620    86851194.58108

 21 07 19 00 32  0.0000000  0 17G01G03G07G08G14G17G19G21G22G30R09R10
                                R15R16R18R19R20
  20371931.020   107055204.38709  20371933.480    83419641.54549  20371931.560
  79943815.23009
  22665845.220   119109825.18308  22665848.120    92812858.20048  22665848.120
  88945663.08809
  21216276.120   111492278.90509  21216275.500    86877101.40849

  24514876.540   128826510.28807  24514880.840   100384279.74946  24514880.040
  96201601.32208
  21990135.780   115558948.18808  21990136.000    90045935.03548  21990139.460
  86294030.92109
  22460203.160   118029158.03608  22460203.220    91970760.84048

  24032575.580   126292024.94008  24032574.240    98409362.31746

  22853742.640   120097201.35408  22853741.220    93582226.16347

  22571463.840   118613833.19809  22571461.460    92426350.71648

  21157080.780   111181196.90909  21157082.820    86634705.66349  21157082.680
  83024922.16009
  19886867.680   106194777.23409  19886868.960    82595931.32009

  23700679.280   126337968.79907

  23636076.100   126303962.05108  23636080.480    98236399.55306

  19609310.540   104749420.21608  19609311.860    81471770.93007

  23388144.580   124847479.24408  23388147.820    97103583.50206

  20460729.480   109451080.24806  20460730.860    85128621.27608

  20875410.900   111630207.17106  20875414.440    86823498.17008

 21 07 19 00 32 30.0000000  0 17G01G03G07G08G14G17G19G21G22G30R09R10
                                R15R16R18R19R20
  20382653.140   107111549.67909  20382655.580    83463546.96949  20382653.760
  79985891.25209
  22654612.780   119050799.07508  22654615.900    92766863.89548  22654615.840
  88901585.21809
  21230158.560   111565231.86109  21230157.920    86933947.84549

  24526031.480   128885127.90207  24526035.580   100429955.72446  24526034.500
  96245374.09207
  21976129.520   115485344.92408  21976129.700    89988581.87348  21976133.260
  86239067.47609
  22456547.740   118009948.24109  22456547.880    91955792.24849

  24022497.420   126239063.87607  24022496.320    98368093.98646

  22871269.380   120189305.83808  22871268.160    93653995.86846

  22569126.540   118601550.87709  22569124.240    92416780.09547

  21158841.500   111190448.38409  21158843.280    86641914.59049  21158842.960
  83031830.71309
  19873860.080   106125318.36109  19873861.400    82541907.76209

  23677557.020   126214713.89707

  23658906.360   126425958.66808  23658910.440    98331285.67705

  19618541.680   104798730.94608  19618542.980    81510123.72407

  23407132.520   124948838.44308  23407136.080    97182418.37306

  20473501.920   109519405.53706  20473503.540    85181763.14707

  20868844.860   111595097.19006  20868848.700    86796190.40108

 21 07 19 00 33  0.0000000  0 17G01G03G07G08G14G17G19G21G22G30R09R10
                                R15R16R18R19R20
  20393467.340   107168378.46009  20393469.620    83507829.14249  20393467.940
  80028328.34809
  22643434.900   118992059.48408  22643437.960    92721092.83648  22643437.940
  88857721.31209
  21244114.660   111638572.08509  21244114.200    86991096.03449

  24537170.960   128943665.57807  24537174.980   100475569.45546  24537173.520
  96289087.21607
  21962143.200   115411845.90709  21962143.200    89931309.93847  21962146.640
  86184181.87009
  22452908.280   117990821.54109  22452907.940    91940888.37349

  24012440.420   126186215.23207  24012439.580    98326913.20646

  22888818.660   120281529.10708  22888817.680    93725858.13547

  22566876.620   118589728.02509  22566874.440    92407567.49747

  21160708.480   111200257.86609  21160710.000    86649558.33449  21160709.700
  83039155.96409
  19860960.180   106056436.08509  19860961.840    82488332.68109

  23654445.920   126091518.27807

  23681773.220   126548151.86108  23681777.360    98426324.70005

  19627901.380   104848729.12008  19627902.820    81549011.18507

  23426092.640   125050051.18707  23426096.920    97261139.33906

  20486319.080   109587969.95506  20486320.920    85235091.01307

  20862371.940   111560485.17906  20862376.200    86769269.93308

 21 07 19 00 33 30.0000000  0 17G01G03G07G08G14G17G19G21G22G30R09R10
                                R15R16R18R19R20
  20404373.860   107225693.10309  20404376.220    83552489.89949  20404374.560
  80071128.23709
  22632313.220   118933614.55808  22632316.120    92675551.38148  22632316.180
  88814077.41209
  21258144.880   111712301.50909  21258144.480    87048547.50149

  24548296.260   129002128.85707  24548299.980   100521125.19145  24548298.540
  96332744.78607
  21948178.180   115338458.18508  21948177.940    89874124.72548  21948181.200
  86129379.38409
  22449285.040   117971781.50708  22449284.460    91926052.04448

  24002405.760   126133483.37907  24002405.060    98285823.45346

  22906391.000   120373873.35108  22906390.160    93797814.66347

  22564715.560   118578370.95509  22564713.120    92398717.84147

  21162682.180   111210629.62709  21162683.760    86657640.21049  21162683.540
  83046901.08709
  19848170.000   105988139.52509  19848172.040    82435213.14109

  23631347.620   125968390.87207

  23704677.140   126670543.91108  23704681.520    98521518.39305

  19637390.540   104899418.64308  19637392.080    81588436.35507

  23445026.200   125151120.47508  23445030.660    97339748.73206

  20499181.660   109656774.98006  20499183.320    85288606.02607

  20855993.160   111526375.13906  20855997.420    86742739.91208

 21 07 19 00 34  0.0000000  0 17G01G03G07G08G14G17G19G21G22G30R09R10
                                R15R16R18R19R20
  20415371.280   107283485.46409  20415373.700    83597522.92249  20415372.080
  80114284.87709
  22621247.200   118875461.78108  22621249.960    92630237.55348  22621250.140
  88770651.67409
  21272247.700   111786412.21809  21272247.300    87106296.08149

  24559406.200   129060512.92106  24559410.020   100566619.18346  24559408.740
  96376343.18107
  21934233.620   115265178.46009  21934233.280    89817023.67448  21934236.380
  86074657.54509
  22445676.840   117952821.97508  22445676.500    91911278.42248

  23992392.340   126080861.75507  23992391.520    98244819.60547

  22923985.060   120466330.91008  22923984.120    93869859.49346

  22562642.220   118567475.75309  22562639.940    92390228.09147

  21164761.600   111221557.25009  21164763.400    86666155.22649  21164763.120
  83055061.31309
  19835489.700   105920426.55709  19835491.480    82382547.51009

  23608261.780   125845329.66907

  23727616.640   126793125.70508  23727621.260    98616859.66105

  19647007.640   104950792.60308  19647009.360    81628393.86007

  23463931.800   125252038.86408  23463935.920    97418240.75406

  20512087.760   109725812.24106  20512089.180    85342301.66307

  20849707.080   111492760.66606  20849711.120    86716595.32808

 21 07 19 00 34 30.0000000  0 17G01G03G07G08G14G17G19G21G22G30R09R10
                                R15R16R18R19R20
  20426459.520   107341755.79309  20426462.140    83642928.37349  20426460.620
  80157798.43109
  22610237.800   118817607.02808  22610240.580    92585155.97048  22610240.860
  88727448.49609
  21286423.240   111860904.14309  21286422.860    87164341.70449

  24570501.500   129118820.51107  24570505.360   100612053.59346  24570504.480
  96419884.47907
  21920310.560   115192011.68509  21920310.040    89760010.63448  21920313.140
  86020020.05709
  22442084.360   117933944.58408  22442084.160    91896568.79348

  23982400.600   126028353.38307  23982399.620    98203904.01246

  22941600.800   120558901.87908  22941599.700    93941992.68447

  22560657.520   118557046.71008  22560655.380    92382101.56647

  21166947.240   111233042.76309  21166949.100    86675104.97749  21166948.680
  83063638.15109
  19822919.960   105853303.72309  19822921.460    82330340.86309

  23585189.440   125722341.01807

  23750591.600   126915897.37208  23750596.540    98712348.61505

  19656753.280   105002852.52408  19656755.060    81668884.88307

  23482809.420   125352807.68308  23482813.260    97496616.43206

  20525036.680   109795080.37806  20525038.160    85396176.87107

  20843514.280   111459643.68706  20843518.160    86690837.69108

 21 07 19 00 35  0.0000000  0 17G01G03G07G08G14G17G19G21G22G30R09R10
                                R15R16R18R19R20
  20437638.240   107400499.90909  20437640.700    83688703.00349  20437639.380
  80201665.79409
  22599285.460   118760051.96908  22599288.300    92540307.90648  22599288.520
  88684469.11409
  21300670.360   111935772.55009  21300669.900    87222680.68549

  24581582.300   129177050.00407  24581586.120   100657427.11946  24581585.040
  96463367.44807
  21906409.140   115118958.54109  21906408.580    89703086.12947  21906411.580
  85965467.40409
  22438507.180   117915146.65208  22438506.960    91881921.07949

  23972429.720   125975955.78407  23972428.480    98163074.73346

  22959237.540   120651582.39808  22959236.140    94014211.24746

  22558761.560   118547083.89009  22558759.640    92374338.33847

  21169238.720   111245083.80809  21169240.440    86684487.59449  21169239.920
  83072629.82409
  19810461.140   105786773.40909  19810462.540    82278595.06509

  23562131.100   125599426.96508

  23773601.320   127038854.06108  23773606.520    98807981.49605

  19666626.820   105055595.26208  19666628.560    81709906.99807

  23501658.400   125453423.38808  23501662.020    97574873.02706

  20538028.260   109864575.08906  20538029.540    85450228.29407

  20837414.140   111427021.73206  20837417.600    86665465.08408

 21 07 19 00 35 30.0000000  0 17G01G03G07G08G14G17G19G21G22G30R09R10
                                R15R16R18R19R20
  20448907.220   107459717.12709  20448909.300    83734846.28849  20448908.080
  80245886.45009
  22588391.080   118702801.59308  22588393.900    92495697.24948  22588394.020
  88641717.24909
  21314988.860   112011016.71709  21314988.340    87281312.48749

  24592648.900   129235204.44907  24592652.400   100702742.20445  24592651.320
  96506794.36107
  21892530.080   115046023.15209  21892529.520    89646253.36548  21892532.540
  85911002.68909
  22434945.320   117896428.81208  22434945.080    91867335.79048

  23962480.100   125923670.03707  23962478.720    98122332.62546

  22976895.200   120744372.12309  22976893.420    94086514.90246

  22556955.100   118537590.66908  22556953.300    92366941.01648

  21171635.920   111257681.37809  21171637.580    86694303.88749  21171637.180
  83082037.11509
  19798114.240   105720841.18509  19798115.540    82227314.45709

  23539087.720   125476593.15007

  23796645.480   127161994.31508  23796650.820    98903757.13805

  19676628.540   105109021.67208  19676630.220    81751460.85207

  23520478.480   125553886.11708  23520482.080    97653010.61506

  20551061.600   109934294.43206  20551062.820    85504454.44507

  20831406.520   111394895.53206  20831409.760    86640478.05208

 21 07 19 00 36  0.0000000  0 17G01G03G07G08G14G17G19G21G22G30R09R10
                                R15R16R18R19R20
  20460265.460   107519403.00309  20460267.080    83781354.75849  20460265.900
  80290457.05809
  22577554.700   118645857.16608  22577557.600    92451324.99348  22577557.700
  88599193.83109
  21329377.840   112086631.81109  21329377.300    87340233.30749

  24603701.120   129293282.82507  24603704.220   100747998.00145  24603703.180
  96550164.51807
  21878673.340   114973205.87309  21878672.760    89589512.64248  21878675.940
  85856626.17309
  22431397.720   117877788.04008  22431397.760    91852810.54048

  23952550.980   125871493.55407  23952549.720    98081675.63646

  22994572.680   120837266.73508  22994570.660    94158900.28146

  22555238.020   118528566.44808  22555236.060    92359909.13848

  21174138.580   111270832.87709  21174140.140    86704551.80449  21174139.800
  83091858.03309
  19785879.680   105655508.89509  19785881.020    82176500.44709

  23516059.640   125353841.64007

  23819723.100   127285313.48808  23819728.500    98999671.95105

  19686757.700   105163128.60808  19686759.180    81793544.00607

  23539269.100   125654192.10408  23539272.740    97731026.31506

  20564135.820   110004234.06506  20564137.180    85558851.92507

  20825491.180   111363262.41106  20825494.160    86615874.51008

 21 07 19 00 36 30.0000000  0 17G01G03G07G08G14G17G19G21G22G30R09R10
                                R15R16R18R19R20
  20471712.260   107579555.37309  20471713.760    83828226.73349  20471712.400
  80335376.03709
  22566777.260   118589222.20408  22566780.340    92407193.88748  22566780.220
  88556901.52909
  21343837.120   112162615.37609  21343836.500    87399441.26349

  24614738.840   129351285.73907  24614741.960   100793195.00145  24614740.960
  96593478.28407
  21864839.500   114900509.47609  21864839.220    89532866.11148  21864842.340
  85802339.90809
  22427864.720   117859223.59508  22427864.820    91838344.77348

  23942642.880   125819426.55707  23942641.460    98041103.99546

  23012269.520   120930264.35508  23012267.440    94231365.93246

  22553610.440   118520013.17108  22553608.360    92353244.24347

  21176746.480   111284537.84409  21176748.060    86715230.99949  21176747.740
  83102092.24409
  19773758.500   105590780.91609  19773759.680    82126156.45809

  23493047.760   125231176.20707

  23842833.660   127408809.02008  23842839.040    99095723.89506

  19697013.960   105217915.40708  19697015.200    81836155.94507

  23558030.440   125754340.52808  23558034.080    97808919.47106

  20577250.680   110074390.65106  20577252.000    85613418.14807

  20819667.680   111332122.07205  20819670.640    86591654.24808

 21 07 19 00 37  0.0000000  0 17G01G03G07G08G14G17G19G21G22G30R09R10
                                R15R16R18R19R20
  20483247.180   107640171.44009  20483248.720    83875460.01449  20483247.160
  80380641.26709
  22556059.560   118532899.66108  22556062.600    92363306.21848  22556062.220
  88514842.52009
  21358365.660   112238964.37009  21358365.260    87458933.93449

  24625762.200   129409213.58007  24625765.360   100838333.50944  24625764.680
  96636736.00807
  21851029.080   114827935.98009  21851029.060    89476315.34847  21851032.020
  85748145.42909
  22424346.360   117840734.36208  22424346.280    91823937.60748

  23932755.260   125767467.87508  23932753.980    98000616.70645

  23029985.500   121023362.94108  23029983.440    94303910.24246

  22552072.840   118511932.19309  22552070.620    92346947.37347

  21179459.500   111298795.09909  21179461.120    86726340.55149  21179460.840
  83112738.90009
  19761750.860   105526660.48109  19761751.940    82076285.00809

  23470052.640   125108600.90907

  23865976.660   127532477.56708  23865982.100    99191910.42406

  19707397.240   105273380.11708  19707398.200    81879295.15207

  23576762.140   125854329.33008  23576765.580    97886688.48706

  20590405.540   110144760.34606  20590406.840    85668150.11607

  20813935.880   111301473.10706  20813939.120    86567816.18608

 21 07 19 00 37 30.0000000  0 17G01G03G07G08G14G17G19G21G22G30R09R10
                                R15R16R18R19R20
  20494869.560   107701247.86109  20494871.160    83923052.02049  20494869.540
  80426250.26709
  22545401.960   118476891.94808  22545404.700    92319663.86448  22545404.320
  88473018.60209
  21372963.160   112315675.41209  21372962.780    87518708.77349

  24636771.240   129467066.22607  24636774.360   100883413.43345  24636773.800
  96679937.57307
  21837242.400   114755487.01808  21837242.440    89419861.62648  21837245.380
  85694043.94909
  22420842.200   117822318.70208  22420841.860    91809587.77748

  23922888.140   125715616.61607  23922887.120    97960213.14446

  23047720.100   121116558.44108  23047718.000    94376530.08646

  22550625.200   118504324.69109  22550622.920    92341019.43947

  21182277.260   111313603.10109  21182278.940    86737879.24749  21182278.880
  83123796.81509
  19749857.380   105463150.63709  19749858.460    82026888.45909

  23447074.920   124986118.29007

  23889151.300   127656315.39808  23889156.900    99288228.63505

  19717906.820   105329520.23808  19717907.720    81922959.67007

  23595463.420   125954156.18808  23595466.700    97964331.54306

  20603599.980   110215339.67506  20603600.960    85723045.14007

  20808295.700   111271313.82905  20808299.240    86544358.97508

 21 07 19 00 38  0.0000000  0 17G01G03G07G08G14G17G19G21G22G30R09R10
                                R15R16R18R19R20
  20506578.780   107762781.14709  20506580.640    83971000.02749  20506578.980
  80472200.45609
  22534804.700   118421201.37108  22534807.240    92276268.62548  22534806.660
  88431431.50809
  21387628.880   112392744.61109  21387628.540    87578762.66849

  24647766.080   129524843.43807  24647769.080   100928434.55645  24647768.520
  96723082.82807
  21823479.640   114683163.98308  21823479.900    89363506.02248  21823482.820
  85640036.49909
  22417351.720   117803974.81608  22417351.260    91795293.85648

  23913041.320   125663871.44108  23913040.300    97919892.29146

  23065472.660   121209848.04108  23065470.500    94449223.26046

  22549267.840   118497190.75209  22549265.280    92335460.52747

  21185199.360   111328960.04109  21185201.360    86749845.68049  21185201.200
  83135264.64409
  19738078.860   105400254.39809  19738079.960    81977969.15109

  23424115.180   124863731.70707

  23912356.840   127780318.39108  23912362.480    99384675.30505

  19728542.320   105386334.18808  19728543.400    81967148.26907

  23614133.620   126053818.46108  23614136.960    98041846.57106

  20616832.600   110286124.07106  20616833.420    85778099.66207

  20802746.520   111241642.20106  20802750.460    86521281.06908

 21 07 19 00 38 30.0000000  0 17G01G03G07G08G14G17G19G21G22G30R09R10
                                R15R16R18R19R20
  20518374.560   107824769.44109  20518376.740    84019302.58749  20518375.020
  80518490.38709
  22524268.380   118365831.68908  22524270.700    92233123.44848  22524270.140
  88390084.03909
  21402362.440   112470170.07109  21402362.160    87639094.16349

  24658746.640   129582546.24007  24658749.720   100973397.73945  24658749.280
  96766172.51707
  21809741.440   114610969.91208  21809741.820    89307250.91048  21809744.960
  85586125.35009
  22413874.940   117785702.37709  22413874.140    91781055.61749

  23903214.940   125612232.77208  23903213.800    97879654.44146

  23083242.840   121303230.70708  23083240.680    94521988.93746

  22548000.800   118490532.44308  22547998.300    92330272.24147

  21188226.020   111344865.63809  21188228.120    86762239.64549  21188227.880
  83147142.19909
  19726416.140   105337975.93409  19726417.120    81929530.35209

  23401174.560   124741445.60307

  23935592.900   127904484.38308  23935598.600    99481248.72806

  19739303.660   105443820.51508  19739305.040    82011859.83807

  23632772.760   126153315.54908  23632776.300    98119233.12506

  20630102.900   110357111.34106  20630103.860    85833311.97408

  20797289.200   111212458.24706  20797292.900    86498582.43608

 21 07 19 00 39  0.0000000  0 17G01G03G07G08G14G17G19G21G22G30R09R10
                                R15R16R18R19R20
  20530256.600   107887210.46809  20530258.940    84067957.92749  20530257.160
  80565118.43109
  22513793.460   118310786.46708  22513795.620    92190231.10648  22513795.360
  88348978.90109
  21417163.240   112547949.24109  21417163.140    87699701.25249

  24669713.320   129640175.46507  24669716.080   101018303.53945  24669716.040
  96809207.23407
  21796028.280   114538907.58208  21796028.760    89251098.45148  21796032.220
  85532312.56709
  22410411.420   117767500.44009  22410410.340    91766872.33649

  23893408.760   125560699.91808  23893407.380    97839499.04046

  23101030.160   121396704.20308  23101028.320    94594825.40547

  22546824.620   118484351.95408  22546822.220    92325456.28347

  21191357.060   111361319.48509  21191359.160    86775060.81549  21191359.100
  83159429.14909
  19714870.120   105276319.68909  19714870.960    81881575.49109

  23378253.820   124619264.06507

  23958858.880   128028810.50107  23958864.660    99577946.76004

  19750190.740   105501978.62208  19750192.520    82057093.88907

  23651380.620   126252646.14608  23651384.380    98196490.17706

  20643410.480   110428298.50106  20643411.560    85888679.74907

  20791922.640   111183761.00205  20791926.420    86476262.37308

 21 07 19 00 39 30.0000000  0 17G01G03G07G08G14G17G19G21G22G30R09R10
                                R15R16R18R19R20
  20542224.760   107950102.76209  20542227.000    84116964.90149  20542225.240
  80612083.44809
  22503381.000   118256069.92108  22503383.300    92147594.84448  22503383.000
  88308119.15409
  21432031.060   112626080.25209  21432031.260    87760582.53249

  24680666.420   129697733.16207  24680669.280   101063153.64145  24680668.900
  96852188.56207
  21782340.900   114466980.38708  21782341.420    89195051.29448  21782345.100
  85478600.72109
  22406961.220   117749368.93309  22406959.940    91752743.91848

  23883622.700   125509273.33908  23883621.000    97799426.44546

  23118834.560   121490267.71908  23118833.000    94667731.99546

  22545739.600   118478651.27108  22545737.440    92321014.21348

  21194592.520   111378321.54009  21194594.640    86788309.16349  21194594.640
  83172125.47309
  19703441.280   105215290.18209  19703442.040    81834108.10109

  23355353.860   124497192.16407

  23982154.440   128153295.37605  23982160.440    99674768.24103

  19761203.780   105560807.79408  19761205.480    82102849.89007

  23669956.980   126351810.01107  23669961.260    98273617.58006

  20656754.840   110499683.44906  20656756.060    85944201.34407

  20786647.040   111155550.69305  20786651.000    86454321.03508

 21 07 19 00 40  0.0000000  0 17G01G03G07G08G14G17G19G21G22G30R09R10
                                R15R16R18R19R20
  20554278.020   108013442.33209  20554280.000    84166320.39649  20554278.420
  80659382.45609
  22493031.260   118201683.81708  22493033.920    92105216.09748  22493033.600
  88267506.18409
  21446965.120   112704559.20909  21446965.400    87821734.93249

  24691605.500   129755218.27607  24691608.580   101107947.17145  24691608.100
  96895115.69107
  21768679.620   114395189.39508  21768679.960    89139110.26248  21768683.720
  85424990.56009
  22403523.940   117731306.14908  22403522.560    91738669.05448

  23873856.200   125457951.30507  23873854.660    97759435.28646

  23136655.300   121583917.07308  23136653.940    94740705.48146

  22544745.860   118473431.03108  22544744.220    92316946.52547

  21197931.960   111395869.53609  21197933.940    86801982.93049  21197933.920
  83185229.49309
  19692129.840   105154889.42209  19692130.820    81787129.72709

  23332474.940   124375232.26107

  24005478.920   128277934.48004  24005485.080    99771803.67402

  19772342.040   105620305.22608  19772343.520    82149125.64107

  23688501.740   126450803.78108  23688506.260    98350612.69706

  20670135.480   110571261.70906  20670136.740    85999873.31007

  20781462.040   111127825.04506  20781466.300    86432756.65008

 21 07 19 00 40 30.0000000  0 16G01G03G07G08G14G17G19G21G22G30R09R10
                                R16R18R19R20
  20566415.660   108077225.54609  20566417.420    84216021.59149  20566415.980
  80707012.76409
  22482745.060   118147630.25908  22482747.900    92063096.45648  22482747.560
  88227141.53609
  21461964.700   112783381.62009  21461964.960    87883154.96949

  24702530.840   129812630.85807  24702533.820   101152684.17245  24702533.440
  96937988.62907
  21755044.620   114323535.94909  21755044.720    89083276.41648  21755048.620
  85371483.12809
  22400099.320   117713309.53209  22400097.760    91724645.75549

  23864109.340   125406732.30507  23864107.900    97719524.38446

  23154492.000   121677649.43808  23154490.660    94813743.65146

  22543843.620   118468690.70008  22543842.240    92313252.77747

  21201374.680   111413961.42709  21201376.720    86816080.49649  21201376.640
  83198739.65809
  19680936.860   105095120.45909  19680938.040    81740642.76509

  23309617.560   124253387.17808

  19783604.800   105680468.28908  19783606.180    82195919.11807

  23707014.400   126549625.54008  23707019.040    98427473.99506

  20683551.440   110643029.03906  20683552.920    86055692.32307

  20776367.480   111100581.62706  20776371.760    86411567.34608

 21 07 19 00 41  0.0000000  0 16G01G03G07G08G14G17G19G21G22G30R09R10
                                R16R18R19R20
  20578637.260   108141451.07609  20578639.060    84266067.44049  20578637.800
  80754973.37609
  22472523.100   118093913.71008  22472526.040    92021239.41948  22472525.760
  88187028.54809
  21477029.340   112862546.40909  21477029.780    87944841.78148

  24713442.720   129869972.89307  24713445.700   101197366.20544  24713445.300
  96980808.89207
  21741436.420   114252023.78109  21741436.340    89027552.64947  21741440.240
  85318081.18909
  22396687.280   117695379.43209  22396685.720    91710674.28348

  23854382.360   125355616.89607  23854381.020    97679694.20146

  23172344.220   121771463.88708  23172343.080    94886845.79046

  22543033.400   118464433.34108  22543032.040    92309935.37247

  21204920.780   111432597.53609  21204923.000    86830602.11849  21204923.000
  83212656.22309
  19669863.260   105035987.99709  19669864.440    81694650.85809

  23286782.680   124131662.88807

  19794992.180   105741297.07308  19794993.480    82243230.38007

  23725494.740   126648274.82608  23725499.260    98504201.18406

  20697002.460   110714983.64506  20697004.140    86111656.98307

  20771363.260   111073820.85706  20771367.480    86390753.41308

 21 07 19 00 41 30.0000000  0 16G01G03G07G08G14G17G19G21G22G30R09R10
                                R16R18R19R20
  20590941.700   108206112.08809  20590943.700    84316452.63249  20590942.420
  80803259.17909
  22462365.140   118040533.04408  22462368.040    91979644.10548  22462367.820
  88147166.38609
  21492157.740   112942046.41709  21492158.240    88006789.80749

  24724340.260   129927240.43507  24724343.500   101241990.21145  24724342.820
  97023573.55807
  21727854.700   114180651.10109  21727854.520    88971937.58748  21727858.240
  85264783.41009
  22393286.880   117677510.70908  22393285.400    91696750.62148

  23844674.400   125304600.49108  23844673.140    97639941.15046

  23190210.780   121865353.95308  23190209.800    94960006.83946

  22542314.580   118460656.23508  22542313.260    92306992.20147

  21208569.700   111451772.57409  21208571.780    86845543.69249  21208571.780
  83226975.22809
  19658908.700   104977491.32509  19658909.980    81649153.46309

  23263970.120   124010058.62908

  19806502.740   105802785.23408  19806504.280    82291054.46907

  23743941.600   126746746.16508  23743946.180    98580789.96306

  20710487.580   110787118.22106  20710489.040    86167761.63907

  20766448.440   111047537.20506  20766452.280    86370310.56608

 21 07 19 00 42  0.0000000  0 16G01G03G07G08G14G17G19G21G22G30R09R10
                                R16R18R19R20
  20603329.220   108271210.43209  20603331.640    84367178.59649  20603330.220
  80851871.55309
  22452272.520   117987495.84408  22452275.260    91938316.42348  22452275.200
  88107560.70209
  21507350.160   113021883.14609  21507350.660    88069000.21149

  24735224.640   129984438.78006  24735227.840   101286560.24745  24735227.300
  97066286.54107
  21714300.780   114109424.72308  21714300.480    88916436.51448  21714304.020
  85211594.89909
  22389898.880   117659706.90608  22389897.460    91682877.54448

  23834985.920   125253686.88607  23834984.500    97600268.22746

  23208092.340   121959321.80108  23208091.300    95033228.50446

  22541688.560   118457365.55508  22541686.940    92304428.04947

  21212321.900   111471489.95809  21212323.760    86860907.87549  21212323.840
  83241699.22509
  19648074.700   104919638.71109  19648075.980    81604156.97909

  23241181.580   123888582.64707

  19818137.320   105864935.62408  19818139.020    82339393.64507

  23762355.960   126845042.68408  23762360.380    98657242.72106

  20724006.380   110859434.21806  20724007.640    86224007.39307

  20761623.420   111021734.12206  20761626.860    86350241.49208

 21 07 19 00 42 30.0000000  0 16G01G03G07G08G14G17G19G21G22G30R09R10
                                R16R18R19R20
  20615799.180   108336741.41809  20615801.840    84418241.69049  20615800.300
  80900807.00409
  22442245.640   117934803.22008  22442248.260    91897257.24148  22442248.240
  88068212.30209
  21522605.740   113102051.98909  21522606.360    88131469.38949

  24746095.780   130041566.82707  24746099.100   101331075.57045  24746098.360
  97108947.00507
  21700774.620   114038345.13708  21700774.500    88861049.83448  21700777.740
  85158515.99309
  22386522.540   117641964.93909  22386521.360    91669052.63949

  23825316.420   125202873.90608  23825315.160    97560673.74747

  23225988.060   122053363.48308  23225986.900    95106507.71246

  22541154.640   118454559.37408  22541152.800    92302241.44247

  21216176.700   111491746.53109  21216178.600    86876692.20549  21216178.540
  83256825.87209
  19637361.580   104862431.57109  19637362.940    81559662.53909

  23218417.160   123767236.88307

  19829895.200   105927744.22908  19829896.860    82388244.76207

  23780736.920   126943160.76308  23780740.840    98733556.78006

  20737558.120   110931926.38606  20737559.100    86280390.17807

  20756887.160   110996408.20105  20756890.800    86330543.57408

 21 07 19 00 43  0.0000000  0 16G01G03G07G08G14G17G19G21G22G30R09R10
                                R16R18R19R20
  20628351.300   108402703.25909  20628353.900    84469640.51149  20628352.360
  80950064.22309
  22432285.100   117882459.14908  22432287.560    91856469.64948  22432287.500
  88029124.19909
  21537924.260   113182550.75109  21537924.760    88194195.66849

  24756953.880   130098625.75006  24756957.400   101375536.99546  24756956.340
  97151555.85507
  21687277.120   113967415.65309  21687277.080    88805780.11448  21687280.120
  85105549.17909
  22383158.080   117624285.08209  22383157.020    91655276.14449

  23815666.220   125152161.76308  23815665.080    97521157.81746

  23243897.420   122147477.43208  23243896.160    95179843.22446

  22540713.480   118452240.49209  22540711.660    92300434.52747

  21220133.980   111512542.11409  21220135.980    86892896.54649  21220135.780
  83272355.03409
  19626770.380   104805874.39009  19626771.580    81515673.61409

  23195678.100   123646026.36407

  19841776.420   105991210.77508  19841777.960    82437607.60607

  23799084.620   127041100.14208  23799088.180    98809731.78406

  20751142.600   111004592.37806  20751143.260    86336908.14107

  20752240.160   110971559.63606  20752244.020    86311216.92208

 21 07 19 00 43 30.0000000  0 16G01G03G07G08G14G17G19G21G22G30R09R10
                                R16R18R19R20
  20640984.400   108469089.93609  20640986.700    84521370.37849  20640985.240
  80999638.66409
  22422390.780   117830463.29808  22422393.080    91815953.41249  22422392.900
  87990296.13709
  21553304.260   113263373.28009  21553304.660    88257174.22649

  24767798.200   130155613.02607  24767801.980   101419942.59745  24767800.820
  97194111.20607
  21673808.060   113896635.29908  21673808.100    88750626.60048  21673811.000
  85052693.72809
  22379804.560   117606662.88309  22379803.620    91641544.57049

  23806034.360   125101546.57808  23806033.480    97481717.39946

  23261819.420   122241658.20108  23261818.140    95253230.78846

  22540364.740   118450406.87708  22540362.700    92299005.73547

  21224192.920   111533872.15609  21224194.920    86909517.34349  21224194.840
  83288283.29609
  19616300.880   104749966.97609  19616301.980    81472190.06209

  23172964.480   123524951.81607

  19853779.740   106055329.75808  19853781.200    82487477.90107

  23817397.880   127138855.75508  23817401.040    98885763.89006

  20764758.420   111077425.92706  20764758.820    86393556.42307

  20747681.680   110947183.26306  20747685.560    86292257.52208

 21 07 19 00 44  0.0000000  0 16G01G03G07G08G14G17G19G21G22G30R09R10
                                R16R18R19R20
  20653698.340   108535901.67609  20653700.520    84573431.46549  20653698.980
  81049530.54409
  22412563.640   117778821.60208  22412566.000    91775713.12748  22412565.440
  87951732.52309
  21568745.840   113344519.36209  21568746.280    88320404.91549

  24778629.660   130212532.50907  24778633.640   101464295.35944  24778632.340
  97236615.91807
  21660368.440   113826009.37009  21660368.500    88695593.40648  21660371.360
  84999953.58209
  22376462.440   117589100.08609  22376461.540    91627859.29149

  23796421.440   125051030.78607  23796420.520    97442354.45146

  23279754.360   122335906.72308  23279753.080    95326671.16046

  22540108.900   118449062.53109  22540106.700    92297958.19747

  21228353.960   111555738.35309  21228355.960    86926555.93849  21228355.820
  83304611.94409
  19605954.180   104694715.91909  19605955.260    81429217.01409

  23150277.880   123404019.74408

  19865905.440   106120102.42208  19865906.900    82537856.62107

  23835677.000   127236429.55708  23835680.000    98961654.57506

  20778405.380   111150426.88506  20778405.600    86450334.92007

  20743212.120   110923281.02306  20743215.820    86273666.91508

 21 07 19 00 44 30.0000000  0 16G01G03G07G08G14G17G19G21G22G30R09R10
                                R16R18R19R20
  20666492.300   108603134.11209  20666494.500    84625820.35749  20666492.840
  81099736.55409
  22402804.100   117727535.48508  22402806.500    91735749.92648  22402805.960
  87913434.46409
  21584248.140   113425984.58809  21584248.620    88383884.27749

  24789448.020   130269382.96707  24789451.860   101508594.33545  24789450.720
  97279069.08307
  21646958.320   113755538.70908  21646958.420    88640681.19648  21646961.300
  84947329.39009
  22373131.100   117571594.19409  22373130.300    91614218.35249

  23786826.800   125000611.87607  23786825.780    97403067.00346

  23297701.560   122430218.94508  23297700.100    95400161.16046

  22539946.300   118448207.45509  22539943.880    92297291.89847

  21232616.420   111578137.90309  21232618.540    86944010.12049  21232618.340
  83321338.86109
  19595730.640   104640122.87709  19595731.720    81386755.75809

  23127618.560   123283232.63908

  19878152.740   106185525.25708  19878154.240    82588741.01507

  23853921.200   127333818.26008  23853924.380    99037401.29506

  20792082.420   111223589.94406  20792082.660    86507239.50107

  20738830.420   110899849.73206  20738833.880    86255442.59608

 21 07 19 00 45  0.0000000  0 17G01G03G06G07G08G14G17G19G21G22G30R09
                                R10R16R18R19R20
  20679365.880   108670785.03709  20679368.220    84678535.35149  20679366.360
  81150255.08809
  22393112.900   117676608.47408  22393115.400    91696066.53848  22393114.860
  87875404.55109
  24520221.960

  21599810.740   113507766.41609  21599811.280    88447610.35249

  24800253.540   130326165.55907  24800257.140   101552840.44945  24800256.140
  97321471.58507
  21633578.220   113685226.23108  21633578.500    88585892.24948  21633581.440
  84894823.32609
  22369810.640   117554144.86508  22369809.820    91600621.49548

  23777250.620   124950289.81208  23777249.380    97363854.99646

  23315660.540   122524593.25408  23315658.960    95473699.53846

  22539877.040   118447842.62409  22539874.540    92297007.61347

  21236980.360   111601069.99709  21236982.540    86961879.28149  21236982.120
  83338463.48109
  19585631.160   104586191.91509  19585632.240    81344809.45309

  23104987.420   123162594.91508

  19890521.640   106251597.07108  19890523.100    82640130.18007

  23872130.700   127431021.10608  23872133.600    99113003.44806

  20805789.040   111296912.96506  20805789.580    86564268.50007

  20734536.600   110876888.98806  20734540.100    86237584.25208

 21 07 19 00 45 30.0000000  0 17G01G03G06G07G08G14G17G19G21G22G30R09
                                R10R16R18R19R20
  20692318.580   108738852.10309  20692321.040    84731574.60749  20692319.100
  81201084.36909
  22383490.660   117626043.95308  22383493.340    91656665.61748  22383492.860
  87837645.33509
  24501187.720   128754605.75916  24501191.060   100328278.40046  24501191.520
  96147937.20606
  21615433.280   113589862.42509  21615433.800    88511581.24849

  24811046.140   130382881.50707  24811050.120   101597034.68645  24811048.940
  97363824.39907
  21620228.820   113615074.74809  21620229.120    88531228.75148  21620232.280
  84842437.47109
  22366500.780   117536751.19709  22366499.820    91587067.99349

  23767693.160   124900064.41908  23767691.840    97324718.36746

  23333630.960   122619028.07008  23333629.320    95547285.07646

  22539901.260   118447969.68809  22539898.740    92297106.61747

  21241445.300   111624533.80909  21241447.560    86980162.77149  21241446.980
  83355985.15509
  19575656.240   104532926.69309  19575657.440    81303380.94709

  23082384.980   123042111.12108

  19903011.500   106318315.78908  19903013.020    82692022.49407

  23890305.060   127528037.17308  23890308.180    99188460.32206

  20819525.260   111370393.25206  20819526.040    86621419.80507

  20730330.660   110854397.82106  20730334.000    86220091.11908

 21 07 19 00 46  0.0000000  0 17G01G03G06G07G08G14G17G19G21G22G30R09
                                R10R16R18R19R20
  20705349.540   108807330.13909  20705352.000    84784934.10149  20705350.300
  81252220.55309
  22373937.480   117575842.48308  22373940.300    91617547.59348  22373940.000
  87800157.23609
  24482188.680   128654766.35707  24482192.180   100250481.52947  24482193.200
  96073381.88307
  21631114.620   113672267.00709  21631115.080    88575792.57749

  24821825.500   130439528.45907  24821829.660   101641175.11745  24821828.520
  97406125.63607
  21606910.000   113545084.23608  21606910.360    88476690.70048  21606913.580
  84790171.83809
  22363200.900   117519409.92109  22363199.780    91573555.31949

  23758153.880   124849933.03808  23758152.040    97285655.02046

  23351612.020   122713518.52208  23351610.320    95620913.95046

  22540018.620   118448587.25009  22540016.320    92297587.81147

  21246010.700   111648525.57709  21246013.060    86998857.64849  21246012.460
  83373901.07709
  19565806.180   104480328.00509  19565807.480    81262470.85609

  23059811.660   122921782.58107

  19915621.780   106385677.43608  19915623.300    82744414.85707

  23908443.660   127624862.82008  23908446.720    99263769.11105

  20833289.780   111444025.41306  20833290.900    86678689.24007

  20726211.740   110832372.03606  20726215.060    86202959.96808

 21 07 19 00 46 30.0000000  0 17G01G03G06G07G08G14G17G19G21G22G30R09
                                R10R16R18R19R20
  20718458.520   108876217.97809  20718460.960    84838612.91949  20718459.280
  81303662.74909
  22364454.320   117526008.63208  22364457.200    91578716.02748  22364457.000
  87762943.64209
  24463226.060   128555117.10007  24463229.640   100172832.81947  24463230.580
  95998968.54607
  21646854.360   113754979.09209  21646854.740    88640243.51649

  24832592.820   130496108.96307  24832596.760   101685263.76045  24832595.660
  97448377.23807
  21593622.660   113475258.77009  21593622.960    88422281.24648  21593626.260
  84738029.43609
  22359911.240   117502121.68209  22359910.060    91560083.95649

  23748632.360   124799896.49008  23748630.300    97246665.52846

  23369603.600   122808064.27908  23369601.920    95694585.93246

  22540230.140   118449698.26109  22540227.740    92298453.53147

  21250676.660   111673045.54609  21250679.040    87017964.11249  21250678.420
  83392211.44009
  19556082.160   104428400.76409  19556083.220    81222083.00009

  23037268.600   122801615.15908

  19928352.160   106453681.77308  19928354.000    82797307.09807

  23926546.580   127721498.05008  23926549.920    99338929.76005

  20847082.620   111517807.57606  20847083.700    86736075.34307

  20722179.660   110810812.32306  20722183.320    86186191.33008

 21 07 19 00 47  0.0000000  0 17G01G03G06G07G08G14G17G19G21G22G30R09
                                R10R16R18R19R20
  20731645.080   108945513.17509  20731647.440    84892609.16249  20731645.720
  81355409.13709
  22355041.660   117476545.58208  22355044.720    91540173.40848  22355044.560
  87726006.97409
  24444299.880   128455660.36407  24444303.400   100095334.14647  24444304.440
  95924699.00008
  21662651.900   113837995.64909  21662652.300    88704931.71149

  24843347.680   130552624.43407  24843351.500   101729301.74646  24843350.540
  97490580.28507
  21580367.380   113405601.00909  21580367.540    88368002.46848  21580370.900
  84686012.27709
  22356631.440   117484885.77009  22356630.320    91546653.37549

  23739128.560   124749954.17008  23739126.420    97207749.47446

  23387605.300   122902663.22908  23387603.560    95768299.35046

  22540535.740   118451303.99509  22540533.260    92299704.74247

  21255442.900   111698092.65609  21255445.240    87037481.33649  21255444.660
  83410915.44409
  19546484.420   104377148.84509  19546485.340    81182220.38709

  23014756.660   122681613.27008

  19941202.280   106522326.60808  19941204.440    82850697.48407

  23944613.620   127817942.02008  23944617.260    99413941.72706

  20860903.140   111591737.42606  20860904.060    86793576.32307

  20718234.940   110789717.25006  20718238.560    86169784.08008

 21 07 19 00 47 30.0000000  0 17G01G03G06G07G08G14G17G19G21G22G30R09
                                R10R16R18R19R20
  20744908.500   109015211.83009  20744910.720    84946919.78749  20744908.980
  81407456.82809
  22345700.180   117427455.33208  22345703.260    91501921.27648  22345703.120
  87689348.68809
  24425410.340   128356397.11407  24425414.160   100017986.26147  24425415.300
  95850573.94907
  21678506.640   113921312.94309  21678507.020    88769854.25649

  24854089.520   130609074.14107  24854093.760   101773288.47145  24854092.580
  97532734.23807
  21567144.200   113336112.40109  21567144.100    88313855.51048  21567147.660
  84634121.43109
  22353361.020   117467700.19909  22353360.120    91533262.02149

  23729642.300   124700104.65707  23729640.600    97168905.72246

  23405616.480   122997312.36108  23405614.840    95842051.87746

  22540935.340   118453404.02309  22540932.900    92301341.12147

  21260309.060   111723664.48609  21260311.420    87057407.42549  21260310.720
  83430011.28009
  19537013.300   104326574.07809  19537014.280    81142884.44109

  22992276.260   122561779.61308

  19954171.840   106591608.72708  19954174.120    82904583.55607

  23962644.480   127914192.81907  23962648.420    99488803.36105

  20874750.280   111665810.60906  20874751.280    86851188.77507

  20714376.280   110769084.27906  20714380.020    86153736.25208

 21 07 19 00 48  0.0000000  0 17G01G03G06G07G08G14G17G19G21G22G30R09
                                R10R16R18R19R20
  20758248.060   109085311.75109  20758250.340    85001543.09049  20758248.540
  81459804.15609
  22336430.240   117378741.26408  22336433.360    91463962.27848  22336433.200
  87652971.31709
  24406557.980   128257330.05807  24406562.240    99940791.18047  24406563.500
  95776595.36608
  21694418.000   114004928.44508  21694418.520    88835009.16248

  24864819.120   130665459.23707  24864823.440   101817224.85045  24864822.040
  97574839.92607
  21553953.740   113266795.89009  21553953.420    88259842.64848  21553957.180
  84582359.11509
  22350100.260   117450564.26109  22350099.460    91519909.34849

  23720173.540   124650347.91107  23720172.560    97130134.23946

  23423636.940   123092010.32608  23423635.420    95915842.45646

  22541429.120   118455999.97909  22541426.780    92303363.94047

  21265275.180   111749760.12209  21265277.280    87077741.67749  21265276.620
  83449498.27309
  19527669.440   104276680.28809  19527670.760    81104078.15409

  22969828.300   122442118.61608

  19967260.480   106661526.45308  19967262.840    82958963.97607

  23980639.180   128010249.42408  23980643.060    99563514.02706

  20888623.660   111740024.42606  20888624.840    86908910.60407

  20710603.880   110748912.70605  20710607.700    86138047.28908

 21 07 19 00 48 30.0000000  0 17G01G03G06G07G08G14G17G19G21G22G30R09
                                R10R16R18R19R20
  20771662.940   109155808.08109  20771665.280    85056475.27549  20771663.600
  81512447.50009
  22327231.960   117330404.26508  22327235.060    91426297.09048  22327234.800
  87616875.52809
  24387743.420   128158459.21907  24387747.600    99863749.05947  24387748.720
  95702763.32508
  21710385.040   114088837.04509  21710385.760    88900392.44549

  24875536.480   130721778.59207  24875540.740   101861110.02146  24875539.160
  97616896.51107
  21540795.980   113197651.88608  21540795.740    88205964.20448  21540799.460
  84530725.60209
  22346848.380   117433475.38509  22346847.520    91506593.34949

  23710722.140   124600681.19407  23710721.400    97091432.86846

  23441665.720   123186752.32208  23441664.220    95989667.34846

  22542017.180   118459090.97209  22542014.940    92305772.49047

  21270340.240   111776376.13909  21270342.140    87098481.42249  21270341.500
  83469373.84209
  19518453.640   104227468.60109  19518454.900    81065802.39709

  22947412.960   122322632.37408

  19980467.580   106732075.86608  19980469.820    83013835.72107

  23998596.900   128106108.49407  23998601.020    99638070.96705

  20902522.580   111814374.40406  20902523.700    86966738.33707

  20706917.460   110729198.87606  20706921.040    86122714.33408

 21 07 19 00 49  0.0000000  0 17G01G03G06G07G08G14G17G19G21G22G30R09
                                R10R16R18R19R20
  20785153.260   109226700.92109  20785155.760    85111716.42949  20785154.120
  81565386.93709
  22318106.720   117282450.16708  22318109.680    91388930.27748  22318109.240
  87581065.64809
  24368967.000   128059789.43307  24368971.340    99786863.56247  24368972.340
  95629081.44407
  21726407.960   114173038.52308  21726408.740    88966003.95149

  24886241.860   130778035.66507  24886246.360   101904946.64246  24886244.640
  97658906.61007
  21527672.000   113128685.76708  21527672.000    88152224.37348  21527675.620
  84479224.92709
  22343605.760   117416435.58809  22343604.800    91493315.58549

  23701288.420   124551106.71307  23701287.900    97052803.43846

  23459703.160   123281539.60408  23459701.640    96063527.52046

  22542700.380   118462680.82109  22542697.960    92308569.76647

  21275504.680   111803513.97509  21275506.360    87119627.76549  21275505.620
  83489639.10209
  19509366.880   104178944.97409  19509367.980    81028061.79409

  22925031.520   122203327.62108

  19993793.280   106803257.98808  19993795.280    83069199.56507

  24016517.940   128201771.73907  24016521.600    99712475.67406

  20916447.000   111888859.89406  20916447.980    87024671.46307

  20703316.800   110709944.25906  20703320.320    86107738.55208

 21 07 19 00 49 30.0000000  0 17G01G03G06G07G08G14G17G19G21G22G30R09
                                R10R16R18R19R20
  20798718.180   109297985.40909  20798720.760    85167262.77148  20798719.080
  81618618.83809
  22309054.580   117234879.78308  22309057.320    91351862.45349  22309056.740
  87545542.31509
  24350229.220   127961320.79107  24350233.320    99710134.84747  24350234.020
  95555549.73308
  21742485.820   114257527.96109  21742486.600    89031839.83449

  24896935.200   130834229.16707  24896939.700   101948733.70545  24896938.100
  97700869.20007
  21514582.100   113059897.81008  21514582.120    88098623.37448  21514585.860
  84427857.30509
  22340371.780   117399441.59709  22340370.820    91480073.51449

  23691871.500   124501621.97507  23691871.180    97014243.94146

  23477748.300   123376367.54708  23477747.020    96137419.37046

  22543478.280   118466768.28809  22543475.780    92311754.78647

  21280767.640   111831170.06009  21280769.220    87141177.94749  21280768.520
  83510291.35509
  19500409.120   104131110.53909  19500410.200    80990857.23409

  22902684.580   122084206.64508

  20007236.500   106875068.06008  20007238.340    83125051.81807

  24034401.880   128297236.19208  24034405.200    99786725.73204

  20930395.960   111963476.31206  20930396.940    87082706.41907

  20699801.200   110691145.12705  20699804.660    86093117.01708

 21 07 19 00 50  0.0000000  0 17G01G03G06G07G08G14G17G19G21G22G30R09
                                R10R16R18R19R20
  20812357.040   109369658.83509  20812359.640    85223112.17149  20812358.080
  81672141.17609
  22300076.040   117187696.03108  22300078.380    91315095.89148  22300077.980
  87510307.69709
  24331530.040   127863055.37206  24331533.880    99633564.43747  24331534.440
  95482169.78807
  21758618.020   114342302.45608  21758618.600    89097897.85648

  24907616.540   130890359.32607  24907620.800   101992471.41745  24907619.580
  97742784.49207
  21501526.500   112991290.68108  21501526.660    88045163.27848  21501530.380
  84376624.69709
  22337146.340   117382492.41008  22337145.420    91466866.36448

  23682472.020   124452226.69907  23682471.420    96975754.07046

  23495800.840   123471234.70508  23495799.880    96211341.77646

  22544351.000   118471354.53809  22544348.420    92315328.46447

  21286128.660   111859342.95609  21286130.380    87163130.84749  21286129.680
  83531329.54409
  19491580.820   104083968.30209  19491582.020    80954191.03309

  22880372.840   121965273.52508

  20020796.820   106947504.13908  20020798.480    83181390.95807

  24052248.120   128392500.01708  24052251.180    99860819.77805

  20944368.600   112038220.11306  20944369.580    87140840.46007

  20696370.680   110672800.22606  20696373.880    86078848.77908

 21 07 19 00 50 30.0000000  0 17G01G03G06G07G08G14G17G19G21G22G30R09
                                R10R16R18R19R20
  20826069.080   109441716.77009  20826071.700    85279261.18849  20826070.300
  81725950.65109
  22291170.900   117140900.17108  22291173.240    91278631.58948  22291173.240
  87475362.75809
  24312869.560   127764993.62807  24312873.480    99557152.78347  24312874.200
  95408941.96808
  21774803.560   114427357.23309  21774804.000    89164174.27349

  24918285.560   130946425.77007  24918289.840   102036159.49444  24918288.960
  97784652.22007
  21488505.560   112922865.13808  21488505.820    87991844.67648  21488509.380
  84325527.71609
  22333928.980   117365585.52109  22333928.260    91453692.15049

  23673089.260   124402918.17608  23673088.280    96937331.86146

  23513859.920   123566137.21208  23513859.320    96285291.74046

  22545318.540   118476438.93809  22545316.000    92319290.32347

  21291587.380   111888029.53609  21291589.340    87185484.00549  21291588.560
  83552751.32409
  19482882.380   104037519.81709  19482883.660    80918064.42509

  22858096.740   121846530.50708

  20034473.560   107020562.59208  20034475.260    83238214.16307

  24070056.240   128487561.05607  24070059.760    99934756.09005

  20958364.100   112113086.65906  20958365.120    87199069.98107

  20693024.520   110654906.25606  20693027.500    86064931.26608

 21 07 19 00 51  0.0000000  0 17G01G03G06G07G08G14G17G19G21G22G30R09
                                R10R16R18R19R20
  20839854.460   109514159.55409  20839856.940    85335710.10149  20839855.560
  81780047.51609
  22282340.800   117094498.25808  22282343.300    91242474.26248  22282343.400
  87440711.98509
  24294249.180   127667140.71907  24294252.720    99480903.80547  24294253.380
  95335870.03608
  21791042.520   114512692.48009  21791042.820    89230669.23549

  24928943.000   131002432.51306  24928947.440   102079801.06346  24928946.800
  97826475.34607
  21475520.180   112854626.85008  21475520.480    87938671.98648  21475523.920
  84274570.55609
  22330720.280   117348723.23209  22330719.660    91440552.69649

  23663723.700   124353699.26708  23663722.340    96898979.56246

  23531925.720   123661076.00108  23531925.560    96359269.96746

  22546381.660   118482025.58409  22546379.200    92323643.54047

  21297144.180   111917231.43409  21297146.260    87208238.72749  21297145.600
  83574557.92309
  19474315.000   103991771.28409  19474316.260    80882482.22909

  22835858.140   121727985.06408

  20048266.920   107094243.79908  20048268.600    83295521.74007

  24087826.560   128582421.43507  24087830.440   100008536.36605

  20972382.700   112188076.74906  20972383.860    87257395.57907

  20689762.740   110637464.75905  20689765.740    86051365.67808

 21 07 19 00 51 30.0000000  0 17G01G03G06G07G08G14G17G19G21G22G30R09
                                R10R16R18R19R20
  20853711.900   109586981.46808  20853714.400    85392454.42749  20853712.980
  81834427.49309
  22273585.500   117048490.14908  22273588.280    91206623.80648  22273588.520
  87406355.31209
  24275667.960   127569495.76207  24275671.400    99404816.90447  24275672.120
  95262953.44708
  21807333.580   114598302.10209  21807333.680    89297377.99549

  24939588.740   131058377.14507  24939593.540   102123394.20745  24939592.520
  97868252.14207
  21462570.620   112786575.38808  21462570.720    87885644.87148  21462574.040
  84223752.90609
  22327519.380   117331901.82109  22327518.740    91427445.08949

  23654374.280   124304566.62108  23654372.840    96860694.42546

  23549997.680   123756046.13708  23549997.740    96433272.62546

  22547539.840   118488111.43809  22547537.380    92328385.73147

  21302798.360   111946944.17409  21302800.360    87231391.49449  21302799.780
  83596745.98309
  19465878.920   103946722.82809  19465880.060    80847444.54909

  22813656.860   121609638.19208

  20062175.920   107168542.52408  20062177.540    83353309.61407

  24105558.780   128677076.48708  24105562.640   100082156.84805

  20986423.100   112263184.09806  20986424.420    87315812.36907

  20686584.860   110620471.48706  20686587.940    86038148.69708

 21 07 19 00 52  0.0000000  0 17G01G03G06G07G08G14G17G19G21G22G30R09
                                R10R16R18R19R20
  20867641.080   109660180.03508  20867643.700    85449492.24848  20867642.100
  81889088.73909
  22264906.020   117002879.12408  22264908.820    91171082.76048  22264909.000
  87372295.13809
  24257126.660   127472061.18707  24257130.140    99328893.91047  24257130.720
  95190193.89808
  21823676.480   114684183.77809  21823676.300    89364298.75948

  24950223.000   131114260.38806  24950228.100   102166939.54845  24950226.380
  97909983.07407
  21449657.180   112718713.65009  21449656.920    87832765.58248  21449660.280
  84173076.92109
  22324326.020   117315120.57008  22324325.500    91414368.78148

  23645040.800   124255519.31508  23645039.660    96822475.73747

  23568075.480   123851046.03008  23568075.580    96507298.47346

  22548793.380   118494698.41009  22548790.940    92333518.43447

  21308549.400   111977166.51109  21308551.480    87254941.33849  21308550.880
  83619314.59509
  19457574.500   103902377.60609  19457575.760    80812953.80409

  22791493.360   121491494.27808

  20076200.140   107243457.34208  20076201.800    83411576.64807

  24123252.360   128771526.18408  24123256.340   100155617.69106

  21000485.060   112338406.63406  21000486.360    87374318.75107

  20683490.700   110603924.82606  20683493.760    86025279.08808

 21 07 19 00 52 30.0000000  0 17G01G03G06G07G08G14G17G19G21G22G30R09
                                R10R16R18R19R20
  20881641.740   109733754.71908  20881644.540    85506823.14948  20881642.920
  81944030.84809
  22256303.040   116957670.22208  22256305.880    91135855.06948  22256306.000
  87338535.26809
  24238626.140   127374841.22907  24238629.780    99253138.17647  24238630.420
  95117594.65808
  21840070.820   114770336.56108  21840070.660    89431430.75548

  24960846.220   131170085.79707  24960851.640   102210439.76445  24960849.460
  97951670.74007
  21436780.680   112651046.27609  21436780.260    87780037.75548  21436783.600
  84122546.08609
  22321140.360   117298380.93008  22321139.980    91401324.91448

  23635723.880   124206559.19308  23635722.760    96784324.97847

  23586158.940   123946075.74508  23586159.220    96581347.53146

  22550142.640   118501789.32608  22550140.300    92339043.80147

  21314397.580   112007899.15209  21314399.700    87278888.82349  21314399.040
  83642264.25709
  19449402.880   103858740.96509  19449404.100    80779014.18609

  22769369.060   121373560.14408

  20090339.740   107318987.59908  20090341.160    83470322.38307

  24140907.600   128865771.58808  24140911.800   100228919.49504

  21014568.380   112413743.10606  21014569.600    87432913.75107

  20680480.200   110587825.77106  20680483.000    86012757.61108

 21 07 19 00 53  0.0000000  0 17G01G03G06G07G08G14G17G19G21G22G30R09
                                R10R16R18R19R20
  20895713.060   109807699.15909  20895715.680    85564442.18149  20895714.240
  81999249.08409
  22247776.600   116912862.70808  22247779.160    91100940.12748  22247779.360
  87305075.11509
  24220166.280   127277834.38007  24220169.700    99177548.46147  24220170.580
  95045154.54808
  21856515.600   114856753.97408  21856515.420    89498768.96648

  24971458.040   131225850.18906  24971463.180   102253892.44945  24971461.260
  97993312.89907
  21423940.840   112583572.34609  21423940.480    87727460.65848  21423943.800
  84072159.70209
  22317961.840   117281678.21008  22317961.420    91388309.81148

  23626422.920   124157682.34208  23626421.600    96746239.16347

  23604247.180   124041129.54108  23604247.340    96655415.37846

  22551587.220   118509381.17808  22551585.000    92344959.52047

  21320342.020   112039136.88809  21320344.060    87303229.89449  21320343.380
  83665591.11009
  19441363.820   103815812.14709  19441364.940    80745625.10609

  22747283.980   121255836.14808

  20104593.440   107395127.70208  20104594.680    83529542.42407

  24158524.040   128959808.12408  24158527.840   100302059.07106

  21028671.980   112489187.35806  21028673.060    87491592.58907

  20677552.120   110572169.00905  20677555.180    86000580.13408

 21 07 19 00 53 30.0000000  0 18G01G03G06G07G08G14G17G19G21G22G30R04
                                R09R10R16R18R19R20
  20909854.420   109882011.24909  20909856.840    85622347.68949  20909855.540
  82054741.84909
  22239327.200   116868460.14109  22239329.780    91066340.74448  22239329.780
  87271917.37709
  24201747.500   127181043.32407  24201750.900    99102126.86147  24201751.720
  94972875.54008
  21873010.160   114943433.46208  21873010.020    89566311.39348

  24982058.260   131281555.55606  24982063.680   102297299.14145  24982061.840
  98034910.94707
  21411138.240   112516295.03009  21411138.000    87675036.77648  21411141.420
  84021920.15209
  22314790.440   117265012.71908  22314790.000    91375323.70048

  23617138.080   124108889.22508  23617136.620    96708218.63046

  23622339.820   124136206.52308  23622339.780    96729501.28446

  22553127.700   118517476.57908  22553125.440    92351267.62847

  21326382.400   112070878.82309  21326384.500    87327963.83749  21326383.700
  83689294.47409
  24144509.720   129292750.15705  24144515.720   100561050.71504

  19433457.980   103773594.75909  19433459.080    80712789.34109

  22725239.380   121138326.81708

  20118960.840   107471875.50408  20118962.040    83589235.13607

  24176101.200   129053635.33908  24176105.240   100375035.62105

  21042795.280   112564736.95006  21042796.340    87550353.34507

  20674706.400   110556953.95105  20674710.000    85988746.21208

 21 07 19 00 54  0.0000000  0 18G01G03G06G07G08G14G17G19G21G22G30R04
                                R09R10R16R18R19R20
  20924065.360   109956689.21009  20924067.700    85680538.28349  20924066.680
  82110507.83609
  22230955.460   116824466.30008  22230958.040    91032059.83848  22230957.980
  87239064.85209
  24183370.320   127084471.16207  24183373.940    99026875.87647  24183374.580
  94900759.99608
  21889554.180   115030373.35209  21889554.220    89634056.69548

  24992647.580   131337203.16906  24992652.680   102340660.80445  24992651.640
  98076465.86207
  21398373.800   112449217.87609  21398373.760    87622768.87648  21398377.020
  83971830.07309
  22311626.060   117248384.37608  22311625.660    91362366.55148

  23607868.980   124060179.75408  23607867.380    96670263.27847

  23640436.780   124231305.54108  23640436.460    96803604.37646

  22554764.260   118526076.22408  22554761.860    92357968.63647

  21332518.600   112103124.32009  21332520.620    87353090.17149  21332519.860
  83713373.87009
  24131620.160   129223722.45206  24131625.420   100507362.53604

  19425685.940   103732092.70709  19425687.220    80680509.96509

  22703235.980   121021037.60308

  20133441.720   107549230.34508  20133443.000    83649399.98007

  24193639.200   129147253.01808  24193643.000   100447849.47106

  21056937.940   112640390.49406  21056939.100    87609194.95807

  20671943.420   110542179.42105  20671947.020    85977254.91408

 21 07 19 00 54 30.0000000  0 18G01G03G06G07G08G14G17G19G21G22G30R04
                                R09R10R16R18R19R20
  20938344.980   110031728.25009  20938347.320    85739010.23849  20938346.420
  82166543.46509
  22222661.520   116780882.07708  22222664.300    90998098.13048  22222664.080
  87206518.21709
  24165034.760   126988117.96607  24165038.500    98951795.51547  24165039.100
  94828807.96708
  21906147.160   115117568.75509  21906146.820    89702001.13849

  25003225.840   131392792.35006  25003231.020   102383976.95345  25003230.020
  98117977.14607
  21385647.780   112382341.56509  21385647.660    87570657.46648  21385651.000
  83921889.97209
  22308468.240   117231790.22208  22308467.900    91349436.05048

  23598615.520   124011551.59008  23598613.800    96632371.23546

  23658537.160   124326422.49508  23658536.480    96877721.44446

  22556496.500   118535179.04108  22556494.060    92365061.73647

  21338749.900   112135869.77309  21338751.960    87378606.08649  21338751.220
  83737826.61409
  24118748.760   129154793.28906  24118753.360   100453751.01505

  19418048.000   103691306.81209  19418049.340    80648787.60209

  22681274.260   120903970.43908

  20148035.360   107627187.22308  20148036.720    83710033.08007

  24211137.520   129240658.64208  24211141.700   100520498.13605

  21071099.080   112716142.91906  21071100.340    87668113.47007

  20669262.260   110527841.92805  20669265.820    85966103.54508

 21 07 19 00 55  0.0000000  0 18G01G03G06G07G08G14G17G19G21G22G30R04
                                R09R10R16R18R19R20
  20952693.340   110107128.55009  20952695.640    85797763.70449  20952694.640
  82222848.85409
  22214446.700   116737713.25308  22214449.600    90964460.09848  22214449.360
  87174281.76709
  24146741.820   126891988.65607  24146745.660    98876889.59247  24146746.500
  94757023.13608
  21922788.420   115205019.21909  21922788.100    89770144.31649

  25013793.720   131448326.26406  25013798.540   102427250.06445  25013797.780
  98159447.23607
  21372961.140   112315671.49209  21372960.740    87518706.76248  21372964.240
  83872103.88709
  22305317.140   117215232.33508  22305317.140    91336533.77848

  23589377.720   123963007.09608  23589375.980    96594544.35746

  23676641.100   124421558.33308  23676640.220    96951853.21546

  22558325.060   118544788.62508  22558322.680    92372549.71747

  21345076.380   112169116.43309  21345078.520    87404512.55449  21345078.080
  83762653.64709
  24105896.260   129085969.87006  24105901.440   100400221.74505

  19410545.380   103651242.95909  19410546.540    80617626.81509

  22659355.820   120787132.79308

  20162741.800   107705747.06408  20162743.420    83771135.15407

  24228596.460   129333853.48807  24228600.460   100592983.11806

  21085279.100   112791994.53606  21085280.080    87727109.14107

  20666663.400   110513942.88905  20666666.520    85955293.20108

 21 07 19 00 55 30.0000000  0 18G01G03G06G07G08G14G17G19G21G22G30R04
                                R09R10R16R18R19R20
  20967109.280   110182884.21109  20967111.560    85856794.06749  20967110.480
  82279419.62209
  22206310.900   116694959.40408  22206313.940    90931145.43048  22206313.700
  87142355.22309
  24128491.320   126796082.18307  24128495.220    98802157.30647  24128496.140
  94685404.70708
  21939477.140   115292718.85308  21939476.800    89838481.65248

  25024350.780   131503803.00906  25024355.760   102470478.62645  25024354.480
  98200874.57906
  21360313.680   112249207.17009  21360312.940    87466916.37748  21360316.580
  83822471.43709
  22302172.180   117198706.79608  22302172.580    91323656.73348

  23580155.260   123914542.66108  23580153.320    96556779.88646

  23694747.780   124516708.36508  23694746.600    97025996.05646

  22560249.560   118554902.60008  22560247.440    92380430.75147

  21351497.340   112202859.63809  21351499.560    87430805.93449  21351499.300
  83787851.46209
  24093064.000   129017253.23507  24093069.120   100346775.55905

  19403177.800   103611900.73309  19403178.980    80587027.30409

  22637480.780   120670525.62808

  20177559.960   107784904.03808  20177561.860    83832701.64907

  24246014.860   129426834.17507  24246019.220   100665301.29906

  21099476.520   112867939.60306  21099477.320    87786177.50207

  20664145.340   110500477.44705  20664148.420    85944820.08608

 21 07 19 00 56  0.0000000  0 19G01G03G06G07G08G14G17G19G21G22G30R03
                                R04R09R10R16R18R19R20
  20981591.600   110258989.04809  20981593.860    85916096.50549  20981592.720
  82336251.11909
  22198253.960   116652619.98508  22198256.900    90898153.69648  22198256.900
  87110738.13809
  24110283.100   126700397.17008  24110287.000    98727597.59548  24110287.800
  94613951.66008
  21956211.980   115380661.10508  21956211.600    89907008.02448

  25034896.540   131559220.21406  25034901.640   102513660.81745  25034900.240
  98242257.45906
  21347705.040   112182947.76709  21347704.120    87415285.67648  21347707.780
  83772992.02109
  22299032.880   117182209.40108  22299033.300    91310801.60148

  23570947.340   123866154.33908  23570945.400    96519074.78647

  23712856.080   124611867.18808  23712854.820    97100145.73546

  22562269.720   118565518.62308  22562267.620    92388702.96547

  21358011.940   112237094.15309  21358014.140    87457482.17149  21358014.080
  83813416.16609
  24697857.440   132209573.34305  24697860.700   102829669.89604

  24080251.880   128948644.41607  24080256.620   100293413.21305

  19395945.280   103573279.54409  19395946.480    80556988.57809

  22615648.960   120554149.72608

  20192488.840   107864651.87408  20192490.760    83894727.70807

  24263392.020   129519596.32208  24263396.720   100737449.48405

  21113689.940   112943971.45706  21113690.640    87845313.36807

  20661707.500   110487440.42405  20661710.500    85934680.20308

 21 07 19 00 56 30.0000000  0 19G01G03G06G07G08G14G17G19G21G22G30R03
                                R04R09R10R16R18R19R20
  20996141.540   110335449.76709  20996143.860    85975676.25949  20996142.640
  82393348.37009
  22190278.240   116610707.18308  22190281.060    90865494.38048  22190281.020
  87079439.65109
  24092119.160   126604945.03907  24092123.020    98653219.32848  24092123.700
  94542672.51908
  21972994.280   115468852.72808  21972994.140    89975728.71949

  25045432.640   131614587.36206  25045437.580   102556803.93746  25045436.680
  98283602.95206
  21335137.520   112116905.36709  21335136.660    87363824.06948  21335140.260
  83723674.64309
  22295900.700   117165748.95108  22295900.880    91297975.26649

  23561755.540   123817851.08508  23561753.720    96481435.94946

  23730967.440   124707042.18708  23730966.160    97174308.02446

  22564387.220   118576646.67808  22564385.160    92397374.18547

  21364621.460   112271827.79009  21364623.620    87484547.31249  21364623.840
  83839353.60109
  24693744.180   132187554.77806  24693746.700   102812544.44904

  24067462.140   128880157.21906  24067467.140   100240145.47805

  19388850.040   103535391.64409  19388851.300    80527520.20309

  22593863.120   120438018.70008

  20207529.800   107944997.84608  20207531.780    83957218.99107

  24280729.900   129612148.93107  24280734.740   100809434.87006

  21127920.940   113020097.19006  21127921.480    87904522.23707

  20659351.120   110474839.57406  20659354.080    85924879.55608

 21 07 19 00 57  0.0000000  0 19G01G03G06G07G08G14G17G19G21G22G30R03
                                R04R09R10R16R18R19R20
  21010757.240   110412255.02709  21010759.360    86035524.49349  21010758.220
  82450702.92209
  22182382.500   116569215.29108  22182385.240    90833163.05048  22182385.260
  87048455.45809
  24073998.420   126509719.35908  24074002.120    98579017.53348  24074002.600
  94471562.45108
  21989821.800   115557281.97209  21989821.920    90044634.56649

  25055957.980   131669897.80107  25055962.540   102599902.92645  25055962.100
  98324906.07307
  21322609.820   112051074.10509  21322609.460    87312526.98448  21322612.820
  83674514.93109
  22292773.720   117149316.22108  22292773.700    91285170.54049

  23552578.120   123769623.70908  23552576.420    96443856.24346

  23749079.940   124802222.80808  23749078.600    97248474.72445

  22566600.600   118588278.60208  22566598.560    92406438.02347

  21371324.180   112307050.32209  21371326.220    87511993.42349  21371326.540
  83865656.10609
  24689721.160   132166017.21808  24689723.340   102795792.99306

  24054694.220   128811787.31406  24054699.520   100186968.96705

  19381890.940   103498231.10009  19381892.260    80498617.54209

  22572122.460   120322128.36408

  20222680.640   108025930.59908  20222682.700    84020166.66107

  24298027.120   129704482.07107  24298032.140   100881249.46406

  21142167.220   113096305.51306  21142167.980    87963795.35307

  20657074.440   110462664.86806  20657077.500    85915410.35908

 21 07 19 00 57 30.0000000  0 19G01G03G06G07G08G14G17G19G21G22G30R03
                                R04R09R10R16R18R19R20
  21025438.340   110489405.13508  21025440.480    86095641.43649  21025439.420
  82508314.99809
  22174568.080   116528150.10008  22174570.800    90801164.22348  22174570.800
  87017789.90509
  24055921.740   126414725.16308  24055925.280    98504996.10648  24055925.700
  94400625.26308
  22006694.620   115645949.10009  22006694.780    90113725.78949

  25066473.480   131725155.04806  25066477.240   102642960.42346  25066477.000
  98366169.48007
  21310123.360   111985459.57008  21310123.540    87261398.78748  21310126.660
  83625517.09109
  22289652.600   117132913.42908  22289652.240    91272389.14148

  23543415.340   123721474.78808  23543414.020    96406337.65447

  23767193.640   124897410.66008  23767192.580    97322647.02146

  22568910.700   118600418.19408  22568908.720    92415897.45447

  21378120.180   112342763.12309  21378122.120    87539821.55349  21378122.480
  83892324.73209
  24685788.680   132144966.11208  24685791.220   102779419.91905

  24041949.920   128743542.01307  24041954.900   100133889.39305

  19375069.360   103461803.75809  19375070.480    80470285.15009

  22550428.260   120206485.98508

  20237941.440   108107451.21608  20237943.540    84083571.54407

  24315283.600   129796598.09607  24315288.320   100952895.32505

  21156429.020   113172596.66806  21156429.860    88023132.88907

  20654877.640   110450917.70306  20654880.780    85906273.66708

 21 07 19 00 58  0.0000000  0 19G01G03G06G07G08G14G17G19G21G22G30R03
                                R04R09R10R16R18R19R20
  21040184.560   110566897.53109  21040186.860    86156025.08649  21040185.720
  82566182.65509
  22166835.280   116487514.50608  22166838.160    90769500.13948  22166838.120
  86987445.17009
  24037889.240   126319964.57408  24037892.980    98431156.72548  24037893.180
  94329862.52708
  22023612.120   115734851.27309  22023612.280    90183000.16349

  25076978.800   131780359.64207  25076982.420   102685976.91245  25076982.040
  98407393.66006
  21297678.780   111920064.59409  21297679.240    87210441.68648  21297682.280
  83576683.18909
  22286536.940   117116539.89708  22286536.340    91259630.53949

  23534267.780   123673404.11808  23534266.500    96368880.02147

  23785308.400   124992603.76708  23785307.320    97396823.43346

  22571317.740   118613066.63108  22571315.580    92425753.37947

  21385009.120   112378964.49509  21385010.920    87568030.39349  21385011.280
  83919358.20009
  24681947.660   132124404.38407  24681949.840   102763427.46604

  24029229.760   128675425.89106  24029234.460   100080910.27105

  19368385.500   103426112.06509  19368386.540    80442524.93109

  22528781.460   120091095.89608

  20253311.860   108189556.91008  20253314.020    84147431.49607

  24332499.120   129888496.88808  24332504.260   101024372.05306

  21170705.500   113248968.42206  21170706.840    88082533.11807

  20652760.520   110439596.29706  20652763.560    85897468.12708

 21 07 19 00 58 30.0000000  0 19G01G03G06G07G08G14G17G19G21G22G30R03
                                R04R09R10R16R18R19R20
  21054994.940   110644726.93109  21054997.340    86216671.34949  21054996.100
  82624301.99509
  22159184.160   116447308.82908  22159187.340    90738171.05948  22159187.220
  86957421.47609
  24019901.280   126225437.22707  24019905.040    98357499.08748  24019905.080
  94259273.96108
  22040573.320   115823983.11208  22040573.560    90252453.49048

  25087473.420   131835510.51406  25087477.900   102728951.49945  25087477.220
  98448577.62906
  21285276.400   111854889.38008  21285276.760    87159655.79848  21285279.860
  83528013.39809
  22283426.140   117100192.46508  22283425.460    91246892.26848

  23525134.480   123625408.40508  23525132.740    96331480.77747

  23803423.300   125087797.93908  23803422.240    97471000.66546

  22573821.280   118626221.54008  22573818.780    92436003.94748

  21391990.020   112415650.29709  21391992.060    87596616.71449  21391992.300
  83946753.42809
  24678197.660   132104332.61903  24678200.300   102747816.15704

  24016534.060   128607440.96907  24016538.600   100028033.21205

  19361839.440   103391156.54409  19361840.460    80415337.29809

  22507182.400   119975959.99508

  20268790.980   108272242.92808  20268792.900    84211742.80207

  24349673.200   129980174.48108  24349678.600   101095676.64205

  21184996.100   113325415.38406  21184997.820    88141991.83807

  20650722.280   110428696.59606  20650725.080    85888990.58208

 21 07 19 00 59  0.0000000  0 19G01G03G06G07G08G14G17G19G21G22G30R03
                                R04R09R10R16R18R19R20
  21069869.080   110722891.37409  21069871.520    86277578.69449  21069870.400
  82682671.52309
  22151615.660   116407536.62608  22151618.760    90707179.74648  22151618.680
  86927721.47009
  24001958.120   126131145.88107  24001961.860    98284025.37147  24001962.140
  94188861.63408
  22057577.740   115913342.34908  22057578.060    90322084.02048

  25097958.500   131890609.03607  25097963.060   102771885.30145  25097962.400
  98489722.50506
  21272916.680   111789937.29909  21272916.900    87109043.79348  21272919.980
  83479510.22409
  22280320.320   117083871.14208  22280319.620    91234174.34349

  23516015.360   123577488.09308  23516013.600    96294140.32446

  23821538.100   125182992.48008  23821537.240    97545178.19346

  22576421.280   118639884.35609  22576418.780    92446650.31647

  21399062.980   112452819.53309  21399065.180    87625579.74948  21399065.340
  83974509.65109
  24674540.540   132084753.68405  24674542.860   102732588.08204

  24003863.560   128539592.17907  24003868.540    99975261.98705

  19355432.000   103356940.35209  19355433.000    80388724.69609

  22485631.800   119861083.49608

  20284378.440   108355507.32408  20284380.060    84276503.97207

  24366806.340   130071631.11007  24366810.760   101166809.71105

  21199300.860   113401935.91506  21199302.460    88201507.78207

  20648762.960   110418217.44006  20648765.360    85880840.13308

 21 07 19 00 59 30.0000000  0 19G01G03G06G07G08G14G17G19G21G22G30R03
                                R04R09R10R16R18R19R20
  21084806.240   110801388.19109  21084808.940    86338745.01149  21084808.000
  82741289.23809
  22144130.360   116368200.51008  22144133.200    90676528.22748  22144133.240
  86898347.11509
  23984060.060   126037092.58907  23984064.080    98210737.12347  23984064.680
  94118627.08308
  22074624.940   116002926.32408  22074625.360    90391889.65748

  25108433.980   131945656.74907  25108438.540   102814779.53145  25108437.600
  98530829.46006
  21260600.020   111725210.99809  21260599.960    87058607.70948  21260603.080
  83431175.64909
  22277219.420   117067575.21109  22277218.700    91221476.22049

  23506910.660   123529642.92908  23506908.860    96256858.42346

  23839652.560   125278184.76508  23839651.500    97619353.95846

  22579118.060   118654055.73109  22579115.540    92457692.92747

  21406227.640   112490470.40909  21406229.940    87654918.07449  21406230.080
  84002625.54909
  24670975.380   132065670.31006  24670978.040   102717745.35705

  23991219.500   128471883.63007  23991224.660    99922599.89705

  19349163.520   103323466.37309  19349164.260    80362689.36409

  22464130.780   119746470.75708

  20300073.560   108439347.09008  20300074.980    84341712.62907

  24383898.120   130162866.00107  24383902.260   101237770.21906

  21213619.020   113478527.30906  21213620.280    88261078.84307

  20646881.760   110408157.44106  20646883.920    85873015.69408

 21 07 19 01 00  0.0000000  0 19G01G03G06G07G08G14G17G19G21G22G30R03
                                R04R09R10R16R18R19R20
  21099806.100   110880213.69409  21099808.980    86400167.45349  21099808.060
  82800152.39309
  22136728.360   116329302.37508  22136731.120    90646218.01148  22136731.180
  86869299.83209
  23966207.800   125943278.47408  23966211.880    98137635.26148  23966212.560
  94048571.15708
  22091714.200   116092730.86509  22091714.680    90461867.15449

  25118899.480   132000652.95707  25118903.760   102857633.63245  25118902.800
  98571897.94106
  21248326.280   111660712.36909  21248326.320    87008349.04748  21248329.360
  83383011.08509
  22274123.180   117051303.14109  22274122.280    91208796.68449

  23497819.680   123481871.10708  23497818.380    96219633.69246

  23857766.200   125373372.73008  23857765.220    97693526.35846

  22581911.540   118668735.32609  22581909.040    92469131.58147

  21413483.660   112528600.24209  21413485.800    87684629.62649  21413485.880
  84031099.10809
  24667503.020   132047084.22207  24667506.020   102703289.49506

  23978601.940   128404319.04307  23978607.200    99870049.74805

  19343034.220   103290735.93809  19343034.920    80337232.34909

  22442679.580   119632124.97108

  20315875.660   108523758.87708  20315877.060    84407366.21606

  24400947.940   130253878.16408  24400952.980   101308619.23605

  21227949.760   113555185.89306  21227950.760    88320702.15906

  20645077.980   110398513.39906  20645080.500    85865514.79108

 21 07 19 01 00 30.0000000  0 19G01G03G06G07G08G14G17G19G21G22G30R03
                                R04R09R10R16R18R19R20
  21114868.200   110959364.97309  21114871.020    86461843.75549  21114870.020
  82859258.84609
  22129410.240   116290844.77508  22129412.960    90616251.07048  22129412.840
  86840581.49409
  23948401.520   125849705.36807  23948405.620    98064721.20147  23948405.960
  93978695.19108
  22108844.880   116182752.82808  22108845.380    90532014.08548

  25129355.520   132055598.95907  25129359.420   102900448.57544  25129358.480
  98612928.91906
  21236096.260   111596443.85608  21236096.520    86958269.69048  21236099.480
  83335018.37509
  22271031.200   117035054.09809  22271030.080    91196135.11149

  23488742.460   123434172.23007  23488741.620    96182465.77946

  23875878.560   125468554.27408  23875877.540    97767693.73545

  22584801.860   118683923.65309  22584799.440    92480966.63647

  21420830.180   112567207.13808  21420832.460    87714712.90948  21420832.380
  84059928.92309
  24664124.040   132028997.46607  24664127.340   102689222.00006

  23966012.260   128336902.80507  23966017.840    99817615.00306

  19337044.460   103258751.51909  19337045.460    80312355.55809

  22421279.240   119518050.48408

  20331784.400   108608739.99708  20331785.760    84473462.59107

  24417955.620   130344666.38707  24417958.040   101379230.35104

  21242292.700   113631909.28406  21242293.500    88380375.88107

  20643351.960   110389283.93406  20643354.600    85858336.32608

 21 07 19 01 01  0.0000000  0 19G01G03G06G07G08G14G17G19G21G22G30R03
                                R04R09R10R16R18R19R20
  21129991.740   111038839.57808  21129994.540    86523772.00048  21129993.460
  82918606.75209
  22122176.580   116252830.63909  22122179.180    90586629.67449  22122179.000
  86812194.33209
  23930641.600   125756375.51508  23930645.660    97991996.69248  23930645.900
  93909000.88908
  22126016.640   116272989.61709  22126016.860    90602328.41749

  25139802.160   132110495.97307  25139806.020   102943225.37744  25139805.240
  98653923.33506
  21223910.520   111532408.44208  21223910.960    86908371.97148  21223914.060
  83287199.72009
  22267943.420   117018827.56009  22267942.140    91183491.05249

  23479679.340   123386546.08808  23479678.700    96145354.54446

  23893989.520   125563728.00908  23893988.660    97841855.06646

  22587789.160   118699621.27409  22587786.520    92493198.54347

  21428267.040   112606289.45709  21428269.760    87745166.65249  21428269.400
  84089113.76609
  24660839.320   132011413.09607  24660842.480   102675545.23005

  23953451.100   128269639.24207  23953456.880    99765299.03106

  19331195.020   103227515.94309  19331196.140    80288061.21109

  22399930.960   119404251.86108

  20347799.300   108694287.82708  20347800.440    84539999.75907

  24434921.200   130435269.27504  24434927.480   101449644.96006

  21256647.120   113708694.93406  21256647.800    88440098.03007

  20641703.020   110380467.25006  20641705.700    85851478.92808

 21 07 19 01 01 30.0000000  0 19G01G03G06G07G08G14G17G19G21G22G30R03
                                R04R09R10R16R18R19R20
  21145176.500   111118635.87208  21145179.320    86585950.90548  21145178.100
  82978194.86109
  22115028.040   116215263.68108  22115030.540    90557356.71349  22115030.240
  86784141.08209
  23912928.440   125663292.02607  23912932.460    97919464.14447  23912932.480
  93839490.51708
  22143228.960   116363439.24609  22143228.780    90672808.60649

  25150239.720   132165345.66607  25150243.780   102985965.26545  25150242.840
  98694882.32906
  21211769.800   111468609.85208  21211770.300    86858658.78848  21211773.740
  83239557.91409
  22264859.880   117002624.03909  22264858.620    91170864.94248

  23470630.640   123338993.58208  23470629.800    96108300.67846

  23912098.920   125658893.22508  23912098.100    97916009.72746

  22590873.600   118715830.05309  22590870.900    92505828.75447

  21435794.500   112645846.49209  21435797.340    87775990.29749  21435796.760
  84118653.08309
  24657649.160   131994334.26806  24657652.040   102662261.68705

  23940919.660   128202534.00107  23940925.240    99713106.15905

  19325486.420   103197032.63409  19325487.700    80264351.96409

  22378635.320   119290734.11408

  20363919.780   108780400.98908  20363921.200    84606976.61707

  24451844.980   130525609.46008  24451851.180   101519934.38506

  21271012.640   113785541.50106  21271013.460    88499867.55107

  20640131.260   110372062.78605  20640134.080    85844942.11908

 21 07 19 01 02  0.0000000  0 19G01G03G06G07G08G14G17G19G21G22G30R03
                                R04R09R10R16R18R19R20
  21160421.420   111198747.74308  21160424.120    86648375.71448  21160422.840
  83038018.63809
  22107964.200   116178143.27708  22107966.760    90528431.72948  22107966.340
  86756421.30009
  23895261.860   125570453.35607  23895265.840    97847122.36047  23895265.980
  93770163.00708
  22160480.540   116454095.88609  22160480.400    90743450.07649

  25160667.800   132220145.77507  25160672.080   103028666.54444  25160671.560
  98735804.37606
  21199674.180   111405047.39208  21199674.600    86809129.60548  21199678.300
  83192092.45309
  22261779.880   116986439.43708  22261778.760    91158253.56749

  23461595.100   123291510.47408  23461594.040    96071300.88346

  23930205.640   125754044.59608  23930204.900    97990153.61445

  22594054.640   118732546.89809  22594052.020    92518854.85347

  21443411.660   112685872.92009  21443414.100    87807179.70949  21443413.700
  84148542.93609
  24654553.120   131977760.36206  24654556.160   102649370.80804

  23928417.540   128135587.84207  23928423.160    99661037.06605

  19319918.520   103167300.20609  19319919.880    80241226.73409

  22357392.480   119177498.68608

  20380145.100   108867073.10008  20380146.580    84674388.22807

  24468728.720

  21285388.300   113862442.91306  21285389.340    88559679.73107

  20638635.420   110364065.17605  20638638.400    85838721.78208

 21 07 19 01 02 30.0000000  0 19G01G03G06G07G08G14G17G19G21G22G30R03
                                R04R09R10R16R18R19R20
  21175725.720   111279172.03008  21175728.240    86711043.96348  21175727.100
  83098075.70609
  22100985.560   116141471.58208  22100988.460    90499856.38848  22100988.000
  86729036.60509
  23877642.240   125477861.19407  23877646.120    97774972.66747  23877646.360
  93701019.55508
  22177771.020   116544956.07709  22177770.480    90814250.17649

  25171086.460   132274896.48206  25171090.660   103071329.33445  25171090.480
  98776689.54806
  21187624.180   111341723.37908  21187624.400    86759786.21448  21187628.160
  83144805.04609
  22258703.500   116970272.77709  22258702.380    91145656.16449

  23452572.740   123244095.98708  23452571.240    96034354.55946

  23948309.420   125849180.37108  23948308.560    98064285.34946

  22597332.520   118749771.83009  22597329.940    92532276.88047

  21451117.640   112726366.50509  21451119.700    87838733.13249  21451119.480
  84178781.63209
  24651551.700   131961693.15605  24651554.600   102636874.16004

  23915946.420   128068804.87207  23915951.700    99609094.87105

  19314491.780   103138321.00709  19314492.880    80218687.34909

  22336203.440   119064549.38808

  20396474.440   108954301.46308  20396475.980    84742232.45607

  24485562.700   130705611.32015  24485570.080

  21299773.900   113939396.56806  21299775.020    88619532.52807

  20637215.460   110356472.37506  20637218.460    85832816.27308

 21 07 19 01 03  0.0000000  0 19G01G03G06G07G08G14G17G19G21G22G30R03
                                R04R09R10R16R18R19R20
  21191089.520   111359908.79708  21191091.860    86773955.71448  21191090.780
  83158366.12409
  22094093.600   116105254.02708  22094096.380    90471634.91348  22094096.080
  86701991.02609
  23860070.400   125385520.26807  23860074.080    97703018.73347  23860074.460
  93632063.71408
  22195100.000   116636019.52509  22195099.300    90885208.65249

  25181496.520   132329602.07306  25181500.860   103113956.95945  25181500.780
  98817541.03807
  21175620.620   111278643.35209  21175620.620    86710632.95748  21175624.200
  83097699.82509
  22255631.300   116954126.31509  22255629.740    91133074.49949

  23443563.780   123196752.19508  23443561.980    95997463.36947

  23966410.280   125944301.19508  23966409.560    98138405.43145

  22600707.740   118767508.35209  22600705.180    92546097.54347

  21458912.640   112767328.19009  21458914.460    87870651.32249  21458914.360
  84209369.87609
  24648646.020   131946137.97205  24648648.860   102624775.63805

  23903507.080   128002192.31607  23903511.920    99557285.22605

  19309206.980   103110100.35809  19309207.960    80196737.94509

  22315069.420   118951893.36008

  20412907.900   109042085.60308  20412909.400    84810508.99307

  24502359.680   130795267.91806  24502365.780   101729667.09515

  21314169.640   114016402.58306  21314170.520    88679426.06207

  20635871.740   110349285.28006  20635874.700    85827226.32208

 21 07 19 01 03 30.0000000  0 19G01G03G06G07G08G14G17G19G21G22G30R03
                                R04R09R10R16R18R19R20
  21206511.880   111440953.78308  21206514.240    86837107.63448  21206513.140
  83218886.70909
  22087288.380   116069491.68209  22087291.020    90443768.15949  22087290.760
  86675285.37909
  23842546.260   125293430.95507  23842549.920    97631260.87847  23842550.260
  93563295.78008
  22212466.440   116727281.50309  22212465.780    90956321.85549

  25191898.020   132384261.92506  25191902.460   103156549.00646  25191902.240
  98858358.35807
  21163663.860   111215808.35209  21163663.600    86661670.60848  21163666.940
  83050777.58109
  22252562.440   116937997.51609  22252560.380    91120506.59749

  23434567.700   123149477.29708  23434565.920    95960625.87446

  23984507.700   126039403.87108  23984506.840    98212511.39046

  22604179.820   118785754.73409  22604177.160    92560315.49047

  21466795.880   112808754.41009  21466797.680    87902931.48149  21466797.480
  84240305.03709
  24645836.060   131931095.52806  24645838.840   102613076.03803

  23891100.200   127935752.85607  23891104.620    99505610.23405

  19304064.260   103082638.52509  19304065.180    80175378.73709

  22293990.960   118839533.20308

  20429444.580   109130421.34708  20429446.120    84879214.52407

  24519114.280   130884685.36207  24519114.780   101799217.49403

  21328574.600   114093457.31206  21328574.980    88739357.49206

  20634603.080   110342500.53806  20634606.040    85821949.30908

 21 07 19 01 04  0.0000000  0 19G01G03G06G07G08G14G17G19G21G22G30R03
                                R04R09R10R16R18R19R20
  21221992.360   111522304.13608  21221994.740    86900497.50348  21221993.720
  83279635.32709
  22080570.300   116034187.00308  22080572.660    90416258.00748  22080572.580
  86648921.49909
  23825070.460   125201595.11907  23825074.020    97559700.52248  23825074.380
  93494717.10108
  22229870.160   116818739.12108  22229869.620    91027587.47648

  25202290.940   132438876.64707  25202295.500   103199105.84945  25202295.020
  98899141.96706
  21151753.960   111153221.01609  21151753.740    86612901.26448  21151757.020
  83004040.28909
  22249496.460   116921885.66709  22249494.440    91107951.92049

  23425584.520   123102270.91608  23425582.780    95923841.72646

  24002601.200   126134486.70408  24002600.620    98286601.85045

  22607749.000   118804511.56109  22607746.300    92574931.19147

  21474767.140   112850643.18909  21474768.940    87935572.06949  21474768.440
  84271585.59409
  24643122.140   131916568.04407  24643125.180   102601776.86904

  23878726.160   127869490.71008  23878730.660    99454073.13605

  19299064.140   103055937.81409  19299065.020    80154611.50109

  22272968.660   118727473.31708

  20446083.900   109219305.87208  20446085.480    84948346.89507

  24535823.340   130973884.53608  24535827.780

  21342987.800   114170557.88406  21342988.320    88799324.57907

  20633409.320   110336116.26106  20633412.020    85816983.75808

 21 07 19 01 04 30.0000000  0 19G01G03G06G07G08G14G17G19G21G22G30R03
                                R04R09R10R16R18R19R20
  21237530.420   111603957.65508  21237532.940    86964123.60648  21237532.120
  83340610.34609
  22073939.740   115999343.19908  22073942.100    90389106.98948  22073942.000
  86622901.77109
  23807643.600   125110015.30907  23807646.900    97488339.65747  23807647.140
  93426329.60508
  22247310.480   116910390.19009  22247310.220    91099003.83449

  25212675.160   132493447.41106  25212679.800   103241628.40545  25212679.980
  98939892.75006
  21139891.600   111090884.69008  21139891.540    86564327.49348  21139894.880
  82957490.43409
  22246433.520   116905790.94109  22246431.680    91095410.58349

  23416614.320   123055132.96208  23416612.540    95887110.87947

  24020690.760   126229548.67508  24020690.520    98360676.08046

  22611415.760   118823779.72909  22611413.000    92589945.33447

  21482826.120   112892993.17509  21482827.900    87968572.04449  21482827.300
  84303210.57309
  24640505.120   131902558.50606  24640508.080   102590880.62404

  23866386.100   127803411.09707  23866390.840    99402678.02205

  19294207.140   103030001.06709  19294207.940    80134438.46709

  22252003.640   118615718.93608

  20462825.340   109308736.84908  20462827.020    85017904.28806

  24552489.760   131062870.19708  24552496.160   101937796.00416

  21357409.000   114247702.41706  21357410.000    88859325.85407

  20632290.000   110330130.95206  20632292.620    85812328.52408

 21 07 19 01 05  0.0000000  0 19G01G03G06G07G08G14G17G19G21G22G30R03
                                R04R09R10R16R18R19R20
  21253125.100   111685907.58909  21253127.580    87027980.67749  21253126.700
  83401806.68609
  22067396.420   115964958.68209  22067399.040    90362313.86549  22067399.000
  86597225.02809
  23790264.680   125018689.29307  23790268.240    97417176.56847  23790268.400
  93358131.65308
  22264786.600   117002227.60208  22264786.440    91170565.39048

  25223050.860   132547971.98507  25223055.160   103284115.02744  25223055.540
  98980609.06007
  21128076.560   111028797.92508  21128076.960    86515948.19248  21128080.200
  82911126.93109
  22243372.860   116889708.47009  22243371.380    91082878.79449

  23407656.280   123008058.83008  23407654.360    95850429.76646

  24038775.140   126324584.03608  24038775.160    98434729.55746

  22615179.180   118843555.70209  22615176.500    92605355.16747

  21490971.580   112935798.27909  21490973.300    88001926.65249  21490972.900
  84335175.39409
  24637984.520   131889065.00707  24637986.780   102580385.63005

  23854080.220   127737514.21207  23854085.040    99351425.02606

  19289492.780   103004826.23109  19289493.520    80114858.02209

  22231095.960   118504270.02808

  20479667.780   109398707.26508  20479669.640    85087881.23107

  24569111.840   131151606.79306  24569119.900

  21371837.220   114324884.44806  21371838.540    88919356.29107

  20631243.740   110324538.37505  20631246.720    85807978.74408

 21 07 19 01 05 30.0000000  0 19G01G03G06G07G08G14G17G19G21G22G30R03
                                R04R09R10R16R18R19R20
  21268776.700   111768156.29408  21268779.060    87092070.56048  21268778.020
  83463226.16309
  22060942.020   115931041.05708  22060944.860    90335884.55948  22060944.700
  86571896.95209
  23772935.200   124927624.06307  23772939.140    97346216.67647  23772939.400
  93290128.43908
  22282298.600   117094253.61809  22282298.540    91242273.91249

  25233419.080   132602455.79307  25233423.400   103326569.84445  25233423.140
  99021294.94706
  21116310.680   110966968.52508  21116311.120    86467769.43548  21116314.320
  82864955.62909
  22240315.520   116873642.87808  22240314.340    91070360.15048

  23398711.240   122961053.33108  23398709.500    95813802.11947

  24056855.320   126419595.89208  24056855.400    98508764.72646

  22619039.980   118863844.43309  22619037.360    92621164.56347

  21499204.460   112979061.59109  21499205.940    88035638.32249  21499205.700
  84367482.41809
  24635561.560   131876094.53807  24635563.500   102570297.48405

  23841810.160   127671809.20108  23841814.980    99300321.30806

  19284922.400   102980420.58709  19284923.160    80095875.84309

  22210247.400   118393136.15908

  20496611.720   109489219.06708  20496613.720    85158279.25507

  24585692.640   131240114.22706  24585697.720

  21386273.120   114402106.79306  21386274.400    88979418.07507

  20630272.100   110319342.20206  20630274.860    85803937.29108

 21 07 19 01 06  0.0000000  0 19G01G03G06G07G08G14G17G19G21G22G30R03
                                R04R09R10R16R18R19R20
  21284483.540   111850695.86108  21284485.900    87156387.08248  21284484.740
  83524862.83209
  22054575.980   115897587.81608  22054579.040    90309817.09548  22054578.880
  86546915.62309
  23755654.960   124836816.42308  23755659.180    97275457.52648  23755659.380
  93222317.55208
  22299844.980   117186459.86509  22299844.820    91314122.84849

  25243778.760   132656894.67107  25243783.220   103368989.70245  25243782.140
  99061947.25506
  21104593.300   110905394.00808  21104593.840    86419789.29848  21104596.900
  82818974.65809
  22237260.300   116857588.31608  22237259.360    91057850.10049

  23389778.240   122914110.81908  23389776.440    95777223.59246

  24074929.900   126514577.56608  24074930.020    98582776.39746

  22622997.180   118884641.13008  22622994.760    92637369.76947

  21507523.160   113022776.01609  21507524.440    88069701.49049  21507524.280
  84400126.27209
  24633236.060   131863644.37008  24633237.960   102560614.04706

  23829575.860   127606295.36908  23829580.520    99249366.31105

  19280495.340   102956780.83309  19280496.160    80077489.35109

  22189457.780   118282316.42808

  20513655.840   109580264.99408  20513657.720    85229092.71407

  24602229.320   131328387.56908  24602235.400   102144308.53015

  21400715.020   114479361.60706  21400716.320    89039505.11607

  20629373.300   110314535.16406  20629375.940    85800198.49308

 21 07 19 01 06 30.0000000  0 19G01G03G06G07G08G14G17G19G21G22G30R03
                                R04R09R10R16R18R19R20
  21300245.320   111933524.51108  21300247.620    87220928.86648  21300246.540
  83586715.36209
  22048298.860   115864602.26308  22048302.080    90284114.09948  22048301.840
  86522283.58109
  23738424.580   124746269.16608  23738428.740    97204901.25148  23738429.000
  93154701.13908
  22317425.320   117278844.81809  22317425.160    91386111.06249

  25254130.120   132711290.75506  25254134.800   103411376.19745  25254133.720
  99102567.63706
  21092925.300   110844078.05208  21092925.860    86372010.62948  21092928.760
  82773186.76909
  22234207.280   116841545.06809  22234206.700    91045348.86649

  23380857.420   122867231.56208  23380855.440    95740694.33946

  24092998.580   126609528.45008  24092998.700    98656764.04446

  22627051.340   118905947.33508  22627049.220    92653971.99748

  21515927.340   113066940.37709  21515928.820    88104115.26549  21515928.640
  84433106.13009
  24631008.200   131851717.52107  24631010.100   102551337.66106

  23817378.120   127540978.30808  23817382.800    99198564.27906

  19276212.300   102933910.05809  19276213.240    80059700.94909

  22168728.120   118171815.92308

  20530799.380   109671842.40608  20530801.240    85300319.55507

  24618722.420   131416426.09207  24618728.220   102212782.91505

  21415162.780   114556647.67506  21415164.100    89099616.47707

  20628547.140   110310116.28306  20628549.620    85796761.58208

 21 07 19 01 07  0.0000000  0 19G01G03G06G07G08G14G17G19G21G22G30R03
                                R04R09R10R16R18R19R20
  21316062.040   112016641.88608  21316064.320    87285695.63748  21316063.260
  83648783.52309
  22042111.920   115832089.29809  22042114.880    90258779.33649  22042114.680
  86498004.43509
  23721244.600   124655986.57208  23721248.460    97134551.18448  23721248.700
  93087282.34208
  22335039.560   117371407.44409  22335039.340    91458237.70349

  25264473.740   132765647.49906  25264478.880   103453732.03844  25264477.660
  99143158.64906
  21081307.600   110783025.75409  21081308.120    86324437.41148  21081310.940
  82727595.77509
  22231156.760   116825514.84509  22231156.300    91032857.77349

  23371948.960   122820417.43608  23371947.020    95704215.84047

  24111061.680   126704449.45108  24111061.720    98730728.40846

  22631203.040   118927765.44908  22631201.180    92670973.10647

  21524416.860   113111555.07409  21524418.800    88138879.93749  21524418.660
  84466422.28809
  24628878.660   131840318.69508  24628880.820   102542471.89706

  23805218.440   127475864.61408  23805223.080    99147920.47705

  19272074.160   102911812.59709  19272075.040    80042514.03109

  22148059.940   118061641.84808

  20548042.300   109763950.37808  20548044.220    85371959.04107

  24635171.980   131504220.37609  24635177.960   102281084.20106

  21429616.180   114633964.84406  21429617.740    89159752.02806

  20627793.560   110306086.00406  20627796.060    85793626.94108

 21 07 19 01 07 30.0000000  0 19G01G03G06G07G08G14G17G19G21G22G30R03
                                R04R09R10R16R18R19R20
  21331932.880   112100043.21608  21331935.060    87350683.67349  21331934.060
  83711063.71609
  22036015.120   115800049.29709  22036017.760    90233813.09949  22036017.600
  86474078.47009
  23704114.780   124565968.33908  23704118.420    97064407.11348  23704118.600
  93020060.95308
  22352686.700   117464143.21509  22352686.440    91530499.28449

  25274809.640   132819963.54506  25274815.100   103496056.17345  25274813.720
  99183719.25906
  21069740.220   110722237.70809  21069740.640    86277070.09548  21069743.480
  82682202.08909
  22228108.240   116809494.99109  22228107.780    91020374.77649

  23363052.480   122773666.04708  23363050.400    95667786.22646

  24129118.380   126799336.42408  24129118.140    98804666.24745

  22635452.020   118950094.00008  22635450.300    92688371.96547

  21532991.360   113156615.98409  21532993.660    88173992.31649  21532993.480
  84500071.64109
  24626847.880   131829447.57607  24626850.280   102534016.58406

  23793097.280   127410956.46008  23793101.520    99097436.47505

  19268080.780   102890488.49309  19268081.740    80025928.61309

  22127453.500   117951796.39808

  20565383.760   109856584.42308  20565385.500    85444007.70507

  24651577.420   131591792.22907  24651583.040   102349189.68205

  21444074.700   114711309.31106  21444076.400    89219908.80407

  20627111.600   110302440.32405  20627114.340    85790791.41108

 21 07 19 01 08  0.0000000  0 19G01G03G06G07G08G14G17G19G21G22G30R03
                                R04R09R10R16R18R19R20
  21347856.860   112183724.75608  21347859.160    87415890.04548  21347858.160
  83773553.15009
  22030008.320   115768483.65008  22030010.880    90209216.51748  22030010.740
  86450506.74809
  23687035.320   124476215.40308  23687038.940    96994469.77648  23687038.560
  92953037.66008
  22370365.800   117557047.58608  22370365.740    91602892.22748

  25285137.960   132874239.17306  25285143.140   103538348.82445  25285142.140
  99224249.67706
  21058223.200   110661715.66508  21058223.820    86229910.05748  21058226.600
  82637007.05809
  22225061.300   116793484.04108  22225061.020    91007898.70748

  23354167.600   122726976.05508  23354165.540    95631404.46347

  24147167.880   126894187.00008  24147167.880    98878575.73446

  22639797.900   118972931.53308  22639796.160    92706167.43547

  21541650.140   113202120.00108  21541652.720    88209449.98148  21541652.700
  84534051.89209
  24624915.660   131819105.49307  24624918.260   102525972.72904

  23781015.040   127346257.30408  23781019.000    99047115.07805

  19264232.240   102869938.50309  19264233.440    80009945.28709

  22106909.180   117842282.82808

  20582822.920   109949740.43308  20582824.480    85516462.33806

  24667938.700   131679129.27107  24667944.340   102417134.42905

  21458537.500   114788676.79906  21458539.280    89280083.51306

  20626501.000   110299175.94905  20626503.960    85788252.48008

 21 07 19 01 08 30.0000000  0 19G01G03G06G07G08G14G17G19G21G22G30R03
                                R04R09R10R16R18R19R20
  21363833.680   112267684.90208  21363836.300    87481313.50848  21363835.220
  83836250.63409
  22024092.260   115737396.06608  22024095.120    90184992.43448  22024094.820
  86427291.99909
  23670007.140   124386730.84808  23670010.740    96924741.56648  23670010.040
  92886214.78208
  22388076.300   117650119.10708  22388076.760    91675415.41848

  25295458.820   132928476.36006  25295464.020   103580611.49244  25295463.400
  99264751.41606
  21046757.660   110601463.52508  21046758.160    86182960.32348  21046761.020
  82592013.56709
  22222016.260   116777482.63408  22222015.980    90995430.06448

  23345294.420   122680347.99208  23345292.360    95595070.97246

  24165210.600   126989000.54108  24165210.200    98952456.36246

  22644240.860   118996279.53708  22644239.260    92724360.67747

  21550393.280   113248066.22409  21550395.900    88245252.20649  21550395.980
  84568362.35909
  24623083.020   131809295.85106  24623085.580   102518343.03904

  23768972.720   127281772.74508  23768976.800    98996960.56305

  19260529.280   102850165.92109  19260530.560    79994566.60609

  22086428.020   117733106.35808

  20600359.620   110043416.95608  20600361.060    85589321.82307

  24684256.000   131766231.89206  24684259.980   102484870.05304

  21473004.400   114866066.63006  21473006.500    89340275.57907

  20625961.540   110296292.69605  20625964.900    85786009.95308

 21 07 19 01 09  0.0000000  0 18G01G03G06G07G08G14G17G19G21G22G30R03
                                R04R09R10R16R19R20
  21379862.760   112351919.66008  21379865.760    87546950.94948  21379864.520
  83899153.18209
  22018267.340   115706787.43908  22018270.560    90161141.57448  22018270.160
  86404434.93609
  23653030.120   124297515.03608  23653033.460    96855222.77048  23653032.840
  92819592.60508
  22405818.060   117743353.53108  22405818.700    91748065.54348

  25305772.320   132982674.30206  25305777.580   103622843.56245  25305776.860
  99305223.79706
  21035343.720   110541482.55808  21035344.180    86136221.91348  21035347.140
  82547222.57709
  22218972.760   116761488.76208  22218972.420    90982967.30548

  23336432.500   122633780.18208  23336430.780    95558784.41747

  24183245.600   127083774.46508  24183244.880    99026306.10946

  22648780.600   119020136.76508  22648779.140    92742950.72247

  21559220.080   113294451.18109  21559222.700    88281396.31149  21559222.560
  84603000.45609
  24621349.520   131800019.15106  24621352.580   102511127.89005

  23756971.140   127217505.65708  23756975.580    98946975.11506

  19256972.060   102831170.90909  19256973.440    79979792.68909

  22066010.820   117624270.63808

  20617992.700   110137608.98308  20617994.100    85662582.25107

  21487475.160   114943475.23506  21487477.420    89400482.24507

  20625492.680   110293786.88105  20625496.240    85784060.99208

 21 07 19 01 09 30.0000000  0 18G01G03G06G07G08G14G17G19G21G22G30R03
                                R04R09R10R16R19R20
  21395943.620   112436425.77708  21395946.820    87612799.83748  21395945.600
  83962258.36409
  22012534.260   115676659.59009  22012537.500    90137665.35549  22012537.160
  86381936.90409
  23636104.340   124208569.21508  23636107.500    96785914.33848  23636107.060
  92753172.04208
  22423590.360   117836747.28308  22423591.040    91820839.82349

  25316078.620   133036833.97706  25316083.960   103665045.85345  25316083.340
  99345667.66506
  21023981.780   110481774.95508  21023982.060    86089696.50448  21023985.160
  82502635.73709
  22215930.480   116745501.31309  22215930.140    90970509.55249

  23327581.820   122587271.75708  23327580.540    95522544.12946

  24201272.600   127178506.34008  24201271.660    99100123.10145

  22653417.340   119044502.97208  22653415.740    92761937.34647

  21568130.020   113341272.16809  21568132.540    88317880.16849  21568132.300
  84637964.15609
  24619716.340   131791276.86505  24619719.720   102504328.32204

  23745010.920   127153459.76208  23745015.380    98897161.75606

  19253560.720   102812954.77809  19253562.280    79965624.57709

  22045657.940   117515778.94008

  20635721.540   110232313.19008  20635722.980    85736241.03707

  21501949.120   115020899.74706  21501951.420    89460701.28407

  20625094.080   110291655.66605  20625097.620    85782403.37808

 21 07 19 01 10  0.0000000  0 18G01G03G06G07G08G14G17G19G21G22G30R03
                                R04R09R10R16R19R20
  21412076.140   112521202.08808  21412079.220    87678859.27348  21412078.100
  84025565.33609
  22006893.600   115647016.62108  22006896.520    90114566.94048  22006896.500
  86359800.92609
  23619230.720   124119896.93408  23619233.560    96716819.05448  23619233.500
  92686955.74808
  22441392.820   117930299.33108  22441393.420    91893737.45248

  25326378.260   133090958.28106  25326383.320   103707220.54744  25326382.980
  99386085.04707
  21012672.520   110422345.12108  21012672.840    86043387.53848  21012676.160
  82458256.31709
  22212889.760   116729521.34109  22212889.400    90958057.62449

  23318743.000   122540823.65208  23318741.760    95486350.86647

  24219291.520   127273196.26208  24219290.460    99173907.39345

  22658151.420   119069379.86809  22658149.580    92781321.91847

  21577122.860   113388528.73109  21577125.320    88354703.44149  21577124.860
  84673253.13409
  24618183.640   131783072.80406  24618187.440   102497947.46704

  23733093.240   127089641.19408  23733097.600    98847525.23706

  19250295.980   102795520.73609  19250297.460    79952064.77109

  22025370.820   117407637.77109

  20653545.780   110327527.97008  20653547.500    85810296.92507

  21516426.280   115098339.77106  21516428.220    89520932.38107

  20624765.560   110289898.94005  20624769.140    85781037.06508

 21 07 19 01 10 30.0000000  0 18G01G03G06G07G08G14G17G19G21G22G30R03
                                R04R09R10R16R19R20
  21428258.880   112606242.17008  21428261.900    87745124.24848  21428260.720
  84089069.25009
  22001344.660   115617857.13109  22001347.660    90091845.27349  22001347.780
  86338026.01809
  23602408.740   124031496.25708  23602411.120    96647935.38748  23602411.460
  92620942.24108
  22459224.240   118024002.90209  22459224.620    91966753.13749

  25336670.260   133145043.81006  25336675.600   103749365.06445  25336675.500
  99426473.52507
  21001415.840   110363191.99808  21001416.140    85997294.20248  21001419.720
  82414083.53309
  22209849.860   116713544.81909  22209849.300    90945608.36649

  23309915.060   122494431.61808  23309913.620    95450201.26847

  24237301.540   127367839.09608  24237300.360    99247655.00245

  22662981.960   119094763.66008  22662980.040    92801101.47247

  21586197.260   113436215.05409  21586199.660    88391861.59349  21586199.200
  84708863.01709
  24616751.140   131775405.03306  24616754.880   102491983.63004

  23721217.800   127026050.59708  23721222.640    98798066.01306

  19247177.440   102778866.90809  19247178.760    79939111.78909

  22005149.600   117299847.59108

  20671464.420   110423246.69508  20671466.280    85884744.78907

  21530904.880   115175789.13806  21530906.680    89581170.74607

  20624506.240   110288510.98005  20624509.500    85779957.52908

 21 07 19 01 11  0.0000000  0 19G01G03G06G07G08G14G17G19G21G22G30R03
                                R04R05R09R10R16R19R20
  21444491.560   112691544.96108  21444494.640    87811593.92348  21444493.260
  84152769.35909
  21995888.500   115589185.07108  21995891.460    90069503.41748  21995891.600
  86316615.06409
  23585638.740   123943370.59508  23585641.500    96579266.05448  23585641.700
  92555134.10908
  22477084.140   118117856.44008  22477084.400    92039885.67448

  25346955.620   133199093.41806  25346961.080   103791481.55845  25346961.060
  99466835.14306
  20990212.760   110304319.85108  20990212.980    85951419.79848  20990216.660
  82370120.56009
  22206810.780   116697572.59909  22206809.960    90933162.47749

  23301098.120   122448096.99608  23301096.500    95414096.41047

  24255302.580   127462434.92408  24255301.360    99321365.97845

  22667909.300   119120656.09809  22667907.240    92821277.38147

  21595353.420   113484330.41909  21595355.660    88429354.04849  21595355.200
  84744793.30309
  24615419.500   131768277.10106  24615423.220   102486439.70005

  23709386.160   126962693.80508  23709391.140    98748788.64606

  24360877.520   130222842.13204  24360883.480

  19244205.520   102762996.58309  19244206.740    79926768.19909

  21984995.100   117192414.08908

  20689476.980   110519467.75108  20689479.100    85959583.34007

  21545384.960   115253247.27006  21545386.520    89641415.92207

  20624315.400   110287491.41205  20624318.780    85779164.53908

 21 07 19 01 11 30.0000000  0 19G01G03G06G07G08G14G17G19G21G22G30R03
                                R04R05R09R10R16R19R20
  21460774.020   112777109.50108  21460777.080    87878267.55548  21460775.600
  84216664.90709
  21990525.840   115561004.32408  21990528.920    90047544.40548  21990528.760
  86295571.01709
  23568921.960   123855523.34708  23568924.560    96510813.64948  23568925.040
  92489533.87908
  22494972.540   118211858.86908  22494972.500    92113134.25948

  25357234.800   133253110.25906  25357240.220   103833572.49945  25357239.880
  99507172.27706
  20979064.160   110245733.21108  20979064.080    85905767.86848  20979067.900
  82326370.79009
  22203772.580   116681605.86209  22203771.680    90920720.86649

  23292292.060   122401820.90108  23292290.320    95378037.16146

  24273294.720   127556983.67708  24273293.480    99395040.29845

  22672933.780   119147059.00909  22672931.600    92841851.06447

  21604591.340   113532874.46609  21604593.200    88467180.56649  21604592.900
  84781043.69809
  24614189.640   131761692.50507  24614192.740   102481318.36605

  23697599.520   126899577.03808  23697604.280    98699697.97306

  24345604.300   130141191.29305  24345608.840   101220950.59313

  19241380.820   102747912.99209  19241382.180    79915036.51109

  21964908.520   117085343.71108

  20707583.500   110616189.83008  20707585.760    86034811.57407

  21559866.360   115330713.53806  21559868.000    89701667.44307

  20624193.220   110286839.73405  20624196.940    85778657.67008

 21 07 19 01 12  0.0000000  0 19G01G03G06G07G08G14G17G19G21G22G30R03
                                R04R05R09R10R16R19R20
  21477105.620   112862931.15409  21477108.440    87945141.54149  21477106.840
  84280752.48009
  21985257.000   115533315.41309  21985260.080    90025968.64949  21985259.480
  86274894.24909
  23552257.920   123767954.50808  23552260.920    96442578.17848  23552261.140
  92424141.52108
  22512888.080   118306005.52508  22512888.040    92186495.19548

  25367507.500   133307092.96606  25367512.840   103875636.89646  25367512.240
  99547483.93606
  20967970.080   110187432.86708  20967969.800    85860339.02948  20967973.620
  82282834.81309
  22200734.940   116665642.55709  22200733.940    90908281.94249

  23283496.600   122355601.07208  23283494.900    95342021.73247

  24291277.220   127651482.13208  24291275.920    99468675.40246

  22678054.860   119173970.44808  22678052.700    92862821.01047

  21613910.000   113581843.09409  21613911.600    88505337.92349  21613911.240
  84817611.16409
  24613061.200   131755651.24807  24613063.840   102476619.64805

  23685858.200   126836702.74908  23685862.600    98650795.88406

  24330287.720   130059314.17606  24330292.480   101157268.38703

  19238703.440   102733615.99109  19238704.720    79903916.62109

  21944890.880   116978639.17708

  20725782.940   110713407.69108  20725785.220    86110425.42106

  21574348.420   115408184.06106  21574350.280    89761922.27806

  20624139.280   110286552.14005  20624143.200    85778433.97208

 21 07 19 01 12 30.0000000  0 19G01G03G06G07G08G14G17G19G21G22G30R03
                                R04R05R09R10R16R19R20
  21493485.380   112949006.15408  21493488.080    88012212.95048  21493486.340
  84345029.23409
  21980081.980   115506119.47709  21980084.960    90004777.02349  21980084.260
  86254585.60109
  23535646.920   123680664.67208  23535650.360    96374560.12448  23535650.560
  92358957.58008
  22530830.480   118400292.22308  22530830.340    92259965.29248

  25377773.700   133361041.72706  25377779.300   103917674.77345  25377778.480
  99587770.24106
  20956930.800   110129420.42108  20956930.400    85815134.52748  20956934.180
  82239513.82709
  22197697.560   116649680.61809  22197696.380    90895844.07348

  23274711.800   122309436.00308  23274709.980    95306048.97246

  24309249.680   127745927.58108  24309248.440    99542269.18346

  22683272.320   119201389.21308  22683270.240    92884186.26547

  21623308.880   113631232.95709  21623310.300    88543823.51749  21623309.920
  84854493.18309
  24612034.020   131750153.98206  24612036.680   102472344.01604

  23674162.720   126774074.08908  23674167.280    98602084.81006

  24314928.960   129977213.15507  24314933.560   101093412.03204

  19236173.500   102720105.70009  19236174.680    79893408.62109

  21924942.660   116872303.47808

  20744074.580   110811117.05908  20744076.660    86186421.55206

  21588830.620   115485655.28606  21588832.660    89822177.65806

  20624153.200   110286625.25605  20624156.960    85778490.81408

 21 07 19 01 13  0.0000000  0 19G01G03G06G07G08G14G17G19G21G22G30R03
                                R04R05R09R10R16R19R20
  21509912.940   113035333.06508  21509915.500    88079480.64648  21509913.860
  84409494.11209
  21975001.460   115479419.94509  21975004.200    89983972.19349  21975003.680
  86234647.64309
  23519089.740   123593656.94408  23519093.260    96306761.87848  23519093.700
  92293984.26008
  22548799.200   118494717.85108  22548798.820    92333543.61748

  25388034.020   133414958.74906  25388039.400   103959687.93444  25388038.540
  99628032.82206
  20945946.800   110071699.78108  20945946.640    85770157.42048  20945950.340
  82196410.78509
  22194660.260   116633720.87308  22194659.320    90883407.91848

  23265937.820   122263326.43308  23265935.280    95270119.44446

  24327211.840   127840319.52707  24327210.620    99615821.30446

  22688586.600   119229316.55008  22688584.520    92905947.81047

  21632787.620   113681043.21309  21632788.920    88582636.67249  21632788.500
  84891689.11809
  24611109.320   131745203.97706  24611112.160   102468494.00604

  23662514.180   126711696.59308  23662518.580    98553569.08806

  24299529.240   129894892.96207  24299533.680   101029385.27004

  19233791.340   102707385.07709  19233792.480    79883514.79909

  21905064.760   116766342.09608

  20762457.820   110909316.47408  20762459.480    86262798.83806

  21603313.020   115563126.46206  21603315.000    89882432.99707

  20624234.020   110287058.86205  20624238.040    85778828.08608

 21 07 19 01 13 30.0000000  0 19G01G03G06G07G08G14G17G19G21G22G30R03
                                R04R05R09R10R16R19R20
  21526387.400   113121907.46008  21526389.940    88146941.18349  21526388.480
  84474143.78909
  21970015.460   115453217.37109  21970017.920    89963554.60548  21970017.640
  86215080.80209
  23502586.360   123506931.23908  23502590.000    96239183.41348  23502590.260
  92229221.57508
  22566793.420   118589277.15108  22566792.800    92407226.11948

  25398288.360   133468843.16806  25398292.940   104001675.68544  25398292.280
  99668271.12806
  20935018.540   110014272.02808  20935018.600    85725408.52848  20935022.280
  82153526.43009
  22191622.740   116617761.11708  22191622.100    90870971.75149

  23257173.620   122217270.40608  23257170.920    95234231.63546

  24345163.260   127934654.99708  24345162.160    99689329.40445

  22693997.340   119257750.83209  22693995.420    92928104.39147

  21642345.420   113731269.79909  21642346.780    88621774.25149  21642346.460
  84929195.96309
  24610287.200   131740801.38606  24610289.840   102465069.74304

  23650913.180   126649573.00708  23650917.280    98505250.84506

  24284088.820   129812355.50708  24284093.520   100965189.48605

  19231556.740   102695453.78909  19231558.180    79874234.88709

  21885257.580   116660757.72408

  20780931.940   111008001.19708  20780933.380    86339553.57806

  21617794.660   115640593.66106  21617796.680    89942685.23107

  20624381.740   110287848.43905  20624385.820    85779442.20208

 21 07 19 01 14  0.0000000  0 19G01G03G06G07G08G14G17G19G21G22G30R03
                                R04R05R09R10R16R19R20
  21542908.440   113208726.84408  21542911.100    88214592.62248  21542909.660
  84538976.40309
  21965124.300   115427514.11509  21965126.680    89943526.10048  21965126.540
  86195886.81009
  23486136.940   123420489.44508  23486140.580    96171826.18548  23486140.680
  92164670.88108
  22584812.180   118683967.66408  22584811.920    92481010.84448

  25408536.340   133522696.37406  25408541.380   104043639.16944  25408540.360
  99708486.09506
  20924146.620   109957139.96809  20924146.860    85680890.05248  20924150.460
  82110862.88709
  22188585.380   116601801.44609  22188585.000    90858535.67049

  23248419.580   122171267.67908  23248416.660    95198385.38147

  24363103.680   128028932.76108  24363102.580    99762792.52145

  22699504.740   119286692.13109  22699502.800    92950656.02647

  21651981.900   113781910.61509  21651983.480    88661234.60649  21651983.220
  84967012.12109
  24609567.620   131736947.69907  24609570.280   102462072.42305

  23639360.280   126587707.44408  23639364.600    98457133.26806

  24268608.340   129729604.28408  24268613.260   100900827.42805

  19229470.360   102684313.31709  19229471.880    79865570.07009

  21865521.800   116555554.85508

  20799496.140   111107167.54408  20799497.660    86416682.89906

  21632275.460   115718055.06406  21632277.340    90002932.95407

  20624595.780   110288992.29605  20624599.740    85780331.88308

 21 07 19 01 14 30.0000000  0 19G01G03G06G07G08G14G17G19G21G22G30R03
                                R04R05R09R10R16R19R20
  21559476.000   113295790.54308  21559478.840    88282434.43548  21559477.360
  84603991.47309
  21960328.900   115402314.34709  21960331.220    89923889.91948  21960331.140
  86177068.80709
  23469742.420   123334335.39808  23469745.940    96104693.16348  23469745.940
  92100335.07408
  22602855.640   118778788.54908  22602855.780    92554897.15648

  25418778.520   133576521.15706  25418783.800   104085580.46845  25418783.120
  99748679.82006
  20913332.120   109900308.43109  20913332.320    85636605.74748  20913335.880
  82068423.76509
  22185548.600   116585842.98309  22185548.260    90846100.51549

  23239676.100   122125319.88708  23239672.880    95162581.93147

  24381033.240   128123153.29007  24381032.160    99836211.07445

  22705108.960   119316142.01908  22705106.960    92973603.99348

  21661697.200   113832965.47409  21661699.020    88701017.58549  21661698.820
  85005137.46709
  24608951.360   131733647.05607  24608953.800   102459505.22705

  23627856.860   126526106.89308  23627860.900    98409221.79906

  24253088.880   129646645.38608  24253094.220   100836303.83205

  19227532.920   102673967.22009  19227534.460    79857523.09309

  21845858.620   116450740.33608

  20818150.340   111206814.40808  20818151.800    86494185.97806

  21646754.700   115795510.75905  21646756.980    90063176.24707

  20624876.120   110290490.39205  20624879.840    85781497.08608

 21 07 19 01 15  0.0000000  0 19G01G03G06G07G08G14G17G19G21G22G30R03
                                R04R05R09R10R16R19R20
  21576088.860   113383092.04508  21576091.840    88350461.55548  21576090.300
  84669184.13009
  21955629.000   115377616.46309  21955631.460    89904644.81948  21955631.340
  86158625.59709
  23453402.320   123248466.93908  23453405.780    96037782.68448  23453405.640
  92036212.53108
  22620922.900   118873733.06708  22620923.440    92628879.80548

  25429014.960   133630314.90306  25429020.140   104127497.57645  25429020.200
  99788850.35706
  20902574.660   109843776.20509  20902574.660    85592554.66648  20902578.060
  82026208.13609
  22182511.280   116569881.21509  22182510.820    90833662.79049

  23230941.900   122079422.46008  23230939.080    95126817.72346

  24398950.940   128217311.37307  24398949.900    99909580.94445

  22710809.100   119346096.74409  22710807.080    92996945.32047

  21671489.940   113884428.26209  21671492.280    88741118.41849  21671491.860
  85043567.42109
  24608437.820   131730897.08807  24608440.140   102457366.36505

  23616402.720   126464771.34208  23616406.800    98361516.46206

  24237530.640   129563478.12608  24237536.160   100771618.19005

  19225743.760   102664412.85109  19225745.280    79850091.90609

  21826268.280   116346314.40208

  20836892.880   111306934.62208  20836894.620    86572057.17907

  21661231.940   115872954.52806  21661234.180    90123410.24006

  20625221.380   110292336.95705  20625224.980    85782933.30508

 21 07 19 01 15 30.0000000  0 19G01G03G06G07G08G14G17G19G21G22G30R03
                                R04R05R09R10R16R19R20
  21592746.600   113470629.08908  21592749.560    88418672.21648  21592747.940
  84734552.66809
  21951025.000   115353422.93709  21951027.560    89885792.72048  21951027.640
  86140558.99509
  23437116.960   123162886.06608  23437120.240    95971096.30248  23437120.080
  91972304.74108
  22639013.400   118968798.59708  22639014.080    92702956.75848

  25439246.120   133684079.05706  25439250.900   104169391.61044  25439251.560
  99828998.78506
  20891874.780   109787546.38209  20891874.560    85548739.23048  20891877.740
  81984218.34909
  22179473.420   116553916.63208  22179472.740    90821222.88248

  23222217.340   122033575.56008  23222215.000    95091092.88246

  24416856.520   128311405.59708  24416855.580    99982901.05745

  22716605.280   119376556.51408  22716603.280    93020680.20047

  21681360.120   113936296.99409  21681362.680    88781535.56749  21681362.180
  85082300.52109
  24608027.200   131728699.76207  24608029.560   102455657.34005

  23604999.000   126403705.65108  23605003.120    98314021.01506

  24221934.220   129480106.65208  24221939.780   100706773.71404

  19224103.200   102655651.82309  19224104.580    79843277.77809

  21806751.520   116242281.77508

  20855723.620   111407525.96908  20855725.580    86650294.83506

  21675706.900   115950384.88806  21675708.960    90183633.81906

  20625631.400   110294529.67905  20625634.820    85784638.75508

 21 07 19 01 16  0.0000000  0 19G01G03G06G07G08G14G17G19G21G22G30R03
                                R04R05R09R10R16R19R20
  21609449.080   113558401.08208  21609452.060    88487065.95248  21609450.300
  84800096.66909
  21946517.840   115329737.93009  21946520.440    89867336.88148  21946520.780
  86122872.15909
  23420886.940   123077596.60708  23420890.160    95904637.00148  23420890.420
  91908614.56608
  22657126.840   119063984.43409  22657127.580    92777127.43849

  25449472.440   133737816.73706  25449476.960   104211265.03944  25449477.580
  99869127.47906
  20881233.360   109731623.80809  20881232.860    85505163.19448  20881235.860
  81942457.99309
  22176435.140   116537950.66808  22176434.320    90808781.87948

  23213502.700   121987780.61908  23213500.720    95055408.53546

  24434750.100   128405436.53807  24434749.140   100056171.85245

  22722498.240   119407523.20509  22722495.940    93044810.07547

  21691307.720   113988571.51709  21691310.120    88822268.93949  21691309.560
  85121336.66009
  24607720.920   131727059.24408  24607723.160   102454381.38205

  23593647.040   126342916.27608  23593650.880    98266740.49206

  24206300.620   129396536.81408  24206306.420   100641774.95505

  19222611.740   102647687.45409  19222613.200    79837083.25609

  21787309.720   116138648.97308

  20874642.420   111508586.60808  20874644.560    86728897.51207

  21690179.400   116027801.77406  21690181.300    90243846.93707

  20626106.020   110297068.98505  20626109.680    85786613.77508

 21 07 19 01 16 30.0000000  0 19G01G03G06G07G08G14G17G19G21G22G30R03
                                R04R05R09R10R16R19R20
  21626195.200   113646402.91508  21626198.340    88555638.77848  21626196.500
  84865812.29009
  21942107.140   115306561.05308  21942109.980    89849276.99348  21942110.440
  86105564.77409
  23404712.120   122992597.70908  23404715.520    95838404.11248  23404715.920
  91845141.40008
  22675262.200   119159284.98908  22675262.760    92851387.53048

  25459693.200   133791526.37706  25459697.420   104253116.61645  25459698.080
  99909235.21706
  20870650.240   109676008.66609  20870649.720    85461826.71648  20870652.560
  81900927.20409
  22173396.080   116521980.22609  22173395.060    90796337.38949

  23204797.640   121942034.97808  23204795.620    95019762.60047

  24452630.820   128499400.37607  24452629.860   100129390.38746

  22728487.280   119438994.27808  22728484.900    93069332.96847

  21701331.880   114041247.07009  21701333.960    88863314.79449  21701333.500
  85160672.25509
  24607518.300   131725974.24007  24607520.320   102453537.51005

  23582346.960   126282404.82608  23582350.680    98219676.11606

  24190630.240   129312769.74808  24190636.040   100576622.75105

  19221269.400   102640518.46909  19221270.780    79831507.35809

  21767943.580   116035417.78308

  20893648.100   111610111.02608  20893650.400    86807860.88807

  21704648.640   116105200.92206  21704650.340    90304046.23507

  20626644.800   110299950.37205  20626648.540    85788854.85608

 21 07 19 01 17  0.0000000  0 19G01G03G06G07G08G14G17G19G21G22G30R03
                                R04R05R09R10R16R19R20
  21642984.340   113734630.56208  21642987.520    88624387.57248  21642985.880
  84931696.54309
  21937793.480   115283893.05809  21937796.340    89831613.62948  21937796.780
  86088637.38309
  23388592.960   122907889.71908  23388596.380    95772397.90748  23388596.320
  91781885.42808
  22693418.660   119254696.27209  22693419.140    92925733.88648

  25469908.560   133845207.67306  25469912.520   104294946.13044  25469912.940
  99949321.81506
  20860125.600   109620702.32208  20860125.360    85418730.86948  20860128.100
  81859627.00909
  22170355.920   116506003.67609  22170354.780    90783888.11949

  23196101.720   121896336.84808  23196099.420    94984153.66946

  24470498.300   128593294.54907  24470497.420   100202554.60845

  22734571.900   119470967.85309  22734569.260    93094247.43647

  21711431.680   114094319.83109  21711433.500    88904670.16949  21711433.120
  85200304.48009
  24607419.000   131725444.91107  24607421.540   102453125.85205

  23571099.120   126222174.34508  23571102.720    98172830.26506

  24174923.380   129228807.55608  24174929.060   100511318.80705

  19220075.940   102634144.55209  19220077.200    79826549.85909

  21748653.820   115932590.82308

  20912739.760   111712094.51808  20912742.000    86887181.31806

  21719113.680   116182578.21506  21719115.200    90364228.54006

  20627247.160   110303170.18906  20627250.840    85791359.16508

 21 07 19 01 17 30.0000000  0 19G01G03G06G07G08G14G17G19G21G22G30R03
                                R04R05R09R10R16R19R20
  21659816.780   113823085.31108  21659819.960    88693313.32148  21659818.460
  84997750.37809
  21933578.020   115261739.87809  21933580.740    89814351.40848  21933580.920
  86072094.42809
  23372530.200   122823478.23408  23372533.260    95706622.72448  23372533.460
  91718850.91308
  22711595.980   119350219.23008  22711596.760    93000167.26248

  25480119.260   133898865.67906  25480123.360   104336837.60345  25480123.680
  99989390.96906
  20849661.060   109565711.43108  20849660.980    85375880.82148  20849663.700
  81818562.37509
  22167315.060   116490024.37108  22167314.060    90771436.73749

  23187415.400   121850689.96308  23187413.000    94948584.67647

  24488352.920   128687121.34707  24488352.160   100275666.32745

  22740752.760   119503448.02908  22740749.900    93119556.64047

  21721607.100   114147791.50609  21721608.980    88946336.36549  21721608.400
  85240234.58409
  24607424.440   131725476.95506  24607427.780   102453150.83705

  23559905.260   126162233.33708  23559909.180    98126209.58106

  24159181.480   129144658.14308  24159187.200   100445869.26206

  19219032.040   102628570.76109  19219033.300    79822214.67109

  21729441.360   115830176.81108

  20931917.540   111814537.76108  20931919.740    86966859.33606

  21733574.820   116259936.30906  21733576.600    90424395.91207

  20627913.320   110306730.01805  20627916.640    85794127.92108

 21 07 19 01 18  0.0000000  0 19G01G03G06G07G08G14G17G19G21G22G30R03
                                R04R05R09R10R16R19R20
  21676691.220   113911759.98508  21676694.240    88762410.44448  21676692.820
  85063968.43409
  21929460.080   115240099.14509  21929462.700    89797488.49448  21929462.520
  86055934.13309
  23356523.020   122739360.45008  23356526.060    95641076.40148  23356526.180
  91656035.68508
  22729793.420   119445846.81808  22729794.240    93074682.16548

  25490325.160   133952496.95206  25490329.240   104378636.99345  25490329.740
 100029440.21406
  20839256.080   109511034.19808  20839256.140    85333275.18048  20839259.120
  81777731.96409
  22164272.820   116474037.67308  22164272.000    90758979.58648

  23178737.880   121805089.13508  23178735.340    94913051.56746

  24506193.600   128780874.92707  24506192.980   100348721.00946

  22747028.800   119536429.61208  22747025.840    93145256.57047

  21731856.980   114201655.24909  21731858.920    88988308.08249  21731858.180
  85280457.46609
  24607534.360   131726067.53806  24607538.140   102453610.21905

  23548765.580   126102581.23908  23548769.300    98079813.61306

  24143404.420   129060320.52308  24143410.220   100380273.32205

  19218137.300   102623793.68909  19218138.600    79818499.15709

  21710306.600   115728175.87008

  20951179.840   111917433.17608  20951181.980    87046889.04106

  21748031.420   116337268.82506  21748033.200    90484543.39307

  20628641.540   110310623.44605  20628644.680    85797156.15608

 21 07 19 01 18 30.0000000  0 19G01G03G06G07G08G14G17G19G21G22G30R03
                                R04R05R09R10R16R19R20
  21693607.260   114000653.32208  21693610.080    88831677.95048  21693608.640
  85130349.78909
  21925440.120   115218974.09209  21925442.840    89781027.42748  21925442.440
  86040158.94509
  23340572.220   122655539.21108  23340575.560    95575761.17448  23340575.440
  91593441.92208
  22748010.440   119541577.45508  22748011.020    93149277.37548

  25500526.180   134006103.70506  25500531.040   104420408.40544  25500531.340
 100069471.11406
  20828911.540   109456674.57908  20828911.740    85290917.03648  20828914.880
  81737138.75009
  22161229.360   116458044.31708  22161228.640    90746517.23348

  23170069.260   121759535.32608  23170066.820    94877555.09747

  24524020.380   128874555.43507  24524019.860   100421718.75046

  22753400.640   119569913.95408  22753397.600    93171348.24947

  21742181.200   114255909.95409  21742183.260    89030584.44249  21742182.320
  85320972.31509
  24607749.340   131727219.24205  24607753.240   102454506.04105

  23537680.740   126043223.69908  23537684.780    98033646.72106

  24127593.060   128975799.76608  24127599.000   100314534.92905

  19217392.340   102619815.40409  19217393.660    79815404.93309

  21691250.540   115626593.44408

  20970526.280   112020778.43408  20970528.460    87127268.64406

  21762483.220   116414574.88106  21762484.840    90544670.29406

  20629431.680   110314849.64205  20629435.020    85800443.20208

 21 07 19 01 19  0.0000000  0 19G01G03G06G07G08G14G17G19G21G22G30R03
                                R04R05R09R10R16R19R20
  21710564.460   114089763.89408  21710567.280    88901114.71248  21710565.760
  85196893.34409
  21921518.940   115198368.03609  21921521.700    89764970.76948  21921521.120
  86024771.29009
  23324678.400   122572017.41408  23324681.880    95510679.27948  23324681.640
  91531071.77208
  22766246.860   119637409.24309  22766247.400    93223951.38749

  25510723.040   134059688.19906  25510728.760   104462162.41444  25510728.280
 100109485.37706
  20818628.420   109402636.61609  20818628.680    85248809.52848  20818631.780
  81696785.71209
  22158184.700   116442045.25608  22158184.060    90734050.43948

  23161409.720   121714029.48308  23161407.340    94842095.99346

  24541833.220   128968162.55907  24541832.880   100494659.29345

  22759868.360   119603901.97608  22759865.420    93197832.41047

  21752579.560   114310554.49009  21752581.680    89073164.57849  21752580.780
  85361778.27809
  24608069.940   131728934.77606  24608073.780   102455840.33805

  23526652.200   125984166.59008  23526656.180    97987713.48506

  24111748.440   128891100.81708  24111754.260   100248657.94005

  19216797.580   102616638.55709  19216798.680    79812934.02909

  21672273.720   115525435.08709

  20989956.400   112124571.33208  20989958.700    87207996.37606

  21776929.800   116491853.56706  21776931.180    90604775.89706

  20630284.080   110319407.41505  20630287.200    85803988.14108

 21 07 19 01 19 30.0000000  0 19G01G03G06G07G08G14G17G19G21G22G30R03
                                R04R05R09R10R16R19R20
  21727562.340   114179088.31108  21727565.180    88970718.12248  21727563.580
  85263596.60609
  21917696.420   115178281.98009  21917699.480    89749319.30048  21917698.840
  86009771.97609
  23308841.480   122488795.79508  23308845.280    95445831.28748  23308844.860
  91468925.78208
  22784501.840   119733338.49209  22784502.240    93298701.34849

  25520915.720   134113251.06706  25520921.360   104503899.63944  25520920.860
 100149483.52506
  20808406.980   109348922.02909  20808407.140    85206954.00648  20808410.320
  81656674.18009
  22155138.820   116426039.27508  22155138.340    90721578.23948

  23152759.180   121668570.14008  23152756.560    94806673.11947

  24559631.780   129061694.20607  24559631.420   100567541.04646

  22766431.400   119638392.50008  22766428.900    93224708.12247

  21763051.300   114365585.71308  21763053.580    89116046.02048  21763053.060
  85402872.98509
  24608496.140   131731214.52307  24608499.500   102457613.55505

  23515680.220   125925412.75708  23515684.000    97942016.09806

  24095870.940   128806226.78808  24095876.760   100182644.78305

  19216352.840   102614262.82909  19216353.800    79811086.23209

  21653377.060   115424704.38908

  21009469.880   112228807.96308  21009472.160    87289069.24406

  21791370.540   116569102.51606  21791372.080    90664858.38006

  20631198.000   110324294.14906  20631201.200    85807788.94208

 21 07 19 01 20  0.0000000  0 19G01G03G06G07G08G14G17G19G21G22G30R03
                                R04R05R09R10R16R19R20
  21744599.840   114268620.22908  21744602.540    89040483.23048  21744601.040
  85330454.82709
  21913972.740   115158714.27709  21913975.840    89734071.74848  21913975.240
  85995159.74209
  23293061.580   122405872.43108  23293065.400    95381215.70348  23293065.000
  91407002.51008
  22802774.200   119829359.03109  22802774.440    93373522.44149

  25531103.880   134166789.62306  25531109.400   104545617.85945  25531109.000
 100189463.46206
  20798246.980   109295530.08609  20798246.940    85165349.89048  20798250.160
  81616803.56509
  22152090.880   116410022.32108  22152090.520    90709097.50248

  23144116.840   121623153.67208  23144114.260    94771283.68047

  24577414.920   129155145.16607  24577414.680   100640359.89145

  22773089.100   119673381.40608  22773087.000    93251972.21547

  21773595.600   114420997.56609  21773598.100    89159224.06249  21773597.780
  85444251.93309
  24609026.960   131734056.46207  24609030.100   102459824.03005

  23504765.080   125866963.19207  23504768.860    97896555.39906

  24079960.800   128721177.64508  24079966.440   100116495.39605

  19216057.500   102612685.48409  19216058.520    79809859.39009

  21634560.520   115324401.94108

  21029065.340   112333481.49408  21029067.400    87370481.93606

  21805804.300   116646315.67006  21805806.180    90724913.03006

  20632172.500   110329503.66406  20632175.440    85811840.80208

 21 07 19 01 20 30.0000000  0 19G01G03G06G07G08G14G17G19G21G22G30R03
                                R04R05R09R10R16R19R20
  21761676.820   114358359.57608  21761679.440    89110409.97848  21761678.020
  85397467.95209
  21910348.720   115139669.45609  21910351.700    89719231.62548  21910351.200
  85980937.95609
  23277339.300   122323251.38908  23277342.940    95316835.68348  23277342.820
  91345304.99908
  22821063.780   119925470.38708  22821063.880    93448414.30548

  25541287.740   134220307.21707  25541293.320   104587319.74744  25541293.180
 100229427.74806
  20788149.300   109242465.88309  20788149.200    85124001.15948  20788152.320
  81577177.69909
  22149041.460   116393996.63809  22149041.040    90696609.96148

  23135483.120   121577782.15508  23135480.340    94735929.26046

  24595183.160   129248516.77607  24595182.840   100713116.94245

  22779842.500   119708871.03308  22779840.400    93279626.44647

  21784212.520   114476790.15609  21784215.140    89202698.76149  21784214.980
  85485915.19009
  24609663.940   131737464.49407  24609666.520   102462474.76505

  23493908.020   125808824.71708  23493911.900    97851336.67706

  24064019.020   128635959.83408  24064024.900   100050214.85705

  19215912.160   102611910.07109  19215913.420    79809256.28209

  21615825.760   115224534.49109

  21048741.880   112438590.36208  21048744.000    87452233.21107

  21820231.780   116723493.98706  21820233.780    90784940.57707

  20633206.980   110335036.60005  20633210.000    85816144.20508

 21 07 19 01 21  0.0000000  0 19G01G03G06G07G08G14G17G19G21G22G30R03
                                R04R05R09R10R16R19R20
  21778792.080   114448302.10408  21778794.900    89180495.05048  21778793.580
  85464632.80609
  21906824.140   115121147.59709  21906827.000    89704799.00048  21906826.820
  85967106.69609
  23261674.640   122240932.40408  23261678.020    95252691.04448  23261678.180
  91283833.07408
  22839369.440   120021667.90008  22839369.700    93523373.30748

  25551467.860   134273803.08206  25551472.900   104629004.78144  25551473.540
 100269375.86406
  20778114.220   109189730.29109  20778113.900    85082908.48948  20778116.960
  81537797.23709
  22145990.080   116377960.16509  22145989.480    90684114.02449

  23126857.440   121532453.47508  23126854.420    94700608.19246

  24612935.660   129341806.13107  24612935.320   100785809.86845

  22786691.000   119744859.15608  22786688.760    93307669.12847

  21794901.200   114532959.32508  21794903.680    89246466.90848  21794903.740
  85527859.64909
  24610406.180   131741438.08907  24610408.900   102465565.37105

  23483109.700   125750999.73608  23483113.120    97806361.71206

  24048046.060   128550575.10108  24048051.860    99983804.44505

  19215916.860   102611935.52609  19215918.080    79809276.07009

  21597173.080   115125105.10109

  21068499.040   112544129.99708  21068501.280    87534319.52806

  21834652.180   116800633.89005  21834654.380    90844938.24806

  20634301.640   110340888.97406  20634304.540    85820696.04308

 21 07 19 01 21 30.0000000  0 19G01G03G06G07G08G14G17G19G21G22G30R03
                                R04R05R09R10R16R19R20
  21795945.860   114538447.70308  21795948.940    89250738.34548  21795947.780
  85531949.28309
  21903399.780   115103153.02909  21903402.740    89690777.25648  21903402.720
  85953669.19709
  23246068.300   122158919.57808  23246071.420    95188784.95748  23246071.640
  91222589.73008
  22857691.480   120117951.23208  22857691.860    93598399.16248

  25561644.640   134327281.08407  25561649.560   104670675.78844  25561650.120
 100309310.59306
  20768142.760   109137328.57509  20768142.180    85042075.99248  20768145.140
  81498666.08709
  22142937.040   116361914.94609  22142936.180    90671611.26549

  23118240.120   121487169.36308  23118237.000    94665321.88346

  24630672.560   129435014.07508  24630672.260   100858439.38345

  22793634.700   119781347.92008  22793632.460    93336101.92447

  21805661.560   114589505.05709  21805663.860    89290528.48749  21805663.840
  85570085.30209
  24611254.960   131745981.52807  24611257.800   102469099.19606

  23472371.100   125693494.88908  23472374.320    97761635.74706

  24032043.040   128465029.92408  24032048.620    99917269.22506

  19216072.100   102612764.88909  19216073.280    79809921.12209

  21578603.840   115026120.13309

  21088336.600   112650099.43008  21088339.000    87616740.11907

  21849065.520   116877735.97806  21849067.980    90904906.49107

  20635456.000   110347060.97905  20635458.580    85825496.48708

 21 07 19 01 22  0.0000000  0 19G01G03G06G07G08G14G17G19G21G22G30R03
                                R04R05R09R10R16R19R20
  21813137.640   114628791.45308  21813140.760    89321136.06248  21813139.700
  85599413.74609
  21900075.620   115085685.31409  21900078.680    89677166.05548  21900078.840
  85940625.13909
  23230519.900   122077212.10508  23230523.120    95125116.82148  23230523.160
  91161574.43908
  22876029.040   120214315.41608  22876029.360    93673488.03248

  25571817.680   134380739.50107  25571822.420   104712331.58944  25571822.960
 100349230.66506
  20758234.640   109085261.16409  20758234.080    85001503.98748  20758237.040
  81459784.57809
  22139881.720   116345858.01509  22139880.740    90659099.38249

  23109630.880   121441927.33108  23109627.620    94630068.36646

  24648393.380   129528136.90307  24648392.980   100931002.54645

  22800672.820   119818334.40808  22800670.800    93364922.54947

  21816492.540   114646422.65409  21816494.680    89334879.83048  21816494.980
  85612588.68509
  24612209.880   131751093.20407  24612212.360   102473075.00205

  23461692.520   125636312.20408  23461696.080    97717160.37406

  24016010.400   128379325.87408  24016015.900    99850610.49205

  19216377.840   102614396.85909  19216378.860    79811190.42409

  21560118.360   114927581.81909

  21108253.680   112756492.85608  21108256.100    87699490.49706

  21863471.380   116954796.05406  21863473.740    90964842.05507

  20636669.120   110353548.03206  20636671.600    85830541.96208

 21 07 19 01 22 30.0000000  0 19G01G03G06G07G08G14G17G19G21G22G30R03
                                R04R05R09R10R16R19R20
  21830366.920   114719331.79608  21830370.100    89391686.95048  21830368.900
  85667025.02609
  21896852.420   115068747.42909  21896855.700    89663967.71448  21896855.720
  85927976.72209
  23215030.200   121995812.66708  23215033.480    95061688.69448  23215033.300
  91100789.15408
  22894381.420   120310758.64608  22894381.960    93748638.50748

  25581987.540   134434181.12306  25581992.200   104753974.29444  25581992.540
 100389138.23006
  20748390.680   109033531.75609  20748390.320    84961195.35148  20748393.360
  81421155.47109
  22136824.280   116329790.62809  22136823.360    90646579.34949

  23101029.720   121396727.88508  23101026.440    94594848.02147

  24666098.000   129621174.88107  24666097.680   101003499.61545

  22807805.980   119855819.40308  22807803.900    93394131.62047

  21827394.060   114703710.69608  21827396.400    89379519.82848  21827396.720
  85655368.67309
  24613271.380   131756775.48306  24613273.540   102477494.56105

  23451075.240   125579457.10708  23451079.140    97672939.74806

  23999948.940   128293468.02108  23999954.520    99783832.11606

  19216834.140   102616832.89609  19216835.160    79813085.09609

  21541717.420   114829495.18709

  21128249.780   112863307.70208  21128252.160    87782568.63706

  21877869.280   117031813.99706  21877871.520    91024744.86106

  20637940.800   110360349.16105  20637943.300    85835831.72508

 21 07 19 01 23  0.0000000  0 20G01G03G06G07G08G14G17G19G21G22G30R03
                                R04R05R09R10R16R19R20R21
  21847632.600   114810062.63208  21847635.760    89462386.26848  21847634.220
  85734778.53309
  21893729.960   115052337.56109  21893733.060    89651180.80648  21893733.080
  85915722.60209
  23199598.680   121914719.15708  23199601.880    94998498.96248  23199601.900
  91040232.33008
  22912747.800   120407274.50908  22912748.560    93823845.53748

  25592153.520   134487603.30606  25592157.740   104795601.85544  25592158.240
 100429031.28206
  20738610.780   108982139.45309  20738610.680    84921149.39948  20738613.680
  81382778.10809
  22133764.140   116313708.95109  22133763.220    90634048.18649

  23092436.000   121351567.77108  23092433.140    94559658.34647

  24683785.500   129714122.85607  24683785.240   101075926.55746

  22815033.340   119893798.67709  22815031.200    93423725.85147

  21838364.980   114761363.19609  21838367.520    89424443.81749  21838367.780
  85698420.83609
  24614438.960   131763026.05506  24614441.200   102482356.12004

  23440519.400   125522929.94608  23440523.280    97628974.15806

  23983858.720   128207456.45908  23983864.460    99716934.20106

  19217440.460   102620069.92209  19217441.440    79815602.77709

  21523401.380   114731861.28809

  21148323.620   112970537.25108  21148325.820    87865969.31906

  21892258.220   117108783.85606  21892260.200    91084610.26907

  20639269.560   110367458.52005  20639272.720    85841361.23508

  23963300.400   128232461.15306  23963303.600    99736368.56204

 21 07 19 01 23 30.0000000  0 20G01G03G06G07G08G14G17G19G21G22G30R03
                                R04R05R09R10R16R19R20R21
  21864934.720   114900984.69608  21864937.760    89533234.60148  21864935.860
  85802674.84609
  21890708.980   115036460.86409  21890711.720    89638809.36248  21890711.720
  85903866.63609
  23184226.200   121833936.45508  23184229.200    94935551.41048  23184229.520
  90979907.59708
  22931128.180   120503863.72208  22931128.760    93899109.76748

  25602316.300   134541010.30806  25602320.720   104837217.58044  25602321.560
 100468912.97906
  20728896.380   108931090.29709  20728896.360    84881370.82748  20728899.260
  81344656.96109
  22130701.580   116297615.77509  22130700.740    90621508.06149

  23083850.160   121306449.86808  23083847.720    94524501.53847

  24701456.200   129806983.06107  24701455.960   101148285.08245

  22822355.520   119932275.18209  22822353.140    93453707.53547

  21849405.540   114819381.07709  21849408.080    89469652.53549  21849408.300
  85741745.83309
  24615713.880   131769850.06107  24615716.120   102487663.79805

  23430026.180   125466738.39208  23430030.120    97585269.63206

  23967741.060   128121298.50908  23967747.120    99649922.42406

  19218197.380   102624112.26009  19218198.520    79818746.80709

  21505171.660   114634688.02909

  21168475.080   113078181.39308  21168477.080    87949692.48406

  21906638.200   117185706.94006  21906640.020    91144439.28706

  20640656.780   110374877.34905  20640660.060    85847131.42308

  23951898.040   128171441.70707  23951900.740    99688908.97005

 21 07 19 01 24  0.0000000  0 20G01G03G06G07G08G14G17G19G21G22G30R03
                                R04R05R09R10R16R19R20R21
  21882272.300   114992092.45208  21882275.020    89604227.62148  21882273.000
  85870709.81309
  21887789.100   115021116.00309  21887791.560    89626852.33248  21887791.580
  85892407.82109
  23168912.460   121753462.97808  23168915.700    94872844.83448  23168915.960
  90919813.79008
  22949521.460   120600520.30908  22949522.040    93974426.46748

  25612476.060   134594399.80007  25612480.640   104878819.63244  25612481.340
 100508781.62606
  20719247.320   108880383.87408  20719247.260    84841859.33748  20719250.240
  81306791.78709
  22127636.160   116281507.72509  22127635.260    90608956.33849

  23075271.840   121261370.53108  23075269.440    94489374.78547

  24719109.320   129899750.79807  24719109.020   101220571.55945

  22829771.560   119971245.38208  22829768.960    93484073.91747

  21860514.300   114877758.81408  21860517.080    89515141.64148  21860517.300
  85785339.55209
  24617095.440   131777245.08106  24617097.600   102493415.52406

  23419595.560   125410883.85907  23419599.620    97541827.22206

  23951596.480   128034994.87808  23951602.280    99582797.31606

  19219104.520   102628956.93209  19219105.740    79822514.86309

  21487028.640   114537976.35808

  21188702.780   113186233.53708  21188704.720    88033732.97006

  21921008.640   117262578.91705  21921010.340    91204228.56906

  20642100.960   110382600.21105  20642104.180    85853138.07608

  23940548.900   128110707.06508  23940550.960    99641670.91105

 21 07 19 01 24 30.0000000  0 20G01G03G06G07G08G14G17G19G21G22G30R03
                                R04R05R09R10R16R19R20R21
  21899645.280   115083386.44908  21899647.660    89675365.78448  21899645.660
  85938883.87409
  21884971.320   115006307.80909  21884973.520    89615313.48848  21884973.780
  85881349.76109
  23153658.380   121673303.40508  23153661.780    94810382.84148  23153661.860
  90859954.38808
  22967927.520   120697244.57908  22967928.120    94049795.90748

  25622633.620   134647776.55906  25622638.320   104920411.83044  25622638.480
 100548640.78606
  20709664.620   108830025.95409  20709664.400    84802619.40648  20709667.540
  81269186.83909
  22124568.560   116265387.53609  22124567.600    90596395.15449

  23066701.200   121216332.46308  23066698.980    94454280.17547

  24736745.260   129992428.21207  24736745.020   101292787.66945

  22837282.080   120010711.95709  22837279.200    93514827.08647

  21871691.660   114936496.86008  21871694.560    89560911.51148  21871694.820
  85829202.34209
  24618584.000   131785215.09207  24618586.300   102499614.43605

  23409229.280   125355373.28608  23409233.060    97498652.34906

  23935425.960   127948552.91108  23935431.520    99515564.65206

  19220162.620   102634607.57009  19220163.960    79826909.78909

  21468973.720   114441733.54908

  21209006.660   113294693.35308  21209008.480    88118090.52606

  21935369.340   117339400.95305  21935371.480    91263978.99306

  20643602.300   110390627.95205  20643605.540    85859381.85608

  23929253.100   128050259.95207  23929255.040    99594656.48105

 21 07 19 01 25  0.0000000  0 20G01G03G06G07G08G14G17G19G21G22G30R03
                                R04R05R09R10R16R19R20R21
  21917052.380   115174861.35108  21917054.700    89746644.90548  21917052.820
  86007193.03509
  21882255.280   114992035.23309  21882257.360    89604192.00248  21882257.880
  85870691.66809
  23138463.780   121593456.34408  23138467.240    94748164.37048  23138467.220
  90800328.35808
  22986345.400   120794031.13308  22986345.900    94125213.90348

  25632788.200   134701139.07106  25632793.140   104961992.92244  25632793.160
 100588489.25206
  20700148.300   108780016.45609  20700147.860    84763650.95848  20700151.120
  81231842.09009
  22121497.980   116249252.20709  22121497.180    90583822.18549

  23058137.780   121171332.50908  23058135.880    94419215.30547

  24754363.240   130085011.24907  24754363.000   101364930.23545

  22844886.280   120050671.51509  22844883.260    93545964.40247

  21882936.740   114995590.08809  21882939.620    89606958.14348  21882939.780
  85873330.36309
  24620179.580   131793758.40207  24620182.200   102506259.29505

  23398927.860   125300208.31308  23398930.840    97455746.23006

  23919229.380   127861973.32008  23919235.140    99448224.91906

  19221371.300   102641061.90209  19221372.620    79831929.81209

  21451007.240   114345961.27409

  21229385.620   113403554.40108  21229387.400    88202760.16207

  21949720.160   117416168.95205  21949722.560    91323687.40106

  20645159.760   110398955.80705  20645162.680    85865859.07908

  23918009.980   127990097.72008  23918011.780    99547863.63205

 21 07 19 01 25 30.0000000  0 20G01G03G06G07G08G14G17G19G21G22G30R03
                                R04R05R09R10R16R19R20R21
  21934493.380   115266514.90808  21934495.840    89818063.23748  21934494.080
  86075635.58309
  21879641.300   114978300.22009  21879643.720    89593489.40348  21879644.140
  85860435.02609
  23123329.200   121513923.62608  23123332.540    94686190.83848  23123332.520
  90740937.04608
  23004774.600   120890877.30408  23004775.360    94200678.30748

  25642940.300   134754488.35206  25642945.420   105003563.60245  25642945.320
 100628327.81806
  20690698.700   108730358.34708  20690698.240    84724956.32748  20690701.540
  81194759.72609
  22118424.500   116233101.83309  22118423.780    90571237.47749

  23049581.780   121126370.88808  23049579.980    94384180.28447

  24771963.160   130177498.83007  24771962.720   101436998.43346

  22852584.020   120091123.71108  22852580.980    93577485.57747

  21894249.220   115055036.24809  21894251.780    89653279.80549  21894251.860
  85917721.94609
  24621882.820   131802876.71207  24621885.140   102513351.40205

  23388691.700   125245393.28508  23388694.300    97413112.36906

  23903007.840   127775260.58508  23903013.640    99380781.62806

  19222730.740   102648320.55809  19222731.880    79837575.43309

  21433129.500   114250663.94508

  21249839.220   113512813.77608  21249841.120    88287739.58606

  21964060.900   117492880.81006  21964063.040    91383352.13206

  20646772.620   110407581.74005  20646775.740    85872568.14308

  23906820.340   127930220.42407  23906822.880    99501292.42206

 21 07 19 01 26  0.0000000  0 20G01G03G06G07G08G14G17G19G21G22G30R03
                                R04R05R09R10R16R19R20R21
  21951967.780   115358344.65308  21951970.440    89889618.85847  21951968.760
  86144209.71409
  21877130.100   114965104.52409  21877132.660    89583207.05048  21877133.160
  85850581.10509
  23108254.880   121434706.63408  23108258.180    94624463.34648  23108258.040
  90681781.52908
  23023214.860   120987780.36008  23023215.380    94276187.09848

  25653090.000   134807825.22206  25653095.660   105045124.76345  25653095.200
 100668157.21306
  20681316.480   108681054.30309  20681316.100    84686537.58248  20681319.360
  81157941.76909
  22115348.200   116216936.59509  22115347.600    90558641.18049

  23041032.700   121081446.95308  23041031.200    94349174.64547

  24789544.600   130269889.70207  24789544.380   101508991.23545

  22860375.240   120132068.04208  22860372.380    93609390.24647

  21905628.400   115114832.84209  21905630.680    89699874.52749  21905630.720
  85962375.22309
  24623693.340   131812570.74605  24623695.900   102520891.28104

  23378521.780   125190932.44108  23378524.620    97370753.97206

  23886762.060   127688418.67908  23886768.080    99313237.87505

  19224240.620   102656383.87309  19224241.940    79843846.88309

  21415341.660   114155846.11008

  21270366.700   113622468.02808  21270368.820    88373026.14806

  21978391.120   117569535.46006  21978392.960    91442972.37206

  20648440.920   110416503.38005  20648444.360    85879507.19708

  23895683.940   127870628.07908  23895686.680    99454942.84605

 21 07 19 01 26 30.0000000  0 20G01G03G06G07G08G14G17G19G21G22G30R03
                                R04R05R09R10R16R19R20R21
  21969475.000   115450347.20008  21969477.940    89961309.12848  21969476.340
  86212912.87909
  21874721.820   114952448.95109  21874724.440    89573345.57148  21874724.900
  85841130.52409
  23093240.840   121355806.00708  23093244.000    94562982.33748  23093243.920
  90622862.25808
  23041664.940   121084736.90008  23041665.800    94351737.51148

  25663237.740   134861150.06706  25663243.460   105086676.47744  25663242.840
 100707977.62206
  20672002.000   108632106.16309  20672001.540    84648396.16548  20672004.880
  81121389.57509
  22112268.600   116200754.96908  22112268.300    90546032.12948

  23032490.920   121036559.85408  23032489.620    94314197.70547

  24807107.040   130362182.27707  24807107.340   101580907.48045

  22868259.720   120173502.96108  22868257.280    93641677.19247

  21917073.560   115174976.52509  21917075.640    89746739.69749  21917075.700
  86007287.68109
  24625611.660   131822841.26106  24625615.120   102528879.45905

  23368418.480   125136829.13908  23368421.320    97328673.66806

  23870493.000   127601450.84708  23870498.900    99245596.14706

  19225900.980   102665251.23809  19225902.560    79850743.70109

  21397644.300   114061510.82208

  21290967.440   113732512.77908  21290969.580    88458616.43606

  21992710.040   117646130.17306  21992711.620    91502545.99806

  20650164.480   110425717.98405  20650167.560    85886674.10808

  23884600.580   127811319.29808  23884603.620    99408813.85605

 21 07 19 01 27  0.0000000  0 20G01G03G06G07G08G14G17G19G21G22G30R03
                                R04R05R09R10R16R19R20R21
  21987014.400   115542518.71208  21987017.580    90033131.04848  21987016.180
  86281742.21109
  21872416.340   114940333.71609  21872419.040    89563905.12048  21872419.320
  85832083.43009
  23078286.740   121277221.85208  23078289.880    94501747.96748  23078289.840
  90564179.30208
  23060124.520   121181742.65508  23060125.700    94427326.27248

  25673382.860   134914463.00307  25673388.720   105128218.87944  25673388.060
 100747789.05907
  20662755.560   108583515.19109  20662754.900    84610533.05048  20662758.280
  81085104.08909
  22109185.640   116184555.38708  22109185.560    90533409.09248

  23023956.100   120991707.80608  23023954.800    94279248.08847

  24824650.240   130454373.67907  24824650.800   101652744.84645

  22876237.480   120215426.51508  22876235.180    93674344.90247

  21928583.880   115235463.44509  21928585.880    89793872.32649  21928586.140
  86052456.43709
  24627637.500   131833687.38206  24627641.700   102537315.28705

  23358382.200   125083086.06708  23358385.200    97286873.53406

  23854200.700   127514359.23608  23854206.500    99177858.17506

  19227711.840   102674921.48209  19227713.580    79858264.98709

  21380038.160   113967661.03808

  21311640.400   113842942.97108  21311642.380    88544506.51706

  22007016.820   117722662.10406  22007018.480    91562070.81006

  20651941.980   110435221.52705  20651944.860    85894065.75008

  23873569.800   127752292.96608  23873573.240    99362904.51605

 21 07 19 01 27 30.0000000  0 20G01G03G06G07G08G14G17G19G21G22G30R03
                                R04R05R09R10R16R19R20R21
  22004586.240   115634859.14108  22004589.420    90105084.59348  22004588.120
  86350697.70009
  21870214.440   114928762.88709  21870217.260    89554888.90448  21870217.240
  85823442.89709
  23063393.420   121198958.06808  23063396.760    94440763.22648  23063396.680
  90505735.58908
  23078593.400   121278797.34308  23078594.680    94502953.15848

  25683526.360   134967767.61806  25683532.240   105169754.84545  25683531.680
 100787594.32606
  20653577.940   108535286.51409  20653577.320    84572952.25448  20653580.700
  81049089.16009
  22106100.160   116168340.30709  22106099.900    90520773.97449

  23015428.240   120946892.91608  23015426.760    94244327.41146

  24842174.640   130546465.05907  24842175.480   101724504.27746

  22884308.500   120257840.68408  22884306.260    93707394.89647

  21940159.560   115296293.48609  21940161.360    89841272.32849  21940161.800
  86097881.42509
  24629772.000   131845112.77806  24629776.260   102546201.68205

  23348414.540   125029709.88508  23348417.640    97245358.77006

  23837886.520   127427150.90408  23837892.440    99110029.41706

  19229673.760   102685397.31809  19229675.300    79866412.83709

  21362524.500   113874303.99408

  21332385.320   113953757.50108  21332387.240    88630695.52206

  22021311.920   117799132.11906  22021313.680    91621547.45306

  20653773.300   110445014.80105  20653776.220    85901682.74308

  23862592.180   127693551.04708  23862595.920    99317216.42805

 21 07 19 01 28  0.0000000  0 20G01G03G06G07G08G14G17G19G21G22G30R03
                                R04R05R09R10R16R19R20R21
  22022189.200   115727362.72708  22022192.340    90177165.28047  22022191.080
  86419775.01709
  21868115.880   114917734.81709  21868118.640    89546295.60148  21868118.420
  85815207.64609
  23048560.640   121121012.79608  23048564.120    94380026.65748  23048564.120
  90447529.72208
  23097070.640   121375894.89908  23097071.640    94578613.48148

  25693667.840   135021060.81406  25693673.580   105211281.89444  25693673.180
 100827391.06406
  20644468.920   108487419.50009  20644468.500    84535653.27648  20644471.800
  81013344.30009
  22103011.140   116152106.00009  22103010.540    90508123.87249

  23006906.820   120902111.82908  23006904.960    94209433.08046

  24859679.320   130638452.07507  24859679.960   101796182.40345

  22892471.980   120300741.29308  22892469.980    93740823.92447

  21951799.400   115357460.83209  21951801.060    89888935.17149  21951801.660
  86143558.30009
  24632014.920   131857114.83207  24632018.100   102555536.62103

  23338515.520   124976701.45508  23338518.580    97204130.02806

  23821550.620   127339826.40208  23821556.440    99042110.32006

  19231785.940   102696675.68609  19231787.240    79875184.88609

  21345103.360   113781439.93508

  21353200.860   114064949.96008  21353202.960    88717178.45607

  22035594.680   117875535.09606  22035596.480    91680971.94306

  20655658.000   110455091.81806  20655660.740    85909520.41508

  23851667.540   127635090.17408  23851670.980    99271746.88905

 21 07 19 01 28 30.0000000  0 20G01G03G06G07G08G14G17G19G21G22G30R03
                                R04R05R09R10R16R19R20R21
  22039822.900   115820027.66208  22039825.980    90249371.68947  22039824.780
  86488972.83509
  21866121.140   114907251.66809  21866123.720    89538126.90948  21866123.340
  85807379.31809
  23033788.940   121043388.02108  23033792.420    94319539.82648  23033792.600
  90389563.17708
  23115555.760   121473033.44908  23115556.640    94654305.72848

  25703807.720   135074345.18206  25703813.100   105252802.08444  25703812.800
 100867181.22306
  20635429.280   108439917.39508  20635429.260    84498638.64148  20635432.400
  80977871.94109
  22099918.560   116135853.17909  22099917.700    90495459.34349

  22998391.660   120857364.72908  22998389.700    94174565.23446

  24877164.040   130730334.27107  24877164.640   101867778.84844

  22900728.160   120344128.30008  22900726.140    93774631.99447

  21963503.140   115418963.52609  21963504.760    89936859.31749  21963505.260
  86189485.60709
  24634365.900   131869695.17107

  23328686.220   124924065.43208  23328689.240    97163190.96806

  23805194.260   127252390.32808  23805200.020    98974104.44706

  19234048.540   102708757.11409  19234049.720    79884581.53409

  21327775.660   113689074.09008

  21374086.560   114176517.12108  21374088.820    88803952.81706

  22049864.880   117951870.59206  22049866.740    91740343.96006

  20657595.340   110465451.15605  20657598.040    85917577.68008

  23840795.240   127576910.85208  23840798.440    99226496.34005

 21 07 19 01 29  0.0000000  0 20G01G03G06G07G08G14G17G19G21G22G30R03
                                R04R05R09R10R16R19R20R21
  22057486.720   115912851.17408  22057489.720    90321701.65947  22057488.700
  86558289.03909
  21864230.240   114897314.57909  21864232.760    89530383.71948  21864232.140
  85799958.75409
  23019078.620   120966084.77808  23019082.020    94259303.54948  23019082.340
  90331836.75508
  23134048.240   121570210.06208  23134049.000    94730027.63748

  25713946.000   135127621.70105  25713950.700   105294316.20244  25713951.140
 100906965.54005
  20626459.720   108392782.57509  20626459.780    84461910.19948  20626462.960
  80942673.85009
  22096822.200   116119581.11409  22096821.200    90482779.80348

  22989882.960   120812650.98008  22989881.140    94139723.36447

  24894628.640   130822110.05707  24894629.020   101939292.39445

  22909076.880   120388000.73408  22909074.760    93808818.28747

  21975270.000   115480798.73509  21975271.680    89985042.55349  21975272.100
  86235661.21109
  24636822.620   131882854.26304  24636826.340   102575550.35605

  23318927.240   124871805.74808  23318930.260    97122544.59306

  23788817.800   127164846.50508  23788823.120    98906014.75506

  19236461.360   102721641.49209  19236462.500    79894602.69809

  21310542.300   113597210.24208

  21395041.480   114288455.19508  21395044.040    88891015.67106

  22064122.120   118028136.22506  22064123.620    91799661.64106

  20659584.940   110476090.26205  20659587.720    85925852.54208

  23829975.300   127519012.41208  23829979.000    99181464.27205

 21 07 19 01 29 30.0000000  0 20G01G03G06G07G08G14G17G19G21G22G30R03
                                R04R05R09R10R16R19R20R21
  22075180.640   116005832.30608  22075183.500    90394154.46447  22075182.660
  86627722.96609
  21862443.740   114887926.72708  21862446.380    89523068.50948  21862445.620
  85792948.33809
  23004430.200   120889106.06008  23004433.460    94199320.14348  23004433.920
  90274352.65308
  23152547.760   121667423.17308  23152548.320    94805777.98548

                                                                  25724088.320
 100946745.77604
  20617561.080   108346019.22309  20617561.040    84425471.22248  20617564.100
  80907753.16709
  22093722.220   116103291.35508  22093721.320    90470086.48148

  22981380.980   120767972.07708  22981379.060    94104908.64547

  24912072.980   130913780.01007  24912073.220   102010723.43046

  22917518.360   120432359.58408  22917515.940    93843383.61047

  21987099.820   115542965.47109  21987101.620    90033484.12749  21987102.200
  86282084.36009
  24639389.920   131896594.69207  24639394.160   102586237.33906

  23309239.340   124819927.97308  23309242.760    97082195.26406

  23772421.960   127077200.73208  23772427.040    98837845.78506

  19239024.800   102735330.41209  19239025.960    79905249.61109

  21293404.300   113505854.52008

  21416065.360   114400762.26708  21416068.200    88978365.52706

  22078366.360   118104332.37906  22078367.400    91858925.26906

  20661626.320   110487008.63905  20661629.600    85934344.63408

  23819208.560   127461396.11608  23819211.780    99136651.61406

 21 07 19 01 30  0.0000000  0 20G01G03G06G07G08G14G17G19G21G22G30R03
                                R04R05R09R10R16R19R20R21
  22092903.400   116098964.84008  22092906.000    90466725.22747  22092905.340
  86697269.93309
  21860761.240   114879085.73908  21860763.980    89516179.41548  21860763.380
  85786346.30009
  22989843.120   120812449.36508  22989846.140    94139587.65348  22989846.720
  90217109.03508
  23171052.780   121764666.58708  23171053.160    94881551.94948

                                                                  25734223.720
 100986621.67903
  20608733.040   108299626.14309  20608732.640    84389320.77248  20608735.740
  80873108.98409
  22090617.960   116086979.85908  22090617.280    90457376.23048

  22972884.640   120723323.83008  22972882.780    94070117.81547

  24929496.140   131005339.31507  24929496.460   102082068.29445

  22926051.280   120477200.10808  22926048.960    93878324.27446

  21998991.560   115605457.36509  21998993.460    90082179.08148  21998994.080
  86328750.34709
  24642065.440   131910913.11407  24642068.720   102597373.95806

  23299622.560   124768432.47008  23299626.220    97042143.28805

  23756006.520   126989452.94608  23756012.180    98769597.48906

  19241738.280   102749819.74009  19241739.380    79916519.06909

  21276361.800   113415006.64309

  21437157.060   114513431.07508  21437160.100    89065996.73106

  22092596.540   118180453.33706  22092597.360    91918130.42706

  20663719.280   110498200.04806  20663722.500    85943049.07208

  23808493.740   127404057.78308  23808496.960    99092055.14005

 21 07 19 01 30 30.0000000  0 19G01G03G06G07G14G17G19G21G22G30R03R04
                                R05R09R10R16R19R20R21
  22110655.140   116192250.02508  22110657.520    90539414.94347  22110656.900
  86766930.89509
  21859183.940   114870796.70909  21859186.700    89509720.42348  21859186.400
  85780156.43209
  22975318.440   120736119.74408  22975321.260    94080110.03648  22975321.700
  90160109.65008
  23189563.580   121861941.13008  23189563.940    94957350.15948

  20599976.440   108253609.60809  20599975.920    84353463.72848  20599979.120
  80838745.97909
  22087510.240   116070650.16008  22087509.740    90444651.79548

  22964394.740   120678709.68008  22964392.900    94035353.54447

  24946898.560   131096790.23607  24946898.980   102153328.66445

  22934676.460   120522525.29608  22934674.120    93913642.58247

  22010945.320   115668275.47808  22010947.540    90131128.21349  22010948.060
  86375659.91009
  24644849.620   131925814.24807  24644852.340   102608963.76005

  23290078.760   124717326.95508  23290082.440    97002394.59706

  23739573.800   126901611.30308  23739579.800    98701276.15906

  19244602.320   102765113.51609  19244603.600    79928414.20409

  21259416.120   113324674.84809

  21458316.640   114626461.69708  21458319.720    89153909.34806

  22106812.880   118256501.56606  22106813.980    91977279.02706

  20665863.860   110509665.64305  20665866.780    85951966.75008

  23797831.520   127347001.08408  23797834.620    99047677.71505

 21 07 19 01 31  0.0000000  0 19G01G03G06G07G14G17G19G21G22G30R03R04
                                R05R09R10R16R19R20R21
  22128434.800   116285682.53008  22128437.120    90612219.45547  22128436.300
  86836701.88609
  21857711.420   114863058.25709  21857714.120    89503690.47248  21857714.020
  85774377.72909
  22960855.360   120660115.67708  22960858.180    94020886.09048  22960858.580
  90103353.38108
  23208079.300   121959241.31508  23208079.520    95033168.35548

  20591291.340   108207969.42009  20591290.940    84317899.94948  20591294.160
  80804664.02809
  22084398.740   116054299.28808  22084398.400    90431910.85848

  22955910.780   120634126.39008  22955908.800    94000613.33747

  24964280.000   131188128.93707  24964280.200   102224501.63145

  22943393.140   120568331.32808  22943390.580    93949335.57147

  22022960.300   115731414.39808  22022962.600    90180327.32248  22022963.080
  86422809.04709
  24647740.940   131941296.21204  24647741.040   102621005.47103

  23280608.240   124666612.56808  23280611.260    96962950.09106

  23723123.600   126813676.76708  23723129.900    98632882.60205

  19247616.320   102781208.45509  19247617.780    79940932.46309

  21242567.460   113234860.58509

  21479542.860   114739847.75108  21479545.860    89242098.40506

  22121014.760   118332472.59306  22121016.180    92036367.56806

  20668058.560   110521400.72205  20668061.340    85961094.02408

  23787221.020   127290222.69308  23787223.840    99003516.77205

 21 07 19 01 31 30.0000000  0 19G01G03G06G07G14G17G19G21G22G30R03R04
                                R05R09R10R16R19R20R21
  22146242.080   116379261.13808  22146244.620    90685137.80847  22146243.640
  86906581.98209
  21856344.220   114855872.94909  21856346.800    89498091.53248  21856346.780
  85769012.06409
  22946454.500   120584439.64808  22946457.380    93961917.75448  22946457.780
  90046842.05008
  23226599.480   122056565.80108  23226599.840    95109005.45848

  20582678.600   108162709.33109  20582678.200    84282632.34548  20582681.620
  80770865.89809
  22081283.540   116037928.04209  22081283.140    90419154.05348

  22947432.940   120589575.04508  22947430.880    93965898.03047

  24981640.260   131279355.64307  24981640.080   102295587.30246

  22952201.320   120614618.67608  22952198.920    93985403.60447

  22035036.040   115794872.62008  22035038.440    90229775.23548  22035038.840
  86470196.63309
  24650741.420   131957360.27508  24650743.440   102633499.75106

  23271211.880   124616294.49608  23271214.900    96923813.85906

  23706657.320   126725654.50808  23706663.520    98564420.79505

  19250780.620   102798105.51009  19250782.000    79954074.58709

  21225816.620   113145568.61209

  21500835.340   114853586.64208  21500838.140    89330561.89806

  22135202.200   118408366.63506  22135203.920    92095396.24506

  20670303.160   110533404.22805  20670306.100    85970430.08508

  23776662.900   127233723.52508  23776665.680    98959572.97905

 21 07 19 01 32  0.0000000  0 19G01G03G06G07G14G17G19G21G22G30R03R04
                                R05R09R10R16R19R20R21
  22164076.440   116472981.99408  22164079.180    90758167.01647  22164078.300
  86976568.28509
  21855082.160   114849240.69009  21855084.880    89492923.52148  21855084.680
  85764059.39909
  22932116.120   120509091.44908  22932119.360    93903204.87848  22932119.340
  89990575.54808
  23245123.700   122153910.68308  23245124.120    95184858.49248

  20574138.540   108117830.45909  20574138.040    84247661.79948  20574141.480
  80737352.46609
  22078164.280   116021535.13709  22078163.640    90406380.35749

  22938960.740   120545053.87708  22938958.720    93931206.22747

  24998978.620   131370467.62707  24998978.380   102366583.58445

  22961100.620   120661385.35208  22961098.280    94021845.15647

  22047171.560   115858646.19808  22047174.120    90279468.87448  22047174.560
  86517819.70509
  24653851.440   131974005.73108  24653853.960   102646446.27107

  23261889.720   124566375.30708  23261892.600    96884987.85806

  23690175.220   126637547.58208  23690180.900    98495893.12205

  19254095.020   102815803.06709  19254096.060    79967839.33809

  21209164.540   113056802.32809

  21522192.760   114967673.40608  21522195.360    89419295.95206

  22149374.580   118484179.97006  22149376.640    92154362.15306

  20672596.960   110545672.26805  20672600.280    85979971.89708

  23766156.280   127177501.79308  23766159.640    98915844.97105

 21 07 19 01 32 30.0000000  0 19G01G03G06G07G14G17G19G21G22G30R03R04
                                R05R09R10R16R19R20R21
  22181937.380   116566841.45208  22181940.120    90831304.20347  22181939.400
  87046658.08109
  21853925.360   114843161.64109  21853928.260    89488186.60848  21853927.860
  85759519.85909
  22917840.260   120434071.24108  22917843.740    93844747.58548  22917843.300
  89934553.96408
  23263651.020   122251271.38408  23263651.540    95260723.83848

  20565671.300   108073334.21809  20565670.600    84212989.40448  20565674.140
  80704124.75609
  22075040.620   116005119.15509  22075039.740    90393588.68349

  22930494.080   120500561.21008  22930492.000    93896536.60247

  25016294.680   131461462.97507  25016294.320   102437488.96845

  22970090.580   120708629.04508  22970088.500    94058658.40146

  22059366.500   115922731.26108  22059369.040    90329405.24348  22059369.560
  86565675.37709
  24657070.040   131991231.69904  24657072.500   102659844.40006

  23252642.320   124516857.74508  23252645.960    96846474.27306

  23673677.920   126549358.87508  23673683.360    98427301.89005

  19257559.020   102834299.71509  19257559.860    79982225.59009

  21192611.480   112968563.98509

  21543614.380   115082103.55408  21543616.900    89508297.08206

  22163531.480   118559910.42506  22163533.960    92213263.57406

  20674940.080   110558201.49705  20674943.100    85989716.85908

  23755701.860   127121555.84608  23755704.860    98872331.46705

 21 07 19 01 33  0.0000000  0 19G01G03G06G07G14G17G19G21G22G30R03R04
                                R05R09R10R16R19R20R21
  22199824.480   116660837.85708  22199827.080    90904548.11747  22199826.440
  87116850.15009
  21852874.220   114837637.85809  21852877.060    89483882.35348  21852876.880
  85755394.94809
  22903627.260   120359381.00908  22903630.700    93786547.41148  22903630.240
  89878778.79308
  23282180.840   122348646.29008  23282181.560    95336600.27848

  20557277.340   108029223.92109  20557276.660    84178617.74648  20557280.220
  80671185.25209
  22071912.680   115988680.72709  22071911.560    90380779.52249

  22922033.020   120456097.69808  22922030.900    93861889.71847

  25033588.420   131552340.92307  25033587.760   102508302.93145

  22979171.440   120756349.62608  22979169.680    94095843.24247

  22071620.360   115987125.93809  22071622.880    90379582.86449  22071623.540
  86613762.23809
  24660397.840   132009039.93707  24660400.980   102673695.28503

  23243470.620   124467746.78108  23243474.760    96808276.94906

  23657166.040   126461093.19708  23657171.380    98358650.80705

  19261172.380   102853595.73509  19261173.340    79997233.57409

  21176158.300   112880859.22409

  21565099.620   115196873.78008  21565102.300    89597562.71806

  22177672.960   118635557.26706  22177675.520    92272099.96706

  20677331.280   110570990.13705  20677334.580    85999663.59108

  23745299.000   127065886.13808  23745301.100    98829032.78605

 21 07 19 01 33 30.0000000  0 19G01G03G06G07G14G17G19G21G22G30R03R04
                                R05R09R10R16R19R20R21
  22217737.240   116754968.86608  22217739.680    90977896.91547  22217738.960
  87187142.74609
  21851928.900   114832670.67509  21851931.700    89480011.81948  21851931.800
  85751685.68609
  22889477.360   120285022.02108  22889480.440    93728605.34048  22889480.480
  89823250.98108
  23300712.720   122446032.81508  23300714.140    95412485.71448

  20548957.100   107985502.15709  20548956.640    84144548.84548  20548960.080
  80638535.88709
  22068780.580   115972219.71709  22068779.280    90367952.76349

  22913577.380   120411663.10008  22913575.380    93827265.37447

  25050859.480   131643100.56707  25050858.400   102579024.66644

  22988343.140   120804546.19909  22988341.400    94133398.99547

  22083932.940   116051827.61609  22083935.200    90429999.72649  22083935.960
  86662078.38309
  24663833.260   132027431.54006  24663835.980   102687999.72806

  23234376.000   124419046.35808  23234380.340    96770398.90906

  23640640.640   126372754.82208  23640645.840    98289943.17205

  19264935.320   102873690.84709  19264936.640    80012863.08509

  21159805.480   112793691.56508

  21586647.920   115311980.63208  21586650.660    89687090.17406

  22191798.380   118711119.27706  22191800.960    92330870.39006

  20679770.700   110584036.21505  20679774.200    86009810.54708

  23734947.280   127010492.22908  23734949.380    98785948.67005

 21 07 19 01 34  0.0000000  0 19G01G03G06G07G14G17G19G21G22G30R03R04
                                R05R09R10R16R19R20R21
  22235674.980   116849231.71708  22235677.440    91051348.44447  22235676.540
  87257533.79009
  21851089.700   114828261.01508  21851092.480    89476575.72848  21851092.640
  85748392.76409
  22875390.300   120210995.18508  22875393.500    93670922.10148  22875393.760
  89767971.22808
  23319246.360   122543428.06108  23319248.080    95488377.95148

  20540711.560   107942171.16309  20540711.020    84110784.42849  20540714.300
  80606178.33309
  22065644.080   115955735.87109  22065642.680    90355108.20849

  22905127.140   120367257.15108  22905125.320    93792663.35347

  25068107.720   131733740.59107  25068106.280   102649653.17845

  22997605.220   120853217.56308  22997603.380    94171324.69647

  22096303.300   116116833.38508  22096305.500    90480653.51848  22096306.260
  86710621.58909
  24667377.120   132046406.24108  24667379.720   102702757.67205

  23225358.600   124370760.02008  23225362.920    96732842.93305

  23624102.080   126284347.47008  23624107.640    98221181.91305

  19268847.740   102894584.24109  19268849.340    80029113.47409

  21143553.980   112707065.08608

  21608258.480   115427420.30508  21608261.180    89776876.48506

  22205907.400   118786594.53106  22205910.000    92389573.32906

  20682257.880   110597337.07905  20682261.360    86020155.66708

  23724646.880   126955373.64208  23724649.120    98743078.70605

 21 07 19 01 34 30.0000000  0 19G01G03G06G07G14G17G19G21G22G30R03R04
                                R05R09R10R16R19R20R21
  22253637.280   116943624.71808  22253639.880    91124901.39147  22253638.920
  87328022.00409
  21850356.940   114824410.72609  21850359.740    89473575.50148  21850359.880
  85745517.55309
  22861367.060   120137302.39608  22861370.260    93613499.15148  22861370.600
  89712940.88308
  23337781.340   122640830.01708  23337783.300    95564275.41848

  20532540.980   107899234.13109  20532540.440    84077327.00948  20532543.560
  80574114.96109
  22062503.160   115939229.56809  22062501.740    90342246.16049

  22896682.300   120322879.89008  22896680.580    93758083.69547

  25085332.980   131824260.61807  25085331.600   102720188.21344

  23006957.780   120902363.41109  23006955.600    94209620.14447

  22108731.200   116182141.17109  22108733.340    90531542.65749  22108733.940
  86759390.34109
  24671030.260   132065965.07007  24671032.580   102717970.15703

  23216419.440   124322892.39208  23216423.780    96695612.60706

  23607551.580   126195875.93108  23607557.240    98152370.71205

  19272909.940   102916276.23209  19272911.760    80045984.99109

  21127404.960   112620984.16108

  21629930.800   115543189.84508  21629933.620    89866919.33306

  22220000.460   118861982.41506  22220002.980    92448208.31606

  20684792.680   110610891.29105  20684795.900    86030697.82608

  23714398.080   126900530.28808  23714400.300    98700422.78105

 21 07 19 01 35  0.0000000  0 19G01G03G06G07G14G17G19G21G22G30R03R04
                                R05R09R10R16R19R20R21
  22271623.100   117038142.52508  22271625.980    91198551.58747  22271624.960
  87398603.44709
  21849730.280   114821118.01009  21849733.000    89471009.76148  21849733.200
  85743058.72409
  22847407.200   120063941.84608  22847410.400    93556335.09049  22847410.720
  89658158.65809
  23356316.540   122738233.06608  23356318.500    95640173.76048

  20524445.140   107856690.59409  20524444.800    84044176.20248  20524447.820
  80542345.43209
  22059357.220   115922697.94409  22059356.000    90329364.37149

  22888242.600   120278528.24208  22888240.780    93723523.98447

  25102534.520   131914656.79307  25102533.440   102790626.69245

  23016399.740   120951979.87409  23016397.480    94248282.28847

  22121215.240   116247745.34408  22121217.580    90582662.75348  22121218.160
  86808380.42309
  24674792.660   132086105.74306  24674796.560   102733642.54903

  23207558.820   124275444.36208  23207563.160    96658708.64606

  23590989.200   126107341.45908  23590994.920    98083510.55406

  19277121.160   102938763.07909  19277122.800    80063474.74409

  21111358.940   112535450.24409

  21651663.560   115659282.47608  21651666.480    89957213.48206

  22234076.440   118937278.36306  22234078.720    92506771.78306

  20687373.920   110624693.29805  20687376.940    86041432.71508

  23704200.000   126845958.73809  23704202.100    98657978.25005

 21 07 19 01 35 30.0000000  0 19G01G03G06G07G14G17G19G21G22G30R03R04
                                R05R09R10R16R19R20R21
  22289632.720   117132785.16708  22289635.840    91272299.05747  22289634.860
  87469278.09109
  21849210.720   114818386.60309  21849213.340    89468881.37548  21849213.320
  85741019.01709
  22833511.120   119990917.13508  22833514.040    93499432.71348  22833514.660
  89603627.21409
  23374852.120   122835637.06408  23374853.980    95716072.81848

  20516424.980   107814545.52009  20516424.820    84011335.87748  20516428.000
  80510873.45309
  22056206.840   115906143.39009  22056205.740    90316464.71049

  22879807.920   120234204.32808  22879806.100    93688985.89747

  25119712.740   132004930.22007  25119712.080   102860969.52444

  23025931.400   121002068.44709  23025929.020    94287312.32747

  22133755.560   116313645.71709  22133758.100    90634013.64048  22133758.660
  86857591.67609
  24678665.500   132106830.22606  24678667.620   102749762.04406

  23198777.580   124228422.30708  23198781.860    96622136.02706

  23574416.400   126018750.70808  23574422.580    98014606.63506

  19281481.760   102962046.93409  19281483.000    80081584.39109

  21095416.900   112450469.53409

  21673456.620   115775697.06108  21673459.700    90047758.06606

  22248135.620   119012483.71206  22248137.640    92565264.81206

  20690001.460   110638743.37705  20690004.260    86052360.54308

  23694053.280   126791661.35708  23694055.380    98615746.93905

 21 07 19 01 36  0.0000000  0 19G01G03G06G07G14G17G19G21G22G30R03R04
                                R05R09R10R16R19R20R21
  22307665.780   117227550.12308  22307669.020    91346141.85347  22307668.060
  87540044.08809
  21848798.080   114816217.39009  21848800.660    89467191.08148  21848800.520
  85739399.15409
  22819679.040   119918229.31608  22819681.820    93442792.85948  22819682.540
  89549347.35109
  23393387.300   122933038.94708  23393389.100    95791970.21548

  20508481.140   107772801.25509  20508481.160    83978807.87249  20508484.480
  80479700.78209
  22053051.940   115889565.64709  22053051.000    90303546.97849

  22871378.820   120189907.90008  22871376.520    93654469.20847

  25136867.320   132095079.81707  25136867.200   102931215.90845

  23035552.580   121052628.09709  23035550.100    94326709.43047

  22146351.840   116379839.37309  22146354.460    90685593.05948  22146354.800
  86907021.94909
  24682645.700   132128139.81608  24682647.560   102766336.19105

  23190076.680   124181830.02308  23190080.860    96585897.63106

  23557833.960   125930108.09308  23557840.460    97945662.40706

  19285991.320   102986126.81709  19285992.400    80100313.17209

  21079579.340   112366045.68909

  21695309.540   115892429.94408  21695312.640    90138550.19006

  22262177.320   119087596.98506  22262179.480    92623686.21106

  20692674.360   110653039.23705  20692677.640    86063479.54608

  23683957.500   126737637.05908  23683959.700    98573728.04005

 21 07 19 01 36 30.0000000  0 19G01G03G06G07G14G17G19G21G22G30R03R04
                                R05R09R10R16R19R20R21
  22325721.200   117322431.04708  22325724.320    91420074.99847  22325723.360
  87610896.67509
  21848491.780   114814607.47909  21848494.260    89465936.59748  21848494.120
  85738196.93809
  22805910.380   119845875.46508  22805913.380    93386413.24948  22805914.140
  89495316.88809
  23411920.800   123030432.31408  23411922.560    95867861.01948

  20500613.340   107731456.29108  20500613.560    83946591.01948  20500617.000
  80448826.28609
  22049892.060   115872960.48409  22049891.140    90290607.89049

  22862954.160   120145634.89608  22862951.540    93619970.77847

  25153997.660   132185100.73707  25153998.000   103001362.00245

  23045262.180   121103653.42008  23045259.680    94366469.40347

  22159002.680   116446319.71509  22159005.280    90737395.87249  22159005.420
  86956666.29809
  24686734.260   132150030.72108  24686736.280   102783343.55505

  23181456.020   124135666.99908  23181460.200    96549993.13706

  23541241.720   125841413.41908  23541248.300    97876677.66305

  19290648.920   103010997.99709  19290650.060    80119657.39809

  21063846.280   112282179.05809

  21717220.600   116009473.31308  21717223.600    90229583.79406

  22276201.040   119162612.98105  22276202.860    92682031.94906

  20695392.440   110667574.22805  20695395.700    86074784.54008

  23673912.000   126683881.52108  23673913.900    98531918.13705

 21 07 19 01 37  0.0000000  0 19G01G03G06G07G14G17G19G21G22G30R03R04
                                R05R09R10R16R19R20R21
  22343798.840   117417428.30408  22343801.800    91494098.80647  22343800.800
  87681836.15009
  21848292.620   114813560.72009  21848295.060    89465120.94548  21848294.940
  85737415.27709
  22792206.000   119773859.51608  22792209.180    93330296.93548  22792209.840
  89441538.77008
  23430452.580   123127817.25408  23430454.320    95943745.23148

  20492822.700   107690515.90209  20492822.940    83914689.40749  20492826.380
  80418253.91209
  22046727.440   115856330.73509  22046726.620    90277649.65249

  22854534.220   120101387.40208  22854531.480    93585492.21447

  25171104.100   132274994.83007  25171104.480   103071409.27945

  23055060.700   121155146.13808  23055058.480    94406593.58947

  22171708.220   116513086.75109  22171710.660    90789422.07749  22171710.760
  87006524.73409
  24690932.760   132172505.59908  24690935.320   102800824.05905

  23172916.900   124089940.23108  23172921.200    96514427.95106

  23524641.260   125752673.60708  23524647.440    97807657.81805

  19295455.060   103036662.74909  19295456.400    80139618.84309

  21048218.640   112198876.39808

  21739189.440   116126826.44508  21739192.380    90320858.32805

  22290206.440   119237533.23305  22290208.220    92740303.20906

  20698155.620   110682349.24405  20698158.840    86086276.22808

  23663917.200   126630396.97208  23663919.060    98490319.03205

 21 07 19 01 37 30.0000000  0 19G01G03G06G07G14G17G19G21G22G30R03R04
                                R05R09R10R16R19R20R21
  22361898.020   117512538.97808  22361900.880    91568210.98347  22361899.860
  87752860.31309
  21848200.700   114813077.58309  21848203.120    89464744.47048  21848202.980
  85737054.49509
  22778566.120   119702181.98308  22778569.220    93274444.31048  22778569.780
  89388013.34108
  23448982.120   123225190.39708  23448983.900    96019620.23148

  20485109.540   107649981.94009  20485109.620    83883104.48548  20485113.040
  80387985.03209
  22043558.100   115839675.72009  22043557.320    90264671.72249

  22846118.720   120057164.76308  22846116.520    93551033.03347

  25188186.100   132364760.16607  25188186.480   103141356.24144

  23064947.940   121207104.85408  23064945.900    94447080.88047

  22184467.700   116580137.16509  22184469.900    90841669.11749  22184469.900
  87056594.80909
  24695240.400   132195564.44705  24695242.960   102818758.67204

  23164459.920   124044653.06708  23164463.940    96479204.65106

  23508033.300   125663892.57808  23508039.120    97738605.95005

  19300409.680   103063119.49909  19300410.920    80160196.28809

  21032697.640   112116140.83309

  21761215.540   116244484.96208  21761218.160    90412370.39106

  22304193.640   119312355.34506  22304195.300    92798498.15006

  20700963.280   110697361.17605  20700966.300    86097952.16708

  23653972.940   126577182.27308  23653974.860    98448929.79705

 21 07 19 01 38  0.0000000  0 19G01G03G06G07G14G17G19G21G22G30R03R04
                                R05R09R10R16R19R20R21
  22380018.300   117607760.72308  22380021.040    91642409.70647  22380020.040
  87823967.40709
  21848216.320   114813159.05209  21848218.500    89464807.94648  21848218.380
  85737115.33609
  22764990.980   119630843.94408  22764994.080    93218856.24248  22764994.600
  89334741.45209
  23467509.140   123322549.38908  23467510.760    96095484.21648

  20477474.220   107609856.84809  20477474.060    83851838.17449  20477477.420
  80358021.48409
  22040383.840   115822995.34709  22040383.160    90251674.03948

  22837707.740   120012966.79108  22837706.040    93516593.08747

  25205243.300   132454395.91307  25205243.760   103211202.22445

  23074923.740   121259528.42108  23074921.800    94487930.40647

  22197280.440   116647468.25309  22197282.580    90894134.85749  22197282.600
  87106874.46409
  24699656.700   132219207.59607  24699657.560   102837147.73903

  23156085.660   123999808.85308  23156089.580    96444325.88306

  23491417.900   125575074.48908  23491423.620    97669525.24905

  19305512.440   103090367.51009  19305513.560    80181389.16509

  21017283.960   112033976.62409

  21783298.240   116362445.15508  21783300.480    90504117.10205

  22318162.320   119387078.42005  22318164.140    92856616.05806

  20703814.620   110712607.77805  20703817.620    86109810.62708

  23644078.800   126524237.12708  23644080.780    98407750.24306

 21 07 19 01 38 30.0000000  0 19G01G03G06G07G14G17G19G21G22G30R03R04
                                R05R09R10R16R19R20R21
  22398159.060   117703090.38708  22398161.720    91716692.52247  22398160.740
  87895155.11509
  21848339.360   114813805.39709  21848341.440    89465311.59248  21848341.240
  85737597.99709
  22751480.560   119559845.73408  22751483.520    93163532.97248  22751484.140
  89281723.31308
  23486032.740   123419890.84908  23486034.180    96171334.56948

  20469917.120   107570142.33309  20469916.580    83820891.78648  20469919.880
  80328364.52709
  22037204.620   115806288.90009  22037204.080    90238656.03349

  22829301.640   119968792.43408  22829300.020    93482171.52147

  25222275.500   132543899.80807  25222275.920   103280945.47045

  23084987.640   121312414.90108  23084985.580    94529140.64247

  22210145.920   116715076.50709  22210148.000    90946816.57549  22210148.240
  87157361.10609
  24704182.440   132243433.84907  24704183.840   102855994.61605

  23147794.460   123955410.85308  23147798.200    96409794.20906

  23474796.040   125486223.02408  23474801.980    97600418.57105

  19310763.140   103118404.85209  19310763.960    80203195.97809

  21001978.020   111952385.98609

  21805436.200   116480702.36708  21805438.560    90596094.78805

  22332111.980   119461700.27005  22332114.100    92914655.23306

  20706709.180   110728086.02705  20706712.260    86121849.26708

  23634234.600   126471559.80908  23634236.720    98366779.03506

 21 07 19 01 39  0.0000000  0 19G01G03G06G07G14G17G19G21G22G30R03R04
                                R05R09R10R16R19R20R21
  22416319.520   117798524.07308  22416322.260    91791056.38847  22416321.280
  87966420.48009
  21848569.720   114815015.92409  21848571.840    89466254.86148  21848571.580
  85738501.95309
  22738034.480   119489186.69308  22738037.520    93108473.99948  22738038.100
  89228958.45408
  23504552.160   123517210.40608  23504553.520    96247167.84548

  20462438.180   107530839.13209  20462437.420    83790265.90949  20462440.760
  80299014.72009
  22034019.980   115789554.62608  22034019.640    90225616.33548

  22820899.760   119924639.80808  22820898.080    93447766.87947

  25239282.240   132633269.95207  25239282.340   103350584.51945

  23095139.320   121365761.81108  23095137.060    94570709.64247

  22223063.340   116782957.60009  22223065.540    90999710.89049  22223065.720
  87208051.48209
  24708817.180   132268242.12507  24708819.260   102875289.88206

  23139587.000   123911461.17708  23139591.040    96375611.20907

  23458168.580   125397340.65708  23458174.800    97531287.89706

  19316161.100   103147229.40409  19316161.900    80225615.05109

  20986780.160   111871372.01909

  21827628.820   116599251.45308  21827631.240    90688299.51006

  22346042.460   119536218.21406  22346044.560    92972613.59906

  20709645.980   110743791.96405  20709649.360    86134065.00008

  23624440.140   126419148.33908  23624442.000    98326014.55206

 21 07 19 01 39 30.0000000  0 19G01G03G06G07G14G17G19G21G22G30R03R04
                                R05R09R10R16R19R20R21
  22434499.980   117894062.40408  22434502.500    91865501.80647  22434501.700
  88037763.99409
  21848908.100   114816794.54309  21848910.340    89467640.78648  21848909.960
  85739830.12709
  22724653.700   119418870.91308  22724656.980    93053682.49548  22724657.360
  89176449.92909
  23523067.340   123614508.49908  23523068.660    96322984.40048

  20455038.240   107491952.68409  20455037.560    83759964.77448  20455041.040
  80269976.13309
  22030830.440   115772795.46408  22030830.360    90212557.24848

  22812502.720   119880512.01608  22812500.680    93413381.60147

  25256263.780   132722508.19307  25256263.860   103420120.76344

  23105378.980   121419570.44208  23105376.600    94612638.43347

  22236032.620   116851111.75508  22236034.960    91052817.96248  22236035.360
  87258945.76009
  24713558.680   132293609.03106  24713563.920   102895053.33003

  23131464.480   123867966.47908  23131468.580    96341782.06406

  23441537.000   125308434.61408  23441543.220    97462138.77506

  19321706.820   103176842.95409  19321707.780    80248647.78109

  20971691.480   111790941.03209

  21849876.060   116718091.99408  21849878.640    90780730.89905

  22359953.880   119610634.15506  22359955.940    93030492.62906

  20712625.500   110759726.26705  20712629.020    86146458.33208

  23614695.720   126367005.11608  23614698.140    98285458.74106

 21 07 19 01 40  0.0000000  0 19G01G03G06G07G14G17G19G21G22G30R03R04
                                R05R09R10R16R19R20R21
  22452698.980   117989698.63708  22452701.260    91940023.51147  22452700.680
  88109180.62609
  21849353.780   114819137.66309  21849356.140    89469466.58648  21849355.860
  85741579.85609
  22711337.620   119348894.89208  22711341.120    92999155.74248  22711341.380
  89124195.11809
  23541577.200   123711777.99208  23541578.700    96398778.65848

  20447716.960   107453480.92409  20447716.700    83729986.77648  20447720.180
  80241247.21809
  22027635.500   115756006.98408  22027635.420    90199475.32148

  22804109.360   119836404.09108  22804106.980    93379011.79047

  25273219.020   132811608.70607  25273218.940   103489549.68245

  23115705.120   121473835.45208  23115702.840    94654922.84047

  22249052.360   116919531.75808  22249054.740    91106132.19949  22249055.340
  87310038.55209
  24718415.060   132319583.34408  24718417.420   102915260.08105

  23123426.980   123824926.00208  23123430.860    96308306.19206

  23424900.980   125219504.86608  23424907.060    97392971.24806

  19327399.060   103207240.04909  19327400.060    80272289.95409

  20956712.440   111711093.02509

  21872176.420   116837215.35808  21872179.040    90873382.26706

  22373844.980   119684942.13906  22373847.100    93088287.69606

  20715646.860   110775882.30705  20715650.320    86159024.16008

  23605000.660   126315124.83008  23605002.960    98245107.45606

 21 07 19 01 40 30.0000000  0 19G01G03G06G07G14G17G19G21G22G30R03R04
                                R05R09R10R16R19R20R21
  22470916.700   118085434.21108  22470918.980    92014622.62547  22470918.560
  88180671.43209
  21849907.940   114822050.02809  21849910.420    89471735.94748  21849910.180
  85743754.66009
  22698087.020   119279263.51808  22698090.660    92944897.53248  22698091.000
  89072197.67909
  23560081.920   123809020.18508  23560083.580    96474551.62848

  20440475.920   107415430.07709  20440475.940    83700336.76948  20440479.320
  80212832.62009
  22024435.860   115739192.86808  22024435.660    90186373.41448

  22795720.400   119792319.62508  22795717.920    93344660.27047

  25290148.680   132900574.75407  25290148.740   103558873.83044

  23126118.620   121528559.46008  23126116.520    94697564.90847

  22262123.080   116988218.67909  22262125.280    91159654.42849  22262125.960
  87361330.67209
  24723376.300   132346142.34203  24723377.760   102935916.89006

  23115475.840   123782347.26108  23115479.480    96275189.49106

  23408261.940   125130559.22008  23408267.740    97323791.33206

  19333238.580   103238423.62009  19333239.800    80296543.82609

  20941844.100   111631834.89409

  21894529.820   116956621.76908  21894532.520    90966253.77305

  22387716.580   119759144.61706  22387718.180    93146000.68506

  20718710.140   110792261.28605  20718713.400    86171763.36908

  23595355.280   126263510.87908  23595357.960    98204963.31906

 21 07 19 01 41  0.0000000  0 19G01G03G06G07G14G17G19G21G22G30R03R04
                                R05R09R10R16R19R20R21
  22489152.020   118181262.52108  22489154.540    92089294.00347  22489154.040
  88252231.48609
  21850570.000   114825528.12809  21850572.280    89474446.14948  21850572.160
  85746351.92709
  22684901.140   119209973.39508  22684905.100    92890905.24148  22684905.540
  89020455.05809
  23578580.120   123906227.94108  23578581.860    96550297.77248

  20433314.780   107377798.15009  20433314.700    83671013.19049  20433318.160
  80184730.86009
  22021230.580   115722348.97108  22021230.260    90173248.30249

  22787335.100   119748254.24508  22787332.520    93310323.62647

  25307051.980   132989401.21007  25307051.820   103628089.19945

  23136618.500   121583736.75708  23136616.560    94740560.18447

  22275243.360   117057165.40109  22275245.520    91213379.10149  22275246.140
  87412816.79809
  24728446.200   132373281.83407  24728447.160   102957025.17504

  23107610.540   123740229.52608  23107614.580    96242431.33206

  23391619.940   125041597.94608  23391625.800    97254599.28506

  19339224.340   103270388.19509  19339225.720    80321405.13109

  20927086.060   111553166.55909

  21916934.800   117076303.45708  21916937.520    91059339.37606

  22401567.480   119833236.37006  22401568.600    93203627.57006

  20721813.780   110808856.90805  20721817.060    86184671.08608

  23585758.720   126212158.00408  23585761.600    98165022.20706

 21 07 19 01 41 30.0000000  0 19G01G03G06G07G14G17G19G21G22G30R03R04
                                R05R09R10R16R19R20R21
  22507405.500   118277185.30808  22507408.160    92164038.98347  22507407.460
  88323862.08609
  21851340.500   114829576.77609  21851342.880    89477600.93548  21851342.780
  85749375.25209
  22671781.600   119141029.51808  22671785.420    92837182.75048  22671785.940
  88968970.99309
  23597072.220   124003403.02207  23597073.760    96626018.46647

  20426234.660   107340591.57409  20426234.540    83642021.05049  20426237.900
  80156946.72909
  22018020.520   115705479.32209  22018020.040    90160103.12749

  22778954.160   119704211.76408  22778951.480    93276004.80447

  25323929.320   133078090.90307  25323928.900   103697198.02845

  23147205.340   121639370.25708  23147203.260    94783910.94347

  22288413.320   117126373.17808  22288415.220    91267307.19648  22288415.900
  87464497.87109
  24733625.320   132401005.46107

  23099833.020   123698580.72908  23099836.800    96210037.91306

  23374976.500   124952629.08508  23374982.440    97185401.31006

  19345357.060   103303136.28409  19345358.300    80346875.85409

  20912440.120   111475096.01709

  21939391.100   117196260.40908  21939393.760    91152639.08105

  22415397.840   119907220.63906  22415399.440    93261170.86006

  20724958.220   110825670.71605  20724961.300    86197748.49308

  23576211.580   126161070.02508  23576214.200    98125287.13306

 21 07 19 01 42  0.0000000  0 18G01G03G06G07G14G17G19G21G22G30R04R05
                                R09R10R16R19R20R21
  22525676.460   118373199.59308  22525679.260    92238855.26047  22525678.240
  88395560.99609
  21852219.520   114834196.07309  21852221.820    89481200.37548  21852221.840
  85752824.72909
  22658727.980   119072432.16708  22658731.680    92783730.25948  22658732.240
  88917745.70309
  23615557.180   124100542.14507  23615558.920    96701711.13247

  20419235.780   107303812.00109  20419235.720    83613361.63749  20419238.980
  80129481.44809
  22014805.600   115688583.03509  22014804.840    90146937.18749

  22770577.180   119660191.02008  22770574.760    93241702.92347

  25340780.320   133166642.46307  25340780.120   103766199.19044

  23157878.580   121695458.10408  23157876.440    94827615.73647

  22301632.160   117195838.55109  22301634.000    91321435.99949  22301634.660
  87516371.31509
  23092143.660   123657403.58408  23092146.980    96178011.31506

  23358332.060   124863656.63408  23358338.400    97116200.58606

  19351636.240   103336666.24809  19351637.480    80372954.70409

  20897906.760   111397625.56309

  21961897.720   117316488.28007  21961900.720    91246149.49506

  22429207.840   119981094.91006  22429209.700    93318628.57606

  20728142.960   110842699.78406  20728145.700    86210993.32308

  23566713.440   126110245.06608  23566716.300    98085756.65106

 21 07 19 01 42 30.0000000  0 18G01G03G06G07G14G17G19G21G22G30R04R05
                                R09R10R16R19R20R21
  22543963.900   118469299.66408  22543966.740    92313738.39347  22543965.420
  88467324.01109
  21853206.760   114839383.40009  21853208.860    89485242.42748  21853208.900
  85756698.36109
  22645739.880   119004178.82808  22645743.520    92730545.85848  22645743.980
  88866777.30909
  23634034.180   124197639.22808  23634036.140    96777371.04148

  20412317.800   107267458.31009  20412317.820    83585034.07949  20412321.100
  80102334.20709
  22011584.980   115671656.91509  22011584.000    90133748.00349

  22762203.520   119616188.68208  22762201.400    93207415.38947

  25357603.840   133255051.25607  25357603.860   103835089.11045

  23168637.320   121751995.58008  23168635.040    94871670.88047

  22314898.840   117265555.33508  22314900.840    91375760.71148  22314901.360
  87568432.48609
  23084542.140   123616698.38408  23084545.540    96146351.80506

  23341687.440   124774681.34408  23341693.780    97046997.63105

  19358060.860   103370973.63009  19358062.360    80399638.19209

  20883486.320   111320755.90109

  21984453.620   117436980.04508  21984457.260    91339865.15806

  22442996.620   120054854.86306  22442998.100    93375997.38706

  20731366.660   110859938.41005  20731369.420    86224401.15408

  23557264.060   126059679.26308  23557266.980    98046427.69906

 21 07 19 01 43  0.0000000  0 18G01G03G06G07G14G17G19G21G22G30R04R05
                                R09R10R16R19R20R21
  22562267.340   118565483.95008  22562270.240    92388687.15047  22562268.800
  88539149.89409
  21854302.160   114845140.10709  21854304.200    89489728.16548  21854304.420
  85760997.18709
  22632817.780   118936271.11008  22632821.240    92677630.76048  22632821.660
  88816067.01209
  23652502.980   124294692.40508  23652505.000    96852996.74148

  20405481.480   107231533.56009  20405481.460    83557040.75349  20405484.820
  80075507.27009
  22008358.600   115654701.79309  22008357.740    90120536.22149

  22753833.440   119572205.25708  22753831.420    93173142.58547

  25374400.240   133343317.06307  25374400.560   103903867.59944

  23179481.440   121808982.05708  23179479.200    94916075.90247

  22328212.880   117335521.45608  22328215.000    91430279.71048  22328215.480
  87620679.84409
  23077029.380   123576469.16708  23077033.000    96115062.50706

  23325042.960   124685707.83508  23325049.200    96977796.08106

  19364630.920   103406057.22909  19364632.540    80426925.41309

  20869179.380   111244491.72909

  22007058.800   117557732.60508  22007062.920    91433783.62506

  22456763.600   120128499.91806  22456765.260    93433276.84006

  20734629.060   110877385.12405  20734631.880    86237970.81608

  23547862.860   126009372.49808  23547866.120    98007300.27706

 21 07 19 01 43 30.0000000  0 18G01G03G06G07G14G17G19G21G22G30R04R05
                                R09R10R16R19R20R21
  22580586.640   118661752.40108  22580589.660    92463701.47047  22580588.240
  88611038.61309
  21855506.360   114851469.10409  21855508.480    89494659.84748  21855508.920
  85765723.38809
  22619961.860   118868712.16708  22619965.320    92624987.42348  22619965.760
  88765617.16009
  23670963.460   124391701.31808  23670965.240    96928587.94747

  20398727.800   107196042.27309  20398727.660    83529385.18849  20398731.040
  80049004.02409
  22005126.900   115637719.80609  22005126.280    90107303.50949

  22745467.160   119528242.50808  22745465.520    93138885.90747

  25391169.580   133431441.11207  25391169.960   103972535.63845

  23190410.920   121866418.33608  23190409.020    94960831.41447

  22341574.240   117405736.33109  22341576.320    91484992.54348  22341576.780
  87673112.96809
  23069606.940   123536721.83408  23069610.540    96084147.99706

  23308400.180   124596743.31908  23308406.260    96908601.51606

  19371346.520   103441918.32109  19371348.320    80454817.34709

  20854986.900   111168838.24609

  22029712.900   117678744.43908  22029716.740    91527903.78906

  22470509.440   120202031.45506  22470511.380    93490468.00206

  20737930.180   110895039.71805  20737933.440    86251702.18708

  23538510.600   125959326.23708  23538513.760    97968375.42306

 21 07 19 01 44  0.0000000  0 18G01G03G06G07G14G17G19G21G22G30R04R05
                                R09R10R16R19R20R21
  22598920.760   118758100.27008  22598924.100    92538777.68347  22598922.740
  88682986.65209
  21856819.220   114858368.62409  21856821.380    89500036.09248  21856821.900
  85770875.61509
  22607171.940   118801500.37108  22607175.420    92572614.61148  22607175.840
  88715426.53909
  23689414.580   124488661.11608  23689416.220    97004140.88348

  20392056.640   107160984.21809  20392056.360    83502067.22149  20392059.660
  80022824.30009
  22001889.680   115620708.42909  22001889.080    90094047.89849

  22737104.640   119484297.86508  22737103.240    93104643.32047

  25407911.420   133519420.23507  25407911.880   104041090.77545

  23201425.480   121924300.54508  23201423.800    95005934.40047

  22354982.180   117476194.60109  22354984.000    91539895.04849  22354984.700
  87725727.85909
  23062274.820   123497457.61508  23062278.140    96053609.24106

  23291759.560   124507789.24608  23291765.480    96839415.07305

  19378206.780   103478553.17409  19378208.940    80483311.09209

  20840909.340   111093797.08609

  22052414.240   117800009.19208  22052417.680    91622220.67105

  22484233.440   120275445.80705  22484235.760    93547568.00206

  20741269.380   110912897.17205  20741272.880    86265591.31608

  23529206.400   125909537.12108  23529209.680    97929650.57106

 21 07 19 01 44 30.0000000  0 18G01G03G06G07G14G17G19G21G22G30R04R05
                                R09R10R16R19R20R21
  22617269.580   118854525.56008  22617273.260    92613914.21947  22617271.940
  88754992.46809
  21858240.820   114865839.48408  21858243.060    89505857.52948  21858243.480
  85776454.48309
  22594448.380   118734636.74208  22594451.540    92520513.09548  22594452.300
  88665495.93009
  23707855.800   124585569.50407  23707857.680    97079653.73847

  20385468.480   107126361.89709  20385467.940    83475088.78049  20385471.300
  79996969.96209
  21998647.000   115603667.91509  21998646.280    90080769.58249

  22728745.900   119440371.68808  22728744.340    93070415.11847

  25424625.640   133607253.62607  25424626.260   104109532.31644

  23212524.780   121982627.70708  23212523.260    95051384.09247

  22368436.040   117546893.69909  22368437.680    91594985.22949  22368438.540
  87778522.58709
  23055033.220   123458680.06808  23055036.500    96023449.02006

  23275121.620   124418850.20008  23275127.600    96770240.33106

  19385211.800   103515960.47109  19385214.180    80512405.62309

  20826947.180   111019371.94609

  22075162.180   117921523.60208  22075165.440    91716731.71806

  22497935.280   120348742.13406  22497937.860    93604576.20006

  20744646.440   110930955.65305  20744650.060    86279636.79308

  23519949.960   125860004.83008  23519953.240    97891125.48106

 21 07 19 01 45  0.0000000  0 18G01G03G06G07G14G17G19G21G22G30R04R05
                                R09R10R16R19R20R21
  22635632.700   118951025.48908  22635636.660    92689108.92047  22635635.340
  88827054.03709
  21859771.100   114873881.86108  21859773.500    89512124.30548  21859773.680
  85782460.14809
  22581791.160   118668121.76908  22581794.020    92468683.25449  22581795.080
  88615825.66209
  23726286.360   124682423.28607  23726288.580    97155124.05847

  20378963.420   107092177.16909  20378962.900    83448451.32548  20378966.160
  79971442.40109
  21995398.700   115586598.12809  21995398.020    90067468.45349

  22720390.540   119396462.98708  22720388.760    93036200.54447

  25441311.960   133694940.12007  25441312.420   104177859.40944

  23223708.560   122041397.91708  23223706.800    95097179.02646

  22381934.720   117617830.39808  22381936.760    91650260.51848  22381937.440
  87831494.73209
  23047883.480   123420392.15308  23047885.900    95993669.58706

  23258487.280   124329930.22308  23258493.480    96701080.45006

  19392361.420   103554138.24209  19392363.620    80542099.41809

  20813101.320   110945566.05909

  22097955.940   118043282.93008  22097959.080    91811433.26506

  22511615.220   120421919.00206  22511617.780    93661491.48006

  20748060.500   110949212.33405  20748064.300    86293836.43208

  23510741.320   125810728.09108  23510744.580    97852799.12206

 21 07 19 01 45 30.0000000  0 18G01G03G06G07G14G17G19G21G22G30R04R05
                                R09R10R16R19R20R21
  22654009.900   119047598.46108  22654014.080    92764360.52747  22654012.500
  88899170.14409
  21861410.400   114882496.86109  21861412.920    89518837.28548  21861412.960
  85788893.42309
  22569200.500   118601956.80508  22569203.000    92417126.13948  22569204.240
  88566416.78009
  23744706.060   124779220.34607  23744708.520    97230550.18347

  20372541.980   107058432.87109  20372541.580    83422157.05649  20372544.840
  79946243.72309
  21992145.060   115569499.67709  21992144.280    90054144.98549

  22712038.560   119352572.41608  22712036.660    93002000.10147

  25457970.240   133782479.55207  25457970.820   104246071.89044

  23234976.720   122100610.40608  23234974.500    95143318.59146

  22395478.100   117689002.51208  22395480.520    91705719.24549  22395481.300
  87884642.66509
  23040826.020   123382598.00808  23040828.280    95964274.21306

  23241857.400   124241034.28908  23241863.620    96631939.26906

  19399655.360   103593085.31709  19399657.000    80572391.56309

  20799372.480   110872383.64009

  22120794.920   118165284.80608  22120798.140    91906323.42606

  22525273.060   120494976.05706  22525275.140    93718313.59006

  20751511.460   110967665.83205  20751515.240    86308189.14008

  23501580.700   125761706.69308  23501583.620    97814671.40506

 21 07 19 01 46  0.0000000  0 18G01G03G06G07G14G17G19G21G22G30R04R05
                                R09R10R16R19R20R21
  22672400.200   119144239.87208  22672404.500    92839665.45747  22672402.740
  88971337.37509
  21863158.420   114891682.65308  21863160.960    89525995.03948  21863161.020
  85795752.92709
  22556676.020   118536140.25508  22556678.620    92365840.53048  22556679.540
  88517268.06209
  23763114.240   124875956.02407  23763116.700    97305928.47447

  20366204.240   107025128.75809  20366204.040    83396205.79149  20366207.240
  79921373.75809
  21988885.180   115552370.01108  21988884.740    90040797.19949

  22703689.780   119308697.24208  22703687.440    92967811.65547

  25474599.800   133869868.53207  25474600.740   104314167.13444

  23246328.040   122160261.20108  23246325.960    95189799.67346

  22409065.540   117760404.76008  22409068.060    91761357.31149  22409068.840
  87937962.45109
  23033860.540   123345298.61308  23033863.280    95935263.64606

  23225232.240   124152164.42708  23225238.500    96562818.33906

  19407092.520   103632797.86009  19407093.660    80603279.07609

  20785760.880   110799826.09709

  22143678.320   118287522.62507  22143681.440    92001397.12505

  22538907.200   120567909.70705  22538909.320    93775039.72106

  20754998.020   110986310.89005  20755001.780    86322690.84608

  23492466.660   125712937.33908  23492469.800    97776739.70006

 21 07 19 01 46 30.0000000  0 18G01G03G06G07G14G17G19G21G22G30R04R05
                                R09R10R16R19R20R21
  22690803.700   119240950.56508  22690807.920    92915024.37947  22690806.120
  89043556.32409
  21865015.860   114901442.77009  21865018.360    89533600.32348  21865018.320
  85803041.31609
  22544218.460   118470675.94508  22544221.260    92314829.39448  22544222.140
  88468382.38809
  23781511.080   124972630.92807  23781513.220    97381259.44547

  20359951.400   106992270.13809  20359951.240    83370601.66949  20359954.440
  79896836.46509
  21985620.140   115535212.16509  21985619.860    90027427.46649

  22695344.340   119264840.42108  22695341.880    92933637.51147

  25491201.040   133957108.91807  25491201.900   104382146.65444

  23257763.100   122220352.22708  23257760.840    95236623.80846

  22422696.800   117832037.43608  22422699.360    91817174.92948  22422700.060
  87991454.32309
  23026988.660   123308500.40908  23026991.480    95906642.90206

  23208613.280   124063327.74608  23208619.600    96493723.22106

  19414673.020   103673277.37409  19414674.120    80634763.10909

  20772267.420   110727899.27109

  22166605.800   118409995.75108  22166608.820    92096653.83106

  22552518.500   120640722.00105  22552520.740    93831671.47106

  20758521.000   111005148.54305  20758524.400    86337342.34708

  23483400.100   125664422.19408  23483403.560    97739005.73806

 21 07 19 01 47  0.0000000  0 18G01G03G06G07G14G17G19G21G22G30R04R05
                                R09R10R16R19R20R21
  22709219.680   119337725.92908  22709223.740    92990433.70347  22709221.720
  89115823.58108
  21866982.280   114911775.38608  21866984.640    89541651.69648  21866984.420
  85810757.22109
  22531827.760   118405562.35308  22531830.540    92264091.54448  22531831.380
  88419758.61109
  23799895.460   125069240.20407  23799897.400    97456539.27347

  20353783.340   106959856.87409  20353783.220    83345344.57949  20353786.420
  79872631.75509
  21982349.640   115518024.22709  21982349.220    90014034.26349

  22687001.700   119220999.44508  22686999.320    92899475.72047

  25507773.680   134044197.90907  25507774.280   104450008.14444

  23269281.240   122280879.51008  23269278.820    95283787.89047

  22436371.000   117903895.22708  22436373.480    91873167.95648  22436374.180
  88045114.29609
  23020210.620   123272204.58008  23020213.420    95878412.87906

  23192001.080   123974526.55408  23192007.360    96424655.71406

  19422396.460   103714519.89609  19422397.440    80666840.60109

  20758892.700   110656604.47909

  22189576.100   118532698.32408  22189578.900    92192088.98305

  22566106.460   120713409.44105  22566108.660    93888206.11305

  20762079.100   111024174.11005  20762082.220    86352140.01908

  23474380.820   125616158.23408  23474384.500    97701467.11506

 21 07 19 01 47 30.0000000  0 18G01G03G06G07G14G17G19G21G22G30R04R05
                                R09R10R16R19R20R21
  22727647.960   119434565.78608  22727651.820    93065893.27647  22727649.600
  89188138.98208
  21869058.140   114922682.97409  21869060.280    89550151.11548  21869059.780
  85818902.48309
  22519504.340   118340802.20208  22519507.160    92213629.09749  22519507.600
  88371398.76009
  23818267.100   125165783.11707  23818269.100    97531767.37647

  20347700.820   106927893.17009  20347700.700    83320437.78049  20347703.960
  79848762.74409
  21979073.640   115500807.97609  21979073.160    90000618.98849

  22678662.060   119177176.23508  22678660.000    92865327.77047

  25524317.720   134131136.61707  25524317.940   104517752.55944

  23280882.200   122341843.54708  23280879.860    95331292.29947

  22450087.920   117975977.33508  22450090.300    91929335.77348  22450090.680
  88098941.78509
  23013527.480   123236416.44108  23013530.040    95850577.70806

  23175396.880   123885767.31608  23175403.200    96355620.81006

  19430262.740   103756525.45409  19430263.740    80699511.56109

  20745637.620   110585947.36709

  22212588.900   118655627.98607  22212591.680    92287700.78006

  22579671.460   120785973.31906  22579673.540    93944644.62706

  20765672.220   111043387.53305  20765675.040    86367083.77208

  23465408.900   125568146.54608  23465412.700    97664124.71606

 21 07 19 01 48  0.0000000  0 18G01G03G06G07G14G17G19G21G22G30R04R05
                                R09R10R16R19R20R21
  22746087.400   119531463.78408  22746090.840    93141398.15947  22746088.540
  89260497.81808
  21871242.500   114934161.86908  21871244.680    89559095.70648  21871244.020
  85827474.37409
  22507247.460   118276392.14408  22507250.280    92163439.44248  22507250.520
  88323300.35609
  23836624.920   125262253.25808  23836626.940    97606938.76348

  20341703.400   106896377.11209  20341703.340    83295879.81349  20341706.620
  79825228.01409
  21975791.340   115483559.87508  21975790.960    89987178.90449

  22670325.300   119133366.56208  22670323.360    92831190.35547

  25540832.200   134217919.93907  25540832.640   104585375.83644

  23292564.960   122403238.82008  23292562.920    95379132.73747

  22463846.180   118048276.91708  22463848.600    91985673.02548  22463848.800
  88152931.63809
  23006938.680   123201135.01208  23006941.660    95823136.65906

  23158800.720   123797050.39908  23158806.640    96286618.82206

  19438270.880   103799288.41609  19438272.060    80732771.60409

  20732502.120   110515927.30409

  22235642.660   118778777.20008  22235645.680    92383483.31506

  22593212.520   120858408.83605  22593214.740    94000983.30806

  20769299.220   111062782.16305  20769302.080    86382168.48108

  23456482.940   125520382.06208  23456486.560    97626974.58706

 21 07 19 01 48 30.0000000  0 18G01G03G06G07G14G17G19G21G22G30R04R05
                                R09R10R16R19R20R21
  22764537.940   119628421.20408  22764541.360    93216949.34047  22764538.880
  89332901.03308
  21873536.300   114946215.72508  21873538.560    89568488.30948  21873537.880
  85836475.62709
  22495057.860   118212336.21308  22495060.920    92113525.73148  22495060.880
  88275466.39109
  23854969.180   125358651.32908  23854971.060    97682054.02648

  20335792.160   106865314.12209  20335792.240    83271674.88349  20335795.540
  79802031.62509
  21972503.560   115466283.04009  21972503.200    89973716.43449

  22661991.980   119089573.38008  22661989.900    92797065.81647

  25557317.360   134304550.39406  25557317.740   104652880.04645

  23304330.380   122465067.23708  23304328.580    95427310.67747

  22477646.020   118120794.33309  22477648.280    92042180.04649  22477648.500
  88207084.18009
  23000446.140   123166367.18808  23000449.120    95796095.07406

  23142213.880   123708383.23108  23142219.680    96217655.54806

  19446421.040   103842810.32609  19446422.420    80766621.94009

  20719487.360   110446551.16609

  22258737.640   118902145.52708  22258740.720    92479436.28805

  22606729.940   120930717.85106  22606732.240    94057223.61205

  20772960.260   111082359.10506  20772963.040    86397394.99508

  23447603.880   125472867.36708  23447606.880    97590018.76306

 21 07 19 01 49  0.0000000  0 18G01G03G06G07G14G17G19G21G22G30R04R05
                                R09R10R16R19R20R21
  22782999.120   119725434.44808  22783002.360    93292544.02046  22782999.940
  89405345.92508
  21875939.420   114958843.60909  21875941.600    89578328.20448  21875941.020
  85845905.52109
  22482935.380   118148633.73008  22482938.820    92063887.44648  22482938.840
  88227896.37409
  23873298.860   125454973.62808  23873300.720    97757110.25248

  20329967.400   106834705.03009  20329967.560    83247823.64549  20329970.940
  79779174.18209
  21969210.240   115448976.27409  21969209.740    89960230.63349

  22653661.300   119045795.33508  22653659.200    92762953.05747

  25573772.960   134391025.74406  25573773.640   104720263.40544

  23316177.680   122527326.00208  23316176.020    95475823.98247

  22491486.320   118193525.45108  22491488.700    92098853.56448  22491488.860
  88261396.29909
  22994049.580   123132114.92008  22994052.760    95769454.49006

  23125636.700   123619769.08908  23125642.460    96148733.51006

  19454712.760   103887087.97609  19454714.200    80801060.07409

  20706593.560   110377820.58309

  22281872.720   119025728.04208  22281875.700    92575555.86205

  22620223.400   121002898.34605  22620225.600    94113363.95306

  20776654.780   111102114.95805  20776657.440    86412760.63508

  23438770.920   125425600.02808  23438773.960    97553255.30206

 21 07 19 01 49 30.0000000  0 18G01G03G06G07G14G17G19G21G22G30R04R05
                                R09R10R16R19R20R21
  22801470.460   119822502.10508  22801473.740    93368181.09846  22801471.460
  89477831.44808
  21878451.880   114972046.56009  21878454.080    89588616.21248  21878453.600
  85855764.86109
  22470880.480   118085286.17908  22470884.080    92014525.72748  22470884.020
  88180591.39309
  23891613.760   125551218.58607  23891615.520    97832106.22548

  20324229.740   106804552.66709  20324229.800    83224328.29349  20324233.220
  79756657.81509
  21965911.240   115431640.51909  21965910.860    89946722.25449

  22645333.740   119002033.00208  22645331.440    92728852.54047

  25590198.940   134477346.10007  25590199.900   104787525.93044

  23328106.780   122590014.22408  23328105.220    95524671.91447

  22505366.780   118266468.20208  22505369.260    92155692.01448  22505369.420
  88315866.45509
  22987750.160   123098382.09008  22987753.180    95743217.89406

  23109070.320   123531213.06609  23109075.900    96079856.68806

  19463145.940   103932120.07509  19463147.420    80836085.00409

  20693821.840   110309739.79509

  22305047.320   119149521.62307  22305050.220    92671839.61705

  22633692.980   121074950.12606  22633695.160    94169404.17606

  20780382.060   111122047.62105  20780384.780    86428263.81908

  23429984.460   125378579.85908  23429987.000    97516684.05106

 21 07 19 01 50  0.0000000  0 18G01G03G06G07G14G17G19G21G22G30R04R05
                                R09R10R16R19R20R21
  22819951.520   119919620.26108  22819954.600    93443857.52347  22819952.760
  89550354.66608
  21881073.280   114985823.15309  21881075.780    89599351.21148  21881075.280
  85866052.56909
  22458893.100   118022292.43708  22458896.760    91965439.70148  22458896.660
  88133550.61409
  23909912.960   125647381.71507  23909914.880    97907038.42347

  20318578.920   106774857.42509  20318578.960    83201189.12349  20318582.420
  79734482.76809
  21962606.640   115414274.18509  21962606.240    89933190.04049

  22637008.840   118958284.62508  22637006.300    92694762.89147

  25606594.880   134563508.70207  25606595.800   104854665.58744

  23340117.040   122653128.31108  23340115.480    95573851.68246

  22519286.680   118339617.91408  22519289.080    92212691.71848  22519289.520
  88370491.14809
  22981547.960   123065170.24108  22981550.660    95717386.51306

  23092515.220   123442717.92108  23092520.820    96011027.21806

  19471719.820   103977903.14409  19471721.200    80871694.03709

  20681172.400   110242310.30309

  22328260.180   119273520.61608  22328263.340    92768283.08905

  22647137.820   121146870.29805  22647140.340    94225342.04506

  20784141.740   111142153.82205  20784144.640    86443901.97608

  23421243.480   125331804.15708  23421245.600    97480302.97106

 21 07 19 01 50 30.0000000  0 18G01G03G06G07G14G17G19G21G22G30R04R05
                                R09R10R16R19R20R21
  22838441.800   120016786.48908  22838444.820    93519571.40647  22838443.200
  89622913.77608
  21883803.920   115000173.40109  21883806.600    89610533.21148  21883806.120
  85876768.65209
  22446973.260   117959652.90608  22446977.000    91916629.68048  22446976.780
  88086774.33509
  23928195.960   125743460.57107  23928198.220    97981904.97047

  20313015.260   106745621.11209  20313015.440    83178407.57048  20313018.980
  79712650.45109
  21959296.180   115396876.98309  21959295.700    89919633.77849

  22628686.540   118914549.75208  22628683.700    92660683.74547

  25622960.720   134649512.65206  25622962.080   104921681.60745

  23352208.040   122716666.69808  23352206.420    95623362.07847

  22533245.260   118412971.46008  22533247.860    92269850.24948  22533248.340
  88425268.06809
  22975443.480   123032482.18708  22975446.300    95691962.52306

  23075972.440   123354287.92309  23075978.300    95942248.40106

  19480433.620   104024435.01009  19480435.200    80907885.43609

  20668645.680   110175535.45609

  22351510.840   119397720.83007  22351514.040    92864883.09605

  22660557.900   121218657.79505  22660560.420    94281176.73306

  20787933.360   111162430.49705  20787936.520    86459672.72708

  23412547.620   125285271.82508  23412550.180    97444111.16906

 21 07 19 01 51  0.0000000  0 18G01G03G06G07G14G17G19G21G22G30R04R05
                                R09R10R16R19R20R21
  22856940.860   120113999.02808  22856943.900    93595321.36747  22856942.440
  89695507.48008
  21886643.880   115015097.88909  21886646.680    89622162.66548  21886646.400
  85887913.55109
  22435121.340   117897368.56008  22435124.620    91868096.41348  22435124.660
  88040263.28109
  23946462.420   125839452.81407  23946465.260    98056704.01047

  20307539.480   106716846.18809  20307539.840    83155985.55349  20307543.280
  79691162.68509
  21955979.820   115379449.52209  21955979.260    89906053.93749

  22620366.660   118870828.59308  22620363.860    92626615.32047

  25639296.700   134735357.52606  25639297.840   104988573.67444

  23364379.580   122780628.13308  23364377.820    95673202.13347

  22547242.140   118486526.36708  22547245.200    92327165.68448  22547245.320
  88480195.34509
  22969437.440   123000321.46508  22969440.520    95666948.69506

  23059442.900   123265927.76109  23059448.900    95873523.91306

  19489287.380   104071713.85309  19489289.020    80944657.82609

  20656242.380   110109418.65509

  22374798.560   119522119.02608  22374801.880    92961637.06706

  22673952.640   121290312.43206  22673955.440    94336908.07006

  20791756.820   111182875.99905  20791760.220    86475574.78008

  23403897.400   125238982.22108  23403900.200    97408108.15406

 21 07 19 01 51 30.0000000  0 18G01G03G06G07G14G17G19G21G22G30R04R05
                                R09R10R16R19R20R21
  22875448.260   120211255.19608  22875451.240    93671105.32947  22875449.900
  89768133.76708
  21889592.860   115030596.35208  21889595.820    89634239.38448  21889595.860
  85899487.06309
  22423336.860   117835439.49908  22423339.940    91819840.00448  22423340.160
  87994017.56009
  23964712.020   125935355.58307  23964715.300    98131433.32947

  20302152.040   106688534.16909  20302152.320    83133924.22649  20302155.640
  79670020.57409
  21952657.620   115361991.40609  21952656.860    89892450.21249

  22612049.220   118827120.39508  22612046.600    92592556.98247

  25655602.020   134821042.04907  25655603.000   105055340.81245

  23376631.220   122845010.82308  23376629.560    95723370.42647

  22561276.760   118560279.25508  22561280.020    92384635.39948  22561280.160
  88535270.47009
  22963530.740   122968691.12508  22963533.920    95642347.34206

  23042927.000   123177641.31308  23042933.140    95804856.78706

  19498280.820   104119737.25309  19498282.160    80982009.33309

  20643962.900   110043962.35409

  22398122.600   119646711.06007  22398125.920    93058541.81205

  22687322.260   121361832.90305  22687325.060    94392535.05106

  20795611.360   111203487.25705  20795614.800    86491605.74508

  23395292.080   125192933.69308  23395295.260    97372292.66807

 21 07 19 01 52  0.0000000  0 18G01G03G06G07G14G17G19G21G22G30R04R05
                                R09R10R16R19R20R21
  22893963.840   120308555.15808  22893967.000    93746923.41147  22893965.700
  89840792.74508
  21892651.600   115046671.16409  21892654.540    89646765.19348  21892654.880
  85911490.97609
  22411620.240   117773868.57108  22411623.340    91771862.63748  22411623.900
  87948039.24009
  23982944.600   126031168.62107  23982948.100    98206092.73547

  20296853.540   106660689.36509  20296853.720    83112226.96449  20296856.920
  79649227.36309
  21949330.020   115344505.15709  21949329.180    89878824.55949

  22603734.420   118783427.57908  22603732.260    92558510.64647

  25671877.000   134906567.68607  25671878.200   105121984.07144

  23388963.140   122909814.69908  23388961.340    95773866.92247

  22575349.100   118634229.46808  22575352.320    92442258.86848  22575352.540
  88590492.96009
  22957723.940   122937595.96908  22957727.280    95618162.28506

  23026426.140   123089435.43609  23026432.180    95736252.31606

  19507413.520   104168505.03009  19507414.800    81019939.79309

  20631808.360   109979172.26709

  22421482.560   119771495.31607  22421485.980    93155596.03606

  22700667.120   121433220.20305  22700669.880    94448058.44806

  20799496.580   111224264.48205  20799500.340    86507765.81608

  23386732.300   125147127.77308  23386735.340    97336665.86206

 21 07 19 01 52 30.0000000  0 18G01G03G06G07G14G17G19G21G22G30R04R05
                                R09R10R16R19R20R21
  22912486.500   120405892.74808  22912489.900    93822770.79546  22912488.500
  89913479.82208
  21895819.540   115063318.44409  21895822.200    89659737.08048  21895822.580
  85923922.36809
  22399971.000   117712652.27108  22399974.260    91724161.61848  22399975.040
  87902325.76509
  24001159.000   126126885.59007  24001162.560    98280677.28447

  20291643.540   106633309.69009  20291643.620    83090892.13949  20291646.720
  79628781.48909
  21945996.440   115326986.83409  21945995.480    89865173.92249

  22595421.880   118739745.96108  22595420.000    92524473.02547

  25688120.780   134991929.67806  25688121.900   105188499.87844

  23401374.180   122975034.10108  23401372.300    95824687.19447

  22589457.780   118708370.16208  22589460.680    92500030.75348  22589461.200
  88645857.66209
  22952016.940   122907035.32608  22952019.960    95594392.93606

  23009940.520   123001310.34909  23009946.680    95667710.68807

  19516684.340   104218011.38409  19516685.920    81058444.68009

  20619778.580   109915047.69209

  22444877.060   119896463.81007  22444880.640    93252793.57305

  22713986.540   121504469.49006  22713989.260    94503474.53106

  20803411.840   111245201.30305  20803415.600    86524050.01808

  23378216.580   125101559.08308  23378219.500    97301223.56406

 21 07 19 01 53  0.0000000  0 18G01G03G06G07G14G17G19G21G22G30R04R05
                                R09R10R16R19R20R21
  22931016.160   120503267.35708  22931019.780    93898647.03446  22931018.400
  89986194.53708
  21899096.860   115080539.80708  21899099.420    89673156.29248  21899099.560
  85936782.44609
  22388389.520   117651792.66008  22388392.980    91676738.54948  22388393.680
  87856878.66509
  24019355.080   126222505.71607  24019358.620    98355186.38147

  20286522.600   106606398.64309  20286522.600    83069922.47649  20286525.660
  79608685.56409
  21942657.020   115309438.44009  21942656.160    89851499.85349

  22587111.660   118696076.66608  22587110.060    92490444.99347

  25704333.660   135077128.71406  25704334.720   105254888.75644

  23413864.360   123040669.43608  23413862.280    95875831.56846

  22603602.660   118782699.83808  22603605.140    92557949.92448  22603605.940
  88701363.50309
  22946410.460   122877013.58508  22946413.400    95571042.73006

  22993471.160   122913272.01609  22993477.240    95599236.52006

  19526093.400   104268255.47709  19526095.080    81097523.38609

  20607874.680   109851592.90009

  22468305.760   120021614.34408  22468309.340    93350132.67005

  22727280.240   121575581.22806  22727282.700    94558783.61005

  20807356.860   111266296.72405  20807360.500    86540457.55908

  23369745.420   125056228.41408  23369748.300    97265966.37506

 21 07 19 01 53 30.0000000  0 18G01G03G06G07G14G17G19G21G22G30R04R05
                                R09R10R16R19R20R21
  22949552.560   120600677.49208  22949556.180    93974550.95046  22949554.880
  90058935.76608
  21902483.220   115098335.99009  21902486.020    89687023.43948  21902486.020
  85950071.78109
  22376876.500   117591290.91108  22376879.880    91629594.31848  22376880.460
  87811698.78009
  24037532.580   126318026.87908  24037535.760    98429618.36247

  20281491.340   106579958.88509  20281491.360    83049320.05749  20281494.260
  79588941.57309
  21939311.860   115291860.34909  21939311.240    89837802.63949

  22578804.060   118652420.45908  22578802.500    92456427.17147

  25720515.480   135162164.37306  25720516.760   105321150.21244

  23426433.320   123106719.30108  23426431.060    95927298.96146

  22617783.040   118857216.26909  22617785.320    92616014.60449  22617785.940
  88757008.81409
  22940905.040   122847534.43108  22940908.100    95548114.53006

  22977019.080   122825325.65309  22977024.760    95530833.88007

  19535640.580   104319235.63309  19535642.080    81137174.59009

  20596097.360   109788812.16809

  22491767.900   120146944.08607  22491771.560    93447611.17305

  22740548.460   121646555.64006  22740550.780    94613985.87906

  20811331.560   111287549.34806  20811334.760    86556987.36608

  23361318.800   125011135.08708  23361321.300    97230893.79206

 21 07 19 01 54  0.0000000  0 18G01G03G06G07G14G17G19G21G22G30R04R05
                                R09R10R16R19R20R21
  22968095.180   120698119.96008  22968098.800    94050480.07846  22968097.440
  90131701.16908
  21905978.920   115116705.94608  21905981.800    89701337.67948  21905981.660
  85963789.58309
  22365431.480   117531146.47008  22365434.780    91582728.51248  22365435.520
  87766785.71309
  24055690.540   126413445.60608  24055693.480    98503970.53748

  20276550.000   106553991.24609  20276549.780    83029085.52549  20276552.820
  79569550.13709
  21935960.800   115274251.75209  21935960.500    89824081.65449

  22570498.840   118608775.93308  22570497.300    92422418.44447

  25736665.820   135247035.30406  25736666.740   105387283.35145

  23439080.760   123173180.95708  23439078.360    95979087.23147

  22631998.060   118931915.59509  22632000.140    92674221.79949  22632000.880
  88812790.69109
  22935501.540   122818599.83108  22935504.640    95525609.90006

  22960584.580   122737474.50009  22960590.120    95462505.32406

  19545324.800   104370948.59509  19545326.220    81177395.74509

  20584446.600   109726706.67509

  22515262.700   120272447.61407  22515266.340    93545224.84905

  22753790.840   121717391.13206  22753793.160    94669080.09506

  20815334.980   111308955.96605  20815337.880    86573636.96008

  23352935.940   124966277.02308  23352938.500    97196004.22406

 21 07 19 01 54 30.0000000  0 18G01G03G06G07G14G17G19G21G22G30R04R05
                                R09R10R16R19R20R21
  22986643.300   120795590.76208  22986646.660    94126431.27946  22986645.480
  90204487.70908
  21909583.580   115135647.85109  21909586.340    89716097.59448  21909586.280
  85977934.50109
  22354054.040   117471357.91108  22354057.420    91536140.03948  22354058.080
  87722138.40509
  24073828.000   126508757.68208  24073830.900    98578239.61748

  20271698.440   106528495.77909  20271698.120    83009218.91549  20271701.220
  79550511.30209
  21932603.860   115256610.98208  21932603.620    89810335.60448

  22562195.700   118565141.20108  22562193.960    92388417.33847

  25752784.140   135331738.75006  25752785.660   105453286.00045

  23451805.880   123240050.94408  23451803.480    96031193.67446

  22646247.020   119006792.85108  22646249.080    92732567.64948  22646249.540
  88868705.45009
  22930200.220   122790210.92508  22930203.040    95503529.68106

  22944168.320   122649721.20509  22944173.600    95394252.85606

  19555145.240   104423389.99009  19555146.880    81218183.45509

  20572922.460   109665277.89108

  22538788.800   120398119.39208  22538792.480    93642969.36605

  22767006.500   121788084.52806  22767008.600    94724063.81206

  20819366.100   111330512.28905  20819369.020    86590402.97808

  23344596.220   124921651.27908  23344599.140    97161295.33006

 21 07 19 01 55  0.0000000  0 18G01G03G06G07G14G17G19G21G22G30R04R05
                                R09R10R16R19R20R21
  23005197.240   120893091.13508  23005200.200    94202405.54046  23005199.180
  90277296.34408
  21913297.760   115155164.97909  21913300.420    89731305.71548  21913300.280
  85992508.94309
  22342745.160   117411929.03308  22342748.660    91489831.83048  22342749.020
  87677759.71509
  24091945.300   126603963.91408  24091948.180    98652426.21848

  20266937.620   106503477.77409  20266937.420    82989724.34849  20266940.400
  79531829.01009
  21929241.540   115238941.61109  21929241.280    89796567.25249

  22553894.920   118521519.53508  22553893.020    92354426.42547

  25768871.340   135416276.87906  25768873.280   105519159.84044

  23464608.680   123307330.64608  23464606.620    96083619.37247

  22660529.460   119081848.58608  22660531.920    92791052.53748  22660532.280
  88924753.45809
  22925001.900   122762373.98808  22925005.160    95481878.80107

  22927771.640   122562073.56609  22927777.260    95326082.58006

  19565102.400   104476560.84809  19565104.180    81259538.52909

  20561526.360   109604532.31508

  22562346.520   120523959.25207  22562350.140    93740844.63805

  22780195.720   121858638.51306  22780197.900    94778939.07306

  20823425.320   111352219.36105  20823428.460    86607286.25108

  23336300.540   124877260.19808  23336303.520    97126768.95306

 21 07 19 01 55 30.0000000  0 18G01G03G06G07G14G17G19G21G22G30R04R05
                                R09R10R16R19R20R21
  23023756.280   120990618.86808  23023758.940    94278401.11946  23023758.060
  90350125.43508
  21917121.200   115175257.11308  21917123.980    89746961.91348  21917123.680
  86007512.79309
  22331504.660   117352860.20308  22331508.280    91443804.16948  22331508.540
  87633649.86309
  24110041.840   126699061.81007  24110044.660    98726528.41547

  20262268.020   106478938.91909  20262267.900    82970603.14549  20262270.760
  79513504.51709
  21925873.760   115221243.69209  21925873.420    89782776.66048

  22545596.580   118477910.87608  22545594.540    92320445.65647

  25784927.020   135500649.27707  25784928.540   105584904.49643

  23477489.160   123375018.21908  23477487.180    96136362.89347

  22674845.360   119157079.68408  22674847.760    92849674.09948  22674848.240
  88980932.43109
  22919907.240   122735091.60608  22919910.560    95460659.22007

  22911395.560   122474536.07309  22911401.560    95257997.98807

  19575195.680   104530458.85409  19575197.500    81301459.16109

  20550259.160   109544472.84609

  22585934.860   120649962.78908  22585938.360    93838847.20705

  22793358.660   121929052.24105  22793361.020    94833705.24106

  20827512.460   111374074.82605  20827515.660    86624284.93308

  23328048.680   124833102.27208  23328051.520    97092423.89906

 21 07 19 01 56  0.0000000  0 18G01G03G06G07G14G17G19G21G22G30R04R05
                                R09R10R16R19R20R21
  23042319.460   121088169.11608  23042322.120    94354414.23546  23042321.360
  90422971.30708
  21921053.600   115195921.42108  21921056.460    89763063.94048  21921055.960
  86022943.89909
  22320332.140   117294148.90808  22320335.840    91398055.12448  22320336.120
  87589807.03009
  24128116.740   126794046.11707  24128119.540    98800542.09347

  20257689.440   106454878.23409  20257689.280    82951854.54549  20257692.180
  79495537.10909
  21922500.020   115203514.54509  21922499.500    89768961.73049

  22537300.120   118434312.18708  22537297.800    92286472.65647

  25800950.420   135584852.37406  25800951.520   105650517.29545

  23490446.300   123443109.12208  23490444.540    96189420.69947

  22689193.520   119232480.46008  22689195.920    92908427.87448  22689196.620
  89037238.11109
  22914916.340   122708364.10408  22914919.260    95439871.20106

  22895040.740   122387110.02909  22895046.700    95190000.08306

  19585424.340   104585078.57409  19585426.020    81343941.11809

  20539121.040   109485099.37309

  22609552.540   120776123.54007  22609556.100    93936972.05605

  22806494.980   121999322.25405  22806497.440    94888359.65406

  20831626.160   111396073.74005  20831629.640    86641395.19808

  23319839.700   124789173.69008  23319842.300    97058257.23506

 21 07 19 01 56 30.0000000  0 18G01G03G06G07G14G17G19G21G22G30R04R05
                                R09R10R16R19R20R21
  23060886.520   121185739.52808  23060889.160    94430443.04846  23060888.500
  90495832.26008
  21925094.860   115217157.53108  21925097.640    89779611.55348  21925097.120
  86038802.02209
  22309227.980   117235795.38908  22309231.480    91352584.85848  22309231.740
  87546231.37009
  24146169.580   126888914.35507  24146172.440    98874465.32247

  20253202.060   106431297.42909  20253201.960    82933479.87849  20253205.020
  79477928.04609
  21919120.400   115185754.62209  21919119.840    89755122.81949

  22529005.540   118390722.97408  22529002.820    92252507.02747

  25816941.820   135668885.08406  25816942.800   105715997.28644

  23503479.960   123511601.18408  23503478.420    96242791.09346

  22703573.480   119308047.76708  22703576.100    92967311.40448  22703576.660
  89093668.13309
  22910029.300   122682193.67508  22910031.940    95419516.45806

  22878707.720   122299800.04609  22878713.360    95122092.42406

  19595787.620   104640417.12909  19595789.300    81386982.18509

  20528112.340   109426414.39009

  22633198.980   120902437.78508  22633202.740    94035216.27805

  22819604.100   122069447.43606  22819606.780    94942901.40606

  20835766.200   111418213.23705  20835769.940    86658614.79608

  23311673.520   124745473.06108  23311675.980    97024267.85306

 21 07 19 01 57  0.0000000  0 18G01G03G06G07G14G17G19G21G22G30R04R05
                                R09R10R16R19R20R21
  23079457.420   121283330.64408  23079460.100    94506488.01246  23079459.600
  90568708.65908
  21929245.260   115238967.94408  21929247.940    89796606.64548  21929247.600
  86055088.98909
  22298192.440   117177802.61708  22298195.740    91307395.69948  22298196.060
  87502925.09509
  24164200.440   126983667.09807  24164203.160    98948298.57147

  20248806.800   106408200.93309  20248806.880    82915482.59649  20248810.040
  79460680.64909
  21915735.440   115167966.30309  21915734.900    89741261.78748

  22520712.800   118347145.75008  22520710.340    92218550.75747

  25832900.740   135752749.69507  25832901.240   105781346.24044

  23516590.040   123580495.62908  23516588.700    96296475.04246

  22717985.140   119383781.22808  22717987.860    93026324.41148  22717988.300
  89150222.26109
  22905247.360   122656586.10008  22905250.040    95399599.48007

  22862397.740   122212612.93909  22862403.160    95054280.36007

  19606285.460   104696475.03809  19606287.200    81430582.73809

  20517233.860   109368423.79809

  22656873.780   121028904.12707  22656877.740    94133578.78105

  22832686.500   122139430.00005  22832689.360    94997332.24606

  20839932.860   111440494.07205  20839936.440    86675944.32408

  23303549.920   124702001.83908  23303552.420    96990456.90006

 21 07 19 01 57 30.0000000  0 18G01G03G06G07G14G17G19G21G22G30R04R05
                                R09R10R16R19R20R21
  23098031.980   121380940.29508  23098034.680    94582547.40947  23098034.280
  90641598.89008
  21933504.800   115261352.24808  21933507.480    89814048.95248  21933507.280
  86071804.51509
  22287225.640   117120170.87208  22287228.860    91262487.86248  22287229.240
  87459888.40609
  24182208.740   127078301.42707  24182211.460    99022039.54747

  20244504.140   106385590.34509  20244504.160    82897863.93749  20244507.440
  79443796.09909
  21912345.020   115150149.74908  21912344.680    89727378.74248

  22512422.320   118303580.52908  22512420.220    92184603.84547

  25848827.120   135836444.74007  25848827.880   105846563.13344

  23529776.260   123649790.07408  23529774.840    96350470.66847

  22732427.720   119459677.84008  22732430.660    93085464.53248  22732430.960
  89206898.19409
  22900571.140   122631543.78608  22900573.720    95380122.15407

  22846111.220   122125553.32609  22846116.660    94986567.44907

  19616917.380   104753249.25909  19616919.220    81474740.42509

  20506485.680   109311129.88109

  22680576.600   121155518.70008  22680580.240    94232056.63605

  22845742.140   122209268.47005  22845744.800    95051650.99705

  20844125.800   111462913.73005  20844128.840    86693381.83908

  23295468.760   124658758.71408  23295471.400    96956823.35406

 21 07 19 01 58  0.0000000  0 18G01G03G06G07G14G17G19G21G22G30R04R05
                                R09R10R16R19R20R21
  23116608.980   121478562.45608  23116611.720    94658616.55846  23116611.380
  90714498.48108
  21937872.940   115284306.33509  21937875.580    89831935.24748  21937875.380
  86088945.53809
  22276326.660   117062896.39508  22276329.780    91217858.41848  22276330.320
  87417118.54009
  24200193.280   127172810.92206  24200196.060    99095683.25047

  20240293.540   106363463.44509  20240293.500    82880622.18149  20240296.820
  79427272.74309
  21908948.580   115132301.59909  21908948.240    89713471.07649

  22504133.480   118260023.10608  22504131.600    92150662.99447

  25864720.400   135919965.74106  25864721.660   105911644.38944

  23543037.520   123719478.88608  23543035.900    96404773.59846

  22746900.320   119535730.62108  22746903.060    93144726.35948  22746903.540
  89263690.76709
  22896000.000   122607065.42108  22896002.600    95361083.44506

  22829848.700   122038621.42509  22829854.120    94918953.85806

  19627682.320   104810733.15509  19627684.160    81519450.08709

  20495867.860   109254531.53609

  22704305.460   121282273.17507  22704309.200    94330643.23805

  22858769.980   122278958.44205  22858772.360    95105854.25505

  20848343.400   111485465.94006  20848346.260    86710922.44108

  23287429.060   124615738.25008  23287431.920    96923362.95206

 21 07 19 01 58 30.0000000  0 18G01G03G06G07G14G17G19G21G22G30R04R05
                                R09R10R16R19R20R21
  23135188.640   121576198.39308  23135191.380    94734696.43946  23135191.040
  90787408.34208
  21942350.160   115307833.25509  21942352.740    89850267.90048  21942352.400
  86106514.31909
  22265496.380   117005982.93208  22265499.440    91173510.25748  22265500.100
  87374618.22509
  24218154.340   127267196.42806  24218157.000    99169230.33846

  20236175.960   106341825.35309  20236175.860    82863761.31549  20236179.220
  79411114.41409
  21905546.640   115114424.57508  21905546.440    89699540.91348

  22495846.840   118216476.76808  22495845.220    92116730.77547

  25880581.220   136003315.02806  25880582.300   105976591.99344

  23556374.200   123789563.29008  23556372.580    96459384.78646

  22761402.560   119611939.98908  22761405.180    93204110.19848  22761405.960
  89320600.24209
  22891535.200   122583157.30008  22891537.600    95342488.25407

  22813611.560   121951825.02308  22813616.800    94851445.65107

  19638580.340   104868927.40209  19638582.100    81564712.23609

  20485381.500   109198634.73209

  22728060.660   121409167.93108  22728064.540    94429338.99605

  22871770.420   122348502.86105  22871772.880    95159944.29806

  20852585.800   111508151.92205  20852588.660    86728567.07708

  23279431.860   124572942.84408  23279434.220    96890077.61707

 21 07 19 01 59  0.0000000  0 18G01G03G06G07G14G17G19G21G22G30R04R05
                                R09R10R16R19R20R21
  23153770.200   121673844.93908  23153773.160    94810784.58146  23153772.560
  90860326.13708
  21946936.160   115331931.61809  21946938.600    89869045.83248  21946938.040
  86124509.83609
  22254734.480   116949429.55408  22254737.580    91129442.70448  22254738.360
  87332386.83109
  24236091.200   127361454.57006  24236093.980    99242678.18546

  20232151.440   106320676.66509  20232151.460    82847281.81649  20232154.840
  79395321.54509
  21902139.000   115096518.16508  21902139.080    89685587.87348

  22487562.160   118172940.38108  22487560.640    92082806.31347

  25896408.820   136086491.25407  25896410.440   106041404.58744

  23569785.400   123860040.41508  23569784.120    96514301.97847

  22775934.100   119688301.82408  22775936.520    93263612.84748  22775937.300
  89377623.59809
  22887177.160   122559820.59009  22887179.680    95324337.48406

  22797400.060   121865167.17309  22797405.440    94784045.21606

  19649610.480   104927828.12909  19649612.260    81610523.87509

  20475027.420   109143441.46809

  22751840.960   121536197.58207  22751845.000    94528139.65705

  22884742.980   122417899.53005  22884745.760    95213919.43505

  20856852.540   111530967.97806  20856855.260    86746312.90008

  23271476.060   124530370.18708  23271478.600    96856965.53606

 21 07 19 01 59 30.0000000  0 18G01G03G06G07G14G17G19G21G22G30R04R05
                                R09R10R16R19R20R21
  23172353.080   121771498.40208  23172356.360    94886878.11446  23172355.480
  90933249.09308
  21951630.480   115356599.48209  21951632.500    89888267.52248  21951632.180
  86142930.61409
  22244041.060   116893234.97108  22244044.200    91085654.71848  22244044.900
  87290423.35209
  24254002.980   127455581.43505  24254005.880    99316023.74045

  20228220.040   106300017.44409  20228220.160    82831183.70849  20228223.620
  79379894.19709
  21898725.800   115078580.97709  21898725.680    89671610.84749

  22479278.880   118129411.99508  22479277.540    92048888.09048

  25912203.240   136169491.73605  25912205.440   106106080.18944

  23583270.760   123930906.69408  23583269.620    96569522.42046

  22790493.460   119764811.59508  22790496.020    93323230.76748  22790496.760
  89434757.42209
  22882926.160   122537056.49008  22882928.320    95306632.07307

  22781215.440   121778651.19509  22781220.740    94716755.09606

  19660772.220   104987431.25209  19660774.000    81656881.81809

  20464805.280   109088952.07709

  22775645.500   121663356.59807  22775649.540    94627040.92305

  22897687.780   122487146.39605  22897690.660    95267778.02306

  20861143.000   111553910.43706  20861145.680    86764157.03308

  23263561.240   124488017.21608  23263564.000    96824024.35107

 21 07 19 02 00  0.0000000  0 18G01G03G06G07G14G17G19G21G22G30R04R05
                                R09R10R16R19R20R21
  23190937.340   121869159.07608  23190940.760    94962977.27646  23190939.660
  91006177.44208
  21956433.380   115381838.74809  21956435.300    89907934.46248  21956435.180
  86161778.10609
  22233416.360   116837401.73308  22233419.640    91042148.31648  22233420.080
  87248729.71809
  24271889.740   127549577.12205  24271892.700    99389267.08545

  20224382.760   106279851.71609  20224382.800    82815470.13749  20224386.240
  79364835.35309
  21895307.400   115060615.87109  21895306.980    89657612.05549

  22470997.680   118085893.94508  22470996.380    92014977.92647

  25927965.140   136252318.28407  25927966.900   106170620.32944

  23596830.320   124002162.48908  23596829.180    96625046.38246

  22805080.940   119841468.59008  22805083.480    93382963.41448  22805084.200
  89492001.17809
  22878782.940   122514869.89108  22878785.380    95289375.82706

  22765058.700   121692283.70509  22765063.960    94649580.46907

  19672065.500   105047735.91709  19672067.180    81703785.40309

  20454716.420   109035171.90209

  22799474.040   121790643.61807  22799477.840    94726041.79305

  22910605.380   122556244.79705  22910607.980    95321521.17605

  20865456.900   111576979.24205  20865459.600    86782099.43308

  23255687.720   124445885.04608  23255690.560    96791254.88606

 21 07 19 02 00 30.0000000  0 18G01G03G06G07G14G17G19G21G22G30R04R05
                                R09R10R16R19R20R21
  23209522.500   121966824.20008  23209525.920    95039079.92046  23209524.580
  91079109.11708
  21961344.320   115407648.36608  21961346.640    89928045.83848  21961346.780
  86181051.51409
  22222860.160   116781929.30508  22222863.460    90998923.05448  22222863.800
  87207305.50809
  24289751.020   127643438.24905  24289753.940    99462405.56244

  20220639.700   106260180.35809  20220639.500    82800141.77949  20220642.940
  79350145.68609
  21891883.400   115042622.17509  21891882.780    89643590.98549

  22462718.440   118042385.61508  22462716.880    91981075.32247

  25943693.220   136334969.75207  25943694.340   106235024.07144

  23610463.680   124073805.27808  23610462.320    96680871.89747

  22819695.580   119918269.21008  22819698.400    93442807.95248  22819698.900
  89549352.18609
  22874747.720   122493262.75608  22874750.180    95272570.26906

  22748930.380   121606068.43709  22748935.860    94582524.26807

  19683489.520   105108738.96709  19683491.140    81751232.18609

  20444760.920   108982102.63709

  22823325.660   121918053.82307  22823329.260    94825138.45905

  22923494.860   122625193.66305  22923497.660    95375148.02605

  20869793.380   111600171.59605  20869796.840    86800137.92008

  23247855.300   124403971.58508  23247858.100    96758655.51906

 21 07 19 02 01  0.0000000  0 18G01G03G06G07G14G17G19G21G22G30R04R05
                                R09R10R16R19R20R21
  23228108.560   122064493.61108  23228111.640    95115185.89646  23228110.460
  91152044.00508
  21966364.240   115434029.78709  21966366.820    89948602.79248  21966367.080
  86200751.91609
  22212372.980   116726819.71408  22212376.460    90955980.52648  22212376.660
  87166152.23809
  24307586.300   127737228.30404  24307589.520    99535438.77744

  20216991.340   106241006.92709  20216990.780    82785201.43249  20216994.340
  79335827.84109
  21888454.380   115024602.01709  21888453.480    89629549.30149

  22454441.360   117998888.64608  22454439.540    91947181.56447

  25959388.420   136417446.79805  25959389.100   106299291.95645

  23624170.660   124145834.79908  23624169.100    96736998.74546

  22834337.340   119995212.29808  22834340.320    93502763.51848  22834340.780
  89606809.57909
  22870821.600   122472239.35208  22870824.320    95256218.74306

  22732831.640   121520011.70209  22732837.400    94515591.34307

  19695044.020   105170439.17909  19695045.640    81799221.19009

  20434939.460   108929748.31809

  22847200.020   122045585.65007  22847203.380    94924329.73304

  22936356.580   122693994.21805  22936359.420    95428659.51705

  20874153.420   111623487.32805  20874157.000    86818272.37408

  23240063.440   124362277.43008  23240066.680    96726226.74206

 21 07 19 02 01 30.0000000  0 18G01G03G06G07G14G17G19G21G22G30R04R05
                                R09R10R16R19R20R21
  23246694.440   122162162.15008  23246697.440    95191291.19546  23246696.120
  91224978.23108
  21971492.680   115460979.48209  21971495.320    89969602.54848  21971495.400
  86220876.67509
  22201954.480   116672070.16708  22201957.900    90913318.54348  22201958.200
  87125267.84409
  24325394.960   127830811.97204  24325398.140    99608362.64144

  20213437.240   106222329.81909  20213436.680    82770647.82049  20213440.120
  79321880.62709
  21885019.860   115006552.48909  21885018.640    89615484.73449

  22446165.600   117955399.84308  22446163.980    91913294.17747

  25975049.360   136499745.60907  25975050.180   106363420.66044

  23637950.260   124218245.92408  23637948.320    96793422.96146

  22849005.080   120072291.80808  22849008.120    93562825.38648  22849008.700
  89664368.85709
  22867004.320   122451798.87708  22867007.200    95240320.60806

  22716762.740   121434114.95509  22716768.720    94448782.86806

  19706727.920   105232830.42209  19706729.400    81847747.67509

  20425252.060   108878109.16609

  22871095.660   122173231.71807  22871098.920    95023609.86404

  22949189.860   122762642.85305  22949192.560    95482052.85205

  20878535.860   111646920.77905  20878539.100    86836498.39008

  23232311.960   124320798.18408  23232315.540    96693965.11306

 21 07 19 02 02  0.0000000  0 18G01G03G06G07G14G17G19G21G22G30R04R05
                                R09R10R16R19R20R21
  23265279.500   122259827.05008  23265282.500    95267393.66246  23265281.120
  91297909.74108
  21976729.240   115488496.12209  21976731.720    89991044.06348  21976731.580
  86241424.79109
  22191604.220   116617679.81108  22191607.680    90870936.46048  22191608.040
  87084651.68309
  24343176.340   127924254.00704  24343180.160    99681174.55944

  20209977.600   106204149.83509  20209977.260    82756481.58049  20209980.540
  79308304.63109
  21881579.580   114988472.99109  21881578.140    89601396.81449

  22437891.200   117911918.30008  22437889.800    91879412.46947

  25990676.220   136581865.07107  25990676.920   106427409.74944

  23651801.900   124291035.82708  23651799.840    96850142.33247

  22863698.180   120149503.80508  22863701.120    93622990.50448  22863701.740
  89722027.07709
  22863296.220   122431942.98908  22863299.160    95224877.14406

  22700724.520   121348381.68009  22700730.360    94382101.49706

  19718540.500   105295909.22109  19718542.160    81896808.92109

  20415699.060   108827186.13809

  22895011.860   122300987.95207  22895015.200    95122975.71004

  22961994.300   122831137.56905  22961996.780    95535326.45605

  20882939.700   111670468.68406  20882942.700    86854813.42308

  23224600.380   124279531.73208  23224603.980    96661868.96607

 21 07 19 02 02 30.0000000  0 18G01G03G06G07G14G17G19G21G22G30R04R05
                                R09R10R16R19R20R21
  23283863.780   122357488.36808  23283866.740    95343493.33146  23283865.520
  91370838.57308
  21982073.720   115516581.25409  21982076.100    90012928.56848  21982075.960
  86262397.43009
  22181322.780   116563651.00008  22181326.500    90828836.08748  22181326.780
  87044305.49409
  24360930.540                    24360934.080

  20206613.260   106186470.57909  20206613.120    82742705.51649  20206616.400
  79295102.58309
  21878133.980   114970365.91009  21878132.520    89587287.39649

  22429618.780   117868446.03508  22429617.340    91845537.97747

  26006269.560   136663806.10606  26006269.680   106491260.07044

  23665725.520   124364204.65308  23665723.680    96907156.93947

  22878416.160   120226847.53808  22878419.040    93683258.24848  22878419.820
  89779783.64109
  22859698.000   122412676.39508  22859701.260    95209892.02206

  22684718.060   121262818.34709  22684723.680    94315552.33906

  19730481.600   105359674.40509  19730483.380    81946404.02909

  20406281.280   108776984.08709

  22918948.260   122428852.03608  22918951.820    95222425.40904

  22974770.440   122899480.31605  22974772.960    95588481.83805

  20887364.760   111694131.11605  20887367.760    86873217.51308

  23216928.720   124238478.62908  23216932.220    96629938.77706

 21 07 19 02 03  0.0000000  0 18G01G03G06G07G14G17G19G21G22G30R04R05
                                R09R10R16R19R20R21
  23302447.000   122455144.06707  23302450.000    95419588.63746  23302448.920
  91443763.22208
  21987526.200   115545234.39809  21987528.600    90035255.68548  21987528.580
  86283794.24409
  22171110.400   116509983.83408  22171114.200    90787017.53748  22171114.320
  87004229.37209
  24378656.740                    24378660.340

  20203344.620   106169293.70209  20203344.620    82729320.92749  20203347.880
  79282275.67709
  21874683.300   114952231.53909  21874681.820    89573156.71749

  22421347.980   117824982.77408  22421346.420    91811670.50347

  26021828.020   136745568.52507  26021828.820   106554970.82045

  23679720.880   124437750.44508  23679718.920    96964465.28647

  22893158.740   120304319.93308  22893161.640    93743626.27048  22893162.360
  89837636.31109
  22856210.440   122394001.15708  22856213.820    95195366.84306

  22668744.380   121177429.50109  22668749.620    94249138.88807

  19742550.600   105424123.26209  19742552.700    81996530.87509

  20396999.200   108727505.46309

  22942904.320   122556820.35707  22942908.080    95321956.22205

  22987517.840   122967670.41205  22987520.400    95641518.49505

  20891811.000   111717905.99305  20891813.540    86891709.07208

  23209296.460   124197637.75508  23209299.920    96598173.65507

 21 07 19 02 03 30.0000000  0 17G01G03G06G14G17G19G21G22G30R04R05R09
                                R10R16R19R20R21
  23321028.620   122552791.47507  23321031.680    95495677.45946  23321030.680
  91516681.65908
  21993086.480   115574454.23209  21993088.860    90058024.36648  21993088.980
  86305614.24009
  22160966.500   116456677.71608  22160970.420    90745480.31148  22160970.540
  86964422.88109
  20200171.780   106152619.95509  20200171.740    82716328.37449  20200175.000
  79269824.47509
  21871227.400   114934069.39309  21871225.880    89559004.39149

  22413078.940   117781527.90608  22413077.140    91777809.56747

  26037352.680   136827151.20304  26037353.960   106618541.90444

  23693787.420   124511670.15708  23693785.360    97022065.01646

  22907924.960   120381917.41808  22907928.080    93804091.75348  22907928.660
  89895582.38309
  22852833.860   122375919.04708  22852837.140    95181302.99606

  22652804.120   121092219.07709  22652809.100    94182864.18106

  19754747.000   105489251.57409  19754749.080    82047186.18109

  20387853.060   108678751.44609

  22966879.100   122684888.61007  22966883.000    95421564.72805

  23000236.640   123035706.83805  23000239.060    95694435.65905

  20896277.560   111741790.10605  20896279.920    86910285.58808

  23201703.960   124157006.77408  23201706.880    96566571.78706

 21 07 19 02 04  0.0000000  0 17G01G03G06G14G17G19G21G22G30R04R05R09
                                R10R16R19R20R21
  23339608.500   122650430.81708  23339611.940    95571760.00046  23339610.920
  91589594.09408
  21998754.860   115604242.37409  21998757.320    90081235.88148  21998757.480
  86327858.60109
  22150891.860   116403734.88108  22150895.860    90704226.15648  22150895.880
  86924887.64709
  20197095.300   106136452.99409  20197095.260    82703730.72649  20197098.600
  79257751.73409
  21867766.580   114915881.88409  21867765.000    89544832.29849

  22404812.100   117738083.68208  22404810.120    91743956.92548

  26052843.340   136908555.05307  26052844.360   106681973.38943

  23707925.020   124585964.25108  23707923.200    97079956.46346

  22922714.860   120459639.22208  22922718.180    93864654.09748  22922718.620
  89953621.27009
  22849568.860   122358434.64408  22849572.220    95167704.02007

  22636898.340   121007193.40509  22636903.220    94116733.18107

  19767070.700   105555058.61209  19767072.720    82098369.38609

  20378843.600   108630726.44509

  22990872.060   122813054.68508  22990876.180    95521249.35705

  23012926.940   123103591.06006  23012929.420    95747234.44806

  20900764.220   111765783.85005  20900766.900    86928947.37808

  23194150.640   124116586.81508  23194153.320    96535134.05007

 21 07 19 02 04 30.0000000  0 17G01G03G06G14G17G19G21G22G30R04R05R09
                                R10R16R19R20R21
  23358185.980   122748055.93108  23358189.620    95647831.45646  23358188.540
  91662495.90408
  22004530.640   115634593.99109  22004533.040    90104886.46648  22004533.240
  86350523.74509
  22140885.740   116351151.26508  22140889.520    90663251.92149  22140889.580
  86885620.67309
  20194114.700   106120790.14309  20194114.700    82691525.89849  20194118.100
  79246055.43009
  21864299.940   114897665.20309  21864298.540    89530637.47849

  22396546.540   117694646.04708  22396544.340    91710109.41348

  26068299.120   136989775.81906  26068300.180   106745262.32944

  23722132.440   124660626.25308  23722130.940    97138134.61347

  22937527.060   120537478.04508  22937530.620    93925307.62348  22937530.940
  90011747.55209
  22846415.120   122341545.96008  22846418.000    95154568.39406

  22621026.940   120922352.93708  22621031.800    94050746.22106

  19779519.980   105621537.12809  19779522.040    82150074.84909

  20369970.660   108583428.90809

  23014881.820   122941310.97807  23014886.300    95621004.14205

  23025587.840   123171317.81105  23025590.560    95799910.75305

  20905270.240   111789880.76405  20905273.260    86947689.42408

  23186635.700   124076372.06108  23186638.080    96503855.92806

 21 07 19 02 05  0.0000000  0 17G01G03G06G14G17G19G21G22G30R04R05R09
                                R10R16R19R20R21
  23376760.800   122845666.05508  23376764.180    95723891.23246  23376763.280
  91735386.51008
  22010413.580   115665509.57209  22010416.120    90128976.51548  22010416.260
  86373610.03609
  22130948.440   116298928.07009  22130951.600    90622558.50749  22130951.760
  86846622.81109
  20191230.640   106105634.01609  20191230.660    82679715.91149  20191233.900
  79234737.52109
  21860828.000   114879420.95809  21860826.740    89516421.17249

  22388281.980   117651215.79308  22388279.900    91676267.65747

  26083720.320   137070813.27706  26083721.340   106808408.56045

  23736409.740   124735655.23208  23736408.420    97196598.68546

  22952361.360   120615432.05308  22952364.740    93986050.90948  22952365.180
  90069959.84108
  22843373.300   122325256.44808  22843375.940    95141898.79606

  22605190.980   120837703.14708  22605196.160    93984907.58306

  19792094.620   105688685.07909  19792096.800    82202300.99209

  20361234.880   108536862.24209

  23038908.000   123069654.51107  23038912.620    95720826.76504

  23038219.720   123238888.22206  23038222.160    95852465.43205

  20909795.460   111814079.33605  20909798.500    86966510.52008

  23179158.980   124036362.34708  23179161.140    96472737.28206

 21 07 19 02 05 30.0000000  0 17G01G03G06G14G17G19G21G22G30R04R05R09
                                R10R16R19R20R21
  23395332.840   122943261.67008  23395335.880    95799939.70746  23395335.320
  91808266.28808
  22016404.160   115696990.92108  22016406.940    90153507.40648  22016406.880
  86397118.81209
  22121079.960   116247067.69408  22121082.720    90582147.80748  22121082.940
  86807895.89509
  20188443.720   106090988.49009  20188443.700    82668303.79249  20188446.920
  79223800.89909
  21857351.400   114861151.86409  21857350.240    89502185.51149

  22380019.060   117607795.45108  22380017.300    91642433.64047

  26099106.540   137151669.90407  26099107.880   106871413.55844

  23750757.300   124811051.61408  23750755.980    97255349.07047

  22967217.260   120693500.85208  22967220.780    94046883.63548  22967221.440
  90128257.83308
  22840444.180   122309570.67008  22840446.720    95129698.74006

  22589392.100   120753251.26508  22589397.680    93919222.87306

  19804794.780   105756501.85009  19804796.800    82255047.32109

  20352636.940   108491030.91909

  23062950.340   123198084.06307  23062954.820    95820716.36504

  23050822.580   123306303.95306  23050824.760    95904899.81905

  20914339.860   111838380.26105  20914342.700    86985411.22908

  23171720.360   123996558.68008  23171723.060    96441778.90206

 21 07 19 02 06  0.0000000  0 17G01G03G06G14G17G19G21G22G30R04R05R09
                                R10R16R19R20R21
  23413901.600   123040839.12108  23413904.200    95875974.03346  23413903.740
  91881132.49108
  22022502.080   115729035.59408  22022504.940    90178477.25048  22022504.740
  86421048.23209
  22111279.880   116195568.53009  22111282.760    90542018.59148  22111282.920
  86769438.72309
  20185753.900   106076853.23509  20185753.860    82657289.29249  20185757.080
  79213245.33809
  21853869.760   114842856.55809  21853868.840    89487929.41849

  22371757.780   117564383.20808  22371756.140    91608605.92347

  26114457.860   137232343.04904  26114459.460   106934275.78143

  23765174.200   124886811.63708  23765172.640    97314382.80146

  22982094.100   120771679.64408  22982097.780    94107802.07048  22982098.400
  90186638.00009
  22837627.940   122294489.09108  22837630.280    95117968.62706

  22573631.160   120668999.66809  22573636.800    93853693.92207

  19817619.260   105824982.44509  19817621.080    82308309.95509

  20344177.000   108445935.20609

  23087007.960   123326594.25607  23087012.120    95920668.69304

  23063396.260   123373563.22305  23063398.320    95957212.51205

  20918902.620   111862779.69705  20918905.380    87004388.57408

  23164319.860   123956957.88308  23164322.840    96410978.30906

 21 07 19 02 06 30.0000000  0 17G01G03G06G14G17G19G21G22G30R04R05R09
                                R10R16R19R20R21
  23432466.240   123138395.29708  23432468.400    95951991.79045  23432468.180
  91953982.84708
  22028706.940   115761641.75908  22028709.540    90203884.62347  22028709.340
  86445396.97709
  22101548.580   116144429.44909  22101551.340    90502169.94649  22101551.580
  86731250.43309
  20183161.160   106063228.56509  20183161.220    82646672.64749  20183164.420
  79203071.04109
  21850382.960   114824534.32709  21850382.200    89473652.35549

  22363498.020   117520978.18708  22363496.340    91574783.82847

  26129774.460   137312831.03007  26129775.260   106996993.76045

  23779659.740   124962931.94008  23779657.980    97373697.26346

  22996991.300   120849964.40908  22996994.920    94168803.08648  22996995.480
  90245097.29108
  22834924.660   122280012.82208  22834926.900    95106709.33906

  22557908.600   120584951.90709  22557913.960    93788323.49507

  19830567.040   105894122.36609  19830568.700    82362085.40109

  20335855.020   108401576.23309

  23111079.700   123455179.95707  23111083.660    96020679.72005

  23075940.040   123440664.07105  23075942.080    96009401.99805

  20923483.100   111887274.10905  20923485.960    87023439.77708

  23156957.000   123917557.47508  23156960.160    96380333.57706

 21 07 19 02 07  0.0000000  0 17G01G03G06G14G17G19G21G22G30R04R05R09
                                R10R16R19R20R21
  23451026.140   123235927.12308  23451028.020    96027990.56046  23451028.000
  92026814.97308
  22035018.080   115794807.36308  22035020.700    90229727.93048  22035020.540
  86470163.46309
  22091885.420   116093649.08008  22091888.180    90462600.83848  22091888.420
  86693330.03909
  20180665.600   106050114.49309  20180665.740    82636453.86549  20180668.880
  79193278.04709
  21846890.940   114806183.87009  21846890.180    89459353.28349

  22355239.280   117477578.71708  22355237.640    91540966.06047

  26145055.100   137393131.88705  26145056.060   107059565.75244

  23794213.120   125039409.26508  23794211.420    97433289.92046

  23011908.000   120928350.79408  23011911.660    94229883.28348  23011912.040
  90303632.44808
  22832334.520   122266142.53408  22832336.800    95095921.30807

  22542224.460   120501110.82909  22542229.660    93723113.83207

  19843637.380   105963917.07909  19843638.980    82416370.13409

  20327671.760   108357954.78809

  23135164.580   123583836.18207  23135168.620    96120745.58905

  23088453.720   123507604.80305  23088455.720    96061466.94505

  20928080.900   111911860.34705  20928083.920    87042562.39808

  23149631.000   123878354.61508  23149634.200    96349842.49006

 21 07 19 02 07 30.0000000  0 17G01G03G06G14G17G19G21G22G30R04R05R09
                                R10R16R19R20R21
  23469582.200   123333439.74308  23469584.120    96103974.35446  23469584.080
  92099632.77708
  22041436.760   115828538.70208  22041439.620    90256012.06448  22041439.520
  86495352.42309
  22082291.640   116043234.58708  22082294.600    90423316.81548  22082294.740
  86655682.84709
  20178268.800   106037519.52609  20178269.000    82626639.59549  20178272.100
  79183872.69709
  21843395.140   114787812.77009  21843394.260    89445038.12849

  22346983.160   117434192.16708  22346981.580    91507158.39147

  26160301.860   137473252.07007  26160303.000   107122066.02145

  23808835.300   125116248.56108  23808833.620    97493164.64346

  23026844.940   121006842.98108  23026848.460    94291045.92848  23026848.680
  90362246.62408
  22829859.380   122252887.61008  22829861.420    95085611.91406

  22526581.220   120417488.51909  22526586.280    93658074.31007

  19856831.160   106034370.35609  19856832.600    82471167.08209

  20319628.640   108315079.99309

  23159263.220   123712566.28407  23159267.340    96220868.93905

  23100938.900   123574392.40705  23100941.000    96113412.77205

  20932697.040   111936543.17105  20932699.980    87061760.14808

  23142342.720   123839355.17808  23142346.300    96319509.61306

 21 07 19 02 08  0.0000000  0 17G01G03G06G14G17G19G21G22G30R04R05R09
                                R10R16R19R20R21
  23488132.400   123430923.40408  23488134.600    96179935.59245  23488134.600
  92172428.95708
  22047961.660   115862827.18308  22047964.620    90282730.34348  22047964.340
  86520957.42809
  22072765.980   115993178.03108  22072769.080    90384311.70048  22072769.260
  86618302.94509
  20175969.560   106025437.14609  20175969.740    82617224.72649  20175972.840
  79174850.10909
  21839893.900   114769413.76409  21839893.120    89430701.22449

  22338728.160   117390810.54008  22338726.320    91473354.53047

  26175512.700   137553245.40506  26175513.400   107184350.25744

  23823524.440   125193439.54108  23823522.680    97553313.42046

  23041799.980   121085430.25208  23041803.100    94352282.66048  23041803.500
  90420931.80808
  22827497.920   122240241.86108  22827500.000    95075776.34606

  22510978.000   120334081.24508  22510983.320    93593202.05807

  19870146.340   106105471.33209  19870147.580    82526467.79508

  20311724.500   108272945.69509

  23183373.440   123841358.41507  23183377.540    96321040.55304

  23113393.540   123641018.14104  23113396.180    96165232.71405

  20937329.040   111961312.17705  20937331.960    87081024.92808

  23135091.000   123800549.63608  23135094.540    96289327.55406

 21 07 19 02 08 30.0000000  0 17G01G03G06G14G17G19G21G22G30R04R05R09
                                R10R16R19R20R21
  23506678.220   123528383.59207  23506680.760    96255878.53146  23506680.820
  92245207.59808
  22054593.920   115897679.20908  22054596.860    90309887.74748  22054596.520
  86546983.27809
  22063309.880   115943486.69909  22063313.080    90345591.17449  22063313.320
  86581195.76809
  20173769.640   106013875.97309  20173769.720    82608216.00449  20173772.780
  79166216.74209
  21836388.740   114750994.39409  21836388.180    89416348.45849

  22330475.160   117347441.23708  22330473.400    91439560.29547

  26190687.740   137632998.27006  26190687.720   107246491.86145

  23838281.220   125270987.43208  23838279.560    97613740.30346

  23056773.680   121164116.90108  23056776.640    94413596.83848  23056777.140
  90479691.19708
  22825251.680   122228215.17108  22825254.160    95066422.27107

  22495417.460   120250900.78109  22495422.480    93528506.18407

  19883583.400   106177223.49709  19883584.480    82582274.98909

  20303961.220   108231561.79209

  23207495.960   123970216.30607  23207499.980    96421263.32204

  23125819.020   123707488.98805  23125822.060    96216932.18105

  20941978.360   111986173.10505  20941980.900    87100361.18108

  23127876.760   123761944.04508  23127880.180    96259301.01506

 21 07 19 02 09  0.0000000  0 17G01G03G06G14G17G19G21G22G30R04R05R09
                                R10R16R19R20R21
  23525217.620   123625809.72607  23525220.620    96331794.93046  23525220.600
  92317960.80008
  22061331.760   115933085.31008  22061334.460    90337476.89448  22061334.240
  86573422.86809
  22053921.720   115894151.81908  22053925.060    90307148.41048  22053925.300
  86544354.77809
  20171667.540   106002828.60109  20171667.440    82599607.63849  20171670.580
  79157967.05409
  21832878.140   114732546.41309  21832877.800    89401973.39848

  22322222.900   117304075.76208  22322220.940    91405769.02848

  26205827.280   137712556.16206  26205827.440   107308484.91445

  23853104.040   125348881.68008  23853102.420    97674437.07246

  23071764.100   121242891.33608  23071766.960    94474979.40048  23071767.720
  90538516.14008
  22823120.040   122216800.32508  22823122.540    95057544.05507

  22479898.380   120167942.86208  22479903.360    93463983.42206

  19897139.880   106249614.97409  19897141.020    82638579.41709

  20296337.400   108190921.23509

  23231628.500   124099127.24207  23231632.320    96521527.35004

  23138214.260   123773796.34905  23138217.620    96268504.49505

  20946642.400   112011114.95905  20946645.000    87119760.39508

  23120697.820   123723527.99608  23120701.300    96229421.89506

 21 07 19 02 09 30.0000000  0 17G01G03G06G14G17G19G21G22G30R04R05R09
                                R10R16R19R20R21
  23543751.420   123723205.67607  23543754.640    96407687.83146  23543754.580
  92390691.48508
  22068175.860   115969050.21308  22068178.320    90365501.46348  22068178.420
  86600279.73809
  22044602.400   115845178.92709  22044605.880    90268987.71349  22044606.340
  86507784.12009
  20169664.540   105992301.95009  20169664.400    82591405.02849  20169667.500
  79150106.21809
  21829363.200   114714075.83309  21829363.020    89387580.72849

  22313972.460   117260719.44708  22313969.980    91371984.89047

  26220931.740   137791927.42706  26220932.140   107370332.62644

  23867993.440   125427125.65808  23867991.740    97735406.36346

  23086771.600   121321756.17608  23086774.540    94536432.42148  23086775.360
  90597408.59808
  22821104.280   122206005.13608  22821106.460    95049147.79006

  22464422.860   120085217.92408  22464427.840    93399641.85706

  19910816.480   106322648.14409  19910817.960    82695382.93109

  20288853.920   108151031.17109

  23255771.180   124228093.35407  23255775.000    96621834.27004

  23150580.160   123839944.92005  23150583.540    96319953.28205

  20951322.320   112036141.59505  20951325.180    87139225.56008

  23113555.420   123685305.80508  23113558.100    96199693.53406

 21 07 19 02 10  0.0000000  0 17G01G03G06G14G17G19G21G22G30R04R05R09
                                R10R16R19R20R21
  23562278.900   123820568.66107  23562282.280    96483555.02246  23562282.060
  92463397.51408
  22075125.740   116005572.06909  22075128.020    90393960.03148  22075128.180
  86627552.52509
  22035351.900   115796566.99509  22035355.180    90231108.28449  22035355.780
  86471483.01409
  20167760.680   105982296.36009  20167760.600    82583608.44249  20167763.500
  79142634.48709
  21825844.040   114695582.31309  21825843.720    89373170.17849

  22305723.840   117217371.73108  22305721.080    91338207.44947

  26236000.360   137871111.51505  26236001.020   107432037.49644

  23882948.720   125505716.25808  23882946.800    97796645.74946

  23101795.500   121400707.54208  23101798.840    94597952.84648  23101799.400
  90656365.66508
  22819204.460   122195830.75109  22819206.680    95041234.37207

  22448991.580   120002729.13109  22448996.560    93335483.97207

  19924612.340   106396318.36709  19924614.040    82752681.93809

  20281511.640   108111892.94009

  23279923.220   124357109.97007  23279927.240    96722180.48904

  23162916.520   123905933.66905  23162919.680    96371277.78805

  20956017.540   112061249.50605  20956020.760    87158753.92708

  23106448.780   123647275.03908  23106451.060    96170114.07506

 21 07 19 02 10 30.0000000  0 17G01G03G06G14G17G19G21G22G30R04R05R09
                                R10R16R19R20R21
  23580799.600   123917895.56207  23580803.040    96559394.09946  23580802.720
  92536076.63808
  22082181.100   116042648.75609  22082183.440    90422850.92848  22082183.440
  86655239.62209
  22026169.780   115748314.73208  22026173.120    90193509.11948  22026173.640
  86435450.48309
  20165955.900   105972811.84909  20165955.780    82576217.88349  20165958.620
  79135551.86409
  21822320.360   114677064.91509  21822319.820    89358741.01449

  22297476.520   117174031.40208  22297473.700    91304435.78447

  26251033.020   137950106.74007  26251031.540   107493600.28144

  23897969.380   125584650.17308  23897967.480    97858152.65046

  23116835.020   121479741.34208  23116838.840    94659537.51248  23116839.280
  90715384.27508
  22817420.580   122186277.49408  22817422.480    95033804.02507

  22433605.140   119920480.08308  22433610.040    93271512.54407

  19938526.620   106470621.12009  19938528.580    82810472.90509

  20274310.520   108073506.99009

  23304083.780   124486171.98807  23304088.040    96822562.04904

  23175222.320   123971761.12305  23175225.460    96422476.84005

  20960727.340   112086435.64005  20960730.700    87178343.13808

  23099377.060   123609432.93908  23099379.300    96140681.34906

 21 07 19 02 11  0.0000000  0 17G01G03G06G14G17G19G21G22G30R04R05R09
                                R10R16R19R20R21
  23599313.740   124015187.31307  23599316.980    96635205.78746  23599316.740
  92608729.46708
  22089342.280   116080281.90108  22089345.100    90452175.43048  22089344.720
  86683342.27509
  22017056.620   115700424.57408  22017060.100    90156192.13448  22017060.280
  86399688.36409
  20164250.680   105963852.20009  20164250.840    82569236.32049  20164253.600
  79128861.19609
  21818792.660   114658526.99509  21818792.100    89344295.87549

  22289231.020   117130701.04308  22289228.160    91270671.88347

  26266029.620   138028914.35006  26266028.920   107555008.79444

  23913055.280   125663927.47208  23913053.240    97919927.10846

  23131890.200   121558857.18308  23131894.240    94721186.12348  23131894.580
  90774464.17808
  22815753.340   122177350.07208  22815755.420    95026860.48306

  22418265.000   119838477.92509  22418269.780    93207733.11906

  19952559.440   106545555.49709  19952561.440    82868755.13808

  20267251.300   108035877.75709

  23328252.700   124615278.59706  23328257.180    96922978.28004

  23187498.860   124037429.15405  23187501.460    96473551.91305

  20965451.700   112111700.48005  20965455.140    87197993.54208

  23092340.460   123571780.69108  23092343.120    96111396.29206

 21 07 19 02 11 30.0000000  0 18G01G02G03G06G14G17G19G21G22G30R04R05
                                R09R10R16R19R20R21
  23617820.580   124112440.44407  23617823.740    96710987.38646  23617823.400
  92681353.48008
  24712745.560   129866347.55706  24712744.880   101194562.71744

  22096609.000   116118469.07809  22096611.920    90481931.63248  22096611.460
  86711858.62109
  22008012.040   115652894.83808  22008015.460    90119155.98448  22008015.580
  86364195.38609
  20162645.300   105955417.14009  20162645.680    82562663.51749  20162648.520
  79122562.25209
  21815260.640   114639967.21108  21815260.180    89329833.70449

  22280987.080   117087379.06408  22280984.280    91236914.49947

  26280989.940   138107532.40505  26280989.100   107616269.64743

  23928205.740   125743544.67008  23928203.700    97981966.46446

  23146960.000   121638050.64407  23146964.140    94782895.21348  23146964.440
  90833602.03808
  22814202.860   122169048.59908  22814205.400    95020403.78607

  22402971.440   119756725.28008  22402976.100    93144147.74707

  19966709.640   106621116.15809  19966711.580    82927524.49208

  20260334.260   107999005.54009

  23352428.800   124744424.30406  23352433.900    97023424.87604

  23199745.380   124102936.44806  23199747.460    96524501.99105

  20970190.080   112137040.56905  20970193.880    87217702.49208

  23085339.040   123534315.20508  23085341.760    96082256.51006

 21 07 19 02 12  0.0000000  0 18G01G02G03G06G14G17G19G21G22G30R04R05
                                R09R10R16R19R20R21
  23636319.100   124209649.89007  23636322.320    96786734.93646  23636321.800
  92753944.88808
  24700345.080   129801182.34207  24700344.400   101143784.68145

  22103980.460   116157205.87309  22103983.280    90512116.12348  22103982.960
  86740785.41709
  21999035.600   115605722.08209  21999038.700    90082397.99449  21999038.880
  86328968.98109
  20161139.520   105947504.51009  20161139.820    82556497.80749  20161142.860
  79116653.44009
  21811724.080   114621382.63309  21811723.640    89315352.20949

  22272744.280   117044062.76908  22272741.420    91203161.55047

  26295913.400   138185957.81906  26295913.380   107677380.28344

  23943419.680   125823496.15708  23943418.040    98044266.27946

  23162043.440   121717315.51808  23162047.800    94844659.92948  23162048.340
  90892793.18108
  22812769.100   122161371.68508  22812771.820    95014432.82806

  22387724.400   119675223.38008  22387729.620    93080757.44907

  19980975.920   106697296.49109  19980977.760    82986775.80208

  20253558.880   107962887.90709

  23376611.000   124873601.79107  23376616.440    97123896.19004

  23211960.860   124168279.01305  23211962.500    96575323.92705

  20974941.900   112162450.60105  20974945.840    87237465.83308

  23078371.720   123497031.70608  23078374.080    96053258.24906

 21 07 19 02 12 30.0000000  0 18G01G02G03G06G14G17G19G21G22G30R04R05
                                R09R10R16R19R20R21
  23654810.220   124306820.07507  23654813.480    96862451.89946  23654812.620
  92826506.94908
  24687994.800   129736281.58507  24687993.840   101093212.73445

  22111457.260   116196497.37908  22111460.140    90542732.84548  22111460.180
  86770126.44009
  21990127.920   115558912.18408  21990131.040    90045922.75148  21990131.220
  86294013.53509
  20159734.580   105940121.44509  20159734.760    82550744.74549  20159737.920
  79111140.07909
  21808184.200   114602779.88909  21808183.660    89300856.55849

  22264503.640   117000757.88708  22264500.760    91169417.49247

  26310801.360   138264195.67504  26310801.940   107738344.79344

  23958698.280   125903785.94108  23958696.920    98106829.71346

  23177141.180   121796654.87108  23177145.660    94906482.67948  23177146.160
  90952039.97408
  22811453.500   122154326.99908  22811456.420    95008953.61907

  22372526.400   119593982.79208  22372531.960    93017570.36107

  19995358.480   106774098.82109  19995360.320    83046510.87209

  20246926.320   107927533.04109

  23400799.960   125002813.92807  23400805.220    97224394.48604

  23224146.300   124233462.67805  23224148.120    96626022.27705

  20979707.740   112187934.51805  20979711.720    87257286.65808

  23071439.260   123459934.82508  23071441.680    96024405.12306

 21 07 19 02 13  0.0000000  0 18G01G02G03G06G14G17G19G21G22G30R04R05
                                R09R10R16R19R20R21
  23673292.380   124403943.80407  23673295.820    96938132.65245  23673294.800
  92899034.31708
  24675693.820   129671640.18507  24675693.360   101042842.89946

  22119038.380   116236337.17908  22119041.260    90573776.82748  22119041.660
  86799876.91309
  21981288.160   115512459.59108  21981291.560    90009725.93149  21981291.440
  86259324.90709
  20158429.640   105933263.78909  20158429.900    82545401.08849  20158432.920
  79106019.07309
  21804640.140   114584154.20209  21804639.340    89286343.02349

  22256264.100   116957459.16408  22256261.560    91135678.23647

  26325652.420   138342240.34306  26325653.540   107799158.81844

  23974039.940   125984406.41008  23974038.460    98169650.80546

  23192251.600   121876060.56408  23192256.300    94968357.14548  23192256.500
  91011336.31108
  22810255.340   122147910.96008  22810258.360    95003963.35807

  22357377.320   119513002.60908  22357383.060    92954585.85707

  20009856.100   106851514.50509  20009857.920    83106723.00609

  20240436.100   107892937.42509

  23424993.700   125132051.31307  23424998.760    97324912.42304

  23236300.820   124298481.80105  23236302.980    96676592.64605

  20984486.120   112213484.83405  20984490.020    87277159.12008

  23064540.380   123423017.49508  23064543.060    95995691.63806

 21 07 19 02 13 30.0000000  0 18G01G02G03G06G14G17G19G21G22G30R04R05
                                R09R10R16R19R20R21
  23691765.900   124501022.28107  23691769.460    97013778.14946  23691768.300
  92971527.91808
  24663442.860   129607261.64607  24663442.620   100992677.92846

  22126724.220   116276727.18008  22126727.200    90605249.53048  22126727.660
  86830038.24909
  21972516.980   115466367.08109  21972520.500    89973809.70649  21972520.340
  86224905.18509
  20157225.520   105926935.62009  20157225.700    82540470.02349  20157228.720
  79101293.46309
  21801092.120   114565508.70009  21801091.240    89271814.04649

  22248026.260   116914169.91908  22248024.160    91101946.36848

  26340467.500   138420094.09805  26340468.360   107859814.04145

  23989444.960   126065358.16808  23989442.860    98232730.06946

  23207374.560   121955532.58908  23207379.400    95030283.29648  23207379.720
  91070682.16208
  22809175.340   122142128.13108  22809178.680    94999465.61506

  22342278.400   119432290.41808  22342284.180    92891809.75407

  20024468.320   106929542.66109  20024470.180    83167411.51408

  20234089.420   107859105.50509

  23449192.020   125261313.62607  23449197.100    97425449.74204

  23248425.100   124363339.41205  23248427.460    96727037.41705

  20989277.020   112239102.78305  20989280.620    87297084.17808

  23057675.300   123386281.36208  23057677.780    95967119.09006

 21 07 19 02 14  0.0000000  0 18G01G02G03G06G14G17G19G21G22G30R04R05
                                R09R10R16R19R20R21
  23710230.040   124598052.37507  23710233.780    97089385.94546  23710232.580
  93043985.36407
  24651241.660   129543144.63507  24651241.660   100942716.70445

  22134514.500   116317664.82009  22134517.420    90637148.96148  22134517.820
  86860608.51609
  21963814.040   115420632.99308  21963817.580    89938172.75148  21963817.580
  86190753.11809
  20156122.060   105921136.58409  20156122.120    82535951.26449  20156125.280
  79096962.97809
  21797540.060   114546842.73209  21797539.200    89257269.13049

  22239790.100   116870888.81608  22239788.220    91068220.83448

  26355246.140   138497753.10905  26355249.100   107920337.87844

  24004912.440   126146637.56008  24004909.760    98296064.63046

  23222509.560   122035066.57108  23222514.400    95092257.71548  23222514.500
  91130074.31208
  22808213.860   122136979.02108  22808217.280    94995460.72906

  22327230.060   119351849.03908  22327235.760    92829244.30607

  20039194.200   107008178.13509  20039196.160    83228572.36608

  20227885.940   107826037.15909

  23473393.900   125390595.36407  23473398.800    97526002.16804

  23260519.120   124428033.54106  23260521.380    96777355.00505

  20994079.900   112264784.62205  20994082.980    87317058.91108

  23050843.440   123349723.14308  23050845.980    95938684.91606

 21 07 19 02 14 30.0000000  0 18G01G02G03G06G14G17G19G21G22G30R04R05
                                R09R10R16R19R20R21
  23728684.740   124695033.19007  23728688.640    97164955.34846  23728687.340
  93116406.02808
  24639090.280   129479290.17607  24639090.480   100892959.99746

  22142409.240   116359149.79109  22142411.840    90669474.88248  22142412.040
  86891587.53009
  21955179.200   115375257.91708  21955182.880    89902815.56748  21955183.140
  86156869.14209
  20155119.600   105915868.55809  20155119.640    82531846.28549  20155122.940
  79093029.03309
  21793984.360   114528157.51809  21793983.520    89242709.21149

  22231555.620   116827616.63908  22231553.900    91034502.25648

  26369988.020   138575223.87706  26369989.280   107980701.68445

  24020441.720   126228243.15108  24020438.840    98359653.37146

  23237656.000   122114660.46808  23237660.800    95154278.82048  23237660.860
  91189511.17908
  22807371.040   122132465.59008  22807374.220    94991950.25106

  22312233.560   119271683.87709  22312238.840    92766893.67806

  20054033.320   107087418.22409  20054035.320    83290203.49608

  20221826.120   107793734.73609

  23497598.780   125519893.79307  23497603.740    97626567.57704

  23272582.740   124492564.82705  23272585.080    96827545.96505

  20998894.480   112290529.19805  20998897.260    87337082.46208

  23044045.160   123313342.45608  23044047.280    95910388.84106

 21 07 19 02 15  0.0000000  0 19G01G02G03G06G09G14G17G19G21G22G30R04
                                R05R09R10R16R19R20R21
  23747130.220   124791964.29807  23747134.140    97240486.01446  23747132.680
  93188789.57908
  24626989.480   129415699.62307  24626989.160   100843409.04645

  22150408.140   116401182.34009  22150410.360    90702227.48848  22150410.600
  86922975.43009
  21946612.920   115330242.94108  21946616.760    89867738.98148  21946617.060
  86123254.07309
  25452772.540   133755216.80107  25452778.420   104224875.94845  25452778.880
  99882167.53307
  20154218.620   105911133.91809  20154218.660    82528156.92649  20154222.140
  79089493.38209
  21790425.380   114509455.07309  21790424.640    89228135.88349

  22223323.160   116784354.97508  22223321.500    91000791.87548

  26384693.720   138652503.06304  26384694.400   108040919.15340

  24036032.580   126310173.95408  24036029.740    98423495.51846

  23252813.660   122194312.72508  23252818.120    95216345.40848  23252818.300
  91248991.62508
  22806647.560   122128591.20208  22806650.500    94988936.85506

  22297290.200   119191800.83009  22297294.720    92704762.46707

  20068985.320   107167260.54609  20068987.260    83352303.00108

  20215910.400   107762200.99009

  23521806.480   125649206.20207  23521811.340    97727143.85604

  23284615.960   124556934.53905  23284618.020    96877611.23405

  21003720.540   112316336.34505  21003723.520    87357154.67408

  23037279.840   123277139.04308  23037281.640    95882230.61806

 21 07 19 02 15 30.0000000  0 18G01G02G03G06G09G14G17G19G22G30R04R05
                                R09R10R16R19R20R21
  23765564.520   124888836.03207  23765568.260    97315970.40846  23765566.980
  93261128.78608
  24614937.540   129352365.63807  24614936.980   100794057.87545

  22158509.240   116443753.18008  22158511.300    90735399.54948  22158511.780
  86954765.33009
  21938113.640   115285579.73508  21938117.740    89832936.47748  21938117.920
  86089901.68309
  25444360.620   133711012.33107  25444366.700   104190430.89046  25444367.220
  99849157.68807
  20153417.840   105906925.61509  20153417.900    82524877.70049  20153421.420
  79086350.79109
  21786861.880   114490727.69809  21786860.960    89213543.10749

  22215091.020   116741095.75408  22215089.660    90967083.38948

  24051683.400   126392420.13608  24051680.780    98487583.42846

  23267980.360   122274012.41908  23267984.540    95278448.97548  23267984.860
  91308507.49908
  22806041.840   122125349.11208  22806045.100    94986415.24006

  22282398.680   119112196.01209  22282403.080    92642847.67707

  20084047.800   107247693.12009  20084049.800    83414861.61109

  20210137.660   107731429.32709

  23546014.580   125778521.43007  23546019.380    97827722.33404

  23296617.440   124621134.39105  23296619.460    96927544.37505

  21008556.240   112342195.53305  21008559.560    87377267.35508

  23030545.420   123241102.99008  23030547.680    95854202.60806

 21 07 19 02 16  0.0000000  0 18G01G02G03G06G09G14G17G19G22G30R04R05
                                R09R10R16R19R20R21
  23783989.280   124985658.36807  23783993.040    97391416.30946  23783991.900
  93333431.09007
  24602936.580   129289299.85507  24602936.140   100744915.75545

  22166714.660   116486872.81108  22166716.820    90768999.24347  22166717.240
  86986965.03309
  21929683.820   115241279.67809  21929687.640    89798416.93549  21929687.840
  86056820.46609
  25435904.860   133666577.02806  25435910.360   104155805.98145  25435911.580
  99815975.49706
  20152719.580   105903256.35409  20152719.840    82522018.50649  20152723.220
  79083610.72509
  21783295.820   114471987.79209  21783294.920    89198940.57749

  22206861.580   116697851.09508  22206860.560    90933386.26247

  24067396.040   126474990.49008  24067393.620    98551923.92746

  23283157.500   122353768.30008  23283161.700    95340596.29648  23283161.960
  91368065.34408
  22805556.860   122122752.55108  22805560.280    94984395.69006

  22267562.260   119032885.89009  22267566.480    92581162.13307

  20099222.420   107328724.29809  20099224.420    83477885.79908

  20204510.740   107701433.02009

  23570224.660   125907847.23906  23570229.580    97928309.04904

  23308588.660   124685175.59005  23308591.360    96977354.13305

  21013403.800   112368116.68706  21013406.820    87397428.23008

  23023844.320   123205244.84708  23023846.760    95826312.95006

 21 07 19 02 16 30.0000000  0 18G01G02G03G06G09G14G17G19G22G30R04R05
                                R09R10R16R19R20R21
  23802403.020   125082424.13107  23802407.160    97466818.12746  23802405.860
  93405691.14508
  24590984.940   129226496.94207  24590984.940   100695978.47346

  22175023.060   116530534.53908  22175025.580    90803021.33247  22175025.800
  87019569.52809
  21921322.080   115197336.98509  21921325.440    89764175.88048  21921325.820
  86024006.12909
  25427404.620   133621907.45807  25427410.240   104120998.47145  25427411.280
  99782618.26207
  20152123.040   105900121.56609  20152123.440    82519575.79049  20152126.640
  79081269.78209
  21779726.460   114453230.21609  21779725.640    89184324.27249

  22198634.220   116654615.54508  22198633.040    90899696.21547

  24083168.980   126557877.21608  24083166.820    98616510.95946

  23298343.720   122433572.04908  23298347.920    95402780.90948  23298348.060
  91427658.91608
  22805191.640   122120797.35008  22805194.840    94982874.98406

  22252780.640   118953869.24009  22252784.540    92519704.80507

  20114507.400   107410344.25609  20114509.300    83541367.92209

  20199028.180   107672207.51709

  23594435.120   126037174.42806  23594439.940    98028896.82904

  23320529.860   124749053.22005  23320532.680    97027036.67105

  21018261.880   112394092.52106  21018264.420    87417631.64208

  23017175.100   123169557.30108  23017177.900    95798555.99906

 21 07 19 02 17  0.0000000  0 18G01G02G03G06G09G14G17G19G22G30R04R05
                                R09R10R16R19R20R21
  23820805.580   125179130.19207  23820809.660    97542173.43346  23820808.380
  93477906.63207
  24579083.320   129163955.77207  24579083.500   100647245.11446

  22183433.960   116574735.61408  22183436.780    90837463.70848  22183437.020
  87052576.79509
  21913027.960   115153749.93209  21913030.940    89730211.93049  21913031.460
  85991457.34309
  25418859.780   133577003.80007  25418865.440   104086008.60945  25418866.560
  99749086.37306
  20151628.120   105897520.77209  20151628.600    82517549.17449  20151631.700
  79079327.60809
  21776153.340   114434454.33208  21776152.820    89169693.70448

  22190408.380   116611387.77908  22190406.940    90866012.24348

  24099001.420   126641076.91108  24098999.420    98681341.85346

  23313538.320   122513419.26808  23313542.540    95464999.40648  23313542.560
  91487284.95008
  22804946.100   122119483.70708  22804949.480    94981853.28506

  22238054.480   118875149.31509  22238058.440    92458478.24407

  20129901.560   107492547.98209  20129903.440    83605304.08908

  20193690.000   107643752.76209

  23618644.660   126166497.92606  23618649.740    98129481.72604

  23332440.200   124812765.03005  23332443.180    97076590.26505

  21023129.160   112420119.39906  21023131.460    87437874.76208

  23010537.220   123134037.30708  23010540.160    95770929.35906

 21 07 19 02 17 30.0000000  0 18G01G02G03G06G09G14G17G19G22G30R04R05
                                R09R10R16R19R20R21
  23839196.560   125275775.09507  23839200.380    97617481.07445  23839199.200
  93550076.42307
  24567231.880   129101676.44207  24567232.060   100598715.79945

  22191947.440   116619475.01808  22191950.400    90872325.55247  22191950.440
  87085986.05709
  21904801.480   115110518.31009  21904804.280    89696524.95249  21904804.740
  85959173.98809
  25410270.760   133531868.41306  25410276.460   104050838.19945  25410277.640
  99715381.38607
  20151235.120   105895455.12809  20151235.520    82515939.54249  20151238.640
  79077785.03809
  21772576.780   114415660.62809  21772576.680    89155049.24549

  22182184.060   116568168.24608  22182182.460    90832334.69047

  24114892.780   126724587.11808  24114891.100    98746414.70946

  23328740.780   122593307.31808  23328744.860    95527249.71648  23328744.960
  91546941.47008
  22804820.640   122118813.17608  22804824.140    94981331.78006

  22223384.280   118796730.43109  22223388.560    92397485.85407

  20145404.220   107575331.79909  20145406.160    83669691.42308

  20188496.860   107616069.98009

  23642852.860   126295814.10005  23642858.080    98230060.91904

  23344319.520   124876310.90505  23344322.540    97126014.79805

  21028004.980   112446195.51205  21028007.840    87458156.17408

  23003930.200   123098683.42408  23003933.700    95743431.92607

 21 07 19 02 18  0.0000000  0 18G01G02G03G06G09G14G17G19G22G30R04R05
                                R09R10R16R19R20R21
  23857576.060   125372360.33706  23857579.820    97692742.20946  23857578.640
  93622201.69107
  24555431.040   129039662.53507  24555431.400   100550393.35245

  22200564.040   116664754.50608  22200566.780    90907608.23547  22200566.560
  87119798.62609
  21896643.160   115067644.90409  21896645.920    89663117.10749  21896646.220
  85927158.13609
  25401638.560   133486506.14806  25401644.480   104015490.95946  25401645.400
  99681506.91207
  20150944.760   105893928.54609  20150944.980    82514749.96749  20150948.200
  79076645.02209
  21768997.680   114396852.85808  21768997.800    89140393.82248

  22173961.900   116524960.04208  22173960.120    90798665.96348

  24130843.340   126808409.14808  24130842.040    98811730.53846

  23343951.220   122673236.37608  23343954.980    95589531.99048  23343955.080
  91606628.62008
  22804816.500   122118790.00008  22804819.680    94981313.77706

  22208771.860   118718620.45209  22208776.740    92336733.71707

  20161015.360   107658695.08909  20161017.520    83734529.47108

  20183449.480   107589163.66309

  23667059.680   126425122.76705  23667064.920    98330634.27403

  23356168.400   124939694.31105  23356171.420    97175312.93405

  21032890.460   112472322.33905  21032893.580    87478477.01908

  22997354.760   123063497.33908  22997358.480    95716064.99407

 21 07 19 02 18 30.0000000  0 18G01G02G03G06G09G14G17G19G22G30R04R05
                                R09R10R16R19R20R21
[truncated: 3,527,670 more chars]
