# Supplementary material for: Improved GNSS integer ambiguity resolution method based on the column oriented Cholesky decomposition
Source: Sci Rep. 2023 Mar 17;13:4454. doi: 10.1038/s41598-023-31635-3 (PMC10023790; doi:10.1038/s41598-023-31635-3)
Supplement: Supplementary file 1 — Supplementary Information. [file 41598_2023_31635_MOESM1_ESM.zip › supplement materials of the manuscript/Figure 5/Figure 5-jfng2000.21o]

     2.11           OBSERVATION DATA    M (MIXED)           RINEX VERSION / TYPE
teqc  2019Feb25     CNES                20210720 00:18:33UTCPGM / RUN BY / DATE
Linux 2.6.32-573.12.1.x86_64|x86_64|gcc -static|Linux 64|=+ COMMENT
teqc  2019Feb25                         20210720 00:18:32UTCCOMMENT
  0.0000      (antenna height)                              COMMENT
 +30.51556541 (latitude)                                    COMMENT
+114.49101890 (longitude)                                   COMMENT
0071.324      (elevation)                                   COMMENT
BIT 2 OF LLI FLAGS DATA COLLECTED UNDER A/S CONDITION       COMMENT
21602M006 (COGO code)                                       COMMENT
JFNG                                                        MARKER NAME
21602M006                                                   MARKER NUMBER
Automatic           CNES                                    OBSERVER / AGENCY
5945R40123          TRIMBLE ALLOY       5.45                REC # / TYPE / VERS
5116354160          TRM59800.00     NONE                    ANT # / TYPE
 -2279828.8292  5004706.5483  3219777.4684                  APPROX POSITION XYZ
        0.0000        0.0000        0.0000                  ANTENNA: DELTA H/E/N
     1     1                                                WAVELENGTH FACT L1/2
    25    L1    P1    C1    L2    P2    D1    D2    S1    S2# / TYPES OF OBSERV
          L5    C5    D5    S5    L6    C6    D6    S6    L7# / TYPES OF OBSERV
          C7    D7    S7    L8    C8    D8    S8            # / TYPES OF OBSERV
    30.0000                                                 INTERVAL
    18                                                      LEAP SECONDS
 SNR is mapped to RINEX snr flag value [0-9]                COMMENT
  L1 & L2: min(max(int(snr_dBHz/6), 0), 9)                  COMMENT
teqc edited: all Beidou satellites excluded                 COMMENT
teqc edited: all QZSS satellites excluded                   COMMENT
teqc edited: all IRNSS satellites excluded                  COMMENT
  2021     7    19     0     0    0.0000000     GPS         TIME OF FIRST OBS
                                                            END OF HEADER
 21  7 19  0  0  0.0000000  0 26G14R15G30S28S40S32G21R16R18G28G03G22
                                G08R19G07G17G01R20R09E33E31E12E24E01
                                E26S37
 117353506.311 7                  22331636.508    91444343.89945  22331642.449
      2542.004                          43.400          33.100    87634169.102 7
  22331643.734                          47.900


 122594776.013 6  22941901.352    22941901.305    95351326.844 6  22941906.242
     -3838.977                          40.300          37.200


 111345311.777 8                  21188295.594    86762552.64848  21188303.484
       246.625                          48.600          51.400    83147423.852 8
  21188300.805                          51.400


 198214578.648 7                  37718976.281
         3.480                          43.600                   148017281.804 7
  37718959.211                          43.900


 194095326.400 7                  37023034.734
       103.293                          43.100


 195594249.70515                  37220344.406
         6.160                          32.200


 112455629.054 7                  21399605.656    87627805.40946  21399610.645
     -2137.176                          47.200          39.100


 103493437.005 7  19374160.672    19374161.227    80494795.217 7  19374163.070
      -978.785                          46.900          45.100


 114303605.725 7  21412920.570    21412921.453    88902827.302 7  21412924.965
     -3340.902                          46.500          44.500


 124903566.644 6                  23768360.852    97327481.74744  23768366.348
      2458.660                          39.000          24.600


 126620039.021 5                  24094990.094    98664988.40045  24094998.559
      2780.941                          35.700          30.000    94553945.919 6
  24094996.063                          39.200


 121928938.252 6                  23202297.578    95009551.87544  23202300.707
      1849.773                          39.900          28.200


 122171361.204 6                  23248468.695    95198612.62544  23248477.109
     -2383.426                          39.000          26.500    91231983.945 7
  23248474.305                          44.800


 104127842.322 7  19465601.000    19465602.641    80988332.141 7  19465604.887
      -755.738                          42.100          46.300


 110129951.007 7                  20957060.211    85815670.31748  20957065.656
     -2034.195                          45.900          49.400


 119168196.909 7                  22676964.750    92858404.34846  22676970.523
      1479.375                          42.000          41.600


 104290940.043 8                  19845902.289    81265678.36449  19845910.723
        53.484                          49.200          54.900    77879586.484 8
  19845906.281                          53.500


 117358594.298 5  21946647.012    21946647.523    91278926.840 7  21946653.691
      2921.348                          35.200          43.200


 108624611.379 8  20341900.309    20341901.047    84485831.382 8  20341903.074
      2809.066                          50.800          49.800


 123650802.970 8                  23529967.094
      -694.434                          49.000                    92336632.235 8
  23529968.723                          51.200   100365878.702 9  23529961.699
                        54.100    94745401.816 8  23529966.113
        52.300    93541038.314 9  23529968.430                          55.400
 124388537.933 8                  23670350.563
       936.695                          51.300                    92887561.416 8
  23670354.211                          51.300   100964696.147 8  23670342.973
                        53.700    95310704.320 8  23670351.035
        51.900    94099136.163 9  23670353.348                          55.100
 120818069.667 7                  22990914.148
      1916.230                          45.100                    90221287.042 7
  22990914.879                          46.100    98066575.638 7  22990905.777
                        47.900    92574877.217 7  22990912.215
        47.000    91398085.420 8  22990914.309                          50.500
 140697503.503 6                  26773844.578
      2407.621                          41.200                   105066327.180 7
  26773846.949                          43.300   114202494.817 7  26773839.609
                        46.700   107807175.166 7  26773843.617
        44.100   106436753.465 8  26773846.039                          48.000
 131802029.263 7                  25081091.977
     -1460.434                          47.900                    98423603.400 8
  25081094.828                          48.800   106982141.446 8  25081086.609
                        50.500   100991162.997 8  25081091.738
        49.500    99707386.489 8  25081094.145                          52.700
 136232968.342 6                  25924274.117
     -2557.184                          41.400                   101732418.098 7
  25924279.195                          43.800   110578677.400 7  25924268.973
                        44.500   104386296.153 7  25924276.027
        44.900   103059361.914 8  25924278.355                          48.500
 194212759.723 6                  36957456.594
         3.223                          41.900


 21  7 19  0  0 30.0000000  0 26G14R15G30S28S40S32G21R16R18G28G03G22
                                G08R19G07G17G01R20R09E33E31E12E24E01
                                E26S37
 117277285.783 7                  22317132.625    91384951.27545  22317138.133
      2539.234                          43.500          33.200    87577251.175 8
  22317139.625                          48.500


 122710085.738 6  22963480.047    22963481.109    95441012.116 6  22963484.797
     -3848.383                          39.900          36.900


 111338206.435 8                  21186943.203    86757016.01248  21186951.055
       227.070                          48.200          51.100    83142117.903 8
  21186948.953                          52.100


 198214471.909 7                  37718956.406
         3.383                          43.600                   148017201.132 7
  37718939.074                          42.500


 194092238.913 7                  37022882.375
       103.652                          42.900


 195594059.64115                  37220298.000
         6.348                          32.600


 112519930.268 7                  21411841.797    87677910.25646  21411846.281
     -2149.586                          47.100          38.600


 103523146.023 7  19379721.996    19379723.328    80517902.224 7  19379724.805
     -1001.844                          47.000          45.200


 114403900.932 7  21431709.047    21431709.422    88980834.649 7  21431713.551
     -3345.527                          46.500          44.600


 124829783.506 6                  23754320.055    97269988.40444  23754326.188
      2460.102                          39.900          24.700


 126536623.198 5                  24079116.781    98599989.10545  24079124.941
      2779.945                          35.900          31.600    94491654.906 6
  24079123.109                          40.200


 121873587.601 6                  23191765.172    94966421.51244  23191768.625
      1840.180                          40.900          28.000


 122242856.463 6                  23262074.289    95254323.19644  23262082.656
     -2383.039                          38.100          26.200    91285373.231 7
  23262079.430                          45.500


 104150792.354 6  19469891.473    19469893.047    81006182.164 7  19469895.320
      -774.227                          41.000          46.700


 110191219.260 7                  20968718.914    85863411.79248  20968724.840
     -2050.336                          45.900          49.500


 119123907.600 7                  22668536.930    92823893.18946  22668542.566
      1473.180                          43.200          40.700


 104289659.296 8                  19845658.328    81264680.37849  19845666.980
        31.973                          48.600          55.400    77878630.094 8
  19845662.629                          53.900


 117271165.327 6  21930298.207    21930297.547    91210926.514 7  21930303.223
      2907.199                          36.300          42.400


 108540559.183 8  20326159.926    20326160.430    84420457.461 8  20326162.777
      2794.359                          49.800          49.200


 123671806.765 8                  23533964.227
      -705.875                          48.600                    92352316.890 8
  23533965.801                          51.100   100382927.238 8  23533958.480
                        53.900    94761495.631 8  23533962.945
        52.300    93556927.549 9  23533965.301                          55.400
 124360546.882 8                  23665023.938
       929.273                          51.000                    92866659.005 8
  23665027.547                          51.500   100941976.135 8  23665016.371
                        52.900    95289256.625 8  23665024.480
        51.800    94077961.105 9  23665026.793                          55.100
 120760730.803 7                  22980003.094
      1906.254                          44.900                    90178469.064 7
  22980003.926                          46.100    98020034.353 8  22979994.473
                        48.100    92530942.241 7  22980000.984
        46.800    91354708.945 8  22980003.098                          50.800
 140625278.036 6                  26760100.586
      2407.285                          41.200                   105012392.556 7
  26760103.297                          43.200   114143870.251 7  26760095.480
                        45.700   107751833.571 7  26760099.668
        44.400   106382115.351 8  26760101.996                          48.000
 131845967.654 8                  25089453.211
     -1468.965                          48.400                    98456414.513 7
  25089455.766                          47.600   107017805.710 8  25089447.738
                        49.600   101024830.062 8  25089452.777
        48.300    99740625.582 8  25089455.328                          52.500
 136309734.746 6                  25938882.359
     -2560.629                          41.300                   101789743.623 7
  25938887.301                          43.800   110640987.751 7  25938877.047
                        44.900   104445117.131 7  25938884.461
        44.800   103117435.166 8  25938886.539                          48.500
 194212659.286 6                  36957435.594
         3.266                          41.600


 21  7 19  0  1  0.0000000  0 26G14R15G30S28S40S32G21R16R18G28G03G22
                                G08R19G07G17G01R20R09E33E31E12E24E01
                                E26S37
 117201149.466 7                  22302644.336    91325624.26745  22302650.070
      2536.230                          43.100          33.900    87520396.139 8
  22302651.273                          48.400


 122825673.565 6  22985110.277    22985111.906    95530913.679 6  22985116.211
     -3857.672                          39.200          38.900


 111331688.411 7                  21185702.898    86751937.01348  21185710.930
       207.344                          46.900          50.900    83137250.527 8
  21185708.727                          52.300


 198214367.678 7                  37718935.672
         3.387                          43.600                   148017123.759 7
  37718919.066                          42.500


 194089161.514 7                  37022733.109
       102.324                          43.100


 195593867.86815                  37220267.469
         6.277                          32.000


 112584602.623 7                  21424148.484    87728304.29646  21424153.074
     -2162.156                          47.400          38.500


 103553545.227 7  19385412.906    19385413.172    80541546.015 7  19385415.730
     -1024.945                          46.700          45.400


 114504335.551 7  21450523.895    21450525.133    89058950.449 7  21450528.359
     -3350.375                          46.400          44.700


 124755959.684 6                  23740272.719    97212463.35244  23740278.305
      2461.258                          39.700          25.000


 126453237.353 6                  24063248.047    98535013.18045  24063257.680
      2778.750                          36.400          31.600    94429386.360 6
  24063255.563                          40.800


 121818531.141 6                  23181287.641    94923520.36944  23181292.113
      1830.031                          41.500          28.400


 122314340.548 6                  23275677.227    95310025.04844  23275685.973
     -2382.820                          38.700          26.400    91338754.175 7
  23275682.133                          45.600


 104174296.181 6  19474285.332    19474286.422    81024462.894 7  19474289.152
      -792.797                          41.500          46.900


 110252972.206 7                  20980469.820    85911530.94548  20980475.379
     -2066.641                          45.700          48.800


 119079802.911 7                  22660143.836    92789525.89347  22660150.176
      1466.930                          42.100          42.200


 104289025.311 8                  19845537.789    81264186.37549  19845546.418
        10.219                          50.200          55.400    77878156.669 8
  19845541.988                          53.800


 117184161.510 5  21914027.555    21914028.484    91143256.902 7  21914033.516
      2892.957                          35.900          42.400


 108456950.328 8  20310502.941    20310503.414    84355428.359 8  20310505.508
      2779.398                          50.700          48.800


 123693153.431 8                  23538026.359
      -717.434                          48.800                    92368257.568 8
  23538028.059                          51.200   100400254.075 9  23538020.500
                        54.000    94777852.161 8  23538024.855
        52.000    93573076.162 9  23538027.398                          55.700
 124332779.893 8                  23659739.961
       921.602                          50.200                    92845923.906 8
  23659743.637                          52.000   100919437.980 8  23659732.266
                        53.200    95267980.598 8  23659740.617
        51.400    94056955.550 9  23659742.879                          55.200
 120703692.243 7                  22969149.289
      1896.133                          45.300                    90135875.334 7
  22969149.914                          46.200    97973736.822 8  22969140.766
                        48.100    92487237.368 7  22969146.922
        46.600    91311559.645 8  22969148.996                          50.300
 140553061.584 7                  26746357.969
      2406.813                          42.200                   104958464.693 7
  26746360.652                          43.700   114085253.004 7  26746353.016
                        45.900   107696498.878 7  26746357.164
        44.900   106327484.082 7  26746359.664                          47.800
 131890161.449 8                  25097862.820
     -1477.562                          48.000                    98489416.367 7
  25097865.855                          47.900   107053677.285 8  25097857.891
                        50.900   101058692.826 8  25097862.277
        48.300    99774057.895 8  25097865.090                          52.700
 136386604.017 6                  25953510.102
     -2564.281                          41.100                   101847145.953 7
  25953515.043                          43.500   110703381.610 7  25953505.141
                        45.000   104504016.919 7  25953512.348
        44.800   103175586.231 8  25953514.254                          48.500
 194212559.044 6                  36957412.297
         3.125                          41.600


 21  7 19  0  1 30.0000000  0 26G14R15G30S28S40S32G21R16R18G28G03G22
                                G08R19G07G17G01R20R09E33E31E12E24E01
                                E26S37
 117125098.719 7                  22288171.883    91266363.97045  22288178.137
      2533.594                          43.100          33.200    87463605.009 8
  22288179.195                          48.200


 122941537.044 6  23006792.574    23006793.070    95621029.631 6  23006798.789
     -3866.645                          38.500          37.600


 111325757.576 8                  21184574.281    86747315.55848  21184582.352
       187.949                          48.000          51.000    83132821.636 8
  21184580.113                          51.900


 198214261.909 7                  37718916.266
         3.469                          43.600                   148017044.845 7
  37718899.121                          42.100


 194086080.714 7                  37022581.313
       101.406                          43.400


 195593623.79015                  37220231.547
         6.191                          32.900


 112649643.697 7                  21436525.391    87778985.63546  21436529.980
     -2174.176                          47.600          38.000


 103584633.882 7  19391232.871    19391233.266    80565726.062 7  19391235.723
     -1047.762                          47.200          45.600


 114604906.337 7  21469364.242    21469364.984    89137172.131 7  21469368.824
     -3354.602                          46.500          44.800


 124682095.724 6                  23726216.422    97154907.04744  23726222.129
      2462.762                          38.500          24.300


 126369884.307 6                  24047386.523    98470062.81645  24047395.820
      2777.770                          36.200          31.200    94367142.280 6
  24047393.992                          41.600


 121763771.278 6                  23170867.539    94880850.36544  23170871.566
      1820.383                          40.600          28.100


 122385812.617 6                  23289277.945    95365717.54544  23289286.820
     -2382.219                          38.800          27.400    91392126.133 7
  23289283.098                          45.600


 104198350.988 6  19478781.930    19478782.969    81043172.192 7  19478785.961
      -810.984                          41.200          47.100


 110315207.467 7                  20992312.969    85960025.91648  20992318.379
     -2082.437                          45.300          48.600


 119035881.613 6                  22651785.648    92755301.50847  22651792.527
      1460.934                          41.700          42.400


 104289037.410 8                  19845540.336    81264195.80049  19845548.547
       -11.113                          49.700          55.200    77878165.701 8
  19845544.332                          53.700


 117097583.967 5  21897836.863    21897837.672    91075918.819 7  21897843.695
      2878.871                          34.800          43.600


 108373788.723 8  20294929.480    20294929.977    84290747.110 8  20294932.090
      2764.590                          50.200          49.300


 123714841.483 8                  23542153.602
      -728.621                          48.400                    92384453.189 8
  23542155.125                          51.000   100417858.012 9  23542147.512
                        54.100    94794470.280 8  23542151.934
        52.100    93589483.035 9  23542154.547                          55.100
 124305238.039 8                  23654498.891
       914.301                          50.800                    92825356.938 8
  23654502.563                          50.700   100897082.571 8  23654491.430
                        52.800    95246877.104 8  23654499.766
        51.500    94036120.314 9  23654501.848                          55.100
 120646954.373 7                  22958352.250
      1886.238                          45.800                    90093506.150 7
  22958352.766                          46.000    97927683.364 8  22958343.785
                        48.500    92443762.905 7  22958350.078
        46.800    91268637.820 8  22958352.152                          50.600
 140480855.102 7                  26732617.469
      2406.652                          42.400                   104904544.290 7
  26732620.055                          43.900   114026643.846 7  26732612.410
                        46.100   107641171.846 7  26732616.449
        44.600   106272860.361 8  26732619.184                          48.300
 131934610.503 7                  25106321.133
     -1485.832                          47.500                    98522608.820 8
  25106324.336                          48.100   107089756.054 8  25106316.492
                        50.200   101092751.168 8  25106320.859
        48.300    99807683.289 8  25106323.512                          52.300
 136463574.289 6                  25968157.164
     -2567.426                          41.000                   101904623.705 7
  25968161.805                          43.700   110765857.441 7  25968152.105
                        45.100   104562994.082 7  25968159.023
        44.900   103233813.690 8  25968161.227                          48.300
 194212458.738 6                  36957405.016
         3.293                          41.200


 21  7 19  0  2  0.0000000  0 26G14R15G30S28S40S32G21R16R18G28G03G22
                                G08R19G07G17G01R20R09E33E31E12E24E01
                                E26S37
 117049135.132 7                  22273716.477    91207171.57645  22273722.422
      2530.664                          43.200          32.700    87406878.968 7
  22273723.719                          47.900


 123057673.150 6  23028525.676    23028526.906    95711357.547 6  23028532.227
     -3875.691                          38.600          37.900


 111320413.939 7                  21183557.891    86743151.67348  21183565.516
       168.379                          46.800          50.800    83128831.261 8
  21183563.070                          52.000


 198214157.564 7                  37718897.000
         3.668                          44.000                   148016967.073 7
  37718879.172                          43.500


 194083013.863 7                  37022428.094
       102.695                          42.900


 195593434.514 5                  37220204.750
         6.387                          32.500


 112715050.894 7                  21448971.789    87829952.27846  21448976.410
     -2186.309                          47.400          38.800


 103616411.978 7  19397181.508    19397182.102    80590442.346 7  19397184.375
     -1070.699                          46.500          44.400


 114705609.715 7  21488229.387    21488230.086    89215496.933 7  21488233.707
     -3358.996                          46.000          44.400


 124608192.786 6                  23712153.055    97097320.34543  23712158.500
      2463.957                          38.900          22.300


 126286567.110 5                  24031531.852    98405140.37645  24031540.250
      2776.566                          34.700          33.100    94304924.953 6
  24031539.035                          41.100


 121709310.877 6                  23160504.063    94838413.67644  23160507.465
      1810.336                          39.400          27.200


 122457271.361 6                  23302876.352    95421399.65544  23302884.535
     -2381.770                          38.600          25.900    91445488.160 7
  23302880.820                          44.900


 104222954.020 6  19483381.406    19483382.500    81062307.876 7  19483385.207
      -829.176                          40.800          46.600


 110377922.776 7                  21004247.289    86008894.96348  21004253.164
     -2098.496                          45.700          48.800


 118992143.157 6                  22643462.789    92721219.57846  22643469.020
      1454.879                          41.400          41.800


 104289694.966 8                  19845665.125    81264708.17649  19845673.480
       -32.625                          49.400          55.200    77878656.730 8
  19845669.348                          53.900


 117011434.074 5  21881726.516    21881727.508    91008913.320 7  21881733.098
      2864.613                          35.100          44.200


 108291078.095 8  20279440.441    20279441.023    84226416.625 8  20279442.941
      2749.453                          50.800          49.000


 123736869.662 8                  23546345.273
      -739.937                          49.300                    92400902.803 8
  23546346.898                          51.400   100435738.026 8  23546339.402
                        53.500    94811349.014 8  23546343.590
        52.000    93606147.200 9  23546346.426                          55.500
 124277922.649 8                  23649300.898
       906.754                          50.800                    92804959.073 8
  23649304.664                          51.200   100874910.984 8  23649293.680
                        53.400    95225947.122 8  23649302.090
        52.200    94015456.396 9  23649303.949                          55.100
 120590517.756 7                  22947612.844
      1876.152                          45.900                    90051361.912 7
  22947613.070                          45.700    97881874.412 8  22947603.750
                        48.100    92400519.256 7  22947610.547
        46.700    91225943.883 8  22947612.617                          50.400
 140408659.789 7                  26718879.102
      2406.301                          43.000                   104850632.194 7
  26718881.523                          43.600   113968043.738 7  26718873.375
                        45.300   107585853.370 7  26718877.957
        44.400   106218245.080 8  26718880.895                          48.000
 131979314.827 7                  25114828.219
     -1494.371                          47.400                    98555991.896 8
  25114830.992                          48.000   107126042.019 8  25114822.898
                        49.800   101127005.108 8  25114827.980
        48.900    99841501.794 8  25114830.488                          52.500
 136540643.797 7                  25982823.078
     -2570.641                          42.100                   101962175.569 7
  25982827.746                          44.000   110828413.822 7  25982818.008
                        45.200   104622047.313 7  25982824.879
        44.500   103292116.230 8  25982827.105                          48.300
 194212358.328 6                  36957387.078
         3.309                          41.400


 21  7 19  0  2 30.0000000  0 26G14R15G30S28S40S32G21R16R18G28G03G22
                                G08R19G07G17G01R20R09E33E31E12E24E01
                                E26S37
 116973260.543 7                  22259278.813    91148048.51745  22259283.852
      2527.648                          43.200          34.000    87350219.374 8
  22259285.398                          48.200


 123174079.553 6  23050310.156    23050310.648    95801895.737 6  23050315.758
     -3884.637                          38.700          37.100


 111315657.853 7                  21182652.688    86739445.62148  21182660.777
       148.766                          47.600          51.500    83125279.607 8
  21182658.031                          52.200


 198214053.013 7                  37718876.375
         3.359                          43.700                   148016888.476 7
  37718859.285                          43.800


 194079936.401 7                  37022279.734
       101.727                          43.100


 195593245.411 5                  37220171.391
         6.324                          32.500


 112780822.044 7                  21461487.859    87881202.51746  21461492.242
     -2198.352                          46.900          38.300


 103648879.810 7  19403259.586    19403260.180    80615695.106 7  19403262.652
     -1093.668                          46.300          45.200


 114806442.723 7  21507118.750    21507120.383    89293922.593 7  21507123.293
     -3363.254                          46.400          44.400


 124534251.339 6                  23698082.766    97039703.62043  23698088.270
      2465.348                          39.400          22.800


 126203289.063 5                  24015684.594    98340248.45245  24015692.352
      2775.258                          34.700          31.900    94242736.881 6
  24015691.316                          39.900


 121655152.911 6                  23150198.164    94796212.67644  23150202.051
      1800.082                          39.900          27.400


 122528717.184 6                  23316472.172    95477071.70744  23316480.270
     -2381.285                          38.300          24.600    91498840.539 7
  23316476.703                          45.100


 104248102.518 6  19488082.641    19488083.680    81081867.810 7  19488086.199
      -847.281                          41.200          46.600


 110441115.593 7                  21016272.469    86058136.08348  21016278.160
     -2114.344                          45.700          48.700


 118948586.912 6                  22635174.359    92687279.64546  22635180.480
      1448.898                          41.800          41.700


 104290997.627 8                  19845912.953    81265723.24149  19845921.375
       -54.062                          48.900          55.200    77879629.507 9
  19845917.426                          54.500


 116925713.267 6  21865696.648    21865696.711    90942241.597 7  21865702.020
      2850.063                          36.400          42.500


 108208822.647 8  20264036.727    20264036.961    84162440.154 8  20264039.160
      2734.316                          50.600          49.200


 123759236.932 8                  23550601.695
      -751.191                          48.900                    92417605.627 8
  23550603.277                          51.800   100453893.281 8  23550595.867
                        53.300    94828487.574 8  23550599.887
        52.000    93623067.897 9  23550602.785                          55.400
 124250835.309 8                  23644146.477
       899.121                          51.100                    92784731.496 8
  23644150.113                          51.500   100852924.511 8  23644139.156
                        53.500    95205191.890 8  23644147.523
        52.400    93994964.989 9  23644149.441                          56.000
 120534383.266 7                  22936930.867
      1866.141                          45.900                    90009443.304 7
  22936931.098                          45.900    97836310.698 7  22936921.980
                        47.900    92357507.105 7  22936928.516
        46.300    91183478.503 8  22936930.594                          50.600
 140336476.988 7                  26705143.547
      2405.809                          42.800                   104796729.461 7
  26705145.945                          43.200   113909453.796 7  26705137.324
                        45.000   107530544.474 7  26705142.004
        44.100   106163639.256 8  26705144.918                          48.000
 132024274.756 7                  25123383.945
     -1502.926                          47.200                    98589565.834 8
  25123386.633                          48.200   107162535.452 8  25123378.426
                        49.800   101161454.885 8  25123383.766
        48.600    99875513.657 8  25123386.117                          52.600
 136617811.125 6                  25997507.500
     -2573.832                          41.300                   102019800.476 7
  25997512.410                          44.100   110891049.603 7  25997502.445
                        44.900   104681175.487 7  25997509.422
        44.000   103350492.778 7  25997511.641                          47.900
 194212258.031 6                  36957363.000
         3.336                          41.200


 21  7 19  0  3  0.0000000  0 26G14R15G30S28S40S32G21R16R18G28G03G22
                                G08R19G07G17G01R20R09E33E31E12E24E01
                                E26S37
 116897476.649 7                  22244857.133    91088996.14745  22244862.586
      2524.594                          44.200          33.500    87293627.524 8
  22244864.473                          49.000


 123290753.534 6  23072145.074    23072144.539    95892642.081 5  23072149.672
     -3893.590                          38.300          35.800


 111311489.388 7                  21181859.117    86736197.46248  21181867.660
       129.250                          46.900          51.500    83122166.781 8
  21181864.887                          52.100


 198213948.650 7                  37718856.359
         3.480                          43.500                   148016810.876 7
  37718839.340                          44.400


 194076868.730 7                  37022127.828
       102.508                          42.900


 195593056.611 5                  37220128.750
         6.266                          33.000


 112846954.591 7                  21474072.648    87932734.35846  21474076.902
     -2210.324                          46.900          38.600


 103682037.100 7  19409467.043    19409467.375    80641484.090 7  19409469.723
     -1116.664                          47.300          45.000


 114907402.328 7  21526031.863    21526032.742    89372446.695 7  21526036.508
     -3367.316                          46.300          44.000


 124460272.191 6                  23684005.266    96982057.54043  23684010.117
      2466.563                          39.800          22.900


 126120053.314 5                  23999845.625    98275389.46845  23999854.371
      2773.859                          35.400          33.300    94180580.352 6
  23999851.898                          41.300


 121601300.158 6                  23139950.406    94754249.51244  23139954.602
      1789.922                          40.700          28.100


 122600149.695 6                  23330065.070    95532733.38544  23330072.820
     -2380.824                          38.800          25.300    91552182.966 7
  23330069.457                          43.800


 104273794.125 6  19492885.270    19492886.977    81101850.163 7  19492889.074
      -865.266                          41.000          45.700


 110504783.942 7                  21028388.539    86107747.77948  21028393.336
     -2130.105                          45.100          48.100


 118905212.127 6                  22626920.672    92653481.10047  22626926.383
      1442.902                          41.700          42.500


 104292944.872 8                  19846283.711    81267240.56349  19846292.145
       -75.559                          48.600          55.000    77881083.603 9
  19846287.918                          54.000


 116840422.763 5  21849746.813    21849746.773    90875904.535 7  21849752.895
      2835.984                          35.700          43.600


 108127026.248 8  20248718.723    20248719.547    84098820.742 8  20248721.426
      2718.926                          50.500          49.800


 123781942.092 8                  23554922.211
      -762.445                          49.200                    92434560.781 8
  23554924.043                          51.700   100472322.785 8  23554916.508
                        53.800    94845885.027 8  23554920.859
        52.400    93640244.197 9  23554923.434                          55.600
 124223977.404 8                  23639035.609
       891.453                          50.900                    92764675.268 8
  23639039.348                          51.400   100831124.259 8  23639028.164
                        53.700    95184612.450 8  23639036.430
        52.100    93974647.155 9  23639038.602                          55.500
 120478551.516 7                  22926306.172
      1856.094                          45.500                    89967750.756 7
  22926306.875                          46.400    97790992.715 8  22926297.750
                        48.900    92314726.937 7  22926303.688
        46.100    91141242.140 8  22926306.156                          50.100
 140264307.938 7                  26691410.125
      2405.426                          43.100                   104742836.987 7
  26691412.523                          43.900   113850875.011 7  26691403.969
                        44.700   107475246.086 7  26691408.844
        43.500   106109043.825 8  26691411.543                          48.100
 132069490.346 8                  25131988.039
     -1511.449                          48.300                    98623330.704 8
  25131991.234                          48.300   107199236.398 8  25131982.719
                        49.900   101196100.587 8  25131988.035
        49.000    99909718.944 8  25131990.383                          52.500
 136695074.690 6                  26012210.734
     -2577.047                          41.400                   102077497.241 7
  26012215.242                          44.000   110953763.495 7  26012205.457
                        45.200   104740377.405 7  26012211.953
        44.500   103408942.114 8  26012214.508                          48.300
 194212157.872 6                  36957341.656
         3.344                          41.300


 21  7 19  0  3 30.0000000  0 27G14G19R15G30S28S40S32G21R16R18G28G03
                                G22G08R19G07G17G01R20R09E33E31E12E24
                                E01E26S37
 116821785.014 7                  22230453.570    91030015.66045  22230459.215
      2521.500                          43.700          33.400    87237104.551 8
  22230460.680                          48.800


 130456525.89215                  24825056.680
      2536.887                          30.700


 123407692.208 6  23094028.035    23094028.578    95983594.309 5  23094033.629
     -3902.312                          38.900          35.600


 111307908.523 8                  21181178.039    86733407.15648  21181186.109
       109.637                          48.300          51.300    83119492.741 8
  21181183.734                          52.100


 198213843.047 7                  37718836.625
         3.410                          43.500                   148016732.045 7
  37718819.430                          42.600


 194073789.257 7                  37021974.406
       102.539                          43.200


 195592867.899 5                  37220096.063
         6.410                          33.000


 112913445.560 7                  21486725.375    87984545.49946  21486729.949
     -2222.242                          46.300          38.700


 103715883.691 7  19415803.121    19415804.031    80667809.185 7  19415805.836
     -1139.609                          46.800          45.700


 115008485.100 7  21544968.035    21544969.008    89451066.604 7  21544972.512
     -3371.406                          45.900          43.800


 124386256.736 6                  23669919.617    96924383.16043  23669925.176
      2467.875                          38.300          22.500


 126036862.805 6                  23984014.297    98210565.74945  23984024.000
      2772.301                          37.100          34.200    94118457.613 6
  23984021.742                          41.400


 121547754.961 6                  23129760.570    94712525.99644  23129765.000
      1779.715                          40.700          28.000


 122671568.070 6                  23343655.828    95588384.03544  23343663.438
     -2380.414                          38.900          24.800    91605514.829 7
  23343660.043                          44.600


 104300025.557 6  19497789.230    19497790.570    81122252.382 7  19497792.699
      -883.289                          40.700          46.500


 110568925.346 7                  21040593.938    86157728.07148  21040598.996
     -2145.859                          45.200          48.300


 118862018.187 7                  22618701.305    92619823.47647  22618706.762
      1436.875                          42.900          42.000


 104295535.965 8                  19846776.914    81269259.60249  19846785.281
       -97.023                          49.000          55.400    77883018.515 8
  19846781.012                          53.700


 116755563.895 5  21833877.246    21833878.875    90809903.209 7  21833883.914
      2821.492                          35.700          44.000


 108045692.793 8  20233487.512    20233487.977    84035561.397 8  20233490.277
      2703.477                          50.300          50.100


 123804983.840 8                  23559306.820
      -773.582                          48.400                    92451767.275 8
  23559308.738                          51.500   100491025.501 8  23559301.219
                        53.400    94863540.391 8  23559305.453
        51.700    93657675.134 9  23559308.125                          55.900
 124197350.189 8                  23633968.477
       883.746                          50.800                    92744791.295 8
  23633972.238                          50.700   100809511.243 8  23633961.172
                        52.900    95164209.768 8  23633969.371
        51.700    93954503.828 9  23633971.633                          54.800
 120423023.039 7                  22915739.375
      1845.902                          45.400                    89926284.682 7
  22915740.250                          46.000    97745920.892 8  22915730.832
                        48.100    92272179.133 7  22915737.117
        46.700    91099235.201 8  22915739.402                          50.900
 140192153.757 7                  26677679.828
      2404.934                          43.200                   104688955.628 7
  26677682.191                          43.600   113792308.300 7  26677673.844
                        45.500   107419959.133 7  26677678.434
        43.700   106054459.665 7  26677681.016                          47.700
 132114961.607 7                  25140641.047
     -1519.910                          47.600                    98657286.495 8
  25140644.137                          48.000   107236144.862 8  25140636.008
                        49.800   101230942.189 8  25140640.738
        48.600    99944117.634 8  25140643.313                          52.300
 136772432.757 6                  26026931.375
     -2580.117                          40.600                   102135264.586 7
  26026936.047                          43.600   111016554.104 7  26026926.270
                        45.300   104799651.728 7  26026932.816
        44.400   103467462.956 7  26026935.348                          47.800
 194212057.797 6                  36957327.844
         3.328                          41.700


 21  7 19  0  4  0.0000000  0 25G14R15G30S28S32G21R16R18G28G03G22G08
                                R19G07G17G01R20R09E33E31E12E24E01E26
                                S37
 116746187.255 7                  22216067.727    90971108.32145  22216073.203
      2518.324                          43.500          34.200    87180651.690 8
  22216074.922                          49.300


 123524892.814 6  23115960.250    23115961.289    96074750.257 5  23115966.453
     -3911.000                          38.600          35.600


 111304915.245 8                  21180608.227    86731074.71448  21180616.211
        89.992                          48.400          50.900    83117257.471 8
  21180613.914                          51.800


 198213739.536 7                  37718817.234
         3.516                          43.500                   148016654.820 7
  37718799.617                          43.200


 195592679.621 5                  37220056.547
         5.664                          31.900


 112980293.026 7                  21499445.992    88036634.42546  21499450.848
     -2234.187                          46.300          38.300


 103750419.053 7  19422268.051    19422268.617    80694670.007 7  19422271.184
     -1162.723                          47.000          45.000


 115109687.903 7  21563926.262    21563928.070    89529779.860 7  21563931.719
     -3375.441                          45.200          44.400


 124312205.782 6                  23655828.484    96866681.11343  23655833.984
      2468.836                          38.500          22.300


 125953720.674 6                  23968192.469    98145779.70545  23968202.047
      2770.551                          37.300          34.800    94056371.026 7
  23968200.230                          42.000


 121494520.143 6                  23119630.539    94671044.30644  23119633.691
      1769.234                          39.900          27.200


 122742972.135 6                  23357243.141    95644023.53844  23357251.594
     -2380.031                          40.100          25.800    91658836.015 7
  23357247.938                          44.100


 104326795.084 6  19502793.375    19502794.320    81143073.127 7  19502797.238
      -901.227                          41.800          46.900


 110633537.236 7                  21052889.000    86208074.96448  21052895.152
     -2161.531                          45.900          48.900


 118819003.725 7                  22610515.500    92586305.72346  22610521.820
      1430.750                          43.400          41.900


 104298770.284 8                  19847392.242    81271779.84649  19847400.816
      -118.504                          48.300          54.900    77885433.747 8
  19847396.422                          53.600


 116671137.820 5  21818089.711    21818090.578    90744238.489 7  21818095.391
      2807.074                          35.200          44.200


 107964826.025 8  20218343.730    20218344.219    83972665.039 8  20218346.445
      2687.746                          50.000          49.600


 123828360.864 8                  23563755.336
      -784.832                          48.800                    92469224.136 8
  23563757.277                          51.700   100510000.352 8  23563749.805
                        53.900    94881452.643 8  23563754.207
        51.900    93675359.683 9  23563756.605                          55.700
 124170955.008 8                  23628945.828
       875.895                          50.900                    92725080.596 8
  23628949.281                          51.500   100788086.589 8  23628938.352
                        53.400    95143984.882 8  23628946.410
        51.700    93934536.037 9  23628948.797                          55.300
 120367798.417 7                  22905230.531
      1835.738                          44.900                    89885045.516 7
  22905231.125                          46.000    97701095.720 8  22905221.816
                        48.300    92229864.157 7  22905228.383
        46.800    91057458.128 8  22905230.512                          50.100
 140120015.636 7                  26663952.117
      2404.301                          42.800                   104635086.253 7
  26663954.820                          43.500   113733754.639 7  26663946.508
                        45.100   107364684.443 7  26663950.945
        43.700   105999887.636 7  26663953.520                          47.800
 132160688.551 7                  25149342.563
     -1528.512                          47.900                    98691433.203 8
  25149345.480                          48.200   107273260.873 8  25149338.176
                        50.600   101265979.708 8  25149342.297
        48.600    99978709.756 8  25149344.965                          52.300
 136849883.685 6                  26041670.023
     -2583.320                          41.000                   102193101.255 7
  26041674.664                          43.600   111079420.086 7  26041664.605
                        45.200   104858997.192 7  26041671.305
        44.200   103526054.019 7  26041673.844                          47.800
 194211957.796 6                  36957298.828
         3.289                          41.300


 21  7 19  0  4 30.0000000  0 26G14R15G30S28S40S32G21R16R18G28G03G22
                                G08R19G07G17G01R20R09E33E31E12E24E01
                                E26S37
 116670684.935 7                  22201700.031    90912275.35945  22201705.586
      2515.148                          43.800          33.200    87124270.115 8
  22201707.234                          49.000


 123642352.817 6  23137942.320    23137942.148    96166107.903 5  23137946.996
     -3919.734                          37.200          35.000


 111302509.388 7                  21180150.625    86729200.00548  21180158.461
        70.402                          47.300          50.900    83115460.870 8
  21180156.270                          51.800


 198213633.599 7                  37718796.203
         3.344                          43.300                   148016574.803 7
  37718779.723                          42.500


 194548060.91917                  37021663.313
       102.383                          43.000


 195592491.310 5                  37220010.281
         6.094                          32.900


 113047493.594 7                  21512233.906    88088998.49846  21512238.527
     -2245.898                          46.500          39.000


 103785643.052 7  19428861.961    19428863.094    80722066.450 7  19428865.000
     -1185.566                          46.700          45.200


 115211007.140 7  21582907.340    21582909.203    89608583.686 7  21582912.066
     -3379.281                          46.300          44.500


 124238119.733 6                  23641730.203    96808951.72344  23641735.891
      2470.074                          38.200          24.200


 125870629.878 6                  23952381.063    98081033.69445  23952389.980
      2768.691                          37.300          34.200    93994322.756 7
  23952388.145                          42.500


 121441598.674 6                  23109560.000    94629806.82344  23109563.000
      1758.797                          40.200          27.800


 122814360.851 6                  23370827.695    95699651.06843  23370836.258
     -2379.527                          38.700          23.600    91712145.732 7
  23370832.590                          44.000


 104354098.969 6  19507897.617    19507898.773    81164309.471 7  19507901.367
      -918.988                          41.100          46.400


 110698617.165 7                  21065273.828    86258786.56148  21065279.512
     -2177.074                          45.500          49.000


 118776168.516 7                  22602364.234    92552927.65846  22602370.754
      1424.805                          42.200          41.800


 104302647.015 8                  19848129.758    81274800.66649  19848138.445
      -139.887                          49.100          55.100    77888328.700 8
  19848134.059                          53.500


 116587145.799 5  21802382.223    21802383.273    90678911.399 7  21802388.461
      2792.465                          35.600          43.600


 107884429.835 8  20203288.105    20203289.070    83910134.669 8  20203290.828
      2671.996                          50.500          49.400


 123852071.761 8                  23568267.570
      -795.945                          49.000                    92486930.316 8
  23568269.066                          51.000   100529246.202 8  23568261.922
                        53.400    94899620.726 8  23568266.281
        52.200    93693296.811 9  23568268.621                          55.100
 124144793.073 8                  23623967.258
       868.152                          51.200                    92705544.080 8
  23623970.777                          51.200   100766851.238 8  23623960.043
                        53.400    95123938.717 8  23623967.883
        51.800    93914744.695 9  23623970.313                          55.400
 120312878.072 7                  22894779.594
      1825.555                          45.700                    89844033.575 7
  22894780.453                          46.000    97656517.524 8  22894770.898
                        48.500    92187782.343 7  22894777.355
        47.000    91015911.254 8  22894779.563                          51.100
 140047894.654 7                  26650227.859
      2403.762                          42.500                   104581229.660 7
  26650230.383                          42.800   113675214.893 7  26650222.395
                        45.200   107309422.912 7  26650226.836
        43.700   105945328.582 7  26650229.320                          47.000
 132206671.109 7                  25158093.031
     -1537.039                          47.600                    98725770.825 7
  25158095.355                          47.600   107310584.376 8  25158088.320
                        50.200   101301213.081 8  25158092.316
        48.800   100013495.248 8  25158095.148                          51.800
 136927425.701 6                  26056425.398
     -2586.301                          40.400                   102251005.961 7
  26056430.480                          43.600   111142359.991 7  26056420.313
                        44.300   104918412.449 7  26056427.324
        44.400   103584713.995 8  26056429.676                          48.300
 194211857.726 6                  36957290.000
         3.297                          41.300


 21  7 19  0  5  0.0000000  0 26G14R15G30S28S40S32G21R16R18G28G03G22
                                G08R19G07G17G01R20R09E33E31E12E24E01
                                E26S37
 116595279.768 7                  22187351.039    90853518.10045  22187356.207
      2511.887                          43.800          33.500    87067961.096 8
  22187358.223                          49.500


 123760069.177 5  23159971.430    23159972.195    96257664.921 5  23159976.156
     -3927.996                          35.800          34.500


 111300690.893 7                  21179804.461    86727782.97448  21179812.914
        50.906                          46.400          51.100    83114102.903 8
  21179810.070                          51.900


 198213528.867 7                  37718777.578
         3.648                          43.400                   148016497.173 7
  37718759.813                          43.200


 194544965.670 7                  37021510.141
       103.035                          42.900


 195592305.05815                  37219991.375
         6.004                          33.500


 113115045.189 7                  21525088.391    88141636.09346  21525092.820
     -2257.562                          46.300          38.700


 103821555.552 7  19435585.184    19435585.641    80749998.364 7  19435588.133
     -1208.426                          47.400          45.400


 115312440.204 7  21601909.250    21601909.922    89687476.024 7  21601914.105
     -3382.961                          45.600          44.500


 124163999.710 6                  23627625.695    96751195.85844  23627631.559
      2471.297                          39.400          24.700


 125787593.560 6                  23936579.750    98016330.09545  23936588.523
      2767.082                          36.600          34.300    93932315.174 7
  23936586.813                          42.600


 121388992.945 6                  23099549.000    94588815.33545  23099553.898
      1748.176                          40.500          30.200


 122885733.621 6                  23384409.539    95755266.17743  23384418.090
     -2378.875                          37.400          21.800    91765443.534 7
  23384414.316                          45.200


 104381934.817 6  19513101.063    19513102.242    81185959.573 7  19513104.961
      -936.613                          41.700          46.400


 110764162.408 7                  21077746.438    86309860.76048  21077752.051
     -2192.562                          45.400          48.400


 118733511.897 6                  22594247.406    92519688.72246  22594253.047
      1418.945                          41.200          41.100


 104307165.450 8                  19848989.781    81278321.53849  19848998.102
      -161.227                          48.800          55.200    77891702.871 8
  19848993.973                          53.800


 116503588.621 5  21786757.137    21786757.523    90613922.459 7  21786763.141
      2777.805                          34.700          43.500


 107804507.822 8  20188321.336    20188321.891    83847973.111 8  20188323.902
      2656.121                          50.800          49.800


 123876115.317 8                  23572842.938
      -806.914                          49.100                    92504884.906 8
  23572844.328                          51.200   100548762.065 8  23572837.293
                        53.800    94918043.696 8  23572841.504
        52.500    93711485.594 9  23572843.969                          55.600
 124118865.744 8                  23619033.430
       860.316                          51.400                    92686182.750 8
  23619037.188                          51.000   100745806.323 8  23619026.375
                        53.300    95104072.309 8  23619034.281
        52.000    93895130.821 9  23619036.492                          55.500
 120258262.580 7                  22884386.602
      1815.469                          44.900                    89803249.271 7
  22884387.398                          46.500    97612186.766 8  22884378.102
                        48.500    92145934.108 7  22884384.480
        47.300    90974594.987 8  22884386.547                          50.800
 139975792.057 7                  26636507.047
      2403.105                          42.600                   104527386.823 7
  26636509.359                          43.200   113616690.059 7  26636501.906
                        45.500   107254175.470 7  26636506.211
        43.400   105890783.438 7  26636508.691                          47.300
 132252909.354 7                  25166891.797
     -1545.492                          47.500                    98760299.370 7
  25166894.355                          47.700   107348115.407 8  25166886.785
                        50.200   101336642.361 8  25166891.145
        48.600   100048474.159 8  25166893.918                          51.900
 137005057.188 6                  26071198.086
     -2589.250                          40.300                   102308977.470 7
  26071203.352                          42.300   111205372.529 7  26071192.996
                        44.600   104977896.288 7  26071200.168
        44.000   103643441.669 7  26071202.516                          47.400
 194211757.610 7                  36957269.578
         3.336                          42.500


 21  7 19  0  5 30.0000000  0 27G14G19R15G30S28S40S32G21R16R18G28G03
                                G22G08R19G07G17G01R20R09E33E31E12E24
                                E01E26S37
 116519973.584 7                  22173020.875    90794837.96445  22173026.344
      2508.617                          43.200          33.800    87011725.953 8
  22173027.789                          48.500


 130153072.86315                  24767306.992
      2521.121                          30.500


 123878039.323 5  23182047.332    23182047.805    96349419.410 5  23182052.762
     -3936.418                          33.800          34.000


 111299459.867 7                  21179570.305    86726823.72348  21179578.551
        31.500                          47.900          51.300    83113183.614 8
  21179575.828                          52.200


 198213424.476 7                  37718756.813
         3.629                          43.400                   148016419.577 7
  37718739.941                          43.800


 194541881.594 7                  37021354.969
       103.051                          43.900


 195592117.320 5                  37219945.281
         6.215                          33.000


 113182945.316 7                  21538008.969    88194545.28046  21538013.852
     -2268.957                          46.600          38.000


 103858156.025 7  19442436.809    19442437.125    80778465.408 7  19442439.703
     -1231.254                          46.700          45.500


 115413983.384 7  21620931.930    21620932.359    89766454.018 7  21620936.523
     -3386.437                          45.700          44.500


 124089846.757 6                  23613515.063    96693414.33744  23613520.734
      2472.469                          40.700          24.900


 125704615.011 6                  23920789.938    97951671.52445  23920798.809
      2765.270                          37.300          34.800    93870350.714 7
  23920797.094                          42.900


 121336705.927 6                  23089599.883    94548072.22244  23089603.711
      1737.684                          40.300          29.100


 122957090.988 6                  23397988.914    95810869.27843  23397997.172
     -2378.320                          38.300          22.200    91818729.844 7
  23397993.199                          44.400


 104410299.574 7  19518403.930    19518405.578    81208021.059 7  19518407.520
      -954.082                          42.000          45.900


 110830171.061 7                  21090307.836    86361296.06848  21090313.035
     -2207.797                          45.400          48.000


 118691033.177 7                  22586163.688    92486588.43347  22586169.449
      1413.180                          42.200          42.100


 104312325.017 8                  19849971.609    81282341.98149  19849980.035
      -182.395                          48.600          55.200    77895555.789 9
  19849975.777                          54.100


 116420467.678 5  21771213.555    21771213.250    90549272.832 7  21771219.000
      2763.633                          35.600          43.900


 107725064.338 8  20173444.230    20173444.750    83786183.728 8  20173446.617
      2640.277                          50.700          48.200


 123900490.358 8                  23577481.289
      -817.840                          49.700                    92523087.041 8
  23577482.996                          51.300   100568546.993 8  23577475.484
                        53.700    94936720.667 8  23577479.816
        51.700    93729925.149 9  23577482.410                          55.400
 124093174.479 8                  23614144.438
       852.578                          51.300                    92666997.707 8
  23614148.309                          50.500   100724953.017 8  23614137.418
                        53.500    95084386.781 8  23614145.352
        51.700    93875695.543 9  23614147.621                          55.100
 120203952.671 7                  22874051.570
      1805.387                          45.500                    89762693.173 7
  22874052.492                          46.100    97568104.038 8  22874043.164
                        48.400    92104320.015 7  22874049.621
        46.600    90933509.892 8  22874051.699                          50.400
 139903709.188 7                  26622790.445
      2402.547                          42.400                   104473558.688 7
  26622792.621                          43.700   113558181.243 7  26622784.832
                        45.700   107198943.141 7  26622789.117
        43.000   105836253.215 7  26622791.836                          47.700
 132299403.438 7                  25175739.195
     -1553.941                          47.100                    98795018.937 7
  25175742.320                          47.200   107385854.079 8  25175733.805
                        49.300   101372267.662 8  25175739.023
        48.100   100083646.592 8  25175741.410                          51.500
 137082776.649 6                  26085987.547
     -2591.922                          40.400                   102367014.689 7
  26085992.969                          42.700   111268456.464 7  26085982.945
                        44.900   105037447.507 7  26085989.555
        43.900   103702235.891 7  26085992.043                          47.500
 194211657.624 6                  36957248.125
         3.395                          41.600


 21  7 19  0  6  0.0000000  0 27G14G19R15G30S28S40S32G21R16R18G28G03
                                G22G08R19G07G17G01R20R09E33E31E12E24
                                E01E26S37
 116444767.873 7                  22158709.320    90736236.13245  22158714.988
      2505.039                          43.400          34.400    86955565.864 7
  22158716.473                          47.900


 130077501.84915                  24752925.727
      2516.969                          30.500


 123996260.445 5  23204170.203    23204170.148    96441369.071 5  23204176.688
     -3944.930                          34.600          35.100


 111298816.093 8                  21179447.555    86726322.06648  21179455.793
        11.641                          48.400          51.100    83112702.844 8
  21179453.332                          52.100


 198213321.027 7                  37718737.734
         3.406                          43.500                   148016341.914 7
  37718720.262                          43.600


 194538799.162 7                  37021204.828
       102.867                          43.500


 195591929.416 5                  37219902.719
         6.156                          33.200


 113251191.652 7                  21550996.477    88247724.22946  21551000.691
     -2280.707                          45.800          38.200


 103895444.317 7  19449417.328    19449417.648    80807467.392 7  19449420.121
     -1254.422                          47.200          45.400


 115515634.025 7  21639974.824    21639975.094    89845515.589 7  21639978.898
     -3390.207                          45.000          44.300


 124015661.811 6                  23599398.453    96635607.86144  23599404.047
      2473.270                          40.300          27.000


 125621697.189 6                  23905010.313    97887060.25545  23905019.883
      2762.797                          37.900          35.700    93808431.581 7
  23905018.285                          42.900


 121284740.027 6                  23079710.859    94507579.31144  23079714.457
      1726.781                          40.500          27.800


 123028431.893 6                  23411564.047    95866459.56044  23411572.742
     -2377.836                          38.900          24.000    91872003.860 7
  23411569.492                          44.900


 104439190.961 6  19523804.227    19523805.852    81230492.127 7  19523808.434
      -971.809                          41.600          46.300


 110896640.461 7                  21102956.133    86413090.38248  21102961.699
     -2223.352                          45.800          48.000


 118648731.280 7                  22578113.125    92453625.93247  22578119.719
      1407.070                          42.800          42.600


 104318124.796 8                  19851075.219    81286861.27249  19851083.594
      -203.992                          48.500          55.100    77899886.789 9
  19851079.406                          54.100


 116337784.360 6  21755751.035    21755752.070    90484963.627 7  21755756.844
      2748.770                          36.500          43.700


 107646102.735 8  20158657.207    20158657.586    83724769.137 8  20158659.715
      2623.941                          50.000          49.500


 123925195.496 8                  23582182.570
      -829.066                          49.000                    92541535.666 8
  23582184.316                          51.500   100588599.860 8  23582176.500
                        53.200    94955650.567 8  23582181.156
        52.000    93748614.411 9  23582183.660                          55.500
 124067720.522 8                  23609300.672
       844.434                          51.300                    92647989.870 8
  23609304.598                          51.000   100704292.328 9  23609293.672
                        54.100    95064883.094 8  23609301.660
        51.700    93856439.772 9  23609303.914                          55.000
 120149948.735 7                  22863775.219
      1794.977                          45.700                    89722365.561 7
  22863775.918                          46.700    97524269.674 8  22863766.199
                        48.100    92062940.386 7  22863772.949
        46.800    90892656.264 8  22863775.121                          51.200
 139831647.162 7                  26609077.656
      2401.594                          43.300                   104419746.142 7
  26609079.715                          43.500   113499689.334 7  26609071.609
                        44.700   107143726.786 7  26609076.066
        43.200   105781738.760 7  26609078.918                          47.300
 132346153.217 7                  25184635.117
     -1562.660                          46.700                    98829929.470 7
  25184638.492                          47.000   107423800.300 8  25184629.695
                        49.300   101408088.901 8  25184635.383
        48.900   100119012.479 8  25184637.668                          52.400
 137160582.379 6                  26100793.867
     -2595.020                          41.000                   102425116.303 7
  26100798.746                          43.100   111331610.416 7  26100788.988
                        44.500   105097064.840 7  26100795.652
        43.400   103761095.364 7  26100797.957                          47.300
 194211557.582 6                  36957230.484
         3.316                          41.300


 21  7 19  0  6 30.0000000  0 27G14G19R15G30S28S40S32G21R16R18G28G03
                                G22G08R19G07G17G01R20R09E33E31E12E24
                                E01E26S37
 116369664.344 7                  22144417.922    90677713.92145  22144422.898
      2501.852                          43.300          34.500    86899482.078 8
  22144424.730                          48.800


 130002050.31715                  24738567.969
      2512.895                          30.100


 124114729.703 5  23226340.426    23226341.375    96533511.612 5  23226346.563
     -3952.914                          35.100          34.400


 111298759.378 7                  21179437.102    86726277.85948  21179444.805
        -7.816                          47.600          50.900    83112660.462 8
  21179442.523                          52.100


 198213216.251 7                  37718716.844
         3.461                          43.900                   148016263.732 7
  37718700.355                          43.100


 194535699.333 7                  37021051.688
       102.875                          43.000


 195591743.591 5                  37219876.688
         6.313                          33.200


 113319781.248 7                  21564048.117    88301170.65546  21564053.098
     -2291.918                          46.000          37.700


 103933419.963 7  19456526.410    19456526.992    80837003.990 7  19456528.953
     -1277.129                          47.600          45.100


 115617388.597 7  21659036.547    21659037.141    89924657.989 7  21659040.742
     -3393.437                          45.700          43.700


 123941445.554 6                  23585274.758    96577777.02044  23585280.438
      2474.488                          40.400          26.200


 125538843.177 6                  23889244.227    97822498.69645  23889252.637
      2760.777                          36.500          34.500    93746560.096 7
  23889251.336                          43.300


 121233098.133 6                  23069884.438    94467338.88644  23069887.457
      1716.098                          41.400          28.500


 123099755.935 6                  23425137.000    95922036.69643  23425145.488
     -2377.246                          38.800          23.300    91925265.250 7
  23425142.172                          44.400


 104468605.763 6  19529303.871    19529305.039    81253370.291 7  19529307.090
      -989.055                          41.400          46.400


 110963567.911 7                  21115692.539    86465241.61448  21115697.605
     -2238.422                          45.500          48.100


 118606605.300 6                  22570097.375    92420800.49647  22570103.293
      1401.344                          41.900          42.400


 104324563.998 8                  19852300.555    81291878.84049  19852309.109
      -225.187                          49.400          55.000    77904695.282 9
  19852304.844                          54.400


 116255539.367 5  21740370.258    21740371.000    90420995.309 7  21740376.586
      2734.309                          35.500          43.200


 107567626.989 8  20143961.289    20143961.656    83663732.460 8  20143963.727
      2607.836                          51.000          49.700


 123950229.405 8                  23586946.195
      -839.836                          48.800                    92560229.802 8
  23586948.098                          51.200   100608919.582 8  23586940.605
                        53.100    94974832.380 8  23586944.902
        52.200    93767552.383 9  23586947.492                          55.500
 124042505.169 8                  23604502.563
       836.566                          50.900                    92629160.222 8
  23604506.199                          51.100   100683825.317 8  23604495.141
                        53.400    95045562.232 8  23604503.344
        52.100    93837364.520 9  23604505.605                          55.100
 120096251.325 7                  22853556.977
      1784.836                          45.700                    89682266.853 7
  22853557.379                          46.100    97480684.125 8  22853548.137
                        48.600    92021795.609 7  22853554.535
        46.500    90852034.525 8  22853556.824                          50.900
 139759607.214 7                  26595368.633
      2400.980                          43.000                   104365950.063 7
  26595370.992                          43.800   113441215.353 7  26595362.488
                        44.100   107088527.345 7  26595367.094
        43.300   105727241.000 7  26595370.246                          47.400
 132393158.713 7                  25193580.133
     -1571.035                          46.400                    98865030.964 7
  25193583.320                          47.500   107461954.110 8  25193575.207
                        49.900   101444106.084 8  25193580.344
        48.900   100154571.812 8  25193582.563                          52.300
 137238472.749 6                  26115615.539
     -2597.680                          41.400                   102483281.140 7
  26115620.941                          42.400   111394833.075 7  26115611.195
                        44.700   105156747.002 7  26115617.711
        43.000   103820018.857 7  26115620.027                          47.000
 194211457.494 6                  36957215.328
         3.367                          41.300


 21  7 19  0  7  0.0000000  0 27G14G19R15G30S28S40S32G21R16R18G28G03
                                G22G08R19G07G17G01R20R09E33E31E12E24
                                E01E26S37
 116294664.717 7                  22130146.000    90619272.65545  22130151.059
      2498.281                          43.600          34.300    86843475.871 8
  22130152.820                          48.500


 129926718.35615                  24724233.258
      2509.133                          30.100


 124233444.165 5  23248557.090    23248557.008    96625844.959 5  23248561.813
     -3961.191                          35.100          32.700


 111299289.563 7                  21179537.984    86726690.95848  21179545.762
       -27.305                          47.000          51.100    83113056.345 8
  21179543.441                          52.200


 198213111.872 7                  37718697.141
         3.352                          43.400                   148016185.871 7
  37718680.551                          43.100


 194532618.811 7                  37020900.078
       103.074                          43.400


 195591559.88215                  37219849.641
         6.320                          33.800


 113388711.581 7                  21577165.320    88354882.58746  21577170.391
     -2303.199                          46.300          38.300


 103972082.508 7  19463764.160    19463764.469    80867074.846 7  19463766.840
     -1300.062                          46.800          44.600


 115719244.158 7  21678117.254    21678118.406    90003878.952 7  21678121.805
     -3396.762                          45.200          43.800


 123867199.117 6                  23571146.578    96519922.67044  23571151.719
      2475.426                          39.600          25.600


 125456056.076 6                  23873490.336    97757989.29445  23873498.977
      2758.578                          37.000          35.300    93684738.583 7
  23873497.602                          42.400


 121181782.991 6                  23060119.164    94427353.07344  23060122.914
      1705.129                          41.400          28.900


 123171063.060 6                  23438705.844    95977600.64944  23438715.363
     -2376.477                          37.700          24.700    91978514.064 7
  23438711.367                          44.900


 104498541.223 6  19534899.438    19534901.383    81276653.412 7  19534903.379
     -1006.391                          41.400          46.700


 111030951.156 7                  21128514.773    86517747.99947  21128519.895
     -2253.551                          45.200          47.500


 118564654.574 7                  22562114.688    92388111.61446  22562120.121
      1395.523                          42.600          41.700


 104331641.735 8                  19853647.500    81297393.96349  19853656.051
      -246.375                          48.700          55.300    77909980.606 8
  19853651.750                          53.500


 116173734.144 5  21725072.758    21725074.352    90357368.995 7  21725078.469
      2719.578                          35.700          44.100


 107489640.799 8  20129357.016    20129357.125    83603076.533 8  20129359.543
      2591.445                          51.300          49.800


 123975590.728 8                  23591772.297
      -850.746                          48.200                    92579168.435 8
  23591774.063                          51.600   100629505.055 8  23591766.746
                        53.700    94994265.064 8  23591771.047
        52.300    93786738.044 9  23591773.598                          55.700
 124017529.698 8                  23599749.813
       828.621                          50.800                    92610509.697 8
  23599753.621                          51.000   100663553.009 8  23599742.613
                        53.400    95026425.176 8  23599750.609
        51.700    93818470.733 9  23599752.957                          55.000
 120042860.887 7                  22843396.984
      1774.684                          46.100                    89642397.361 7
  22843397.469                          46.200    97437347.721 8  22843388.602
                        48.800    91980886.054 7  22843394.574
        47.000    90811644.999 8  22843396.945                          50.600
 139687590.498 7                  26581664.516
      2400.152                          43.000                   104312171.358 7
  26581666.695                          44.000   113382760.221 7  26581658.160
                        44.800   107033345.747 7  26581662.656
        42.800   105672760.838 7  26581666.000                          47.700
 132440419.888 7                  25202573.727
     -1579.539                          47.500                    98900323.364 7
  25202576.809                          47.500   107500315.434 8  25202568.895
                        50.100   101480319.161 8  25202573.902
        48.900   100190324.560 8  25202576.055                          52.400
 137316446.007 7                  26130453.789
     -2600.387                          42.200                   102541507.873 7
  26130458.871                          42.500   111458123.016 7  26130448.914
                        44.600   105216492.717 7  26130455.336
        42.700   103879005.091 7  26130457.941                          47.000
 194211357.324 6                  36957191.328
         3.395                          41.400


 21  7 19  0  7 30.0000000  0 27G14G19R15G30S28S40S32G21R16R18G28G03
                                G22G08R19G07G17G01R20R09E33E31E12E24
                                E01E26S37
 116219770.718 7                  22115893.773    90560913.70245  22115899.707
      2494.707                          43.800          34.100    86787548.556 8
  22115900.629                          48.600


 129851505.77114                  24709920.742   101183021.52352  24709927.777
      2504.844                          29.600          16.300


 124352401.028 5  23270818.434    23270818.430    96718366.857 5  23270823.375
     -3969.258                          35.400          34.200


 111300406.513 7                  21179750.461    86727561.28848  21179758.699
       -46.977                          46.700          51.400    83113890.418 8
  21179756.203                          52.000


 198213007.232 7                  37718677.906
         3.289                          43.400                   148016107.304 7
  37718660.691                          42.900


 194529531.450 7                  37020746.969
       103.875                          42.900


 195591371.604 5                  37219798.266
         6.098                          33.400


 113457980.191 7                  21590346.961    88408858.11746  21590351.703
     -2314.562                          46.300          38.400


 104011431.398 7  19471130.402    19471131.063    80897679.529 7  19471133.215
     -1323.008                          47.500          45.300


 115821197.693 7  21697216.555    21697217.266    90083176.098 7  21697221.180
     -3400.062                          45.000          43.900


 123792923.384 6                  23557012.586    96462045.49844  23557016.910
      2476.332                          39.900          24.400


 125373339.122 6                  23857749.375    97693534.55245  23857759.434
      2756.031                          36.900          35.200    93622969.449 7
  23857757.223                          43.800


 121130797.175 6                  23050416.547    94387623.89244  23050420.539
      1694.012                          41.700          28.800


 123242352.067 6                  23452271.430    96033150.50544  23452281.141
     -2376.051                          38.400          25.400    92031749.316 7
  23452277.305                          44.100


 104528994.544 6  19540592.574    19540593.859    81300339.335 7  19540596.406
     -1023.641                          41.100          47.000


 111098787.791 7                  21141423.836    86570607.69247  21141429.078
     -2268.742                          45.500          47.700


 118522878.527 7                  22554164.711    92355558.85947  22554170.750
      1389.574                          42.500          42.000


 104339357.241 8                  19855115.320    81303406.04149  19855124.023
      -267.715                          48.500          55.000    77915742.188 8
  19855119.781                          53.200


 116092369.505 6  21709856.523    21709857.414    90294085.397 7  21709862.805
      2704.879                          36.200          43.800


 107412148.254 8  20114845.195    20114845.742    83542804.559 8  20114847.684
      2574.867                          50.900          49.500


 124001278.197 8                  23596660.656
      -861.625                          48.600                    92598350.625 8
  23596662.281                          50.900   100650355.260 9  23596654.918
                        54.200    95013947.666 8  23596659.250
        51.500    93806170.440 9  23596661.762                          55.000
 123992795.532 8                  23595043.219
       820.441                          51.300                    92592039.365 8
  23595046.813                          51.300   100643476.571 8  23595035.809
                        53.700    95007473.014 8  23595044.012
        51.700    93799759.481 9  23595046.180                          55.200
 119989778.018 7                  22833295.695
      1764.313                          45.400                    89602757.558 7
  22833296.512                          46.800    97394260.973 8  22833287.359
                        48.300    91940212.169 7  22833293.516
        46.500    90771488.159 8  22833295.625                          50.700
 139615598.308 7                  26567964.844
      2399.305                          42.800                   104258410.988 7
  26567967.047                          44.000   113324325.016 7  26567959.324
                        45.600   106978182.919 7  26567963.176
        42.600   105618299.246 7  26567966.383                          47.400
 132487936.780 7                  25211615.969
     -1588.145                          47.600                    98935806.724 8
  25211618.984                          48.300   107538884.328 8  25211610.855
                        49.500   101516728.189 8  25211615.586
        48.000   100226270.755 8  25211618.273                          52.800
 137394500.695 6                  26145307.234
     -2603.211                          41.900                   102599795.435 7
  26145311.957                          42.300   111521479.072 7  26145302.223
                        44.300   105276300.816 7  26145308.445
        42.700   103938052.919 7  26145311.359                          46.900
 194211257.114 7                  36957171.750
         3.281                          42.000


 21  7 19  0  8  0.0000000  0 27G14G19R15G30S28S40S32G21R16R18G28G03
                                G22G08R19G07G17G01R20R09E33E31E12E24
                                E01E26S37
 116144983.620 7                  22101662.141    90502638.05445  22101668.234
      2491.113                          43.300          34.500    86731701.052 8
  22101669.164                          48.700


 129776412.20314                  24695630.336   101124507.13752  24695636.703
      2500.984                          29.900          14.800


 124471597.214 6  23293123.141    23293123.375    96811074.907 5  23293129.367
     -3977.148                          36.500          34.200


 111302109.553 7                  21180074.094    86728888.31948  21180082.621
       -66.500                          47.000          51.100    83115162.153 8
  21180080.227                          51.700


 198212903.118 7                  37718657.250
         3.488                          43.700                   148016029.711 7
  37718640.816                          43.000


 194526444.449 7                  37020581.969
       102.785                          44.000


 195591183.758 5                  37219766.563
         6.309                          33.400


 113527583.989 7                  21603591.969    88463094.84446  21603596.691
     -2325.680                          46.400          38.700


 104051465.736 7  19478624.961    19478625.109    80928817.331 7  19478627.488
     -1345.820                          47.000          44.900


 115923245.297 7  21716333.871    21716334.648    90162546.430 7  21716338.148
     -3403.172                          45.100          43.200


 123718618.919 6                  23542872.406    96404145.89044  23542877.273
      2477.285                          39.900          25.200


 125290694.991 6                  23842022.875    97629136.51445  23842033.336
      2753.473                          36.500          35.500    93561254.657 7
  23842030.563                          43.800


 121080142.634 6                  23040777.039    94348152.80844  23040781.234
      1682.875                          40.900          29.300


 123313622.869 6                  23465834.961    96088686.14443  23465843.164
     -2375.434                          37.400          23.900    92084970.972 7
  23465839.918                          44.200


 104559962.648 6  19546381.785    19546382.664    81324425.632 7  19546385.445
     -1040.820                          41.200          46.200


 111167074.729 7                  21154418.828    86623818.27447  21154423.770
     -2283.656                          45.200          47.500


 118481275.894 7                  22546248.344    92323141.22847  22546254.688
      1383.867                          42.400          42.300


 104347709.166 8                  19856704.680    81309914.02749  19856713.328
      -288.953                          48.500          55.000    77921979.012 8
  19856709.109                          53.500


 116011446.171 6  21694724.449    21694724.711    90231145.034 7  21694730.008
      2690.102                          36.500          43.800


 107335152.592 8  20100426.141    20100426.758    83482919.037 8  20100428.859
      2558.234                          50.700          50.200


 124027290.056 8                  23601610.523
      -872.426                          49.300                    92617775.068 8
  23601612.133                          50.900   100671468.780 8  23601604.660
                        53.900    95033878.823 8  23601609.277
        51.500    93825848.237 9  23601611.633                          55.300
 123968303.511 8                  23590382.531
       812.371                          51.200                    92573749.860 8
  23590386.250                          51.200   100623596.678 8  23590375.375
                        53.700    94988706.389 8  23590383.426
        52.400    93781231.421 9  23590385.465                          55.400
 119937002.729 7                  22823252.836
      1754.016                          45.600                    89563347.437 7
  22823253.820                          46.600    97351423.887 8  22823244.484
                        48.400    91899773.965 7  22823250.535
        47.200    90731564.000 8  22823252.828                          51.000
 139543631.463 7                  26554269.859
      2398.473                          43.000                   104204669.525 7
  26554272.129                          43.300   113265910.384 7  26554264.648
                        45.800   106923039.490 7  26554268.066
        42.600   105563856.796 7  26554271.473                          47.700
 132535708.893 7                  25220706.727
     -1596.656                          47.000                    98971480.678 7
  25220709.664                          47.700   107577660.366 8  25220701.344
                        49.600   101553332.780 8  25220705.984
        48.000   100262410.022 8  25220709.121                          52.000
 137472634.706 7                  26160175.688
     -2605.785                          42.100                   102658142.218 7
  26160180.164                          42.300   111584899.504 7  26160170.445
                        44.000   105336169.704 7  26160177.152
        42.600   103997160.762 7  26160179.781                          46.800
 194211156.414 6                  36957150.516
         3.285                          41.200


 21  7 19  0  8 30.0000000  0 27G14G19R15G30S28S40S32G21R16R18G28G03
                                G22G08R19G07G17G01R20R09E33E31E12E24
                                E01E26S37
 116070305.713 7                  22087451.641    90444447.48245  22087457.625
      2487.469                          42.900          34.300    86675935.094 8
  22087458.340                          48.600


 129701437.71714                  24681363.836   101066085.39752  24681368.875
      2497.258                          29.900          15.600


 124591030.483 6  23315474.168    23315474.273    96903967.306 5  23315479.566
     -3985.051                          36.900          33.100


 111304398.999 7                  21180510.281    86730672.29548  21180518.063
       -86.020                          47.200          50.800    83116871.802 8
  21180515.805                          51.700


 198212797.973 7                  37718638.250
         3.344                          43.500                   148015951.497 7
  37718620.895                          43.700


 194523362.001 7                  37020435.750
       102.297                          43.000


 195590995.599 5                  37219724.453
         6.195                          33.100


 113597521.029 7                  21616900.273    88517591.24246  21616905.313
     -2336.742                          46.300          37.700


 104092185.585 7  19486247.699    19486248.625    80960488.308 7  19486250.281
     -1368.691                          47.200          44.700


 116025384.969 7  21735467.738    21735469.008    90241988.365 7  21735472.488
     -3406.148                          45.400          43.400


 123644286.939 6                  23528728.258    96346224.89444  23528732.855
      2478.105                          40.600          24.500


 125208127.362 6                  23826311.117    97564798.10445  23826320.121
      2750.887                          36.800          35.100    93499597.008 7
  23826318.242                          43.500


 121029822.712 6                  23031201.961    94308942.45644  23031205.797
      1671.750                          40.300          28.300


 123384875.256 6                  23479393.336    96144207.45343  23479401.875
     -2374.773                          37.600          22.900    92138178.881 7
  23479398.613                          43.900


 104591442.933 6  19552266.828    19552267.922    81348910.283 7  19552270.336
     -1057.785                          40.900          46.500


 111235809.803 7                  21167498.039    86677378.03448  21167503.719
     -2298.586                          44.900          48.000


 118439846.103 7                  22538363.930    92290858.26147  22538370.512
      1378.125                          43.300          42.300


 104356697.139 8                  19858415.281    81316917.65249  19858423.625
      -310.121                          48.400          55.100    77928690.819 8
  19858419.531                          53.700


 115930965.864 6  21679673.344    21679674.625    90168549.271 7  21679679.664
      2675.355                          36.000          44.500


 107258658.110 8  20086101.156    20086101.508    83423423.322 8  20086103.797
      2541.449                          51.000          49.500


 124053625.550 8                  23606622.094
      -883.215                          48.900                    92637441.180 8
  23606623.539                          51.200   100692844.991 8  23606616.156
                        53.200    95054057.962 8  23606620.602
        51.800    93845770.856 9  23606623.137                          55.000
 123944055.536 8                  23585768.047
       804.176                          50.200                    92555642.596 8
  23585772.027                          51.300   100603914.874 8  23585760.934
                        53.600    94970126.754 8  23585769.250
        52.100    93762887.969 9  23585771.246                          55.400
 119884536.126 7                  22813268.805
      1743.750                          45.600                    89524167.837 7
  22813269.512                          46.600    97308837.358 8  22813260.137
                        48.400    91859572.282 7  22813266.777
        46.800    90691873.353 8  22813268.797                          50.600
 139471691.782 7                  26540580.141
      2397.488                          43.300                   104150948.324 7
  26540582.637                          43.600   113207517.781 7  26540575.309
                        45.800   106867916.896 7  26540578.566
        43.000   105509434.899 7  26540581.844                          47.300
 132583736.772 7                  25229846.102
     -1605.207                          47.700                    99007345.630 7
  25229848.723                          47.100   107616644.022 8  25229840.648
                        49.100   101590133.345 8  25229845.953
        48.300   100298742.783 8  25229848.496                          51.800
 137550847.014 7                  26175058.820
     -2608.465                          42.700                   102716547.474 7
  26175063.570                          42.400   111648383.505 7  26175053.691
                        43.600   105396098.568 7  26175060.398
        42.500   104056327.818 7  26175063.082                          45.900
 194211055.781 6                  36957138.938
         3.313                          41.600


 21  7 19  0  9  0.0000000  0 27G14G19R15G30S28S40S32G21R16R18G28G03
                                G22G08R19G07G17G01R20R09E33E31E12E24
                                E01E26S37
 115995738.940 7                  22073261.813    90386343.51445  22073268.160
      2483.676                          43.700          35.100    86620252.124 8
  22073268.820                          49.300


 129626583.03615                  24667118.781   101007756.99852  24667123.766
      2493.105                          30.700          16.300


 124710698.386 6  23337868.090    23337868.602    96997042.204 5  23337873.996
     -3992.695                          36.700          34.300


 111307274.802 7                  21181057.492    86732913.17248  21181065.199
      -105.559                          46.500          50.800    83119019.284 8
  21181062.926                          52.200


 198212694.720 7                  37718618.125
         3.215                          43.600                   148015874.458 7
  37718601.238                          42.200


 194520280.889 7                  37020283.031
       102.859                          43.800


 195590807.633 5                  37219691.344
         6.094                          33.200


 113667788.961 7                  21630271.844    88572345.45446  21630276.879
     -2347.723                          46.200          37.600


 104133590.708 7  19493998.910    19493999.547    80992692.269 7  19494001.754
     -1391.445                          47.500          45.500


 116127613.618 7  21754618.828    21754619.813    90321499.513 7  21754623.539
     -3409.043                          45.400          43.000


 123569929.092 6                  23514577.852    96288283.72244  23514583.367
      2479.055                          40.500          24.400


 125125639.570 6                  23810614.375    97500521.88745  23810622.922
      2748.297                          37.300          35.900    93437998.985 7
  23810621.270                          43.000


 120979840.210 6                  23021690.211    94269995.09244  23021693.953
      1660.520                          41.000          27.900


 123456108.872 6                  23492949.109    96199714.12444  23492957.207
     -2374.113                          38.100          24.700    92191372.773 7
  23492953.992                          44.100


 104623432.576 6  19558246.387    19558247.461    81373791.113 7  19558250.191
     -1074.703                          41.100          45.900


 111304990.747 7                  21180663.211    86731285.24047  21180668.473
     -2313.336                          44.700          47.700


 118398589.333 7                  22530513.617    92258710.12846  22530519.586
      1372.348                          42.200          41.600


 104366320.432 8                  19860246.383    81324416.32249  19860254.809
      -331.270                          49.100          55.000    77935877.034 8
  19860250.734                          53.900


 115850929.703 6  21664706.430    21664706.391    90106298.927 7  21664712.480
      2660.516                          36.000          45.100


 107182669.076 8  20071870.781    20071871.820    83364320.743 8  20071873.559
      2524.598                          50.200          49.700


 124080283.492 8                  23611694.859
      -893.926                          49.000                    92657348.068 8
  23611696.582                          51.500   100714482.925 8  23611689.043
                        53.600    95074484.163 8  23611693.414
        51.800    93865937.409 9  23611696.000                          55.700
 123920053.107 8                  23581200.445
       796.023                          50.500                    92537718.701 8
  23581204.535                          51.300   100584432.375 8  23581193.289
                        53.600    94951735.285 8  23581201.656
        52.300    93744730.289 9  23581203.762                          55.800
 119832378.816 7                  22803343.563
      1733.473                          45.300                    89485219.205 7
  22803344.328                          46.400    97266501.895 8  22803334.820
                        48.700    91819607.615 7  22803341.551
        47.600    90652416.704 8  22803343.605                          51.100
 139399780.701 7                  26526895.969
      2396.555                          43.300                   104097248.518 7
  26526898.105                          44.000   113149148.406 7  26526890.863
                        45.900   106812816.201 7  26526894.855
        43.300   105455034.655 7  26526897.695                          47.600
 132632020.576 7                  25239034.148
     -1613.691                          46.900                    99043401.720 7
  25239037.090                          47.600   107655835.414 8  25239029.602
                        49.800   101627129.996 8  25239034.492
        48.600   100335269.148 8  25239036.520                          52.200
 137629136.188 7                  26189956.922
     -2610.934                          42.900                   102775010.150 7
  26189961.563                          42.300   111711929.893 7  26189951.352
                        43.200   105456086.361 7  26189958.211
        42.300   104115553.036 7  26189961.031                          46.000
 194210955.416 6                  36957118.672
         3.340                          41.100


 21  7 19  0  9 30.0000000  0 27G14G19R15G30S28S40S32G21R16R18G28G03
                                G22G08R19G07G17G01R20R09E33E31E12E24
                                E01E26S37
 115921285.065 7                  22059093.977    90328327.50545  22059099.898
      2479.914                          43.700          34.800    86564653.436 8
  22059100.840                          48.800


 129551847.80215                  24652897.813   100949521.83352  24652902.816
      2489.051                          31.900          16.300


 124830597.850 6  23360306.484    23360306.188    97090297.197 5  23360312.113
     -4000.465                          36.500          35.100


 111310736.619 7                  21181716.055    86735610.66648  21181724.188
      -125.148                          46.600          51.100    83121604.379 8
  21181721.684                          52.100


 198212590.783 7                  37718598.469
         3.383                          43.400                   148015796.374 7
  37718581.469                          42.700


 194517199.074 7                  37020129.891
       102.816                          43.100


 195590620.368 5                  37219647.859
         6.156                          33.700


 113738385.340 7                  21643705.953    88627355.60946  21643710.742
     -2358.605                          45.900          37.200


 104175680.300 7  19501878.051    19501878.516    81025428.634 7  19501881.137
     -1414.340                          47.300          44.900


 116229928.129 7  21773786.375    21773786.688    90401077.419 7  21773790.637
     -3411.859                          45.500          43.400


 123495545.742 6                  23500423.383    96230322.70244  23500428.875
      2479.832                          39.900          25.300


 125043234.737 6                  23794933.109    97436310.33045  23794942.008
      2745.355                          36.500          35.300    93376462.909 7
  23794940.090                          43.000


 120930197.779 6                  23012242.781    94231312.69544  23012246.762
      1648.992                          41.300          28.100


 123527323.828 6                  23506500.555    96255206.26444  23506509.070
     -2373.695                          37.900          24.500    92244552.716 7
  23506505.793                          44.000


 104655929.125 6  19564321.684    19564323.148    81399066.217 7  19564325.301
     -1091.605                          41.100          46.100


 111374614.869 7                  21193911.898    86785537.77847  21193917.582
     -2328.129                          45.400          47.800


 118357504.401 7                  22522695.102    92226695.93247  22522700.961
      1366.633                          43.000          42.300


 104376578.049 8                  19862198.664    81332409.26149  19862206.945
      -352.445                          48.700          54.900    77943536.932 9
  19862202.836                          54.500


 115771338.748 6  21649822.738    21649822.992    90044394.883 7  21649828.695
      2645.609                          36.600          44.500


 107107189.054 8  20057736.086    20057736.328    83305614.055 8  20057738.570
      2507.523                          51.000          49.600


 124107262.557 8                  23616828.609
      -904.629                          48.400                    92677494.754 8
  23616830.441                          51.600   100736381.504 8  23616823.270
                        53.500    95095156.421 8  23616827.508
        52.500    93886346.884 9  23616829.930                          55.200
 123896297.490 8                  23576680.289
       787.691                          51.300                    92519979.111 8
  23576683.691                          51.000   100565150.217 8  23576672.879
                        53.500    94933532.928 8  23576681.078
        51.500    93726759.314 9  23576683.246                          55.300
 119780531.288 7                  22793477.289
      1723.066                          45.900                    89446501.901 7
  22793478.141                          46.600    97224417.866 8  22793468.836
                        49.000    91779880.277 7  22793475.133
        47.600    90613194.380 8  22793477.301                          51.200
 139327899.450 7                  26513217.563
      2395.520                          44.300                   104043570.963 7
  26513219.488                          43.800   113090803.245 7  26513211.875
                        46.400   106757738.373 7  26513216.348
        43.300   105400656.967 8  26513219.156                          48.000
 132680560.226 7                  25248270.914
     -1622.223                          47.100                    99079648.837 8
  25248274.000                          48.100   107695234.449 8  25248266.477
                        49.700   101664322.688 8  25248271.352
        48.500   100371989.061 8  25248273.266                          52.100
 137707500.620 7                  26204869.227
     -2613.437                          43.100                   102833528.994 6
  26204873.969                          41.800   111775537.380 7  26204863.668
                        43.500   105516131.792 7  26204870.715
        42.400   104174835.187 7  26204873.324                          46.700
 194210855.253 6                  36957097.016
         3.355                          41.300


 21  7 19  0 10  0.0000000  0 26G14G19R15G30S28S40G21R16R18G28G03G22
                                G08R19G07G17G01R20R09E33E31E12E24E01
                                E26S37
 115846945.745 7                  22044947.391    90270400.76145  22044953.484
      2476.016                          42.500          34.100    86509140.316 8
  22044954.574                          49.500


 129477231.973 5                  24638698.891   100891379.63842  24638704.137
      2484.984                          33.400          15.600


 124950725.968 6  23382786.145    23382786.609    97183730.051 5  23382793.012
     -4008.023                          36.100          35.800


 111314784.098 7                  21182486.344    86738764.52648  21182494.391
      -144.629                          46.600          51.200    83124626.839 8
  21182492.078                          52.000


 198212486.564 7                  37718578.984
         3.426                          43.900                   148015718.529 7
  37718561.613                          42.800


 194514103.935 7                  37019972.641
       102.711                          44.100


 113809307.186 7                  21657201.641    88682619.37046  21657206.758
     -2369.437                          45.900          36.800


 104218453.465 7  19509885.359    19509886.102    81058696.621 7  19509888.063
     -1437.066                          47.000          44.900


 116332325.303 7  21792968.586    21792969.125    90480719.639 7  21792973.008
     -3414.641                          45.800          43.200


 123421138.702 6                  23486264.047    96172343.19344  23486269.457
      2480.574                          38.800          24.700


 124960916.007 5                  23779268.477    97372165.87045  23779277.758
      2742.469                          35.400          34.600    93314991.105 7
  23779275.484                          43.500


 120880898.193 6                  23002862.195    94192897.43544  23002865.590
      1637.625                          40.400          28.100


 123598519.389 6                  23520047.727    96310683.26543  23520056.219
     -2372.867                          38.300          22.300    92297718.183 7
  23520053.742                          43.400


 104688929.418 6  19570490.430    19570491.891    81424733.096 7  19570494.477
     -1108.367                          41.300          47.000


 111444679.762 7                  21207245.008    86840133.76448  21207250.336
     -2342.766                          45.700          48.000


 118316590.469 7                  22514909.852    92194814.96847  22514915.051
      1360.941                          43.500          42.700


 104387468.941 8                  19864270.922    81340895.65949  19864279.844
      -373.477                          48.200          55.100    77951669.735 8
  19864275.238                          53.700


 115692193.546 5  21635021.648    21635022.227    89982837.529 7  21635027.680
      2630.750                          35.700          44.000


 107032221.819 8  20043697.043    20043697.617    83247306.201 8  20043699.707
      2490.363                          51.000          49.500


 124134561.336 8                  23622023.570
      -915.262                          49.200                    92697880.206 8
  23622025.223                          51.300   100758539.599 9  23622017.934
                        54.100    95116073.660 8  23622022.570
        52.200    93906998.232 9  23622024.688                          55.300
 123872790.004 8                  23572206.914
       779.441                          51.300                    92502424.805 8
  23572210.410                          51.000   100546069.465 8  23572199.648
                        53.400    94915520.698 8  23572207.746
        51.800    93708976.042 9  23572209.977                          55.300
 119728993.917 7                  22783669.852
      1712.781                          45.600                    89408016.220 7
  22783670.711                          46.100    97182585.584 8  22783661.570
                        48.800    91740390.608 7  22783667.836
        47.100    90574206.703 8  22783669.980                          51.200
 139256049.309 7                  26499544.859
      2394.449                          43.200                   103989916.633 7
  26499546.918                          42.800   113032483.328 7  26499539.406
                        45.500   106702684.356 7  26499543.758
        43.700   105346302.784 7  26499546.500                          46.800
 132729355.636 7                  25257556.523
     -1630.770                          47.600                    99116086.934 8
  25257559.484                          48.000   107734841.095 8  25257551.523
                        49.600   101701711.354 7  25257556.129
        47.900   100408902.434 8  25257558.813                          51.800
 137785938.687 7                  26219795.219
     -2615.887                          42.900                   102892102.835 7
  26219800.293                          42.000   111839204.626 7  26219790.277
                        43.600   105576233.659 7  26219796.898
        42.800   104234173.041 7  26219799.551                          46.400
 194210755.294 6                  36957084.734
         3.293                          41.200


 21  7 19  0 10 30.0000000  0 27G14G19R15G30S28S40S32G21R16R18G28G03
                                G22G08R19G07G17G01R20R09E33E31E12E24
                                E01E26S37
 115772722.613 7                  22030823.406    90212564.57145  22030829.121
      2472.141                          43.200          34.100    86453713.989 8
  22030830.352                          49.200


 129402735.315 5                  24624522.930   100833330.39542  24624526.281
      2481.254                          31.800          16.300


 125071079.863 6  23405309.934    23405309.430    97277338.516 5  23405315.543
     -4015.555                          36.700          35.500


 111319416.748 7                  21183368.398    86742374.38348  21183375.980
      -164.094                          47.600          51.200    83128086.285 8
  21183373.816                          52.000


 198212381.904 7                  37718558.656
         3.199                          43.800                   148015640.326 7
  37718541.934                          44.500


 194511021.943 7                  37019823.359
       102.719                          44.600


 195590248.18915                  37219600.688
         6.457                          33.300


 113880551.985 7                  21670759.547    88738134.78546  21670763.938
     -2380.137                          46.100          36.900


 104261909.680 7  19518020.445    19518021.102    81092495.882 7  19518023.113
     -1459.820                          47.300          44.700


 116434802.096 7  21812165.672    21812167.094    90560423.779 7  21812170.508
     -3417.125                          45.700          43.200


 123346708.278 6                  23472100.234    96114345.47443  23472105.055
      2481.465                          38.700          22.800


 124878686.359 5                  23763620.672    97308090.82145  23763630.027
      2739.465                          35.600          35.200    93253585.879 7
  23763627.711                          43.900


 120831943.626 6                  22993546.375    94154751.02544  22993550.059
      1625.965                          40.500          28.300


 123669695.104 6                  23533593.094    96366144.80443  23533600.641
     -2372.133                          37.100          22.800    92350868.834 7
  23533597.984                          43.900


 104722430.026 6  19576752.930    19576754.414    81450789.085 7  19576756.902
     -1124.988                          41.300          46.300


 111515182.691 7                  21220661.297    86895071.07147  21220666.664
     -2357.320                          45.200          47.300


 118275846.581 7                  22507156.258    92163066.50747  22507162.117
      1355.324                          43.600          43.100


 104398991.951 8                  19866463.742    81349874.61949  19866472.285
      -394.531                          48.200          55.500    77960274.565 9
  19866467.953                          54.100


 115613495.210 6  21620304.895    21620305.734    89921627.717 7  21620311.004
      2615.777                          36.100          44.400


 106957771.059 8  20029754.871    20029754.891    83189400.057 8  20029757.453
      2473.125                          51.200          50.200


 124162178.302 8                  23627278.898
      -925.777                          48.900                    92718503.269 8
  23627280.516                          51.200   100780955.976 8  23627273.105
                        53.800    95137234.726 8  23627277.563
        51.600    93927890.293 9  23627280.031                          55.500
 123849531.782 8                  23567780.891
       771.109                          51.000                    92485056.643 8
  23567784.719                          50.900   100527191.026 8  23567773.465
                        53.400    94897699.454 8  23567781.766
        52.200    93691381.339 9  23567784.098                          55.500
 119677767.028 7                  22773921.930
      1702.461                          46.000                    89369762.367 7
  22773922.492                          46.500    97141005.316 8  22773913.086
                        48.400    91701138.845 7  22773919.672
        47.100    90535453.899 8  22773921.867                          50.400
 139184231.344 7                  26485878.352
      2393.422                          43.300                   103936286.339 7
  26485880.473                          43.200   112974189.536 7  26485872.758
                        45.800   106647655.033 7  26485877.531
        43.300   105291972.978 7  26485879.969                          47.600
 132778406.579 7                  25266890.516
     -1639.230                          47.300                    99152715.863 7
  25266893.789                          47.500   107774655.168 8  25266885.535
                        49.900   101739295.836 8  25266890.031
        48.300   100446009.142 8  25266892.980                          51.500
 137864448.625 7                  26234735.227
     -2618.227                          42.400                   102950730.358 7
  26234740.273                          42.100   111902930.195 7  26234730.445
                        43.900   105636390.593 7  26234736.824
        42.000   104293565.271 7  26234739.531                          45.500
 194210655.358 6                  36957062.359
         3.293                          41.300


 21  7 19  0 11  0.0000000  0 27G14G19R15G30S28S40S32G21R16R18G28G03
                                G22G08R19G07G17G01R20R09E33E31E12E24
                                E01E26S37
 115698617.491 7                  22016721.844    90154820.31245  22016727.074
      2468.141                          43.500          34.400    86398375.739 8
  22016728.695                          49.200


 129328357.731 5                  24610368.563   100775373.75942  24610372.789
      2477.238                          33.300          15.600


 125191656.779 5  23427873.660    23427874.336    97371120.419 5  23427879.730
     -4022.937                          34.900          34.600


 111324634.207 7                  21184361.063    86746439.92048  21184368.855
      -183.641                          46.600          51.000    83131982.412 8
  21184366.516                          51.900


 198212278.954 7                  37718539.250
         3.602                          43.400                   148015563.340 7
  37718522.152                          44.100


 194507928.592 7                  37019665.875
       102.578                          44.300


 195590061.151 5                  37219550.797
         6.238                          32.900


 113952117.006 7                  21684377.836    88793899.73246  21684382.586
     -2390.844                          46.600          37.500


 104306048.151 7  19526283.109    19526283.867    81126825.782 7  19526286.020
     -1482.547                          46.400          44.900


 116537355.540 7  21831377.805    21831378.578    90640187.532 7  21831382.254
     -3419.758                          45.200          43.700


 123272255.562 6                  23457932.547    96056330.37543  23457937.375
      2482.082                          39.100          22.600


 124796549.011 6                  23747990.180    97244087.68045  23747999.746
      2736.305                          36.900          35.400    93192249.534 7
  23747997.164                          43.800


 120783336.926 6                  22984296.625    94116875.68944  22984301.090
      1614.520                          41.500          29.400


 123740850.541 6                  23547133.469    96421590.51643  23547141.707
     -2371.625                          37.100          23.400    92404004.321 7
  23547138.602                          44.600


 104756428.646 7  19583109.488    19583110.391    81477232.478 7  19583112.570
     -1141.574                          42.200          46.000


 111586120.804 7                  21234160.281    86950347.49647  21234165.879
     -2371.816                          44.700          47.300


 118235271.455 7                  22499434.750    92131449.54347  22499441.121
      1349.652                          43.300          43.100


 104411146.024 8                  19868776.750    81359345.31749  19868784.980
      -415.602                          49.100          55.000    77969350.649 9
  19868780.914                          54.100


 115535244.456 6  21605672.223    21605672.359    89860766.024 7  21605677.820
      2600.902                          37.300          44.200


 106883840.205 8  20015909.734    20015910.656    83131898.281 8  20015912.543
      2455.676                          51.300          50.800


 124190112.126 8                  23632594.648
      -936.402                          48.500                    92739362.927 8
  23632596.301                          51.300   100803629.525 8  23632588.875
                        53.500    95158638.547 8  23632593.047
        52.300    93949022.032 9  23632595.672                          55.100
 123826524.115 8                  23563402.828
       762.699                          50.800                    92467875.591 8
  23563406.570                          51.500   100508515.965 8  23563395.230
                        53.200    94880070.196 8  23563403.566
        52.000    93673976.188 9  23563405.852                          55.300
 119626851.060 7                  22764233.008
      1692.020                          45.800                    89331740.699 7
  22764233.668                          46.500    97099677.421 8  22764224.012
                        49.100    91662125.313 7  22764230.531
        47.300    90496936.303 8  22764232.977                          50.800
 139112446.884 7                  26472217.898
      2392.164                          43.600                   103882681.041 7
  26472220.438                          44.000   112915922.923 7  26472212.344
                        45.000   106592651.323 7  26472217.266
        43.700   105237668.481 8  26472219.809                          48.000
 132827713.019 7                  25276272.938
     -1647.840                          47.000                    99189535.575 7
  25276276.414                          46.900   107814676.599 8  25276268.246
                        49.300   101777076.068 7  25276273.074
        47.400   100483309.112 8  25276275.641                          51.400
 137943028.874 7                  26249688.750
     -2620.523                          42.400                   103009410.381 6
  26249693.641                          41.700   111966712.839 7  26249683.891
                        44.100   105696601.395 7  26249690.184
        42.500   104353010.690 7  26249692.891                          46.400
 194210555.477 6                  36957042.500
         3.273                          41.500


 21  7 19  0 11 30.0000000  0 27G14G19R15G30S28S40S32G21R16R18G28G03
                                G22G08R19G07G17G01R20R09E33E31E12E24
                                E01E26S37
 115624632.021 7                  22002642.703    90097169.30645  22002648.199
      2464.227                          43.900          34.600    86343126.865 8
  22002650.004                          49.500


 129254098.844 5                  24596237.953   100717509.71042  24596241.820
      2473.359                          32.500          16.300


 125312453.646 5  23450480.055    23450480.102    97465073.421 5  23450485.832
     -4030.176                          33.800          35.400


 111330435.932 7                  21185464.844    86750960.72048  21185472.750
      -202.961                          47.700          50.800    83136314.841 8
  21185470.324                          51.800


 198212176.552 7                  37718518.922
         3.363                          43.600                   148015486.650 7
  37718502.586                          44.200


 194504846.712 7                  37019513.000
       103.090                          44.000


 195589874.163 5                  37219523.750
         6.184                          33.100


 114023999.942 7                  21698057.000    88849912.39646  21698061.777
     -2401.324                          46.300          37.500


 104350868.093 7  19534673.742    19534674.086    81161685.721 7  19534676.613
     -1505.238                          47.000          44.800


 116639982.584 7  21850603.063    21850604.328    90720008.520 7  21850607.703
     -3422.062                          45.700          42.700


 123197781.511 6                  23443760.633    95998298.70143  23443766.074
      2482.855                          38.800          22.500


 124714507.000 6                  23732378.250    97180158.84145  23732386.926
      2733.160                          37.500          34.900    93130984.383 7
  23732385.348                          43.300


 120735080.549 6                  22975113.813    94079273.33644  22975117.910
      1602.711                          41.700          29.000


 123811985.164 6                  23560669.758    96477020.14144  23560678.621
     -2370.734                          37.100          24.800    92457124.325 7
  23560675.430                          45.300


 104790921.834 6  19589556.801    19589558.094    81504060.513 7  19589560.914
     -1157.906                          41.600          46.400


 111657491.446 7                  21247741.672    87005960.96647  21247747.016
     -2386.133                          45.100          47.000


 118194865.143 7                  22491745.805    92099964.08947  22491752.254
      1344.125                          43.100          42.900


 104423929.978 8                  19871209.414    81369306.83349  19871217.742
      -436.504                          48.800          54.900    77978897.100 8
  19871213.563                          53.800


 115457442.358 6  21591122.074    21591122.797    89800253.303 7  21591128.445
      2586.023                          37.200          44.300


 106810433.329 8  20002163.094    20002163.398    83074804.034 8  20002165.797
      2438.234                          51.200          49.800


 124218361.271 8                  23637970.078
      -946.777                          48.700                    92760458.060 8
  23637971.926                          51.500   100826559.024 8  23637964.520
                        53.200    95180284.000 8  23637968.707
        51.800    93970392.320 9  23637971.363                          55.500
 123803768.224 8                  23559072.344
       754.379                          50.900                    92450882.550 8
  23559076.133                          51.400   100490045.272 8  23559065.168
                        53.600    94862633.848 8  23559073.438
        51.700    93656761.492 9  23559075.523                          55.700
 119576246.309 7                  22754603.320
      1681.699                          45.500                    89293951.428 7
  22754603.930                          46.600    97058602.135 8  22754594.773
                        49.100    91623350.232 7  22754600.867
        46.800    90458654.128 8  22754603.191                          50.800
 139040697.047 7                  26458564.188
      2391.125                          43.300                   103829101.628 7
  26458567.020                          43.700   112857684.426 7  26458558.871
                        45.400   106537674.174 7  26458563.703
        44.200   105183390.201 7  26458566.203                          47.800
 132877274.728 7                  25285704.250
     -1656.262                          47.200                    99226545.919 7
  25285707.750                          47.500   107854905.238 8  25285698.945
                        49.000   101815051.901 7  25285704.387
        47.500   100520802.203 8  25285706.938                          52.100
 138021677.742 6                  26264654.922
     -2622.734                          41.200                   103068141.644 6
  26264660.203                          41.100   112030551.184 7  26264650.379
                        43.300   105756864.774 7  26264656.375
        42.600   104412508.000 7  26264659.266                          46.100
 194210455.501 6                  36957019.438
         3.348                          41.300


 21  7 19  0 12  0.0000000  0 27G14G19R15G30S28S40S32G21R16R18G28G03
                                G22G08R19G07G17G01R20R09E33E31E12E24
                                E01E26S37
 115550768.119 7                  21988586.922    90039613.03045  21988592.223
      2459.996                          43.700          35.000    86287968.766 8
  21988593.855                          49.500


 129179959.310 5                  24582129.992   100659738.63942  24582134.648
      2469.340                          31.600          16.900


 125433467.738 5  23473125.215    23473125.422    97559195.319 6  23473132.355
     -4037.336                          33.200          36.800


 111336821.621 8                  21186680.102    86755936.57648  21186688.035
      -222.590                          48.000          50.800    83141083.364 8
  21186685.699                          51.400


 198212071.992 7                  37718499.719
         3.473                          43.900                   148015408.886 7
  37718482.824                          42.400


 194501759.000 7                  37019357.375
       102.480                          43.000


 195589687.621 5                  37219480.484
         6.113                          33.200


 114096198.232 7                  21711795.375    88906170.78546  21711800.602
     -2411.898                          46.600          37.800


 104396368.902 7  19543191.383    19543192.156    81197075.224 7  19543194.313
     -1527.984                          47.500          44.900


 116742680.318 7  21869841.813    21869843.008    90799884.504 7  21869846.367
     -3424.527                          45.800          43.200


 123123287.687 6                  23429584.227    95940251.58143  23429590.469
      2483.316                          39.000          23.900


 124632563.609 6                  23716784.523    97116306.84845  23716793.305
      2729.555                          37.700          35.100    93069792.873 7
  23716792.219                          42.800


 120687176.928 6                  22965998.234    94041945.86644  22966002.285
      1590.918                          40.600          29.000


 123883099.210 6                  23574203.023    96532433.66144  23574210.879
     -2370.207                          38.100          24.200    92510228.944 7
  23574208.188                          45.600


 104825906.791 6  19596097.137    19596098.391    81531271.016 7  19596100.984
     -1174.352                          41.400          46.000


 111729291.831 7                  21261404.523    87061909.28947  21261410.172
     -2400.520                          45.400          47.000


 118154626.653 7                  22484088.477    92068609.43747  22484095.000
      1338.422                          43.900          43.500


 104437342.832 8                  19873761.820    81379758.40949  19873770.043
      -457.559                          48.800          55.000    77988913.188 8
  19873765.906                          53.900


 115380089.990 5  21576657.344    21576658.313    89740090.357 7  21576662.922
      2570.891                          35.600          44.100


 106737554.240 8  19988515.141    19988515.945    83018120.289 8  19988517.969
      2420.441                          50.700          49.900


 124246924.541 8                  23643405.500
      -957.336                          48.600                    92781787.768 8
  23643407.281                          51.100   100849743.491 9  23643400.133
                        54.100    95202170.133 8  23643404.320
        51.700    93992000.243 9  23643406.793                          55.500
 123781265.499 8                  23554790.445
       745.824                          50.700                    92434078.560 8
  23554794.020                          51.500   100471780.076 8  23554783.137
                        53.100    94845391.499 8  23554791.406
        52.100    93639738.323 9  23554793.395                          55.600
 119525953.336 7                  22745032.914
      1671.195                          45.400                    89256394.991 7
  22745033.348                          46.000    97017779.922 8  22745024.309
                        49.000    91584814.058 7  22745030.664
        47.300    90420607.826 8  22745032.727                          51.800
 138968983.266 7                  26444917.836
      2389.777                          42.800                   103775549.178 7
  26444920.281                          44.400   112799475.203 7  26444912.148
                        44.600   106482724.681 7  26444917.148
        44.300   105129139.211 8  26444919.430                          48.300
 132927091.731 7                  25295184.492
     -1664.902                          46.800                    99263746.905 8
  25295187.559                          48.200   107895341.108 8  25295179.230
                        48.900   101853223.355 7  25295184.418
        47.700   100558488.428 8  25295186.875                          51.800
 138100393.770 6                  26279634.625
     -2625.043                          41.500                   103126923.060 6
  26279639.199                          41.100   112094444.039 7  26279629.547
                        43.700   105817179.618 7  26279635.863
        42.400   104472056.136 7  26279638.422                          45.300
 194210355.546 7                  36957004.156
         3.227                          42.500


 21  7 19  0 12 30.0000000  0 27G14G19R15G30S28S40S32G21R16R18G28G03
                                G22G08R19G07G17G01R20R09E33E31E12E24
                                E01E26S37
 115477027.525 7                  21974554.984    89982152.84445  21974559.738
      2455.949                          43.900          35.200    86232902.742 8
  21974561.539                          49.200


 129105939.03115                  24568044.391   100602060.43352  24568049.449
      2465.371                          31.300          16.900


 125554696.208 5  23495811.922    23495812.414    97653483.970 6  23495818.473
     -4044.430                          33.300          36.000


 111343790.878 8                  21188005.961    86761367.13448  21188014.473
      -241.937                          48.300          51.100    83146287.649 8
  21188011.902                          52.200


 198211968.097 7                  37718480.141
         3.438                          44.000                   148015331.718 7
  37718463.145                          42.500


 194498674.562 7                  37019204.781
       102.898                          43.000


 195589500.171 5                  37219448.328
         6.121                          33.000


 114168708.979 7                  21725594.031    88962672.65946  21725598.703
     -2422.160                          46.400          37.300


 104442549.709 7  19551836.605    19551837.289    81232993.620 7  19551839.422
     -1550.648                          47.600          45.300


 116845445.945 7  21889093.379    21889094.094    90879813.290 7  21889097.855
     -3426.617                          45.500          43.100


 123048774.455 6                  23415405.836    95882189.32244  23415410.781
      2484.020                          38.800          24.900


 124550721.966 6                  23701210.859    97052534.16145  23701219.230
      2726.184                          37.600          34.600    93008677.388 7
  23701218.387                          43.400


 120639628.465 6                  22956949.688    94004895.11544  22956953.547
      1579.055                          41.000          28.100


 123954192.157 6                  23587731.711    96587830.68944  23587739.473
     -2369.422                          37.700          25.300    92563317.766 7
  23587736.391                          44.700


 104861380.745 6  19602728.883    19602729.336    81558861.864 7  19602732.461
     -1190.516                          41.400          46.100


 111801519.665 7                  21275149.273    87118190.67747  21275154.594
     -2414.684                          44.500          47.200


 118114554.984 7                  22476463.109    92037384.77947  22476469.496
      1332.977                          43.700          43.400


 104451383.435 8                  19876433.383    81390699.12949  19876442.043
      -478.422                          48.200          55.300    77999398.038 8
  19876437.730                          53.900


 115303187.969 6  21562276.508    21562276.578    89680277.680 7  21562282.004
      2555.902                          36.800          44.000


 106665206.423 8  19974966.672    19974966.938    82961849.775 8  19974969.625
      2402.746                          50.800          51.000


 124275800.534 8                  23648900.375
      -967.680                          48.900                    92803350.996 8
  23648902.203                          51.200   100873181.783 8  23648894.895
                        53.700    95224295.880 8  23648899.180
        51.900    94013844.738 9  23648901.715                          55.300
 123759017.232 8                  23550556.547
       737.402                          51.000                    92417464.587 8
  23550560.262                          51.500   100453721.403 8  23550549.281
                        53.700    94828344.122 8  23550557.461
        51.900    93622907.650 9  23550559.723                          55.500
 119475972.523 7                  22735521.984
      1660.848                          46.300                    89219071.653 7
  22735522.250                          46.500    96977211.078 8  22735513.445
                        49.400    91546517.062 7  22735519.684
        47.300    90382797.650 8  22735521.711                          50.900
 138897306.871 7                  26431278.367
      2388.477                          43.600                   103722024.603 7
  26431280.754                          43.800   112741296.311 7  26431272.391
                        44.800   106427803.807 7  26431277.691
        45.000   105074916.495 7  26431279.820                          47.800
 132977163.951 7                  25304713.117
     -1673.316                          46.700                    99301138.475 8
  25304715.895                          48.300   107935984.133 8  25304707.984
                        49.700   101891590.355 8  25304712.969
        48.000   100596367.708 8  25304715.309                          52.000
 138179175.367 6                  26294626.180
     -2627.199                          41.400                   103185753.435 6
  26294631.023                          40.800   112158390.122 7  26294621.402
                        43.800   105877544.695 7  26294627.297
        42.500   104531653.863 7  26294630.055                          45.700
 194210255.625 6                  36956986.344
         3.297                          41.600


 21  7 19  0 13  0.0000000  0 27G14G19R15G30S28S40S32G21R16R18G28G03
                                G22G08R19G07G17G01R20R09E33E31E12E24
                                E01E26S37
 115403412.175 7                  21960546.250    89924790.22945  21960551.281
      2451.777                          44.100          35.400    86177930.230 8
  21960553.039                          50.000


 129032037.590 5                  24553980.914   100544474.92242  24553986.059
      2461.418                          32.900          17.800


 125676136.134 5  23518537.621    23518538.219    97747937.067 5  23518543.934
     -4051.410                          32.700          35.200


 111351343.203 7                  21189443.773    86767252.04848  21189451.480
      -261.359                          45.900          50.600    83151927.361 8
  21189449.336                          52.100


 198211865.807 7                  37718460.219
         3.594                          44.000                   148015255.069 7
  37718443.598                          43.600


 194495590.242 7                  37019049.594
       101.945                          42.900


 195589313.487 5                  37219416.922
         6.211                          33.000


 114241529.606 7                  21739451.164    89019415.99146  21739456.074
     -2432.418                          46.600          37.600


 104489409.675 7  19560608.840    19560609.969    81269440.232 7  19560611.891
     -1573.215                          46.900          44.900


 116948276.319 7  21908357.133    21908358.063    90959792.435 7  21908361.375
     -3428.668                          45.600          42.700


 122974243.191 6                  23401222.672    95824113.00944  23401228.125
      2484.645                          38.800          26.100


 124468985.342 6                  23685656.875    96988843.28845  23685665.234
      2722.813                          36.800          34.100    92947640.326 7
  23685664.383                          43.700


 120592438.192 6                  22947970.500    93968123.48744  22947973.844
      1567.188                          41.300          28.800


 124025263.472 6                  23601255.609    96643210.91443  23601263.746
     -2368.648                          37.500          22.800    92616390.459 7
  23601260.426                          44.300


 104897340.514 6  19609451.023    19609451.875    81586830.572 7  19609454.820
     -1206.656                          41.000          46.700


 111874172.326 7                  21288974.523    87174803.12247  21288980.578
     -2428.680                          44.500          46.800


 118074649.606 7                  22468869.789    92006289.69147  22468875.273
      1327.516                          43.300          42.900


 104466050.678 8                  19879224.609    81402128.13149  19879233.316
      -499.187                          48.200          55.700    78010350.848 9
  19879228.844                          54.400


 115226737.145 6  21547979.613    21547979.367    89620815.956 7  21547985.293
      2540.918                          36.900          44.700


 106593393.788 8  19961518.574    19961519.164    82905995.512 8  19961521.129
      2384.926                          51.000          49.800


 124304987.884 8                  23654454.641
      -977.988                          48.600                    92825146.746 8
  23654456.125                          50.800   100896872.808 8  23654448.828
                        53.600    95246660.205 8  23654453.422
        52.200    94035924.771 9  23654455.824                          55.200
 123737024.780 8                  23546371.477
       728.895                          51.300                    92401041.639 8
  23546375.336                          51.300   100435870.378 8  23546364.359
                        53.400    94811492.753 8  23546372.461
        51.300    93606270.490 9  23546374.715                          55.400
 119426304.334 7                  22726070.141
      1650.473                          45.500                    89181981.766 7
  22726070.969                          46.500    96936895.986 8  22726061.484
                        49.100    91508459.610 7  22726067.906
        47.300    90345223.987 8  22726070.133                          51.100
 138825669.180 7                  26417646.281
      2387.250                          44.000                   103668528.926 7
  26417648.504                          43.900   112683148.840 7  26417640.410
                        44.700   106372912.599 7  26417645.508
        44.900   105020723.052 8  26417647.664                          48.500
 133027491.334 7                  25314290.000
     -1681.750                          46.500                    99338720.606 7
  25314292.949                          47.500   107976834.273 8  25314285.477
                        49.700   101930152.878 8  25314289.535
        48.200   100634440.036 8  25314292.313                          51.900
 138258021.019 6                  26309630.000
     -2629.152                          41.700                   103244631.656 6
  26309635.031                          41.200   112222388.180 7  26309625.121
                        43.200   105937958.878 7  26309631.367
        42.000   104591300.053 7  26309633.855                          45.900
 194210155.852 6                  36956964.938
         3.383                          41.900


 21  7 19  0 13 30.0000000  0 27G14G19R15G30S28S40S32G21R16R18G28G03
                                G22G08R19G07G17G01R20R09E33E31E12E24
                                E01E26S37
 115329924.158 7                  21946561.438    89867526.83845  21946566.969
      2447.414                          43.900          35.700    86123052.827 8
  21946568.781                          49.100


 128958255.11515                  24539940.375   100486982.07552  24539945.469
      2457.305                          33.700          17.800


 125797785.210 5  23541303.918    23541304.109    97842552.825 5  23541308.887
     -4058.473                          33.300          34.600


 111359478.436 7                  21190991.945    86773591.18548  21190999.543
      -280.906                          46.800          50.700    83158002.354 8
  21190997.426                          51.600


 198211764.067 7                  37718441.672
         3.480                          43.700                   148015179.002 7
  37718424.078                          43.000


 194492517.134 7                  37018893.422
       103.137                          43.300


 195589129.09115                  37219379.719
         5.996                          32.200


 114314658.085 7                  21753367.672    89076399.21946  21753372.066
     -2442.801                          45.600          37.600


 104536948.433 7  19569508.465    19569509.188    81306414.813 7  19569511.270
     -1595.934                          46.800          45.100


 117051169.074 7  21927632.547    21927632.805    91039820.099 7  21927636.508
     -3430.852                          45.200          42.700


 122899695.294 6                  23387036.844    95766023.75244  23387041.805
      2485.199                          38.800          25.600


 124387357.277 6                  23670123.164    96925237.01045  23670132.254
      2718.996                          36.900          34.800    92886684.313 7
  23670130.938                          43.700


 120545608.937 6                  22939058.570    93931633.19244  22939062.926
      1554.926                          41.200          29.500


 124096313.042 6                  23614775.586    96698574.19543  23614784.387
     -2368.027                          37.000          22.800    92669446.908 7
  23614780.801                          44.100


 104933783.744 6  19616263.836    19616265.039    81615175.286 7  19616267.512
     -1222.867                          41.100          46.700


 111947247.272 7                  21302880.641    87231744.61647  21302886.609
     -2442.887                          44.300          46.600


 118034909.849 7                  22461307.531    91975323.67047  22461312.543
      1321.859                          44.300          42.600


 104481343.679 8                  19882134.633    81414044.75549  19882143.441
      -520.176                          48.500          55.200    78021770.936 8
  19882138.957                          53.800


 115150738.827 5  21533766.992    21533767.586    89561706.140 7  21533773.129
      2525.789                          35.900          44.700


 106522120.501 8  19948171.688    19948171.836    82850560.727 8  19948173.926
      2366.734                          51.600          49.900


 124334485.524 8                  23660067.938
      -988.430                          48.900                    92847174.214 8
  23660069.531                          50.400   100920815.699 8  23660062.180
                        53.200    95269262.298 8  23660066.805
        52.200    94058239.548 9  23660069.020                          55.300
 123715289.748 8                  23542235.617
       720.133                          50.600                    92384810.926 8
  23542239.234                          51.100   100418228.305 8  23542228.492
                        53.700    94794838.631 8  23542236.383
        51.800    93589828.074 9  23542238.695                          55.300
 119376949.446 7                  22716678.242
      1639.863                          45.700                    89145125.832 7
  22716679.043                          47.000    96896835.199 8  22716669.664
                        49.100    91470642.214 7  22716676.121
        47.400    90307887.318 8  22716678.184                          51.200
 138754071.829 7                  26404021.664
      2385.828                          44.000                   103615063.388 7
  26404023.926                          44.000   112625034.116 7  26404016.078
                        45.400   106318052.311 7  26404020.523
        45.200   104966560.134 8  26404023.137                          48.300
 133078074.066 7                  25323915.836
     -1690.422                          47.600                    99376493.413 7
  25323918.660                          47.700   108017891.687 8  25323910.906
                        49.600   101968911.077 7  25323915.176
        47.500   100672705.537 8  25323917.902                          51.500
 138336929.518 6                  26324645.742
     -2631.410                          41.200                   103303556.775 6
  26324650.789                          41.100   112286437.261 7  26324640.637
                        43.400   105998421.200 7  26324647.461
        42.000   104650993.776 7  26324649.691                          45.300
 194210056.385 6                  36956938.813
         3.242                          41.200


 21  7 19  0 14  0.0000000  0 27G14G19R15G30S28S40S32G21R16R18G28G03
                                G22G08R19G07G17G01R20R09E33E31E12E24
                                E01E26S37
 115256564.847 7                  21932601.711    89810363.76145  21932607.547
      2443.191                          43.400          34.800    86068271.538 8
  21932609.117                          49.500


 128884591.670 5                  24525923.047   100429582.00642  24525927.699
      2453.160                          32.900          16.900


 125919639.805 5  23564107.324    23564107.984    97937328.486 5  23564112.680
     -4065.117                          33.200          34.800


 111368195.612 7                  21192650.313    86780383.75748  21192658.492
      -300.191                          47.200          51.000    83164511.896 8
  21192655.992                          52.100


 198211661.108 7                  37718421.234
         3.582                          43.400                   148015102.250 7
  37718404.535                          42.800


 194489431.781 7                  37018741.594
       103.285                          44.300


 195588942.97915                  37219348.016
         6.160                          32.600


 114388091.539 7                  21767341.320    89133620.07746  21767346.059
     -2452.785                          45.400          38.700


 104585163.991 7  19578534.492    19578535.102    81343915.785 7  19578537.324
     -1618.363                          47.000          45.100


 117154120.667 7  21946918.543    21946919.641    91119893.523 7  21946923.023
     -3432.703                          44.300          42.700


 122825131.500 6                  23372847.617    95707922.09544  23372853.027
      2485.766                          38.400          24.000


 124305840.448 6                  23654611.766    96861717.39945  23654620.359
      2715.379                          37.100          35.000    92825811.340 7
  23654618.293                          43.300


 120499142.636 6                  22930217.313    93895425.71244  22930220.488
      1542.844                          40.700          29.400


 124167340.375 6                  23628292.453    96753920.12443  23628300.313
     -2367.187                          37.400          23.800    92722486.763 7
  23628297.086                          44.300


 104970706.513 6  19623165.578    19623167.094    81643892.989 7  19623169.750
     -1238.633                          41.400          46.100


 112020741.411 7                  21316865.883    87289012.73347  21316871.746
     -2456.684                          45.100          47.100


 117995334.706 7                  22453776.641    91944485.90847  22453782.094
      1316.465                          43.900          43.300


 104497260.791 8                  19885163.695    81426447.70149  19885172.301
      -540.898                          48.300          54.900    78033657.087 8
  19885167.895                          53.800


 115075193.357 6  21519639.570    21519640.922    89502948.568 7  21519646.063
      2510.668                          36.000          45.300


 106451389.707 8  19934925.984    19934926.180    82795547.878 8  19934928.555
      2348.688                          50.900          50.800


 124364291.609 8                  23665739.859
      -998.617                          49.000                    92869431.991 8
  23665741.391                          51.000   100945008.951 8  23665734.148
                        53.400    95292100.714 8  23665738.730
        52.700    94080787.646 9  23665740.914                          55.000
 123693812.957 8                  23538148.789
       711.641                          51.000                    92368773.056 8
  23538152.387                          51.500   100400795.839 8  23538141.570
                        53.200    94778382.384 8  23538149.418
        51.900    93573581.011 9  23538151.797                          55.500
 119327907.763 7                  22707346.000
      1629.527                          45.400                    89108503.806 7
  22707346.629                          46.800    96857028.640 8  22707337.074
                        49.000    91433064.834 7  22707343.656
        46.800    90270787.618 8  22707345.922                          50.600
 138682515.717 7                  26390404.898
      2384.426                          43.800                   103561628.618 7
  26390407.238                          44.200   112566952.854 7  26390399.359
                        45.400   106263223.576 7  26390403.820
        44.800   104912428.392 8  26390406.434                          48.500
 133128911.557 7                  25333589.875
     -1698.789                          47.300                    99414456.463 7
  25333592.820                          47.700   108059155.869 8  25333584.305
                        49.800   102007864.457 8  25333589.383
        48.200   100711163.753 8  25333591.914                          51.700
 138415898.823 6                  26339673.406
     -2633.363                          40.900                   103362527.315 6
  26339678.004                          40.400   112350535.702 7  26339667.801
                        43.100   106058930.091 7  26339674.852
        42.400   104710733.499 7  26339677.160                          45.500
 194209956.828 6                  36956929.844
         3.301                          41.400


 21  7 19  0 14 30.0000000  0 27G14G19R15G30S28S40S32G21R16R18G28G03
                                G22G08R19G07G17G01R20R09E33E31E12E24
                                E01E26S37
 115183336.010 7                  21918666.992    89753302.34545  21918672.441
      2438.664                          43.900          34.900    86013587.677 8
  21918673.832                          49.600


 128811046.79415                  24511928.133   100372274.26752  24511932.320
      2449.496                          32.200          17.800


 126041696.901 5  23586947.469    23586950.031    98032261.675 5  23586954.457
     -4071.949                          32.100          35.600


 111377494.063 7                  21194420.031    86787629.29748  21194428.449
      -319.707                          46.900          51.000    83171455.533 8
  21194425.500                          52.300


 198211556.913 7                  37718402.313
         3.246                          43.500                   148015024.301 7
  37718384.875                          43.400


 194486344.245 7                  37018584.672
       102.582                          42.700


 195588756.699 5                  37219318.547
         5.824                          31.500


 114461827.005 7                  21781372.711    89191076.26546  21781377.258
     -2462.973                          46.300          37.000


 104634056.196 7  19587686.941    19587687.406    81381943.027 7  19587689.918
     -1640.941                          47.300          44.500


 117257128.349 7  21966215.523    21966216.148    91200010.565 7  21966219.863
     -3434.570                          44.100          43.400


 122750552.671 6                  23358656.164    95649808.72144  23358661.434
      2486.160                          38.300          24.800


 124224437.949 6                  23639121.367    96798286.89645  23639129.656
      2711.441                          37.900          34.800    92765023.755 7
  23639127.879                          43.500


 120453041.605 6                  22921444.727    93859502.82844  22921447.559
      1530.395                          41.100          28.300


 124238345.245 6                  23641804.203    96809248.53643  23641812.258
     -2366.551                          37.500          22.600    92775509.832 7
  23641809.180                          45.100


 105008106.178 6  19630157.242    19630158.789    81672981.622 7  19630161.027
     -1254.586                          41.400          46.100


 112094651.958 7                  21330930.617    87346605.33847  21330936.246
     -2470.648                          45.300          47.200


 117955923.115 7                  22446277.141    91913775.58947  22446283.348
      1310.938                          43.000          43.700


 104513800.679 8                  19888311.008    81439335.91349  19888319.398
      -561.676                          49.100          55.500    78046008.298 9
  19888315.129                          54.100


 115000101.253 6  21505596.906    21505597.156    89444543.611 7  21505603.441
      2495.504                          36.200          44.800


 106381204.947 8  19921782.328    19921783.070    82740959.736 8  19921785.121
      2330.320                          50.800          49.900


 124394404.621 8                  23671470.148
     -1008.922                          48.800                    92891918.983 8
  23671471.898                          51.600   100969451.328 8  23671464.438
                        53.800    95315174.321 8  23671469.051
        52.200    94103567.944 9  23671471.211                          55.400
 123672595.619 8                  23534111.258
       702.824                          51.000                    92352928.921 8
  23534114.992                          51.900   100383573.959 8  23534104.145
                        53.900    94762124.915 8  23534112.035
        51.800    93557530.211 9  23534114.281                          55.700
 119279179.602 7                  22698073.203
      1618.961                          45.900                    89072115.881 7
  22698073.738                          46.800    96817476.554 8  22698064.754
                        49.000    91395727.668 7  22698071.113
        47.600    90233925.074 8  22698073.301                          51.200
 138611001.987 7                  26376796.391
      2382.969                          44.300                   103508225.503 7
  26376798.617                          43.600   112508905.992 7  26376790.750
                        45.900   106208427.370 7  26376795.164
        44.900   104858328.728 8  26376797.859                          48.300
 133180003.633 7                  25343311.758
     -1707.391                          47.100                    99452609.593 7
  25343315.438                          47.400   108100626.679 8  25343306.621
                        48.800   102047012.900 7  25343311.785
        47.900   100749814.546 8  25343314.406                          51.000
 138494927.280 6                  26354711.930
     -2635.352                          40.100                   103421542.066 6
  26354716.586                          40.600   112414682.158 7  26354706.488
                        42.500   106119484.337 6  26354713.805
        41.600   104770517.998 7  26354715.797                          45.300
 194209857.113 6                  36956909.313
         3.273                          41.600


 21  7 19  0 15  0.0000000  0 27G14G19R15G30S28S40S32G21R16R18G28G03
                                G22G08R19G07G17G01R20R09E33E31E12E24
                                E01E26S37
 115110239.641 7                  21904757.383    89696344.13145  21904762.762
      2434.316                          43.600          34.800    85959002.728 8
  21904764.145                          49.300


 128737620.138 5                  24497955.500   100315058.70442  24497959.574
      2445.656                          32.200          17.400


 126163954.197 5  23609826.844    23609828.445    98127350.495 6  23609833.398
     -4078.508                          33.300          36.100


 111387373.349 7                  21196299.633    86795327.42948  21196308.113
      -338.859                          47.700          51.600    83178832.920 8
  21196305.469                          51.900


 198211454.605 7                  37718382.469
         3.250                          43.500                   148014947.998 6
  37718365.363                          41.900


 194483254.184 7                  37018432.609
       103.137                          43.000


 195588570.714 5                  37219274.188
         6.082                          31.600


 114535862.251 7                  21795461.164    89248766.06246  21795465.391
     -2472.730                          45.700          36.100


 104683623.649 7  19596966.430    19596966.859    81420495.484 7  19596969.250
     -1663.395                          47.200          44.800


 117360189.185 7  21985522.105    21985523.039    91280168.949 7  21985527.027
     -3436.168                          44.500          43.600


 122675960.128 6                  23344461.188    95591684.68044  23344466.387
      2486.609                          39.200          24.700


 124143153.156 6                  23623652.914    96734948.12345  23623661.766
      2707.551                          37.300          35.100    92704324.121 7
  23623660.211                          43.700


 120407308.492 6                  22912741.289    93823866.65444  22912744.309
      1518.387                          41.800          29.600


 124309327.363 6                  23655311.242    96864559.22944  23655320.453
     -2365.605                          37.400          24.200    92828515.901 7
  23655316.520                          44.300


 105045979.821 6  19637237.168    19637238.266    81702438.901 7  19637241.281
     -1270.254                          41.100          46.500


 112168976.225 7                  21345074.422    87404520.31347  21345079.340
     -2484.324                          44.500          46.500


 117916674.306 6                  22438808.063    91883192.11147  22438813.980
      1305.613                          41.800          42.600


 104530962.251 8                  19891576.984    81452708.56049  19891585.332
      -582.328                          48.400          55.200    78058823.747 8
  19891581.066                          53.800


 114925463.778 6  21491639.617    21491640.875    89386492.196 7  21491645.570
      2480.430                          37.000          44.800


 106311570.166 8  19908741.945    19908742.492    82686799.357 8  19908744.797
      2312.059                          51.500          50.000


 124424823.303 8                  23677258.648
     -1018.953                          48.900                    92914634.222 8
  23677260.578                          51.700   100994141.814 8  23677253.027
                        53.500    95338482.132 8  23677257.391
        51.800    94126579.473 9  23677259.699                          55.700
 123651639.168 8                  23530123.258
       694.227                          51.000                    92337279.609 8
  23530127.133                          51.600   100366563.844 8  23530116.188
                        53.700    94746067.366 8  23530124.090
        52.000    93541676.783 9  23530126.375                          55.700
 119230765.464 7                  22688860.625
      1608.586                          45.700                    89035962.461 7
  22688861.043                          47.400    96778179.359 8  22688852.215
                        49.600    91358631.128 7  22688858.309
        47.800    90197300.094 8  22688860.426                          51.400
 138539532.196 7                  26363195.758
      2381.551                          44.200                   103454855.214 7
  26363198.227                          43.400   112450894.796 7  26363190.191
                        46.300   106153664.775 7  26363194.703
        44.400   104804262.289 8  26363197.570                          48.300
 133231350.258 7                  25353082.719
     -1715.727                          46.400                    99490952.828 7
  25353086.289                          47.400   108142304.109 8  25353077.270
                        48.800   102086356.401 8  25353082.852
        48.000   100788657.908 8  25353085.445                          52.100
 138574013.518 6                  26369761.656
     -2637.074                          39.900                   103480599.922 6
  26369765.977                          39.400   112478875.491 7  26369755.859
                        42.800   106180082.854 7  26369763.414
        42.500   104830346.184 7  26369765.426                          45.300
 194209757.416 7                  36956886.906
         3.324                          42.100


 21  7 19  0 15 30.0000000  0 27G14G19R15G30S28S40S32G21R16R18G28G03
                                G22G08R19G07G17G01R20R09E33E31E12E24
                                E01E26S37
 115037277.707 7                  21890873.023    89639490.68045  21890878.539
      2429.801                          43.600          34.600    85904518.170 8
  21890879.762                          50.000


 128664312.302 5                  24484005.180   100257935.68843  24484009.613
      2441.656                          35.400          19.000


 126286408.517 5  23632743.746    23632743.828    98222592.567 5  23632748.938
     -4084.992                          34.500          35.500


 111397833.047 7                  21198290.133    86803477.82648  21198298.359
      -358.293                          47.700          51.200    83186643.718 8
  21198295.707                          51.500


 198211352.183 7                  37718362.375
         3.262                          43.800                   148014871.389 7
  37718345.895                          42.500


 194480168.820 7                  37018276.672
       102.605                          43.400


 195588385.945 5                  37219236.766
         6.176                          33.400


 114610194.650 7                  21809606.203    89306687.40546  21809610.578
     -2482.719                          45.300          36.100


 104733865.462 7  19606371.883    19606372.414    81459572.438 7  19606374.508
     -1685.902                          47.000          45.000


 117463300.610 7  22004838.238    22004839.688    91360366.709 7  22004843.238
     -3437.895                          43.600          43.000


 122601354.917 6                  23330264.398    95533550.76644  23330269.555
      2487.031                          38.800          25.300


 124061989.386 6                  23608208.125    96671703.63245  23608217.379
      2703.289                          37.300          35.500    92643714.839 7
  23608216.086                          42.900


 120361946.175 6                  22904108.695    93788519.41245  22904112.602
      1505.898                          41.700          30.400


 124380286.346 6                  23668814.477    96919851.92143  23668823.336
     -2365.074                          36.300          23.400    92881504.707 7
  23668819.418                          43.500


 105084324.304 6  19644405.555    19644406.563    81732262.357 7  19644409.348
     -1285.953                          41.000          46.200


 112243711.832 7                  21359295.969    87462755.81347  21359300.945
     -2498.059                          45.200          46.300


 117877587.592 7                  22431369.867    91852734.92447  22431374.996
      1300.180                          42.300          42.800


 104548744.308 8                  19894960.695    81466564.71549  19894969.203
      -603.004                          48.500          55.000    78072102.560 8
  19894965.066                          53.600


 114851281.621 5  21477766.750    21477766.969    89328794.952 7  21477772.551
      2465.211                          35.900          44.000


 106242489.046 8  19895805.305    19895806.344    82633069.603 8  19895808.055
      2293.461                          51.000          50.500


 124455546.402 8                  23683105.133
     -1029.199                          48.900                    92937576.772 8
  23683106.953                          51.600   101019079.379 8  23683099.375
                        53.200    95362023.201 8  23683103.461
        51.500    94149821.286 9  23683106.195                          55.100
 123630944.984 8                  23526185.227
       685.418                          50.600                    92321826.161 8
  23526189.137                          50.700   100349766.617 8  23526177.695
                        53.000    94730210.785 8  23526186.301
        52.100    93526021.765 9  23526188.410                          55.400
 119182665.838 7                  22679707.703
      1598.070                          46.400                    89000043.903 7
  22679708.086                          46.800    96739137.447 8  22679698.762
                        49.300    91321775.567 7  22679705.293
        47.400    90160913.034 8  22679707.352                          51.600
 138468107.769 7                  26349604.203
      2380.016                          44.400                   103401518.798 7
  26349606.699                          43.700   112392920.426 7  26349598.758
                        46.000   106098936.979 7  26349603.438
        44.900   104750230.178 7  26349605.973                          47.800
 133282951.456 7                  25362902.461
     -1724.336                          46.500                    99529486.175 7
  25362905.570                          47.600   108184188.194 8  25362897.574
                        49.200   102125894.978 7  25362902.340
        47.700   100827693.872 8  25362904.918                          52.000
 138653156.178 6                  26384821.859
     -2639.000                          39.300                   103539699.920 6
  26384826.133                          39.200   112543114.634 7  26384815.977
                        42.000   106240724.584 6  26384823.898
        41.400   104890217.049 7  26384825.723                          44.300
 194209657.934 7                  36956868.781
         3.289                          42.300


 21  7 19  0 16  0.0000000  0 27G14G19R15G30S28S40S32G21R16R18G28G03
                                G22G08R19G07G17G01R20R09E33E31E12E24
                                E01E26S37
 114964451.918 7                  21877014.094    89582743.31645  21877019.863
      2425.227                          44.000          34.600    85850135.268 8
  21877021.703                          49.400


 128591122.646 5                  24470077.555   100200904.79043  24470082.227
      2437.699                          35.000          19.300


 126409056.922 5  23655695.867    23655695.977    98317985.617 5  23655700.988
     -4091.473                          34.700          34.500


 111408872.325 7                  21200391.117    86812079.82948  21200398.949
      -377.547                          46.000          50.300    83194887.295 8
  21200396.305                          51.200


 198211250.068 7                  37718343.578
         3.344                          44.300                   148014795.316 7
  37718326.391                          43.100


 194477081.460 7                  37018114.141
       102.824                          44.100


 195588199.707 5                  37219207.203
         6.078                          32.000


 114684821.505 7                  21823807.117    89364838.17745  21823811.711
     -2492.437                          45.000          35.800


 104784780.773 7  19615903.191    19615903.383    81499173.211 7  19615905.926
     -1708.293                          47.600          44.700


 117566459.505 7  22024163.438    22024164.125    91440601.385 7  22024168.336
     -3439.426                          43.700          43.400


 122526738.356 6                  23316065.391    95475407.98444  23316070.074
      2487.449                          38.700          26.400


 123980949.637 6                  23592787.406    96608555.77945  23592796.078
      2699.305                          36.900          35.200    92583198.147 7
  23592794.332                          43.100


 120316956.907 6                  22895547.984    93753462.87544  22895551.328
      1493.387                          41.300          28.500


 124451222.078 6                  23682313.414    96975126.46543  23682321.617
     -2364.113                          37.100          23.000    92934476.112 7
  23682317.906                          44.000


 105123136.341 6  19651661.176    19651662.992    81762449.512 7  19651665.012
     -1301.520                          41.000          46.200


 112318855.672 7                  21373595.281    87521309.42647  21373600.461
     -2511.496                          45.000          46.700


 117838662.344 7                  22423962.703    91822403.59847  22423968.391
      1294.801                          42.300          43.300


 104567145.423 8                  19898462.234    81480903.23849  19898470.918
      -623.590                          48.500          55.400    78085843.652 8
  19898466.613                          53.600


 114777555.316 6  21463979.563    21463981.352    89271452.301 7  21463985.977
      2450.066                          36.200          43.900


 106173965.022 8  19882972.961    19882973.422    82579773.136 8  19882975.672
      2274.875                          50.600          50.300


 124486572.280 8                  23689009.211
     -1039.199                          49.000                    92960745.441 8
  23689010.895                          51.700   101044262.721 8  23689003.219
                        53.600    95385796.277 8  23689007.531
        52.000    94173292.151 9  23689010.277                          55.500
 123610514.209 8                  23522297.555
       676.672                          51.800                    92306569.403 8
  23522301.293                          50.800   100333183.178 8  23522290.094
                        53.700    94714556.027 8  23522298.512
        52.000    93510566.009 9  23522300.594                          55.800
 119134880.861 7                  22670614.180
      1587.566                          46.000                    88964360.315 7
  22670614.914                          47.000    96700350.936 8  22670605.414
                        49.200    91285161.097 7  22670612.160
        47.400    90124764.003 8  22670614.180                          51.100
 138396729.894 7                  26336021.602
      2378.508                          44.400                   103348217.147 7
  26336023.770                          43.700   112334983.844 7  26336016.043
                        46.400   106044244.860 7  26336020.570
        45.000   104696233.295 8  26336023.203                          48.500
 133334806.897 7                  25372770.203
     -1732.711                          46.400                    99568209.375 7
  25372773.266                          47.900   108226278.633 8  25372766.176
                        49.900   102165628.347 7  25372770.152
        47.700   100866922.150 8  25372772.738                          51.700
 138732353.520 6                  26399892.563
     -2640.828                          38.700                   103598840.737 6
  26399897.012                          39.500   112607398.149 6  26399886.875
                        41.900   106301408.192 6  26399894.324
        41.500   104950129.261 7  26399896.441                          44.100
 194209558.296 6                  36956847.094
         3.289                          41.800


 21  7 19  0 16 30.0000000  0 27G14G19R15G30S28S40S32G21R16R18G28G03
                                G22G08R19G07G17G01R20R09E33E31E12E24
                                E01E26S37
 114891764.123 7                  21863182.805    89526103.47745  21863187.926
      2420.648                          43.600          35.400    85795855.439 8
  21863189.531                          49.100


 128518051.096 5                  24456172.695   100143965.94843  24456177.352
      2433.859                          34.600          19.300


 126531896.616 5  23678683.293    23678683.438    98413527.416 5  23678689.207
     -4097.734                          33.100          34.700


 111420490.488 7                  21202601.656    86821132.94148  21202609.793
      -396.855                          47.300          50.500    83203563.180 8
  21202607.566                          51.100


 198211146.900 7                  37718324.063
         3.258                          43.900                   148014717.974 7
  37718306.801                          43.300


 194474008.116 7                  37017966.484
       102.352                          42.800


 195588014.045 5                  37219160.266
         6.324                          31.200


 114759740.216 7                  21838063.844    89423216.36646  21838068.602
     -2502.098                          45.200          36.000


 104836368.198 7  19625560.441    19625561.367    81539296.737 7  19625563.219
     -1730.641                          46.800          44.800


 117669663.368 7  22043497.254    22043498.469    91520871.009 7  22043501.695
     -3440.852                          44.200          42.500


 122452111.120 6                  23301864.289    95417256.90544  23301868.629
      2487.719                          39.400          25.300


 123900037.186 6                  23577389.602    96545507.12045  23577398.973
      2694.992                          37.800          35.400    92522776.513 7
  23577396.844                          42.500


 120272343.042 6                  22887057.984    93718698.83744  22887061.695
      1480.793                          41.200          27.800


 124522134.219 6                  23695806.945    97030382.63243  23695815.785
     -2363.547                          37.600          22.300    92987429.918 7
  23695812.184                          44.600


 105162413.290 6  19659003.711    19659004.906    81792998.225 7  19659007.352
     -1316.824                          41.000          46.500


 112394405.065 7                  21387971.719    87580179.06147  21387977.871
     -2525.031                          44.300          46.900


 117799897.662 7                  22416586.008    91792197.36147  22416591.879
      1289.477                          42.500          43.000


 104586164.224 8                  19902081.500    81495723.07449  19902090.129
      -644.211                          48.600          55.100    78100045.985 8
  19902085.688                          53.900


 114704285.485 6  21450278.199    21450278.930    89214464.654 7  21450284.520
      2434.848                          37.300          44.400


 106106001.986 8  19870245.613    19870246.141    82526912.998 8  19870248.363
      2256.145                          50.500          49.900


 124517899.519 8                  23694970.344
     -1049.187                          48.600                    92984139.160 8
  23694972.227                          50.600   101069690.673 8  23694964.660
                        53.200    95409800.263 8  23694968.699
        51.700    94196991.004 9  23694971.684                          54.800
 123590348.091 8                  23518459.914
       667.797                          51.100                    92291510.279 8
  23518463.633                          51.000   100316814.566 8  23518452.781
                        53.200    94699104.054 8  23518460.887
        52.200    93495310.462 9  23518463.121                          55.500
 119087410.841 7                  22661580.906
      1577.117                          45.700                    88928911.940 7
  22661581.637                          47.300    96661820.094 8  22661572.328
                        49.300    91248787.989 7  22661578.504
        47.500    90088853.256 8  22661580.934                          51.600
 138325399.938 7                  26322448.055
      2376.852                          44.200                   103294951.257 7
  26322450.156                          43.900   112277086.154 7  26322442.035
                        46.000   105989589.447 7  26322447.129
        44.800   104642272.644 8  26322449.578                          48.500
 133386916.420 7                  25382686.219
     -1741.199                          46.800                    99607122.301 7
  25382689.445                          47.400   108268575.312 8  25382681.613
                        49.600   102205556.395 8  25382686.320
        48.000   100906342.639 8  25382688.832                          51.200
 138811603.990 6                  26414973.367
     -2642.637                          38.200                   103658021.245 6
  26414978.063                          39.400   112671724.763 6  26414967.465
                        41.500   106362132.547 6  26414975.020
        41.200   105010081.686 7  26414977.363                          44.800
 194209458.616 6                  36956830.844
         3.262                          41.100


 21  7 19  0 17  0.0000000  0 26G14G19R15G30S28S40G21R16R18G28G03G22
                                G08R19G07G17G01R20R09E33E31E12E24E01
                                E26S37
 114819216.202 7                  21849377.156    89469572.64445  21849383.004
      2415.980                          44.100          35.800    85741680.060 8
  21849384.160                          48.900


 128445097.990 5                  24442289.781   100087119.33543  24442295.879
      2429.973                          34.600          18.600


 126654924.431 5  23701705.332    23701707.109    98509215.615 5  23701712.539
     -4103.957                          32.900          34.600


 111432686.882 7                  21204922.820    86830636.60748  21204930.844
      -416.066                          46.500          50.500    83212670.850 8
  21204928.469                          51.300


 198211045.196 7                  37718304.438
         3.301                          43.600                   148014642.217 7
  37718287.391                          44.000


 194470919.108 7                  37017814.406
       102.082                          43.800


 114834948.069 7                  21852375.008    89481819.87246  21852380.223
     -2511.680                          45.600          36.300


 104888626.925 7  19635343.574    19635344.531    81579942.406 7  19635346.391
     -1753.023                          46.900          44.500


 117772909.111 7  22062838.707    22062839.172    91601173.231 6  22062843.031
     -3442.187                          44.800          41.600


 122377474.808 6                  23287661.852    95359098.76044  23287666.715
      2487.980                          39.300          25.800


 123819255.185 6                  23562017.141    96482560.11945  23562026.379
      2690.609                          37.200          35.100    92462452.297 7
  23562024.613                          43.300


 120228106.809 6                  22878640.094    93684229.04644  22878644.195
      1468.293                          40.500          28.900


 124593022.586 6                  23709297.539    97085620.25043  23709304.684
     -2362.570                          36.200          21.800    93040366.010 7
  23709302.055                          44.600


 105202152.241 6  19666432.246    19666433.617    81823906.304 7  19666436.133
     -1332.203                          41.400          46.300


 112470357.201 7                  21402425.094    87639362.52447  21402431.512
     -2538.375                          45.400          47.100


 117761292.827 7                  22409239.914    91762115.68247  22409245.730
      1284.188                          42.600          43.300


 104605799.310 8                  19905817.859    81511023.14049  19905826.621
      -664.633                          48.600          55.200    78114708.557 9
  19905822.266                          54.100


 114631472.901 6  21436661.340    21436662.031    89157832.629 7  21436667.762
      2419.477                          36.300          45.300


 106038603.323 8  19857624.309    19857624.813    82474491.815 8  19857626.875
      2237.238                          51.600          50.400


 124549526.756 8                  23700988.891
     -1059.137                          48.400                    93007756.887 8
  23700990.480                          51.200   101095362.128 8  23700983.145
                        53.700    95434034.111 8  23700987.332
        51.300    94220916.799 9  23700990.160                          54.800
 123570447.863 8                  23514673.133
       658.992                          51.200                    92276649.711 8
  23514676.715                          51.000   100300661.779 9  23514666.133
                        54.300    94683855.823 8  23514673.867
        51.800    93480256.062 9  23514676.273                          54.800
 119040256.136 7                  22652607.711
      1566.574                          46.100                    88893699.005 7
  22652608.320                          46.900    96623545.173 8  22652598.988
                        49.100    91212656.456 7  22652604.934
        46.500    90053181.025 8  22652607.688                          50.900
 138254119.227 7                  26308883.719
      2375.207                          44.600                   103241722.164 7
  26308886.066                          44.400   112219228.441 7  26308877.570
                        46.000   105934971.753 7  26308882.813
        45.600   104588349.250 8  26308885.332                          48.600
 133439279.831 7                  25392650.734
     -1749.574                          47.000                    99646224.837 7
  25392653.973                          47.200   108311078.053 8  25392645.742
                        48.900   102245678.992 7  25392650.711
        47.700   100945955.208 8  25392653.234                          51.200
 138890906.089 6                  26430064.242
     -2644.305                          37.900                   103717240.257 6
  26430069.035                          39.900   112736093.288 6  26430058.105
                        40.800   106422896.447 6  26430065.633
        40.700   105070073.153 7  26430068.188                          44.300
 194209358.837 6                  36956815.375
         3.355                          41.100


 21  7 19  0 17 30.0000000  0 27G14G19R15G30S28S40S32G21R16R18G28G03
                                G22G08R19G07G17G01R20R09E33E31E12E24
                                E01E26S37
 114746810.071 7                  21835599.047    89413152.28945  21835604.215
      2411.176                          43.600          35.900    85687610.536 8
  21835605.594                          49.000


 128372263.148 5                  24428429.758   100030364.92943  24428435.395
      2425.910                          34.500          19.600


 126778137.912 5  23724763.379    23724764.398    98605048.085 5  23724770.574
     -4110.156                          34.100          33.000


 111445460.825 7                  21207353.570    86840590.29948  21207362.141
      -435.324                          46.800          51.100    83222209.814 8
  21207359.379                          51.600


 198210940.906 7                  37718284.641
         3.508                          43.400                   148014563.942 7
  37718267.656                          43.200


 194528053.18217                  37017655.781
       101.758                          43.800


 195587634.55415                  37219094.078
         6.250                          31.800


 114910442.667 7                  21866741.727    89540646.81846  21866746.215
     -2521.168                          45.300          36.500


 104941555.512 7  19645251.625    19645251.805    81621109.072 7  19645254.742
     -1775.293                          47.200          44.800


 117876194.287 7  22082187.789    22082188.305    91681506.106 6  22082192.035
     -3443.398                          44.600          41.400


 122302830.211 6                  23273457.070    95300934.11844  23273462.406
      2488.359                          39.500          26.100


 123738606.824 6                  23546670.156    96419717.28446  23546679.551
      2686.117                          38.400          37.300    92402227.915 7
  23546677.391                          44.100


 120184251.067 7                  22870294.828    93650055.74245  22870298.500
      1455.586                          42.300          30.600


 124663886.445 5                  23722781.492    97140838.82843  23722789.688
     -2361.746                          35.200          21.500    93093283.802 7
  23722787.059                          44.500


 105242349.398 6  19673946.570    19673947.922    81855170.769 7  19673950.430
     -1347.406                          41.100          46.500


 112546709.186 7                  21416954.555    87698857.53747  21416960.223
     -2551.605                          45.300          46.400


 117722846.789 7                  22401923.898    91732157.73347  22401929.879
      1278.914                          43.400          43.700


 104626049.358 8                  19909671.414    81526802.39849  19909679.609
      -685.105                          49.900          55.000    78129830.341 8
  19909675.625                          53.700


 114559118.375 6  21423131.422    21423131.063    89101556.869 7  21423137.039
      2404.313                          37.500          44.700


 105971772.942 8  19845109.043    19845109.203    82422512.618 8  19845111.813
      2218.277                          50.900          50.500


 124581452.474 8                  23707064.227
     -1069.090                          49.200                    93031597.521 8
  23707065.754                          50.900   101121275.853 8  23707058.703
                        53.700    95458496.668 8  23707062.777
        51.900    94245068.387 9  23707065.387                          55.500
 123550814.836 8                  23510937.117
       650.047                          51.400                    92261988.671 8
  23510940.793                          51.000   100284725.873 8  23510930.086
                        53.700    94668812.319 8  23510937.793
        51.500    93465403.789 9  23510940.234                          55.500
 118993417.033 7                  22643694.406
      1556.160                          46.000                    88858721.763 7
  22643695.070                          47.000    96585526.408 8  22643685.793
                        49.600    91176766.745 7  22643692.094
        47.000    90017747.550 8  22643694.453                          51.200
 138182889.105 7                  26295329.188
      2373.516                          44.700                   103188530.833 7
  26295331.477                          44.400   112161411.780 7  26295322.871
                        45.400   105880392.820 7  26295327.996
        44.700   104534464.120 8  26295330.707                          48.300
 133491896.954 7                  25402663.531
     -1758.070                          47.200                    99685516.820 7
  25402666.484                          46.900   108353786.750 8  25402658.270
                        48.700   102285995.995 8  25402663.305
        48.400   100985759.696 8  25402665.949                          51.600
 138970258.325 6                  26445164.281
     -2645.902                          38.300                   103776496.761 6
  26445169.316                          39.800   112800502.534 6  26445158.270
                        39.900   106483698.757 6  26445165.844
        41.200   105130102.561 7  26445168.523                          44.300
 194209259.046 7                  36956795.438
         3.340                          42.100


 21  7 19  0 18  0.0000000  0 27G14G19R15G30S28S40S32G21R16R18G28G03
                                G22G08R19G07G17G01R20R09E33E31E12E24
                                E01E26S37
 114674547.591 7                  21821847.820    89356843.86545  21821852.840
      2406.281                          43.700          35.400    85633648.313 8
  21821854.457                          48.900


 128299546.19915                  24414592.906    99973702.35253  24414598.449
      2422.180                          32.800          19.300


 126901533.925 5  23747856.207    23747856.109    98701022.530 5  23747861.578
     -4116.043                          33.800          32.500


 111458811.578 7                  21209894.250    86850993.47448  21209902.723
      -454.609                          47.100          51.000    83232179.517 8
  21209899.867                          51.400


 198210838.382 7                  37718265.078
         3.215                          43.600                   148014487.625 7
  37718248.207                          42.300


 194524975.423 7                  37017498.516
       102.199                          43.500


 195587449.56615                  37219060.125
         5.805                          31.200


 114986221.508 7                  21881161.453    89599695.25846  21881166.488
     -2530.699                          46.200          36.700


 104995153.025 7  19655285.418    19655285.891    81662796.007 7  19655288.121
     -1797.691                          47.900          44.800


 117979515.824 7  22101543.582    22101544.367    91761867.290 6  22101547.324
     -3444.742                          45.300          41.300


 122228178.670 6                  23259251.242    95242764.08644  23259256.523
      2488.496                          39.400          26.000


 123658095.440 6                  23531349.930    96356981.15146  23531358.676
      2681.426                          38.100          36.500    92342105.779 7
  23531356.180                          43.300


 120140778.219 6                  22862022.398    93616180.81745  22862026.473
      1442.625                          41.900          30.800


 124734726.407 5                  23736262.102    97196038.78243  23736270.688
     -2360.812                          35.500          21.500    93146183.741 7
  23736267.344                          44.100


 105283002.451 6  19681546.434    19681546.430    81886789.811 7  19681550.277
     -1362.719                          40.800          46.100


 112623458.342 7                  21431559.219    87758662.03047  21431564.582
     -2564.898                          44.300          46.300


 117684558.892 7                  22394637.969    91702322.99347  22394643.254
      1273.551                          42.800          43.000


 104646912.905 8                  19913641.813    81543059.70949  19913649.805
      -705.664                          49.800          55.600    78145410.263 9
  19913645.816                          54.100


 114487222.349 6  21409685.656    21409687.133    89045637.795 7  21409692.184
      2388.938                          36.900          45.300


 105905514.197 8  19832700.816    19832701.156    82370978.050 8  19832703.539
      2199.078                          51.200          51.200


 124613675.300 8                  23713196.000
     -1079.055                          48.700                    93055660.021 8
  23713197.680                          50.800   101147430.742 9  23713190.504
                        54.300    95483186.875 8  23713194.563
        51.700    94269444.743 9  23713197.148                          55.100
 123531450.268 8                  23507252.211
       641.008                          50.500                    92247528.102 8
  23507255.945                          51.400   100269007.879 9  23507244.863
                        54.100    94653974.521 8  23507252.965
        51.500    93450754.604 9  23507255.262                          55.500
 118946893.844 7                  22634841.633
      1545.496                          46.300                    88823980.420 7
  22634842.160                          47.300    96547764.085 8  22634832.895
                        49.700    91141119.104 7  22634839.047
        47.900    89982553.056 8  22634841.332                          51.000
 138111710.962 7                  26281784.750
      2371.594                          44.600                   103135378.330 7
  26281786.563                          45.100   112103637.333 7  26281778.547
                        46.400   105825853.745 7  26281783.340
        44.400   104480618.340 8  26281785.945                          48.600
 133544767.637 7                  25412724.414
     -1766.551                          46.300                    99724998.156 7
  25412727.367                          47.000   108396701.242 8  25412719.672
                        49.200   102326507.270 7  25412724.250
        47.900   101025756.007 8  25412726.879                          51.300
 139049659.154 6                  26460273.898
     -2647.523                          39.000                   103835789.547 6
  26460279.027                          40.000   112864951.217 6  26460267.660
                        40.100   106544538.328 6  26460275.395
        40.500   105190168.727 7  26460278.145                          44.700
 194209159.181 7                  36956770.266
         3.250                          42.300


 21  7 19  0 18 30.0000000  0 26G14G19R15G30S28S40G21R16R18G28G03G22
                                G08R19G07G17G01R20R09E33E31E12E24E01
                                E26S37
 114602430.718 7                  21808124.305    89300648.89746  21808129.746
      2401.445                          44.600          36.000    85579794.808 8
  21808130.914                          49.300


 128226946.93115                  24400776.906    99917131.48353  24400782.766
      2418.172                          33.900          19.300


 127025109.377 5  23770980.801    23770982.141    98797136.572 5  23770987.754
     -4122.031                          33.700          32.200


 111472738.374 7                  21212544.336    86861845.51048  21212552.449
      -473.742                          46.000          50.600    83242579.384 8
  21212550.004                          51.900


 198210736.775 7                  37718245.047
         3.469                          43.800                   148014411.975 7
  37718228.770                          42.600


 194521912.369 7                  37017347.453
       101.902                          43.400


 115062281.869 7                  21895635.336    89658963.05546  21895640.125
     -2539.961                          46.000          36.700


 105049417.967 7  19665443.961    19665444.453    81705002.060 7  19665446.633
     -1819.887                          47.800          44.800


 118082871.019 7  22120905.023    22120905.727    91842254.648 6  22120909.305
     -3445.684                          43.700          41.700


 122153521.216 6                  23245044.555    95184589.44844  23245050.277
      2488.633                          40.500          26.500


 123577724.160 6                  23516055.500    96294354.16445  23516064.711
      2676.770                          36.900          35.600    92282088.270 7
  23516062.207                          42.800


 120097690.369 6                  22853823.039    93582605.89545  22853826.684
      1429.816                          41.900          30.500


 124805541.766 6                  23749737.656    97251219.50143  23749746.871
     -2360.320                          36.000          22.300    93199065.240 7
  23749743.070                          44.500


 105324108.262 6  19689230.680    19689231.484    81918760.985 7  19689234.707
     -1377.742                          41.100          46.500


 112700601.716 7                  21446239.523    87818773.72447  21446244.773
     -2577.922                          44.600          45.800


 117646428.216 7                  22387381.781    91672610.79447  22387387.547
      1268.426                          43.600          42.900


 104668388.553 8                  19917728.367    81559793.98149  19917736.949
      -725.937                          49.100          55.100    78161447.271 8
  19917732.578                          53.700


 114415785.302 6  21396327.180    21396328.563    88990075.649 7  21396332.980
      2373.707                          36.500          44.100


 105839830.726 8  19820400.570    19820400.922    82319890.901 8  19820403.086
      2179.871                          51.200          50.500


 124646193.764 8                  23719384.117
     -1088.812                          48.600                    93079943.272 8
  23719385.691                          51.300   101173825.589 8  23719378.500
                        53.700    95508103.622 8  23719382.641
        51.500    94294044.740 9  23719385.227                          55.400
 123512355.441 8                  23503618.406
       632.016                          50.200                    92233268.973 8
  23503622.445                          51.300   100253508.818 8  23503611.391
                        53.400    94639343.412 8  23503619.535
        51.300    93436309.487 9  23503621.602                          55.800
 118900686.860 7                  22626048.852
      1535.031                          46.800                    88789475.227 7
  22626049.242                          46.900    96510258.428 8  22626039.945
                        49.800    91105713.776 7  22626046.109
        47.500    89947597.791 8  22626048.477                          51.200
 138040586.201 7                  26268250.016
      2369.891                          44.300                   103082265.695 7
  26268252.242                          44.700   112045906.201 7  26268244.109
                        46.600   105771355.557 7  26268248.691
        44.700   104426812.915 8  26268251.313                          49.300
 133597891.701 7                  25422833.766
     -1774.980                          46.700                    99764668.697 7
  25422836.730                          46.900   108439821.409 8  25422829.191
                        49.400   102367212.688 7  25422833.660
        47.600   101065943.985 8  25422836.027                          51.100
 139129107.130 6                  26475392.211
     -2649.008                          39.800                   103895117.525 6
  26475397.848                          39.600   112929438.171 6  26475386.461
                        40.000   106605414.014 6  26475394.113
        41.200   105250270.558 7  26475396.746                          44.200
 194209059.340 7                  36956753.594
         3.309                          42.600


 21  7 19  0 19  0.0000000  0 27G14G19R15G30S28S40S32G21R16R18G28G03
                                G22G08R19G07G17G01R20R09E33E31E12E24
                                E01E26S37
 114530461.395 7                  21794429.141    89244568.91445  21794434.602
      2396.504                          44.600          35.800    85526051.487 8
  21794435.813                          49.400


 128154465.64115                  24386985.180    99860652.63853  24386989.031
      2414.086                          34.500          18.600


 127148861.626 5  23794139.863    23794141.297    98893388.132 5  23794146.934
     -4128.027                          32.200          32.800


 111487240.522 7                  21215303.727    86873145.86848  21215311.570
      -492.957                          46.700          50.700    83253408.894 8
  21215309.645                          51.100


 198210632.974 7                  37718225.938
         3.441                          43.300                   148014334.064 7
  37718209.164                          43.200


 194518835.535 7                  37017192.125
       102.461                          44.100


 195587071.72815                  37218990.781
         6.105                          31.300


 115138621.304 7                  21910162.430    89718448.33046  21910166.961
     -2549.184                          46.000          37.300


 105104349.497 7  19675727.422    19675727.586    81747726.559 7  19675730.242
     -1842.055                          47.100          44.300


 118186257.240 7  22140272.664    22140274.086    91922666.115 7  22140277.223
     -3446.676                          43.800          42.000


 122078859.491 6                  23230836.625    95126411.49544  23230842.160
      2488.785                          39.800          26.400


 123497496.288 6                  23500788.859    96231838.95445  23500797.402
      2671.879                          36.900          35.700    92222177.854 7
  23500795.355                          43.900


 120054990.408 7                  22845696.797    93549333.20544  22845700.750
      1416.887                          42.400          29.800


 124876332.451 6                  23763209.523    97306381.01043  23763218.344
     -2359.258                          36.500          22.600    93251928.369 7
  23763214.520                          44.900


 105365663.241 6  19696998.980    19697000.281    81951081.512 7  19697003.039
     -1392.547                          41.100          46.900


 112778136.949 7                  21460993.563    87879190.75747  21460999.211
     -2590.949                          44.100          45.400


 117608454.337 7                  22380155.508    91643020.76747  22380161.484
      1263.285                          42.600          42.700


 104690474.907 8                  19921931.086    81577004.13049  19921940.023
      -746.258                          49.300          55.000    78177940.333 8
  19921935.422                          53.300


 114344808.294 6  21383053.941    21383054.289    88934871.299 7  21383060.152
      2358.324                          36.600          45.000


 105774726.277 8  19808208.438    19808209.070    82269254.095 8  19808211.020
      2160.578                          51.200          50.400


 124679006.471 8                  23725628.008
     -1098.594                          48.600                    93104446.266 8
  23725629.797                          51.200   101200459.270 8  23725622.512
                        53.200    95533245.814 8  23725626.789
        51.900    94318867.334 9  23725629.285                          55.100
 123493531.647 8                  23500036.352
       622.949                          50.500                    92219212.243 8
  23500040.320                          51.800   100238229.769 8  23500029.305
                        53.700    94624919.976 8  23500037.598
        52.400    93422069.406 9  23500039.547                          55.800
 118854796.433 7                  22617316.148
      1524.469                          46.000                    88755206.397 7
  22617316.398                          46.700    96473009.710 8  22617306.867
                        49.400    91070550.984 7  22617313.344
        47.000    89912881.982 8  22617315.816                          51.000
 137969516.267 7                  26254725.695
      2368.070                          44.300                   103029194.002 7
  26254728.121                          44.900   111988219.567 7  26254720.063
                        46.700   105716899.365 7  26254724.426
        45.100   104373048.981 8  26254727.117                          48.900
 133651268.997 7                  25432990.977
     -1783.449                          46.600                    99804528.334 7
  25432994.230                          47.500   108483147.123 8  25432985.871
                        48.900   102408112.144 7  25432991.270
        47.600   101106323.531 8  25432993.379                          51.500
 139208600.756 6                  26490519.750
     -2650.445                          39.400                   103954479.598 6
  26490524.922                          40.000   112993962.194 6  26490513.879
                        40.000   106666324.687 6  26490521.348
        41.000   105310406.946 7  26490523.930                          44.600
 194208959.542 7                  36956738.109
         3.313                          42.300


 21  7 19  0 19 30.0000000  0 26G14G19R15G30S28S40G21R16R18G28G03G22
                                G08R19G07G17G01R20R09E33E31E12E24E01
                                E26S37
 114458641.782 7                  21780761.828    89188605.57945  21780767.559
      2391.344                          44.100          35.400    85472419.954 8
  21780768.980                          49.800


 128082102.049 5                  24373214.375    99804265.42343  24373219.406
      2409.863                          32.900          18.600


 127272787.899 5  23817330.754    23817331.586    98989775.091 5  23817340.363
     -4133.969                          33.100          31.000


 111502317.385 7                  21218173.641    86884894.05548  21218181.211
      -512.156                          47.000          50.800    83264667.573 8
  21218178.742                          51.300


 198210530.671 7                  37718206.406
         3.246                          43.500                   148014257.837 7
  37718189.730                          43.400


 194515748.686 7                  37017032.781
       102.465                          44.000


 115215237.384 7                  21924741.750    89778149.15346  21924746.781
     -2558.562                          46.000          36.900


 105159946.171 7  19686134.871    19686135.977    81790968.407 7  19686137.664
     -1864.340                          46.800          44.600


 118289671.893 7  22159645.922    22159647.250    92003099.726 6  22159650.422
     -3447.734                          43.600          41.700


 122004194.497 6                  23216628.766    95068230.98644  23216633.492
      2488.703                          40.500          27.000


 123417415.264 6                  23485549.352    96169438.19846  23485558.633
      2666.691                          37.700          36.800    92162377.108 7
  23485556.887                          44.300


 120012680.961 6                  22837645.602    93516364.81544  22837649.797
      1403.750                          41.700          29.300


 124947098.661 6                  23776675.914    97361523.48543  23776684.230
     -2358.559                          37.000          22.500    93304773.208 7
  23776681.039                          45.400


 105407665.030 6  19704850.688    19704851.625    81983749.545 7  19704854.625
     -1407.555                          41.600          46.800


 112856060.945 7                  21475822.453    87939910.71947  21475827.621
     -2603.965                          44.200          45.600


 117570636.660 7                  22372958.766    91613552.47747  22372964.652
      1257.852                          43.000          42.700


 104713170.698 8                  19926250.234    81594689.15249  19926258.605
      -766.727                          49.700          55.100    78194888.479 8
  19926254.211                          53.700


 114274292.004 5  21369867.266    21369867.695    88880025.330 7  21369873.605
      2342.820                          35.500          45.500


 105710204.625 8  19796125.707    19796126.039    82219070.578 8  19796128.406
      2140.898                          51.000          50.400


 124712112.182 8                  23731927.859
     -1108.484                          48.700                    93129168.045 8
  23731929.629                          51.000   101227330.772 8  23731922.293
                        53.100    95558612.506 8  23731926.727
        51.800    94343911.561 9  23731929.086                          54.800
 123474980.344 8                  23496506.375
       613.734                          51.200                    92205358.995 8
  23496509.992                          51.500   100223171.891 8  23496499.332
                        53.600    94610705.348 8  23496507.305
        52.800    93408035.462 9  23496509.395                          55.400
 118809223.016 7                  22608643.695
      1513.738                          46.900                    88721174.290 7
  22608643.941                          46.100    96436018.296 8  22608634.902
                        49.300    91035631.073 7  22608641.031
        46.900    89878405.982 8  22608643.484                          50.800
 137898502.714 7                  26241212.211
      2366.039                          44.600                   102976164.429 7
  26241214.563                          44.800   111930578.711 7  26241206.668
                        46.900   105662486.401 7  26241211.074
        44.900   104319327.706 8  26241213.695                          49.200
 133704899.509 7                  25443196.758
     -1792.004                          46.700                    99844577.089 7
  25443199.914                          47.700   108526678.371 8  25443190.938
                        48.400   102449205.643 7  25443196.719
        47.200   101146894.661 8  25443198.949                          51.700
 139288138.810 6                  26505655.219
     -2652.047                          40.000                   104013874.864 6
  26505660.605                          40.400   113058522.267 6  26505649.676
                        40.600   106727269.387 6  26505657.141
        40.800   105370576.919 7  26505659.535                          45.100
 194208860.013 7                  36956723.359
         3.211                          42.400


 21  7 19  0 20  0.0000000  0 26G14G19R15G30S28S40G21R16R18G28G03G22
                                G08R19G07G17G01R20R09E33E31E12E24E01
                                E26S37
 114386973.410 7                  21767124.234    89132760.09546  21767129.633
      2386.371                          44.100          36.000    85418901.379 8
  21767131.246                          49.900


 128009855.906 5                  24359466.250    99747969.70543  24359472.000
      2406.223                          32.500          18.300


 127396884.859 5  23840554.059    23840555.461    99086294.812 5  23840562.523
     -4139.410                          32.400          32.000


 111517967.796 7                  21221151.234    86897089.15548  21221159.641
      -531.203                          46.700          50.700    83276354.548 8
  21221157.027                          51.400


 198210429.300 7                  37718187.641
         2.836                          43.800                   148014182.409 7
  37718170.438                          44.200


 194512674.207 7                  37016877.688
       102.441                          43.400


 115292127.259 7                  21939373.672    89838063.32246  21939378.582
     -2567.637                          45.700          36.800


 105216206.494 7  19696666.961    19696667.742    81834726.406 7  19696669.813
     -1886.281                          46.900          44.300


 118393112.205 7  22179023.609    22179024.523    92083553.246 7  22179028.305
     -3448.379                          43.200          42.000


 121929527.203 6                  23202419.891    95010048.68944  23202425.184
      2488.809                          40.600          26.400


 123337483.939 6                  23470339.820    96107154.06446  23470348.578
      2661.863                          38.100          36.600    92102688.173 7
  23470347.172                          44.300


 119970763.562 6                  22829669.047    93483701.89044  22829673.168
      1390.676                          41.300          29.500


 125017839.779 6                  23790136.969    97416646.34243  23790145.758
     -2357.691                          36.800          22.500    93357599.272 7
  23790142.777                          44.500


 105450109.802 6  19712785.016    19712786.453    82016762.147 7  19712788.996
     -1422.164                          41.300          46.100


 112934370.668 7                  21490724.352    88000931.24247  21490729.582
     -2616.668                          44.400          45.500


 117532973.676 7                  22365792.391    91584204.69347  22365797.621
      1252.813                          43.200          42.800


 104736474.003 8                  19930684.648    81612847.56849  19930692.988
      -786.855                          49.400          55.500    78212290.297 8
  19930688.965                          53.700


 114204236.241 6  21356765.719    21356767.125    88825537.529 7  21356772.672
      2327.500                          36.300          45.300


 105646268.825 8  19784152.672    19784152.750    82169342.745 8  19784155.285
      2121.430                          51.400          50.800


 124745509.106 8                  23738283.078
     -1118.078                          49.000                    93154107.296 8
  23738284.879                          51.400   101254438.662 8  23738277.109
                        53.000    95584202.343 8  23738282.105
        51.900    94369176.109 9  23738284.293                          55.100
 123456702.436 8                  23493028.383
       604.727                          51.400                    92191709.895 8
  23493031.793                          51.000   100208335.917 8  23493020.973
                        53.600    94596700.185 8  23493029.109
        52.100    93394208.335 9  23493031.285                          56.100
 118763966.487 7                  22600031.789
      1503.293                          46.700                    88687378.840 7
  22600032.039                          46.800    96399284.118 8  22600022.973
                        49.800    91000954.022 7  22600029.410
        47.400    89844169.730 8  22600031.430                          51.100
 137827546.590 7                  26227709.883
      2364.199                          44.700                   102923177.713 7
  26227711.809                          44.800   111872984.462 7  26227704.082
                        47.200   105608117.430 7  26227708.340
        44.800   104265649.865 8  26227711.211                          48.400
 133758782.685 7                  25453450.422
     -1800.340                          46.500                    99884814.516 7
  25453453.742                          47.300   108570414.707 8  25453444.699
                        48.200   102490492.752 7  25453450.207
        47.000   101187656.925 8  25453452.645                          51.200
 139367719.439 6                  26520799.094
     -2653.449                          40.200                   104073301.913 6
  26520804.406                          40.000   113123116.910 6  26520793.582
                        40.300   106788246.716 6  26520800.723
        40.700   105430779.112 7  26520803.293                          44.300
 194208760.382 6                  36956694.672
         3.270                          41.700


 21  7 19  0 20 30.0000000  0 26G14G19R15G30S28S40G21R16R18G28G03G22
                                G08R19G07G17G01R20R09E33E31E12E24E01
                                E26S37
 114315458.244 7                  21753515.102    89077033.98945  21753520.484
      2381.082                          44.800          35.500    85365497.201 8
  21753522.016                          49.400


 127937727.239 5                  24345740.281    99691765.51443  24345746.316
      2402.156                          35.000          20.100


 127521149.647 5  23863809.148    23863810.289    99182944.999 5  23863818.125
     -4145.035                          31.900          30.600


 111534190.909 7                  21224238.297    86909730.54048  21224246.840
      -550.387                          46.200          50.800    83288469.186 8
  21224244.223                          51.900


 198210326.332 7                  37718167.953
         2.988                          43.300                   148014105.072 7
  37718151.000                          42.600


 194509598.573 7                  37016726.188
       101.695                          43.400


 115369288.262 7                  21954056.742    89898188.76546  21954061.820
     -2576.641                          46.400          37.100


 105273129.329 7  19707323.047    19707323.250    81878999.701 7  19707325.992
     -1908.484                          46.800          44.300


 118496575.348 7  22198405.941    22198406.766    92164024.539 7  22198410.309
     -3449.332                          43.800          42.300


 121854858.782 6                  23188211.164    94951865.51644  23188215.977
      2488.762                          40.100          27.400


 123257705.606 6                  23455157.891    96044989.16546  23455167.316
      2656.547                          38.700          37.200    92043113.482 7
  23455165.703                          45.100


 119929240.930 7                  22821767.492    93451346.59945  22821771.477
      1377.395                          42.500          30.400


 125088555.423 6                  23803592.961    97471749.40943  23803602.188
     -2356.926                          37.900          22.600    93410406.362 7
  23803599.227                          44.600


 105492994.768 6  19720802.410    19720803.000    82050117.127 7  19720806.105
     -1436.945                          40.900          45.600


 113013063.586 7                  21505699.000    88062250.38047  21505704.871
     -2629.586                          43.900          45.800


 117495464.601 7                  22358653.797    91554976.86847  22358660.055
      1247.641                          42.800          43.900


 104760383.355 8                  19935234.383    81631478.23849  19935242.758
      -807.137                          49.500          55.200    78230144.685 8
  19935238.684                          53.800


 114134642.084 6  21343751.371    21343753.039    88771408.759 7  21343757.742
      2311.918                          36.300          44.900


 105582922.549 8  19772289.996    19772289.852    82120073.426 8  19772292.441
      2101.613                          51.600          50.900


 124779195.814 8                  23744693.555
     -1127.844                          48.500                    93179262.934 8
  23744695.336                          50.900   101281781.756 8  23744687.477
                        52.800    95610014.217 8  23744692.387
        51.800    94394659.870 9  23744694.664                          55.000
 123438699.199 8                  23489602.289
       595.363                          50.500                    92178265.891 8
  23489605.930                          51.000   100193722.885 8  23489595.129
                        53.900    94582905.485 8  23489603.094
        51.500    93380588.977 9  23489605.371                          55.300
 118719027.158 7                  22591480.313
      1492.512                          44.900                    88653820.278 7
  22591480.266                          47.200    96362807.402 8  22591471.320
                        49.400    90966520.007 7  22591477.770
        47.600    89810173.435 8  22591479.707                          51.500
 137756649.313 7                  26214218.141
      2362.059                          44.200                   102870234.945 7
  26214220.746                          45.000   111815437.977 7  26214212.871
                        46.400   105553793.538 7  26214217.055
        44.400   104212016.538 8  26214219.863                          49.000
 133812918.352 7                  25463751.906
     -1808.875                          46.400                    99925240.459 7
  25463754.984                          47.300   108614355.970 8  25463746.973
                        49.200   102531973.298 7  25463751.922
        46.800   101228610.169 8  25463754.328                          51.200
 139447341.146 6                  26535950.383
     -2654.887                          40.100                   104132759.645 6
  26535955.797                          40.000   113187744.893 6  26535945.273
                        39.800   106849255.521 6  26535952.211
        40.900   105491012.382 7  26535954.895                          45.100
 194208660.693 6                  36956674.328
         3.133                          41.300


 21  7 19  0 21  0.0000000  0 26G14G19R15G30S28S40G21R16R18G28G03G22
                                G08R19G07G17G01R20R09E33E31E12E24E01
                                E26S37
 114244098.238 7                  21739935.852    89021428.79146  21739941.105
      2376.008                          45.100          36.000    85312208.880 8
  21739942.547                          49.800


 127865715.930 6                  24332037.773    99635652.79843  24332042.402
      2398.324                          38.000          22.000


 127645579.281 5  23887094.063    23887094.422    99279723.402 4  23887103.195
     -4150.398                          31.800          28.900


 111550985.825 7                  21227434.602    86922817.46148  21227442.621
      -569.328                          46.300          50.500    83301010.817 8
  21227440.168                          52.100


 198210224.540 7                  37718148.688
         3.500                          43.800                   148014028.954 7
  37718131.465                          42.600


 194521534.05817                  37016569.563
       102.543                          43.100


 115446717.963 7                  21968791.445    89958523.57446  21968796.262
     -2585.473                          46.000          37.000


 105330713.357 7  19718103.125    19718103.961    81923787.269 7  19718106.059
     -1930.488                          47.200          43.800


 118600059.018 7  22217791.844    22217792.813    92244511.782 7  22217796.348
     -3449.789                          43.900          42.100


 121780190.591 6                  23174002.180    94893682.52244  23174007.504
      2488.824                          39.600          27.500


 123178083.425 6                  23440006.570    95982945.93046  23440015.656
      2651.461                          39.000          37.400    91983655.385 7
  23440013.773                          45.100


 119888115.514 7                  22813941.656    93419300.86145  22813945.438
      1364.203                          42.700          30.700


 125159245.330 6                  23817045.656    97526832.40943  23817054.262
     -2356.039                          37.400          23.000    93463194.216 7
  23817051.105                          44.700


 105536316.747 6  19728900.898    19728902.211    82083811.984 7  19728904.652
     -1451.281                          41.600          46.600


 113092136.581 7                  21520746.148    88123865.67747  21520751.699
     -2642.121                          44.100          45.300


 117458109.008 7                  22351545.531    91525868.60747  22351552.227
      1242.605                          43.200          44.600


 104784897.162 8                  19939899.086    81650579.90649  19939907.398
      -827.148                          49.900          55.500    78248450.458 8
  19939903.262                          53.800


 114065509.710 6  21330823.848    21330824.133    88717639.163 7  21330829.824
      2296.672                          36.900          44.400


 105520169.340 8  19760538.191    19760538.641    82071265.368 8  19760540.887
      2081.887                          51.600          50.400


 124813170.758 8                  23751158.930
     -1137.344                          48.700                    93204633.825 8
  23751160.645                          51.800   101309358.828 8  23751152.805
                        53.900    95636046.967 8  23751157.434
        51.800    94420361.693 9  23751159.898                          55.300
 123420971.809 8                  23486228.656
       586.262                          51.100                    92165027.908 8
  23486232.613                          51.600   100179333.761 8  23486221.488
                        53.700    94569322.143 8  23486229.586
        51.600    93367178.321 9  23486231.945                          55.800
 118674405.229 7                  22582988.711
      1482.047                          46.000                    88620498.713 7
  22582989.262                          47.400    96326588.302 8  22582980.023
                        49.800    90932329.184 7  22582986.301
        47.400    89776417.243 8  22582988.461                          51.700
 137685812.272 7                  26200738.492
      2360.172                          44.300                   102817337.150 7
  26200740.785                          45.100   111757940.379 7  26200732.691
                        46.500   105499515.810 7  26200737.348
        44.300   104158428.780 8  26200739.965                          48.900
 133867306.194 7                  25474101.570
     -1817.168                          47.000                    99965854.737 7
  25474104.500                          46.800   108658501.940 8  25474097.031
                        49.000   102573647.076 7  25474101.422
        46.800   101269754.198 8  25474103.953                          50.700
 139527002.484 6                  26551109.508
     -2656.043                          40.800                   104192246.949 6
  26551114.805                          40.200   113252405.032 6  26551104.484
                        40.600   106910294.691 6  26551111.527
        40.500   105551275.616 7  26551114.012                          44.200
 194208560.940 6                  36956660.906
         3.270                          41.100


 21  7 19  0 21 30.0000000  0 26G14G19R15G30S28S40G21R16R18G28G03G22
                                G08R19G07G17G01R20R09E33E31E12E24E01
                                E26S37
 114172895.442 7                  21726386.719    88965946.09945  21726392.039
      2370.813                          45.200          35.600    85259037.939 8
  21726392.754                          49.700


 127793821.737 6                  24318356.766    99579631.36743  24318361.359
      2394.551                          38.300          21.800


 127770171.07515  23910406.715    23910411.016    99376627.987 4  23910418.258
     -4155.703                          30.500          28.100


 111568351.714 7                  21230738.875    86936349.31548  21230746.934
      -588.281                          46.700          50.500    83313978.841 8
  21230744.789                          52.100


 198210121.682 7                  37718129.313
         3.504                          43.300                   148013952.237 7
  37718112.055                          43.000


 194518464.241 7                  37016413.516
       101.746                          43.200


 115524413.812 7                  21983575.930    90019065.76746  21983581.230
     -2594.250                          46.600          36.800


 105388957.016 7  19729006.066    19729006.789    81969087.885 7  19729009.156
     -1952.371                          47.200          44.500


 118703560.269 7  22237180.961    22237181.734    92325012.711 7  22237185.781
     -3450.312                          43.300          42.300


 121705523.999 6                  23159793.688    94835500.74744  23159798.945
      2488.832                          40.100          27.500


 123098620.815 6                  23424885.109    95921027.02746  23424895.215
      2646.105                          38.600          37.100    91924316.420 7
  23424892.066                          45.200


 119847389.400 7                  22806191.859    93387566.25445  22806195.449
      1350.891                          42.800          30.500


 125229909.711 5                  23830493.141    97581895.50543  23830501.473
     -2354.926                          35.500          22.300    93515963.042 7
  23830498.227                          44.500


 105580072.331 6  19737080.730    19737082.359    82117844.109 7  19737084.328
     -1465.687                          40.900          45.800


 113171586.763 7                  21535864.766    88185774.86847  21535870.133
     -2654.551                          44.100          45.200


 117420905.913 7                  22344466.531    91496879.19247  22344472.195
      1237.609                          43.600          43.500


 104810013.957 8                  19944678.766    81670151.44949  19944686.922
      -847.168                          49.100          55.800    78267206.511 8
  19944682.863                          53.700


 113996839.686 6  21317982.598    21317982.805    88664229.145 7  21317988.164
      2281.324                          36.600          45.400


 105458012.869 8  19748898.441    19748898.805    82022921.443 8  19748900.926
      2061.996                          51.600          50.900


 124847432.651 8                  23757678.594
     -1146.750                          48.800                    93230219.005 8
  23757680.469                          51.000   101337168.799 8  23757672.793
                        53.700    95662299.585 8  23757677.219
        51.900    94446280.592 9  23757679.754                          55.600
 123403521.628 8                  23482908.031
       577.074                          51.100                    92151996.924 8
  23482912.000                          51.000   100165169.657 8  23482900.871
                        53.500    94555951.227 8  23482909.090
        52.500    93353977.374 9  23482911.266                          55.000
 118630101.047 7                  22574557.813
      1471.551                          46.600                    88587414.429 7
  22574558.367                          47.100    96290627.117 8  22574549.059
                        49.500    90898381.834 7  22574555.445
        47.300    89742901.423 8  22574557.680                          52.000
 137615036.954 7                  26187270.242
      2358.117                          44.400                   102764485.472 7
  26187272.695                          44.900   111700492.888 7  26187264.746
                        46.700   105445285.394 7  26187269.426
        44.800   104104887.721 8  26187271.902                          49.100
 133921946.141 7                  25484499.039
     -1825.473                          45.700                   100006657.265 7
  25484502.082                          46.700   108702852.532 8  25484494.906
                        49.600   102615514.028 7  25484499.238
        46.800   101311088.942 8  25484501.688                          50.900
 139606702.052 6                  26566275.773
     -2657.230                          40.400                   104251762.836 6
  26566281.059                          39.600   113317096.253 6  26566271.227
                        40.600   106971363.138 6  26566277.523
        39.700   105611567.780 7  26566280.246                          44.300
 194208461.226 6                  36956642.516
         3.352                          41.600


 21  7 19  0 22  0.0000000  0 27G14G19R15G30S28S40S32G21R16R18G28G03
                                G22G08R19G07G17G01R20R09E33E31E12E24
                                E01E26S37
 114101851.801 7                  21712867.391    88910587.42146  21712873.082
      2365.434                          44.800          36.300    85205985.876 8
  21712874.023                          49.500


 127722044.662 6                  24304697.445    99523701.12543  24304703.254
      2390.516                          36.800          22.800


 127894921.921 5  23933752.875    23933756.141    99473656.240 4  23933763.926
     -4161.148                          31.500          25.300


 111586287.708 7                  21234152.055    86950325.39848  21234160.621
      -607.297                          47.300          50.800    83327372.578 8
  21234157.988                          52.400


 198210019.938 7                  37718109.781
         3.172                          43.600                   148013876.455 7
  37718092.723                          43.000


 194515410.070 7                  37016261.578
       102.656                          43.100


 195585954.88415                  37218759.516
         5.824                          30.500


 115602373.241 7                  21998411.445    90079813.36345  21998416.309
     -2602.992                          45.700          35.800


 105447858.954 7  19740032.836    19740033.406    82014900.465 7  19740035.832
     -1974.281                          46.600          44.200


 118807076.543 7  22256573.316    22256573.625    92405525.327 6  22256577.914
     -3450.832                          44.400          41.400


 121630859.992 6                  23145585.227    94777321.02444  23145590.926
      2488.766                          39.800          25.600


 123019320.923 6                  23409795.273    95859234.91446  23409804.223
      2640.559                          38.500          36.900    91865099.010 7
  23409802.027                          45.400


 119807065.092 6                  22798518.461    93356144.73945  22798522.273
      1337.559                          41.400          30.500


 125300548.258 6                  23843934.313    97636938.47843  23843943.367
     -2354.246                          37.600          22.900    93568712.515 7
  23843940.035                          43.600


 105624259.013 6  19745340.672    19745341.586    82152211.521 7  19745344.684
     -1480.031                          41.800          46.600


 113251411.429 7                  21551055.117    88247975.88247  21551060.965
     -2666.973                          44.600          45.700


 117383854.454 7                  22337415.430    91468007.96847  22337421.332
      1232.582                          43.300          43.600


 104835732.122 8                  19949573.031    81690191.57749  19949581.270
      -867.164                          48.800          55.300    78286411.641 8
  19949576.809                          53.900


 113928632.633 6  21305227.266    21305227.883    88611179.270 7  21305233.188
      2265.988                          36.700          45.300


 105396456.342 8  19737370.566    19737371.188    81975044.144 8  19737373.289
      2041.891                          51.300          50.600


 124881980.015 8                  23764252.773
     -1156.301                          48.300                    93256017.335 8
  23764254.641                          51.500   101365210.481 8  23764247.277
                        53.200    95688770.922 8  23764251.246
        51.500    94472415.427 9  23764253.941                          55.100
 123386349.906 8                  23479640.477
       567.762                          51.000                    92139173.872 8
  23479644.309                          50.800   100151231.565 8  23479633.371
                        53.900    94542793.659 8  23479641.613
        51.900    93340987.061 9  23479643.613                          55.400
 118586114.796 7                  22566187.500
      1460.961                          46.300                    88554567.560 7
  22566188.105                          47.200    96254924.001 8  22566178.844
                        49.700    90864678.089 8  22566185.391
        48.000    89709626.117 8  22566187.352                          51.800
 137544324.816 7                  26173814.375
      2355.930                          44.600                   102711680.959 7
  26173816.773                          44.800   111643096.688 7  26173808.559
                        46.200   105391103.373 7  26173813.246
        43.600   104051394.461 8  26173815.828                          48.700
 133976837.920 7                  25494944.898
     -1833.883                          46.600                   100047647.846 7
  25494947.953                          47.000   108747407.519 8  25494940.297
                        49.200   102657573.937 7  25494944.969
        47.600   101352614.192 8  25494947.359                          51.200
 139686438.402 6                  26581449.141
     -2658.379                          41.600                   104311306.186 6
  26581454.207                          40.400   113381817.271 6  26581444.805
                        41.400   107032459.813 6  26581451.047
        40.600   105671887.793 7  26581453.699                          44.600
 194208361.573 7                  36956621.969
         3.305                          42.500


 21  7 19  0 22 30.0000000  0 27G14G19R15G30S28S40S32G21R16R18G28G03
                                G22G08R19G07G17G01R20R09E33E31E12E24
                                E01E26S37
 114030969.366 7                  21699378.914    88855354.36746  21699384.328
      2360.164                          44.500          36.000    85153054.215 8
  21699385.582                          49.600


 127650384.265 6                  24291060.727    99467861.84243  24291066.473
      2386.828                          37.300          22.500


 128019829.111 5  23957129.512    23957131.523    99570857.00413  23957136.852
     -4166.117                          31.400          22.300


 111604792.913 7                  21237673.617    86964745.01348  21237682.117
      -626.270                          47.500          50.800    83341191.380 8
  21237679.500                          51.900


 198209919.168 7                  37718089.891
         3.055                          43.600                   148013801.217 7
  37718073.484                          43.000


 194512351.335 7                  37016103.625
       101.359                          43.000


 195585763.22615                  37218738.797
         6.098                          30.700


 115680593.934 7                  22013296.078    90140764.53245  22013301.406
     -2611.617                          46.000          35.000


 105507417.696 7  19751182.395    19751182.727    82061223.915 7  19751185.133
     -1996.117                          46.600          43.700


 118910605.368 7  22275968.066    22275968.531    92486047.730 7  22275972.664
     -3451.145                          44.500          42.500


 121556199.942 6                  23131378.406    94719144.35444  23131383.609
      2488.703                          39.600          26.000


 122940187.131 6                  23394736.031    95797572.23845  23394743.977
      2635.031                          38.100          35.300    91806005.647 7
  23394742.988                          43.700


 119767145.121 6                  22790921.719    93325038.26844  22790925.426
      1324.047                          41.300          29.900


 125371161.335 6                  23857372.203    97691961.58843  23857380.438
     -2353.305                          37.700          22.600    93621442.985 7
  23857377.293                          43.800


 105668873.733 6  19753680.977    19753682.531    82186911.836 7  19753684.746
     -1494.117                          40.900          46.000


 113331607.893 7                  21566316.156    88310466.61647  21566321.918
     -2679.336                          43.800          45.600


 117346953.663 7                  22330393.398    91439254.13047  22330399.605
      1227.563                          42.400          43.400


 104862050.170 8                  19954581.117    81710699.13249  19954589.730
      -887.180                          48.400          55.700    78306064.703 9
  19954585.320                          54.100


 113860889.027 6  21292558.313    21292559.117    88558489.831 7  21292564.656
      2250.488                          37.300          45.600


 105335503.640 8  19725955.879    19725956.695    81927636.493 8  19725958.949
      2021.746                          51.000          51.000


 124916811.457 8                  23770880.813
     -1165.734                          48.200                    93282027.803 8
  23770882.617                          50.900   101393482.735 8  23770875.480
                        53.400    95715459.932 8  23770879.508
        51.500    94498765.159 9  23770882.219                          55.100
 123369457.954 8                  23476426.031
       558.438                          50.600                    92126559.737 8
  23476429.832                          51.000   100137520.562 9  23476418.992
                        54.100    94529850.471 8  23476426.879
        52.200    93328208.401 9  23476429.211                          55.800
 118542446.799 7                  22557877.836
      1450.391                          46.100                    88521958.361 7
  22557878.305                          46.800    96219479.204 8  22557869.176
                        49.300    90831218.200 7  22557875.449
        47.900    89676591.572 8  22557877.574                          51.200
 137473677.336 7                  26160370.852
      2353.879                          44.400                   102658924.747 7
  26160372.734                          45.000   111585752.958 7  26160364.660
                        46.800   105336970.903 7  26160369.504
        43.900   103997950.118 8  26160372.051                          48.800
 134031981.363 7                  25505438.375
     -1842.254                          46.800                   100088826.375 7
  25505441.496                          47.400   108792166.790 8  25505433.020
                        48.300   102699826.694 7  25505438.445
        47.100   101394329.831 8  25505440.887                          51.400
 139766210.214 6                  26596629.289
     -2659.551                          40.600                   104370875.997 6
  26596634.090                          40.200   113446567.090 6  26596624.949
                        40.700   107093583.640 6  26596631.281
        40.600   105732234.605 7  26596633.770                          44.800
 194208262.103 6                  36956609.609
         3.340                          41.400


 21  7 19  0 23  0.0000000  0 26G14G19R15G30S28S40G21R16R18G28G03G22
                                G08R19G07G17G01R20R09E33E31E12E24E01
                                E26S37
 113960250.011 7                  21685921.016    88800248.37445  21685926.680
      2354.555                          45.100          35.800    85100244.316 8
  21685928.184                          49.900


 127578840.774 6                  24277446.758    99412113.66543  24277452.102
      2382.770                          38.900          23.500


 128144889.329 5  23980534.105    23980535.367
     -4171.371                          31.200


 111623866.146 7                  21241302.969    86979607.26048  21241311.805
      -645.254                          47.200          50.800    83355434.360 8
  21241308.980                          51.900


 198209816.950 7                  37718071.344
         3.391                          43.800                   148013724.383 7
  37718054.020                          43.900


 194509294.220 7                  37015947.188
       102.176                          42.800


 115759072.898 7                  22028229.852    90201916.94845  22028235.660
     -2620.301                          45.000          35.800


 105567631.579 7  19762454.707    19762455.758    82108056.932 7  19762457.695
     -2018.070                          47.200          44.400


 119014143.965 7  22295364.508    22295364.906    92566577.711 7  22295368.844
     -3451.555                          44.200          42.600


 121481545.088 6                  23117171.680    94660971.75744  23117177.051
      2488.297                          40.500          26.000


 122861222.540 6                  23379709.625    95736041.39045  23379717.910
      2629.195                          38.100          35.200    91747038.583 7
  23379716.703                          44.800


 119727631.524 6                  22783402.523    93294248.44545  22783406.172
      1310.254                          41.300          30.400


 125441747.659 6                  23870804.445    97746963.86343  23870813.016
     -2352.594                          36.000          22.000    93674153.470 7
  23870809.316                          43.800


 105713913.108 6  19762100.602    19762101.133    82221942.463 7  19762104.531
     -1508.410                          40.900          46.100


 113412172.938 7                  21581647.234    88373244.53447  21581652.520
     -2691.637                          43.700          45.300


 117310203.253 7                  22323399.984    91410617.45047  22323406.254
      1222.457                          42.100          43.700


 104888966.252 8                  19959702.719    81731672.69149  19959711.637
      -907.187                          49.300          55.000    78326164.365 8
  19959707.070                          53.600


 113793609.222 6  21279976.766    21279977.859    88506161.103 7  21279982.918
      2234.879                          37.000          44.900


 105275157.743 8  19714655.371    19714655.836    81880700.793 8  19714658.000
      2001.383                          51.200          51.500


 124951925.289 8                  23777562.758
     -1175.207                          48.300                    93308249.161 8
  23777564.539                          51.200   101421984.207 8  23777557.207
                        53.700    95742365.337 8  23777561.664
        51.500    94525328.545 9  23777564.184                          54.900
 123352846.815 8                  23473265.109
       548.930                          50.600                    92114155.307 8
  23473268.867                          51.300   100124037.475 9  23473257.984
                        54.400    94517122.439 8  23473265.961
        51.900    93315642.163 9  23473268.215                          55.600
 118499097.093 7                  22549628.594
      1439.656                          45.900                    88489586.835 7
  22549628.930                          47.200    96184292.756 8  22549619.957
                        49.400    90798002.202 7  22549626.145
        47.600    89643797.814 8  22549628.387                          51.300
 137403095.805 7                  26146939.516
      2351.516                          44.900                   102606217.748 7
  26146941.555                          44.900   111528462.744 7  26146933.395
                        46.600   105282888.938 7  26146938.492
        44.900   103944555.647 8  26146940.840                          49.100
 134087376.033 7                  25515979.320
     -1850.742                          46.400                   100130192.516 7
  25515982.523                          46.400   108837129.983 8  25515974.387
                        48.500   102742271.947 8  25515979.512
        48.000   101436235.520 8  25515982.113                          51.100
 139846015.848 6                  26611816.133
     -2660.949                          40.000                   104430471.051 6
  26611820.516                          39.500   113511344.371 6  26611811.465
                        40.000   107154733.332 6  26611817.586
        40.000   105792606.999 7  26611820.277                          43.600
 194208162.626 7                  36956588.375
         3.156                          42.000


 21  7 19  0 23 30.0000000  0 26G14G19R15G30S28S40G21R16R18G28G03G22
                                G08R19G07G17G01R20R09E33E31E12E24E01
                                E26S37
 113889695.705 7                  21672494.992    88745271.01545  21672500.797
      2348.773                          44.600          35.700    85047557.679 8
  21672502.238                          50.100


 127507414.019 6                  24263855.391    99356456.44843  24263860.453
      2378.766                          37.200          23.300


 128270100.016 5  24003969.379    24003966.414
     -4176.293                          31.300


 111643506.494 7                  21245040.648    86994911.41448  21245049.273
      -664.289                          46.200          51.100    83370100.823 8
  21245046.230                          51.600


 198209715.936 7                  37718051.750
         3.297                          43.700                   148013649.223 6
  37718034.727                          41.800


 194506241.431 7                  37015792.234
       101.625                          43.400


 115837807.623 7                  22043213.227    90263268.65846  22043218.676
     -2628.945                          45.200          36.000


 105628499.378 7  19773849.426    19773850.180    82155398.519 7  19773852.254
     -2039.973                          46.600          44.700


 119117689.982 7  22314761.957    22314762.867    92647113.462 7  22314766.555
     -3451.820                          43.700          42.100


 121406896.845 6                  23102966.836    94602804.30344  23102971.816
      2487.855                          40.500          27.000


 122782430.376 6                  23364715.984    95674644.92146  23364725.113
      2623.270                          38.600          37.100    91688200.323 7
  23364723.098                          43.700


 119688526.710 7                  22775961.125    93263777.21045  22775964.797
      1296.430                          42.200          30.400


 125512307.860 6                  23884230.930    97801945.78243  23884240.758
     -2351.805                          36.700          22.900    93726844.489 7
  23884237.004                          43.700


 105759374.077 6  19770598.879    19770600.328    82257300.994 7  19770602.836
     -1522.527                          41.500          46.800


 113493103.529 7                  21597047.953    88436307.30847  21597052.926
     -2703.895                          44.100          45.500


 117273602.118 7                  22316435.203    91382097.11547  22316441.398
      1217.289                          42.400          43.900


 104916478.712 8                  19964938.227    81753110.97049  19964946.742
      -927.176                          48.800          55.000    78346709.389 8
  19964942.523                          53.200


 113726793.881 6  21267482.891    21267482.828    88454193.622 7  21267487.898
      2219.227                          36.800          45.500


 105215422.352 8  19703469.000    19703469.656    81834239.917 8  19703471.578
      1980.828                          51.300          51.000


 124987320.134 8                  23784298.336
     -1184.703                          49.300                    93334680.376 8
  23784299.988                          51.000   101450713.789 8  23784292.543
                        52.500    95769486.049 8  23784296.813
        51.500    94552104.505 9  23784299.563                          55.100
 123336517.764 8                  23470157.773
       539.363                          51.100                    92101961.520 8
  23470161.559                          51.200   100110783.365 8  23470150.637
                        53.800    94504610.559 8  23470158.816
        51.700    93303289.331 9  23470160.898                          54.900
 118456065.936 7                  22541439.789
      1428.809                          46.400                    88457453.177 7
  22541440.586                          47.000    96149364.870 8  22541431.457
                        49.700    90765030.280 7  22541437.492
        47.400    89611245.017 8  22541439.801                          51.200
 137332581.690 7                  26133521.039
      2349.156                          44.600                   102553561.097 7
  26133523.285                          44.600   111471227.268 7  26133514.953
                        46.800   105228858.649 7  26133519.871
        45.100   103891212.172 8  26133522.438                          48.800
 134143021.757 7                  25526568.625
     -1859.277                          46.700                   100171746.122 7
  25526571.660                          46.100   108882296.949 8  25526563.895
                        48.700   102784909.542 7  25526568.141
        47.100   101478331.120 8  25526571.008                          50.500
 139925853.911 6                  26627008.617
     -2661.945                          40.600                   104490090.352 6
  26627013.203                          39.400   113576147.970 6  26627003.797
                        39.400   107215907.950 6  26627010.117
        39.700   105853003.948 7  26627012.926                          43.300
 194208063.220 6                  36956570.375
         3.047                          41.700


 21  7 19  0 24  0.0000000  0 27G14G19R15G30S28S40S32G21R16R18G28G03
                                G22G08R19G07G17G01R20R09E33E31E12E24
                                E01E26S37
 113819308.375 7                  21659100.836    88690423.75145  21659106.727
      2343.504                          44.800          35.900    84994995.720 8
  21659107.828                          49.700


 127436103.741 6                  24250284.727    99300890.00243  24250290.004
      2375.191                          36.400          21.800


 128395457.838 4  24027428.098    24027425.570
     -4180.922                          28.800


 111663712.830 7                  21248885.680    87010656.57948  21248894.137
      -682.840                          46.700          50.900    83385189.943 8
  21248891.547                          51.700


 198209614.198 7                  37718031.563
         3.441                          44.200                   148013573.578 7
  37718015.559                          42.200


 194503165.656 7                  37015636.359
       103.012                          43.100


 195585266.67115                  37218635.094
         6.207                          31.000


 115916795.638 7                  22058244.016    90324817.73745  22058249.309
     -2637.039                          45.700          35.100


 105690018.933 7  19785365.914    19785366.617    82203247.047 7  19785368.820
     -2061.391                          47.300          44.700


 119221240.856 7  22334160.164    22334160.867    92727652.993 7  22334165.016
     -3451.699                          42.600          42.000


 121332256.306 6                  23088762.688    94544642.85244  23088768.449
      2487.949                          40.400          27.000


 122703813.795 6                  23349756.000    95613385.28346  23349764.934
      2617.695                          38.900          37.600    91629493.165 7
  23349762.750                          43.900


 119649832.884 7                  22768597.719    93233626.20645  22768601.516
      1283.012                          42.500          30.400


 125582841.442 6                  23897653.625    97856906.96144  23897662.605
     -2350.656                          37.300          24.300    93779515.615 7
  23897659.652                          44.100


 105805253.222 6  19779175.781    19779176.797    82292984.780 7  19779179.309
     -1536.187                          41.700          46.000


 113574396.820 7                  21612517.688    88499652.69147  21612522.797
     -2715.742                          43.900          45.300


 117237149.519 7                  22309498.305    91353692.48947  22309504.309
      1212.684                          43.500          43.600


 104944585.803 8                  19970286.930    81775012.58749  19970295.012
      -946.664                          49.000          55.000    78367698.445 8
  19970291.313                          53.700


 113660442.708 6  21255074.730    21255074.297    88402587.156 7  21255080.023
      2204.043                          37.400          45.800


 105156300.646 8  19692397.219    19692397.469    81788256.366 8  19692400.016
      1960.590                          51.200          50.700


 125022994.378 8                  23791086.898
     -1193.715                          48.700                    93361320.228 8
  23791088.461                          50.600   101479670.151 8  23791081.168
                        53.100    95796820.846 8  23791085.531
        51.400    94579091.833 9  23791088.125                          55.300
 123320471.898 8                  23467104.352
       530.199                          51.000                    92089979.204 8
  23467108.098                          51.300   100097759.115 8  23467097.328
                        53.500    94492315.650 8  23467105.410
        51.700    93291150.719 9  23467107.480                          54.900
 118413353.347 7                  22533312.086
      1418.539                          45.900                    88425557.431 7
  22533312.469                          46.900    96114695.569 8  22533303.336
                        50.000    90732302.453 7  22533309.691
        47.300    89578933.235 8  22533311.855                          51.100
 137262136.324 7                  26120115.711
      2347.012                          44.700                   102500955.801 7
  26120117.664                          44.800   111414047.599 7  26120109.777
                        47.600   105174881.035 7  26120114.531
        45.200   103837920.709 8  26120117.125                          48.700
 134198918.115 7                  25537205.281
     -1867.297                          46.600                   100213486.882 7
  25537208.727                          46.400   108927667.349 8  25537200.844
                        49.200   102827739.196 7  25537204.953
        47.300   101520616.330 8  25537207.707                          51.000
 140005722.870 6                  26642206.969
     -2662.781                          40.200                   104549732.725 6
  26642212.262                          39.100   113640976.644 6  26642201.723
                        38.400   107277106.203 6  26642208.926
        39.100   105913424.254 7  26642211.559                          43.300
 194207963.788 6                  36956552.219
         3.309                          41.700


 21  7 19  0 24 30.0000000  0 26G14G19G30S28S40S32G21R16R18G28G03G22
                                G08R19G07G17G01R20R09E33E31E12E24E01
                                E26S37
 113749090.185 7                  21645738.820    88635708.28546  21645744.930
      2337.789                          43.900          36.100    84942560.063 8
  21645745.633                          49.700


 127364909.969 6                  24236737.430    99245414.34643  24236742.164
      2371.070                          36.200          22.200


 111684484.223 7                  21252838.352    87026842.07548  21252846.051
      -701.738                          46.200          50.600    83400701.053 8
  21252844.328                          51.900


 198209513.297 7                  37718012.578
         3.316                          43.800                   148013497.614 7
  37717996.324                          42.900


 194500101.761 7                  37015485.016
       100.934                          43.200


 195585082.07915                  37218600.828
         5.832                          31.600


 115996034.215 7                  22073322.719    90386562.06345  22073327.629
     -2645.402                          45.000          35.800


 105752189.548 7  19797004.223    19797005.164    82251601.938 7  19797007.215
     -2083.125                          46.800          44.400


 119324793.916 6  22353558.859    22353560.430    92808194.223 6  22353563.996
     -3451.793                          41.700          40.700


 121257624.915 6                  23074560.602    94486488.53644  23074566.555
      2487.469                          40.900          27.200


 122625376.190 6                  23334830.172    95552265.12746  23334838.348
      2611.598                          38.200          37.300    91570919.665 7
  23334836.367                          44.100


 119611552.292 6                  22761313.641    93203797.20744  22761316.941
      1269.164                          41.600          29.400


 125653349.111 6                  23911070.781    97911847.91543  23911079.445
     -2349.844                          37.800          22.500    93832167.375 7
  23911076.801                          43.900


 105851547.889 6  19787830.129    19787831.633    82328991.730 7  19787833.852
     -1550.070                          40.900          45.600


 113656050.121 7                  21628055.664    88563278.59147  21628061.434
     -2727.730                          43.400          44.600


 117200844.910 7                  22302589.898    91325403.20447  22302595.281
      1207.719                          43.300          43.900


 104973285.937 8                  19975748.492    81797376.32949  19975756.570
      -966.477                          48.200          55.100    78389130.350 8
  19975752.594                          53.400


 113594556.492 6  21242752.168    21242753.531    88351342.348 7  21242759.184
      2188.398                          36.500          45.500


 105097796.103 8  19681441.145    19681441.750    81742752.842 8  19681444.047
      1939.914                          51.500          50.300


 125058946.701 8                  23797928.555
     -1203.035                          48.300                    93388167.719 8
  23797930.281                          50.800   101508852.224 8  23797922.504
                        53.000    95824368.707 8  23797927.215
        51.800    94606289.512 9  23797929.629                          54.800
 123304710.591 8                  23464105.219
       520.617                          50.700                    92078209.378 8
  23464108.891                          51.300   100084965.836 8  23464097.938
                        53.500    94480238.801 8  23464106.012
        51.800    93279227.384 9  23464108.203                          55.400
 118370959.684 7                  22525245.070
      1407.852                          46.800                    88393899.824 7
  22525245.191                          47.000    96080285.133 8  22525236.324
                        49.400    90699818.998 8  22525242.781
        48.200    89546862.703 8  22525244.652                          51.300
 137191761.278 7                  26106723.625
      2344.645                          44.800                   102448403.025 7
  26106725.949                          44.400   111356925.001 7  26106717.898
                        47.100   105120957.306 7  26106722.613
        45.000   103784682.466 8  26106725.180                          48.600
 134255064.982 7                  25547889.750
     -1875.738                          46.000                   100255414.715 7
  25547892.797                          46.600   108973241.090 8  25547885.133
                        49.000   102870760.794 7  25547889.945
        47.600   101563091.045 8  25547892.133                          50.700
 140085621.464 6                  26657411.258
     -2663.773                          39.400                   104609397.188 6
  26657416.434                          39.500   113705829.364 6  26657405.613
                        37.400   107338327.140 6  26657413.238
        39.700   105973866.960 7  26657415.855                          43.900
 194207864.513 6                  36956524.750
         3.277                          41.400


 21  7 19  0 25  0.0000000  0 26G14G19G30S28S40S32G21R16R18G28G03G22
                                G08R19G07G17G01R20R09E33E31E12E24E01
                                E26S37
 113679042.772 7                  21632409.219    88581125.90546  21632414.965
      2332.133                          44.200          36.200    84890251.942 8
  21632415.758                          49.800


 127293832.005 6                  24223211.898    99190028.93043  24223216.594
      2367.324                          37.000          22.800


 111705819.267 7                  21256898.477    87043466.75648  21256906.762
      -720.473                          46.200          50.800    83416633.053 8
  21256904.215                          52.000


 198209411.322 7                  37717994.453
         3.559                          43.500                   148013421.334 7
  37717976.840                          43.500


 194497047.465 7                  37015328.625
       103.066                          43.400


 195584899.79015                  37218573.750
         5.934                          31.900


 116075520.715 7                  22088448.328    90448499.58146  22088453.414
     -2653.672                          46.600          36.100


 105815008.659 7  19808764.449    19808764.453    82300461.228 7  19808767.004
     -2104.738                          46.700          44.400


 119428346.318 7  22372957.938    22372959.852    92888734.925 6  22372962.680
     -3451.680                          42.300          40.200


 121183003.355 6                  23060360.914    94428341.87344  23060366.941
      2487.137                          40.900          27.100


 122547120.547 6                  23319938.500    95491286.74846  23319947.160
      2605.488                          37.900          37.300    91512482.043 7
  23319944.789                          44.300


 119573687.051 6                  22754107.797    93174291.85745  22754111.813
      1255.246                          41.600          31.100


 125723829.550 6                  23924483.047    97966767.68243  23924491.793
     -2348.914                          37.500          22.900    93884798.775 7
  23924488.395                          43.000


 105898254.166 6  19796561.008    19796562.031    82365318.820 7  19796565.020
     -1563.687                          40.500          45.800


 113738060.096 7                  21643661.688    88627182.44747  21643666.898
     -2739.543                          44.800          44.200


 117164686.680 7                  22295709.258    91297227.95847  22295714.586
      1202.832                          43.700          44.300


 105002577.072 8                  19981322.367    81820200.58849  19981330.832
      -986.199                          48.400          55.000    78411003.592 8
  19981326.547                          53.700


 113529135.444 6  21230518.887    21230519.414    88300459.289 7  21230524.949
      2172.969                          37.100          45.300


 105039912.036 8  19670601.391    19670601.906    81697731.891 8  19670604.066
      1919.156                          51.400          50.900


 125095175.254 8                  23804822.406
     -1212.141                          48.900                    93415221.500 8
  23804824.184                          51.000   101538258.507 8  23804816.723
                        53.500    95852128.248 8  23804821.309
        51.900    94633696.171 9  23804823.707                          55.100
 123289234.736 8                  23461160.039
       511.102                          50.800                    92066652.719 8
  23461163.992                          51.000   100072404.248 8  23461152.742
                        53.800    94468380.661 8  23461161.242
        51.700    93267519.984 9  23461163.305                          55.300
 118328884.799 7                  22517238.352
      1397.168                          47.100                    88362480.242 7
  22517238.570                          47.000    96046133.436 8  22517229.516
                        50.000    90667579.785 7  22517235.996
        47.400    89515033.313 8  22517238.051                          51.000
 137121457.716 7                  26093345.148
      2342.219                          45.000                   102395903.598 7
  26093347.320                          44.900   111299860.426 7  26093339.348
                        47.000   105067088.333 7  26093344.105
        45.600   103731498.259 8  26093346.844                          48.700
 134311461.749 7                  25558621.500
     -1884.031                          46.100                   100297529.146 7
  25558624.797                          46.600   109019017.664 8  25558617.152
                        48.200   102913973.865 7  25558622.020
        46.900   101605754.800 8  25558624.090                          50.700
 140165547.888 6                  26672620.844
     -2664.793                          39.600                   104669082.451 6
  26672625.934                          39.600   113770704.702 6  26672615.422
                        37.300   107399569.421 6  26672622.879
        39.500   106034330.733 7  26672625.352                          43.600
 194207765.110 6                  36956508.859
         3.301                          41.400


 21  7 19  0 25 30.0000000  0 26G14G19G30S28S40S32G21R16R18G28G03G22
                                G08R19G07G17G01R20R09E33E31E12E24E01
                                E26S37
 113609168.630 7                  21619112.930    88526678.52746  21619118.277
      2326.129                          44.700          36.400    84838073.216 8
  21619119.430                          49.200


 127222870.302 5                  24209707.844    99134734.09243  24209712.727
      2363.352                          35.500          20.400


 111727717.312 7                  21261065.563    87060530.15448  21261073.887
      -739.297                          46.900          50.900    83432985.454 8
  21261071.348                          51.800


 198209310.380 7                  37717974.281
         3.043                          43.300                   148013345.833 7
  37717957.730                          43.700


 194493969.202 7                  37015169.750
       102.617                          43.300


 195584717.797 5                  37218529.641
         5.922                          32.500


 116155253.140 7                  22103621.344    90510628.72845  22103626.184
     -2661.910                          46.700          35.900


 105878475.622 7  19820645.375    19820646.414    82349824.408 7  19820648.328
     -2126.379                          47.500          44.700


 119531896.385 7  22392356.984    22392357.672    92969273.820 6  22392361.227
     -3451.738                          42.300          40.800


 121108393.801 6                  23046163.203    94370204.56544  23046169.035
      2486.637                          41.000          27.400


 122469050.499 6                  23305081.859    95430452.95546  23305090.656
      2599.105                          37.500          36.000    91454183.024 7
  23305088.352                          44.400


 119536239.835 7                  22746981.922    93145112.22045  22746985.965
      1241.184                          42.100          31.400


 125794283.314 6                  23937889.766    98021666.67243  23937899.066
     -2348.074                          37.600          22.800    93937410.281 7
  23937895.051                          43.100


 105945369.524 6  19805369.414    19805370.664    82401964.097 7  19805372.703
     -1577.414                          40.800          45.600


 113820424.236 7                  21659334.563    88691362.26047  21659340.418
     -2751.398                          43.900          44.800


 117128674.897 7                  22288856.445    91269166.83047  22288861.793
      1197.836                          43.300          43.500


 105032457.887 8                  19987008.234    81843484.32249  19987017.230
     -1005.891                          48.200          55.000    78433317.166 9
  19987012.621                          54.000


 113464180.026 6  21218372.520    21218372.906    88249938.414 7  21218377.586
      2157.313                          37.000          44.800


 104982652.304 8  19659878.348    19659878.859    81653196.532 8  19659881.262
      1898.199                          51.600          51.000


 125131679.028 8                  23811768.805
     -1221.430                          48.400                    93442480.797 8
  23811770.535                          50.400   101567888.181 8  23811763.191
                        53.000    95880098.655 8  23811767.660
        51.800    94661311.025 9  23811770.129                          54.700
 123274045.986 8                  23458269.844
       501.379                          50.800                    92055310.450 8
  23458273.715                          50.800   100060075.699 8  23458262.574
                        53.300    94456742.518 8  23458270.762
        51.800    93256029.776 9  23458273.000                          55.500
 118287129.244 7                  22509292.547
      1386.504                          46.700                    88331299.160 7
  22509292.891                          46.600    96012240.934 8  22509283.699
                        49.800    90635585.273 7  22509290.305
        47.200    89483445.511 8  22509292.266                          51.300
 137051227.513 7                  26079981.016
      2339.621                          44.600                   102343458.962 7
  26079983.258                          44.500   111242855.384 7  26079974.984
                        46.800   105013275.584 7  26079979.816
        45.700   103678369.566 8  26079982.543                          49.300
 134368108.562 7                  25569401.336
     -1892.496                          46.500                   100339830.290 7
  25569404.691                          47.300   109064997.191 8  25569396.168
                        48.000   102957378.523 7  25569401.672
        47.100   101648607.695 8  25569403.652                          51.000
 140245501.204 6                  26687835.398
     -2665.539                          39.400                   104728787.835 6
  26687840.488                          39.100   113835601.851 6  26687830.281
                        37.900   107460832.310 6  26687837.234
        38.800   106094814.870 7  26687839.965                          43.700
 194207665.956 6                  36956493.688
         3.176                          41.300


 21  7 19  0 26  0.0000000  0 26G14G19G30S28S40S32G21R16R18G28G03G22
                                G08R19G07G17G01R20R09E33E31E12E24E01
                                E26S37
 113539469.473 7                  21605849.141    88472367.49746  21605854.789
      2320.340                          44.600          36.500    84786025.137 8
  21605856.086                          49.500


 127152024.004 6                  24196226.773    99079529.18443  24196230.695
      2359.598                          36.600          20.600


 111750176.919 7                  21265339.266    87078031.12148  21265347.922
      -757.922                          46.400          50.700    83449757.198 8
  21265345.141                          51.600


 198209210.307 7                  37717954.953
         3.289                          43.400                   148013271.664 7
  37717938.535                          43.600


 194490901.826 7                  37015013.969
       101.922                          43.600


 195584534.794 5                  37218486.656
         6.172                          32.500


 116235228.805 7                  22118840.156    90572947.41445  22118844.734
     -2669.844                          46.800          35.900


 105942588.205 7  19832647.520    19832648.195    82399689.729 7  19832650.270
     -2147.738                          47.000          43.600


 119635441.127 7  22411754.246    22411755.273    93049808.566 6  22411758.871
     -3451.426                          43.300          41.100


 121033797.250 6                  23031968.063    94312077.39644  23031973.672
      2486.230                          39.600          26.700


 122391168.984 6                  23290261.359    95369766.07846  23290270.570
      2592.906                          38.800          37.200    91396024.779 7
  23290268.035                          43.900


 119499212.031 6                  22739935.820    93116259.41344  22739939.648
      1227.270                          41.400          29.600


 125864709.896 6                  23951291.469    98076544.47543  23951300.762
     -2347.176                          37.300          23.000    93990001.492 7
  23951297.008                          43.200


 105992890.874 6  19814252.371    19814253.734    82438925.133 7  19814256.465
     -1590.691                          41.200          46.200


 113903139.263 7                  21675074.797    88755815.50247  21675080.793
     -2762.895                          43.800          44.300


 117092808.337 7                  22282031.250    91241218.89547  22282037.305
      1193.105                          43.300          43.700


 105062926.262 8                  19992806.484    81867225.90949  19992814.992
     -1025.316                          49.200          55.000    78456069.518 8
  19992810.781                          53.400


 113399690.395 6  21206311.742    21206312.609    88199779.843 7  21206317.922
      2141.953                          37.300          45.000


 104926019.653 8  19649273.137    19649273.734    81609148.917 8  19649275.840
      1877.309                          52.000          51.200


 125168456.206 8                  23818767.297
     -1230.453                          48.800                    93469944.258 8
  23818769.242                          51.100   101597739.782 8  23818761.754
                        53.400    95908278.551 8  23818766.141
        51.600    94689132.699 9  23818768.621                          54.800
 123259145.173 8                  23455434.305
       491.898                          50.800                    92044183.213 8
  23455437.988                          51.300   100047980.891 8  23455427.434
                        53.900    94445325.000 8  23455435.027
        52.100    93244757.399 9  23455437.496                          55.300
 118245692.870 7                  22501407.148
      1375.918                          46.200                    88300356.405 7
  22501407.852                          47.100    95978607.507 8  22501398.543
                        49.800    90603835.326 7  22501404.906
        47.600    89452099.161 8  22501407.188                          51.500
 136981071.816 7                  26066631.023
      2337.250                          44.800                   102291069.982 7
  26066632.922                          44.900   111185910.835 7  26066625.043
                        46.600   104959519.932 7  26066629.496
        45.500   103625297.250 8  26066632.406                          48.800
 134425004.782 7                  25580228.148
     -1900.652                          46.200                   100382317.696 7
  25580231.953                          47.200   109111179.170 8  25580223.145
                        48.600   103000974.303 7  25580228.617
        47.400   101691649.295 8  25580230.754                          51.300
 140325479.683 6                  26703055.258
     -2666.293                          38.700                   104788512.003 6
  26703059.926                          38.900   113900519.432 6  26703049.871
                        38.100   107522114.525 6  26703056.902
        38.700   106155318.054 7  26703059.375                          43.200
 194207566.852 6                  36956468.984
         3.246                          41.000


 21  7 19  0 26 30.0000000  0 25G14G19G30S28S40G21R16R18G28G03G22G08
                                R19G07G17G01R20R09E33E31E12E24E01E26
                                S37
 113469947.262 7                  21592619.570    88418194.36046  21592625.250
      2314.477                          45.000          36.700    84734109.211 8
  21592626.359                          49.600


 127081293.663 6                  24182767.000    99024414.62643  24182772.383
      2355.766                          38.200          22.300


 111773196.883 7                  21269720.211    87095968.74048  21269728.398
      -776.613                          47.200          50.700    83466947.414 8
  21269725.738                          51.000


 198209108.653 7                  37717936.031
         3.285                          43.700                   148013195.181 7
  37717919.211                          43.300


 194487834.585 7                  37014854.172
       102.434                          43.000


 116315444.583 7                  22134104.500    90635453.20045  22134109.375
     -2677.863                          46.000          35.700


 106007344.502 7  19844770.121    19844770.758    82450055.719 7  19844772.852
     -2169.187                          46.700          44.400


 119738978.008 7  22431150.184    22431151.344    93130337.204 6  22431154.891
     -3451.195                          43.400          41.800


 120959214.891 6                  23017775.617    94253961.27544  23017781.242
      2485.809                          41.000          27.700


 122313479.177 6                  23275477.703    95309228.60446  23275486.090
      2586.434                          40.000          37.700    91338009.686 7
  23275484.488                          44.200


 119462606.225 6                  22732969.836    93087735.45645  22732973.145
      1213.145                          41.400          30.400


 125935109.504 6                  23964688.508    98131401.24543  23964697.621
     -2346.227                          36.300          23.200    94042572.580 7
  23964693.691                          42.900


 106040814.710 6  19823211.750    19823212.602    82476199.249 7  19823215.305
     -1604.105                          41.500          46.200


 113986202.138 7                  21690881.570    88820539.78647  21690887.215
     -2774.590                          44.100          44.700


 117057085.928 7                  22275233.609    91213383.27047  22275239.754
      1188.309                          43.200          44.400


 105093980.405 8                  19998715.703    81891423.92349  19998724.570
     -1044.820                          49.100          55.200    78479259.275 8
  19998720.063                          53.500


 113335666.869 6  21194339.387    21194339.984    88149983.762 7  21194345.070
      2126.379                          37.300          44.700


 104870017.503 8  19638785.551    19638786.031    81565591.677 8  19638788.387
      1856.266                          51.400          51.300


 125205505.223 8                  23825817.391
     -1239.512                          48.300                    93497610.718 8
  23825819.445                          51.100   101627812.020 8  23825811.914
                        53.300    95936666.744 8  23825816.559
        51.700    94717160.025 9  23825818.820                          55.100
 123244533.504 8                  23452653.836
       482.219                          51.000                    92033271.879 8
  23452657.680                          51.300   100036120.749 9  23452646.766
                        54.100    94434129.025 8  23452654.695
        51.600    93233703.751 9  23452656.973                          55.100
 118204575.751 7                  22493582.945
      1365.250                          46.400                    88269652.061 7
  22493583.527                          47.000    95945233.240 8  22493574.285
                        50.100    90572330.017 7  22493580.535
        47.600    89420994.339 8  22493582.879                          51.800
 136910992.037 7                  26053295.242
      2334.734                          44.200                   102238737.697 7
  26053297.488                          45.500   111129027.910 7  26053289.066
                        46.300   104905822.464 7  26053293.723
        44.900   103572282.371 8  26053296.691                          49.700
 134482150.066 7                  25591102.836
     -1909.004                          45.700                   100424991.073 7
  25591106.285                          47.300   109157563.296 8  25591097.516
                        48.400   103044760.923 7  25591102.941
        47.100   101734879.289 8  25591105.254                          51.400
 140405481.940 6                  26718279.289
     -2667.160                          39.100                   104848253.911 6
  26718284.156                          38.700   113965456.301 6  26718273.617
                        37.800   107583414.921 6  26718280.801
        38.900   106215839.203 7  26718283.375                          43.400
 194207467.695 7                  36956450.875
         3.289                          42.000


 21  7 19  0 27  0.0000000  0 25G14G19G30S28S40G21R16R18G28G03G22G08
                                R19G07G17G01R20R09E33E31E12E24E01E26
                                S37
 113400604.143 7                  21579424.250    88364160.76146  21579429.484
      2308.426                          45.100          37.000    84682327.013 8
  21579431.148                          50.200


 127010678.860 6                  24169329.406    98969390.07643  24169334.840
      2351.918                          37.500          22.300


 111796776.117 7                  21274206.953    87114342.14848  21274215.141
      -795.187                          46.600          50.500    83484555.267 8
  21274212.707                          51.900


 198209008.717 7                  37717916.828
         3.156                          43.600                   148013120.796 7
  37717900.262                          43.600


 194484756.581 7                  37014695.328
       102.465                          43.800


 116395898.244 7                  22149414.281    90698144.34145  22149419.438
     -2685.699                          44.800          34.600


 106072742.797 7  19857012.684    19857012.867    82500921.042 7  19857015.445
     -2190.496                          47.000          44.300


 119842504.599 7  22450544.402    22450545.352    93210857.854 7  22450548.816
     -3450.672                          43.600          42.000


 120884648.205 6                  23003586.133    94195857.38344  23003591.496
      2485.254                          41.800          27.900


 122235984.487 6                  23260730.992    95248843.14746  23260739.559
      2579.789                          40.500          38.500    91280140.312 7
  23260737.695                          44.500


 119426424.832 7                  22726085.055    93059542.18744  22726088.699
      1198.980                          42.300          29.900


 126005482.214 6                  23978079.484    98186237.06643  23978088.965
     -2345.344                          37.000          22.200    94095123.538 7
  23978084.941                          42.100


 106089138.175 6  19832245.180    19832246.117    82513784.134 7  19832248.871
     -1617.383                          41.400          46.100


 114069609.998 7                  21706753.367    88885532.88847  21706758.934
     -2785.930                          44.900          44.700


 117021507.336 7                  22268462.906    91185659.70147  22268468.727
      1183.570                          42.700          43.900


 105125618.511 8                  20004736.125    81916076.97949  20004745.184
     -1064.273                          48.600          55.300    78502885.124 8
  20004740.508                          53.700


 113272109.711 6  21182454.207    21182454.172    88100550.410 7  21182459.762
      2110.930                          37.300          45.000


 104814649.171 8  19628417.027    19628417.422    81522527.419 8  19628419.563
      1835.094                          52.100          50.900


 125242824.657 8                  23832919.078
     -1248.457                          48.300                    93525479.116 8
  23832920.992                          50.700   101658103.753 8  23832913.652
                        53.200    95965262.141 8  23832918.203
        51.300    94745391.921 9  23832920.461                          55.000
 123230212.204 8                  23449928.508
       472.570                          51.300                    92022577.392 8
  23449932.426                          51.200   100024496.310 9  23449921.422
                        54.400    94423155.544 8  23449929.473
        51.600    93222869.765 9  23449931.703                          55.500
 118163778.093 7                  22485819.617
      1354.598                          46.700                    88239186.288 7
  22485819.902                          47.100    95912118.272 8  22485811.027
                        50.200    90541069.464 7  22485817.027
        47.800    89390131.174 8  22485819.352                          51.800
 136840989.777 7                  26039974.203
      2332.113                          45.300                   102186463.283 7
  26039976.387                          45.900   111072207.889 7  26039967.961
                        46.600   104852184.355 7  26039972.941
        45.500   103519326.116 8  26039975.594                          49.700
 134539544.200 7                  25602024.320
     -1917.305                          46.400                   100467850.287 7
  25602027.715                          46.800   109204149.414 8  25602019.492
                        48.800   103088738.212 7  25602024.539
        47.600   101778297.543 8  25602027.090                          51.100
 140485506.647 6                  26733507.117
     -2667.871                          38.900                   104908012.552 6
  26733512.320                          39.100   114030411.392 6  26733501.551
                        38.600   107644732.457 6  26733508.816
        38.900   106276377.306 7  26733511.570                          43.300
 194207368.647 6                  36956432.031
         3.219                          41.300


 21  7 19  0 27 30.0000000  0 26G14G19G30S28S40S32G21R16R18G28G03G22
                                G08R19G07G17G01R20R09E33E31E12E24E01
                                E26S37
 113331442.046 7                  21566262.820    88310268.21946  21566268.789
      2302.234                          45.800          37.400    84630680.020 8
  21566269.770                          50.400


 126940179.457 5                  24155914.414    98914455.47243  24155918.672
      2347.902                          35.800          19.900


 111820913.347 7                  21278799.914    87133150.35748  21278808.539
      -813.895                          47.000          50.800    83502579.803 8
  21278805.965                          51.100


 198208908.182 7                  37717898.609
         3.426                          43.700                   148013045.809 7
  37717881.016                          43.000


 194481695.973 7                  37014546.156
       103.039                          43.200


 195583999.60315                  37218394.063
         5.840                          33.300


 116476586.996 7                  22164769.109    90761018.67245  22164773.527
     -2693.687                          45.200          34.100


 106138781.085 7  19869375.059    19869375.484    82552284.139 7  19869378.168
     -2212.016                          47.000          44.200


 119946018.655 7  22469935.867    22469936.734    93291368.731 7  22469940.816
     -3450.312                          42.800          42.500


 120810098.515 6                  22989398.914    94137766.71844  22989404.945
      2484.559                          40.900          28.900


 122158688.051 6                  23246021.648    95188612.19146  23246030.715
      2572.973                          38.600          38.100    91222418.955 7
  23246028.086                          43.700


 119390669.635 7                  22719280.922    93031681.02845  22719285.031
      1184.555                          42.700          31.400


 126075827.470 6                  23991466.711    98241051.49443  23991475.215
     -2344.602                          36.200          22.900    94147654.028 7
  23991471.223                          42.600


 106137857.721 6  19841352.359    19841354.219    82551677.127 7  19841356.469
     -1630.625                          40.700          46.000


 114153359.982 7                  21722690.438    88950792.55647  21722695.906
     -2797.453                          44.000          45.000


 116986071.442 7                  22261719.914    91158047.34747  22261725.711
      1178.688                          43.000          44.300


 105157838.693 8                  20010867.789    81941183.60549  20010875.832
     -1083.734                          48.200          54.900    78526945.649 8
  20010872.031                          53.500


 113209019.077 6  21170655.762    21170656.461    88051479.938 7  21170661.559
      2095.141                          37.500          45.900


 104759917.906 8  19618167.609    19618168.055    81479958.666 8  19618170.199
      1813.656                          51.900          51.200


 125280412.938 8                  23840072.117
     -1257.496                          49.100                    93553548.277 8
  23840073.813                          50.800   101688613.715 8  23840066.426
                        52.900    95994063.541 8  23840070.953
        51.700    94773827.201 9  23840073.230                          55.200
 123216182.405 8                  23447258.938
       462.684                          51.000                    92012100.584 8
  23447262.570                          50.700   100013108.476 9  23447251.793
                        54.100    94412405.424 8  23447259.637
        51.800    93212256.302 9  23447261.914                          55.100
 118123299.952 7                  22478116.781
      1343.875                          46.400                    88208959.100 7
  22478117.227                          47.100    95879262.625 8  22478108.105
                        49.800    90510053.747 8  22478114.418
        48.000    89359509.722 8  22478116.559                          51.500
 136771066.404 7                  26026668.070
      2329.328                          45.500                   102134247.785 7
  26026670.402                          45.300   111015451.908 7  26026662.066
                        46.000   104798606.709 7  26026667.176
        45.500   103466429.544 8  26026669.602                          50.000
 134597186.728 7                  25612993.109
     -1925.676                          46.000                   100510895.000 7
  25612996.395                          46.300   109250937.155 8  25612988.754
                        48.700   103132905.845 7  25612993.125
        46.400   101821903.714 8  25612996.125                          50.800
 140565552.274 6                  26748738.734
     -2668.660                          38.200                   104967786.826 6
  26748744.379                          38.900   114095383.444 6  26748733.727
                        38.200   107706066.080 6  26748741.227
        39.100   106336931.250 7  26748743.828                          43.100
 194207269.574 6                  36956419.719
         3.160                          41.400


 21  7 19  0 28  0.0000000  0 26G14G19G30S28S40S32G21R16R18G28G03G22
                                G08R19G07G17G01R20R09E33E31E12E24E01
                                E26S37
 113262462.995 7                  21553136.547    88256518.31946  21553142.672
      2296.070                          45.500          36.900    84579169.689 8
  21553143.402                          50.300


 126869794.990 5                  24142519.781    98859610.48842  24142524.398
      2344.121                          34.100          16.900


 111845607.409 7                  21283499.391    87152392.46148  21283507.789
      -832.469                          47.500          50.700    83521020.155 8
  21283504.965                          51.500


 198208807.296 7                  37717879.031
         3.461                          43.700                   148012970.522 7
  37717861.859                          42.900


 194478623.174 7                  37014388.594
       101.895                          43.300


 195583817.529 5                  37218353.750
         5.930                          33.800


 116557508.665 7                  22180168.297    90824074.49445  22180172.203
     -2701.312                          45.300          34.100


 106205458.305 7  19881857.008    19881857.344    82604144.186 7  19881860.023
     -2233.238                          47.200          44.200


 120049517.716 7  22489324.770    22489325.891    93371867.971 6  22489329.590
     -3449.848                          43.200          41.400


 120735566.841 6                  22975216.703    94079690.10144  22975222.191
      2483.934                          41.800          28.100


 122081593.170 6                  23231351.258    95128538.25946  23231360.176
      2566.387                          39.100          37.600    91164848.110 7
  23231357.609                          44.100


 119355343.321 7                  22712558.289    93004154.06145  22712561.836
      1170.305                          43.200          31.400


 126146145.445 5                  24004847.766    98295844.65443  24004856.395
     -2343.766                          35.600          22.600    94200164.115 7
  24004852.664                          43.300


 106186970.437 6  19850534.117    19850534.961    82589875.893 7  19850537.480
     -1643.664                          41.100          45.600


 114237449.063 7                  21738692.219    89016316.49247  21738697.813
     -2808.711                          43.300          45.100


 116950777.647 7                  22255003.609    91130545.70647  22255009.613
      1173.980                          43.000          44.600


 105190639.108 7                  20017109.445    81966742.35649  20017117.629
     -1103.023                          47.900          54.800    78551439.446 8
  20017113.598                          53.700


 113146395.249 6  21158944.777    21158945.570    88002772.555 7  21158950.492
      2079.520                          36.600          45.500


 104705826.910 8  19608038.094    19608038.695    81437887.880 8  19608040.840
      1792.281                          51.900          51.100


 125318268.570 8                  23847275.773
     -1266.344                          48.700                    93581817.086 8
  23847277.766                          51.200   101719340.687 8  23847270.023
                        52.500    96023069.809 8  23847274.637
        51.300    94802464.743 9  23847276.934                          54.900
 123202445.279 8                  23444644.766
       452.906                          50.300                    92001842.326 8
  23444648.559                          51.300   100001958.204 8  23444637.590
                        53.800    94401879.570 8  23444645.672
        52.100    93201864.239 9  23444647.859                          55.400
 118083141.414 7                  22470474.828
      1333.160                          46.100                    88178970.592 7
  22470475.305                          46.800    95846666.406 8  22470465.820
                        50.000    90479282.922 7  22470472.309
        47.400    89329130.052 8  22470474.602                          51.500
 136701223.412 7                  26013377.422
      2326.586                          44.600                   102082092.321 7
  26013379.719                          45.200   110958761.176 7  26013371.293
                        47.100   104745090.665 7  26013376.477
        45.300   103413593.787 8  26013378.891                          49.600
 134655077.374 7                  25624009.727
     -1933.945                          45.300                   100554124.996 7
  25624012.570                          46.300   109297926.297 8  25624004.785
                        48.200   103177263.575 7  25624009.262
        46.300   101865697.581 8  25624012.348                          50.800
 140645617.526 6                  26763974.852
     -2669.391                          38.100                   105027575.716 6
  26763980.469                          39.100   114160371.422 6  26763969.926
                        38.300   107767414.716 6  26763977.488
        39.200   106397500.020 7  26763979.738                          43.400
 194207170.599 6                  36956401.906
         3.184                          41.800


 21  7 19  0 28 30.0000000  0 26G14G19G30S28S40S32G21R16R18G28G03G22
                                G08R19G07G17G01R20R09E33E31E12E24E01
                                E26S37
 113193669.076 7                  21540046.508    88202912.66946  21540051.766
      2290.035                          45.300          37.400    84527797.601 8
  21540052.391                          49.900


 126799525.457 5                  24129147.609    98804855.01743  24129152.395
      2340.539                          34.900          18.600


 111870856.924 7                  21288304.234    87172067.38048  21288312.309
      -850.746                          46.700          50.500    83539875.265 8
  21288309.809                          51.400


 198208707.453 7                  37717860.000
         3.391                          43.400                   148012895.794 7
  37717842.836                          43.800


 194475552.629 7                  37014230.844
       102.074                          43.300


 195583635.590 5                  37218324.469
         6.027                          34.700


 116638660.710 7                  22195610.336    90887309.83345  22195615.082
     -2708.770                          45.500          33.600


 106272771.942 7  19894458.625    19894459.203    82656499.181 7  19894461.691
     -2254.281                          47.300          44.200


 120152999.171 7  22508710.594    22508711.219    93452353.490 7  22508714.980
     -3448.992                          42.700          42.300


 120661054.768 6                  22961037.508    94021628.74744  22961042.883
      2483.488                          41.400          27.900


 122004702.919 6                  23216718.742    95068623.80546  23216728.512
      2559.598                          39.000          37.700    91107430.091 7
  23216726.434                          44.400


 119320447.515 7                  22705917.492    92976962.54745  22705921.582
      1156.098                          43.500          30.900


 126216436.123 5                  24018223.578    98350616.55743  24018232.156
     -2342.602                          35.800          22.000    94252653.805 7
  24018228.656                          42.900


 106236473.166 6  19859787.941    19859789.031    82628378.027 7  19859791.680
     -1656.418                          40.800          45.800


 114321874.330 7                  21754757.711    89082102.39547  21754764.031
     -2819.699                          44.300          44.900


 116915624.937 7                  22248314.070    91103153.98647  22248319.980
      1169.488                          43.600          44.300


 105224017.795 8                  20023460.953    81992751.71349  20023469.816
     -1122.125                          48.300          55.100    78576365.071 8
  20023465.301                          53.400


 113084238.440 6  21147321.254    21147321.578    87954428.347 7  21147326.746
      2064.273                          36.500          46.100


 104652379.468 8  19598029.066    19598029.664    81396317.648 8  19598031.816
      1770.961                          51.400          51.000


 125356389.927 8                  23854530.172
     -1275.000                          48.900                    93610284.333 8
  23854531.832                          51.200   101750283.347 8  23854524.270
                        53.000    96052279.676 8  23854528.742
        51.500    94831303.298 9  23854531.223                          54.700
 123189001.901 8                  23442086.500
       443.281                          50.300                    91991803.427 8
  23442090.367                          50.900    99991046.363 8  23442079.246
                        53.800    94391578.790 8  23442087.633
        51.900    93191694.403 9  23442089.672                          55.300
 118043302.469 7                  22462893.891
      1322.711                          47.100                    88149220.729 7
  22462894.211                          47.400    95814329.597 8  22462885.039
                        50.200    90448756.980 7  22462891.410
        47.800    89298992.148 8  22462893.543                          51.400
 136631462.203 7                  26000102.148
      2324.055                          45.300                   102029997.916 7
  26000104.523                          44.900   110902136.827 7  26000096.152
                        46.600   104691637.292 7  26000101.465
        45.200   103360819.893 8  26000103.828                          49.300
 134713215.654 7                  25635073.398
     -1942.027                          47.000                   100597539.920 7
  25635076.484                          46.200   109345116.438 8  25635068.129
                        48.600   103221811.062 7  25635073.129
        47.000   101909678.784 8  25635075.715                          50.800
 140725700.833 6                  26779214.344
     -2669.664                          37.700                   105087378.165 6
  26779220.047                          38.700   114225374.054 6  26779209.590
                        37.900   107828777.169 6  26779217.367
        39.800   106458082.467 7  26779219.020                          43.000
 194207071.592 6                  36956377.594
         3.293                          41.000


 21  7 19  0 29  0.0000000  0 26G14G19G30S28S40S32G21R16R18G28G03G22
                                G08R19G07G17G01R20R09E33E31E12E24E01
                                E26S37
 113125062.326 7                  21526990.406    88149452.86546  21526996.371
      2283.844                          45.800          37.800    84476565.298 8
  21526997.160                          49.500


 126729370.559 5                  24115798.594    98750188.81343  24115802.582
      2336.699                          34.400          19.600


 111896660.559 7                  21293214.461    87192174.10648  21293222.777
      -869.199                          46.800          50.900    83559144.209 8
  21293220.262                          51.600


 198208606.502 7                  37717840.578
         3.336                          43.400                   148012820.217 7
  37717823.703                          43.400


 194472495.930 7                  37014074.609
       102.590                          43.300


 195583454.349 5                  37218295.188
         6.152                          33.100


 116720040.272 7                  22211096.305    90950722.46645  22211101.238
     -2716.309                          46.100          34.700


 106340720.608 7  19907178.680    19907179.461    82709348.145 7  19907182.043
     -2275.391                          47.100          44.800


 120256460.700 7  22528092.309    22528092.844    93532823.488 6  22528096.984
     -3448.320                          42.400          41.800


 120586563.617 7                  22946862.156    93963583.71744  22946867.609
      2482.801                          42.000          28.300


 121928020.593 6                  23202127.438    95008871.35646  23202135.844
      2552.742                          39.200          37.800    91050167.363 7
  23202133.980                          44.700


 119285984.307 7                  22699360.055    92950108.10645  22699363.832
      1141.656                          42.500          31.200


 126286699.514 6                  24031593.680    98405367.20843  24031602.031
     -2341.715                          37.100          22.200    94305123.179 7
  24031599.445                          44.200


 106286362.847 6  19869113.867    19869115.625    82667181.101 7  19869118.047
     -1669.281                          40.900          45.900


 114406632.467 7                  21770886.547    89148147.67447  21770892.859
     -2830.699                          44.100          44.500


 116880612.546 7                  22241651.547    91075871.59647  22241657.754
      1164.813                          43.800          44.100


 105257972.799 8                  20029922.508    82019210.14149  20029931.184
     -1141.297                          49.000          55.000    78601721.061 8
  20029926.895                          53.400


 113022548.611 6  21135784.816    21135785.305    87906447.377 7  21135790.313
      2048.660                          37.900          45.700


 104599578.731 8  19588141.242    19588141.852    81355250.405 8  19588143.801
      1749.301                          51.900          51.300


 125394775.547 8                  23861834.555
     -1283.816                          49.000                    93638948.904 8
  23861836.504                          51.300   101781440.502 8  23861828.902
                        53.100    96081692.017 8  23861833.215
        51.200    94860341.755 9  23861835.789                          55.400
 123175853.463 8                  23439584.609
       433.445                          50.900                    91981984.765 8
  23439588.148                          51.200    99980373.911 8  23439577.363
                        53.900    94381503.995 8  23439585.523
        52.200    93181747.679 9  23439587.637                          55.600
 118003783.222 7                  22455373.367
      1312.051                          46.700                    88119709.598 7
  22455373.883                          47.000    95782252.291 8  22455364.910
                        50.000    90418475.998 7  22455371.180
        47.700    89269096.099 8  22455373.297                          51.300
 136561784.283 7                  25986842.969
      2321.266                          44.900                   101977965.707 7
  25986845.293                          45.500   110845580.078 7  25986836.840
                        47.200   104638247.712 7  25986841.891
        46.100   103308109.000 8  25986844.566                          50.100
 134771601.230 7                  25646183.539
     -1950.180                          46.400                   100641139.505 7
  25646187.059                          46.800   109392507.288 7  25646178.289
                        47.900   103266548.038 7  25646183.891
        46.800   101953847.066 8  25646186.129                          50.500
 140805800.881 6                  26794457.617
     -2670.211                          37.700                   105147193.108 6
  26794462.570                          38.300   114290390.275 6  26794451.945
                        38.300   107890152.505 6  26794459.961
        40.000   106518677.599 7  26794461.570                          43.500
 194206972.606 6                  36956361.125
         3.305                          41.600


 21  7 19  0 29 30.0000000  0 26G14G19G30S28S40S32G21R16R18G28G03G22
                                G08R19G07G17G01R20R09E33E31E12E24E01
                                E26S37
 113056644.834 7                  21513970.547    88096140.53246  21513976.910
      2277.391                          45.700          37.500    84425474.300 8
  21513977.906                          49.400


 126659330.220 5                  24102470.422    98695611.94543  24102474.145
      2332.605                          34.800          19.900


 111923017.136 7                  21298229.734    87212711.66548  21298238.148
      -887.750                          47.000          50.800    83578826.044 8
  21298235.605                          51.700


 198208506.625 7                  37717821.438
         3.313                          43.600                   148012745.894 7
  37717804.691                          42.200


 194469425.332 7                  37013914.969
       102.117                          43.200


 195583273.001 5                  37218257.469
         6.125                          34.800


 116801644.939 7                  22226625.688    91014310.48545  22226630.492
     -2723.906                          45.700          34.300


 106409301.647 7  19920017.137    19920017.781    82762688.933 7  19920019.848
     -2296.520                          47.200          43.500


 120359900.241 7  22547469.934    22547471.555    93613276.419 6  22547474.883
     -3447.637                          42.400          41.500


 120512094.900 7                  22932691.453    93905556.15744  22932696.582
      2481.887                          42.300          29.300


 121851549.483 6                  23187574.805    94949283.51046  23187583.883
      2545.465                          38.600          38.500    90993062.338 7
  23187582.051                          45.600


 119251955.976 7                  22692884.289    92923592.55645  22692888.480
      1127.074                          42.500          30.900


 126356935.278 5                  24044959.438    98460096.28343  24044967.816
     -2340.699                          35.800          21.500    94357571.904 7
  24044964.969                          43.400


 106336635.904 6  19878511.742    19878513.555    82706282.369 7  19878515.883
     -1682.098                          41.100          46.000


 114491720.694 7                  21787078.641    89214450.16147  21787084.285
     -2841.770                          43.700          44.000


 116845739.682 7                  22235015.883    91048697.94747  22235021.410
      1160.113                          43.200          44.200


 105292502.219 8                  20036493.313    82046116.16649  20036501.824
     -1160.496                          49.500          55.300    78627506.006 8
  20036497.742                          53.400


 112961326.011 6  21124335.645    21124336.289    87858829.863 7  21124342.023
      2033.027                          36.800          46.200


 104547427.837 8  19578375.105    19578375.875    81314688.585 8  19578377.582
      1727.551                          51.500          50.800


 125433423.892 8                  23869189.234
     -1292.629                          48.800                    93667809.677 8
  23869190.934                          51.200   101812810.905 8  23869183.383
                        53.000    96111305.695 8  23869187.668
        51.200    94889578.981 9  23869190.363                          54.900
 123163001.117 8                  23437139.016
       423.508                          50.500                    91972387.233 8
  23437142.527                          50.900    99969941.800 8  23437131.766
                        53.300    94371656.081 8  23437139.996
        52.000    93172024.947 9  23437141.938                          55.300
 117964583.759 7                  22447913.867
      1301.344                          46.000                    88090437.289 7
  22447914.598                          47.300    95750434.547 8  22447905.215
                        49.700    90388440.060 7  22447911.598
        47.800    89239441.972 8  22447913.887                          51.300
 136492191.144 7                  25973599.797
      2318.340                          45.300                   101925996.814 7
  25973602.168                          44.900   110789092.142 7  25973594.141
                        46.800   104584923.109 7  25973598.855
        45.500   103255462.249 8  25973601.410                          50.100
 134830233.769 7                  25657340.766
     -1958.535                          45.900                   100684923.510 7
  25657344.180                          46.000   109440098.597 7  25657335.320
                        47.600   103311474.223 7  25657341.258
        47.200   101998202.159 8  25657343.547                          51.000
 140885916.294 6                  26809702.531
     -2670.797                          37.000                   105207019.506 6
  26809708.227                          39.300   114355418.981 6  26809697.359
                        38.000   107951539.606 6  26809705.406
        39.300   106579284.349 7  26809707.016                          43.300
 194206873.650 6                  36956346.906
         3.289                          41.500


 21  7 19  0 30  0.0000000  0 26G14G19G30S28S40S32G21R16R18G28G03G22
                                G08R19G07G17G01R20R09E33E31E12E24E01
                                E26S37
 112988418.536 7                  21500987.328    88042977.19246  21500993.703
      2270.965                          44.700          37.300    84374526.099 8
  21500994.805                          50.300


 126589404.19915                  24089163.891    98641124.17053  24089168.281
      2329.043                          34.800          21.100


 111949925.197 7                  21303350.453    87233678.97548  21303358.395
      -906.105                          45.800          50.100    83598919.708 8
  21303356.176                          51.700


 198208406.481 7                  37717802.094
         3.441                          43.700                   148012671.173 7
  37717785.617                          42.400


 194466348.209 7                  37013760.563
       103.070                          43.100


 195583091.425 5                  37218220.297
         5.902                          34.600


 116883472.152 7                  22242197.188    91078071.94545  22242201.816
     -2731.285                          44.900          34.600


 106478514.086 7  19932973.957    19932974.438    82816520.819 7  19932976.773
     -2317.566                          47.500          43.500


 120463315.128 6  22566842.902    22566844.188    93693710.172 6  22566848.012
     -3446.898                          41.400          41.700


 120437650.033 7                  22918524.836    93847547.18144  22918530.363
      2481.043                          43.100          29.500


 121775292.709 6                  23173063.969    94889862.69146  23173072.539
      2538.285                          39.000          38.000    90936117.409 7
  23173070.926                          45.300


 119218364.463 6                  22686491.969    92897417.38645  22686495.488
      1112.438                          41.700          31.200


 126427143.263 5                  24058319.391    98514803.73443  24058327.785
     -2339.770                          35.200          20.100    94409999.896 7
  24058325.211                          43.200


 106387289.596 6  19887981.164    19887982.188    82745679.690 7  19887985.148
     -1694.801                          41.400          45.600


 114577135.567 7                  21803332.078    89281007.18047  21803337.875
     -2852.539                          43.400          43.800


 116811005.578 7                  22228405.500    91021632.42947  22228411.441
      1155.512                          42.900          44.100


 105327604.064 8                  20043172.906    82073468.25049  20043181.367
     -1179.586                          49.400          54.900    78653718.411 8
  20043177.332                          53.300


 112900570.689 6  21112974.297    21112975.555    87811575.728 7  21112980.254
      2017.320                          36.600          46.500


 104495930.141 8  19568730.957    19568731.563    81274634.833 8  19568733.762
      1705.668                          51.100          50.600


 125472333.396 8                  23876593.406
     -1301.352                          48.400                    93696865.456 8
  23876595.156                          50.600   101844393.298 8  23876587.992
                        52.900    96141119.459 8  23876591.914
        50.900    94919013.752 9  23876594.664                          54.800
 123150445.962 8                  23434749.883
       413.527                          50.800                    91963011.602 8
  23434753.453                          51.200    99959750.918 9  23434742.570
                        54.100    94362035.884 8  23434750.684
        52.100    93162527.035 9  23434752.785                          55.300
 117925704.050 7                  22440515.406
      1290.633                          45.800                    88061403.765 7
  22440515.965                          47.200    95718876.359 8  22440506.773
                        49.900    90358649.123 7  22440513.004
        47.700    89210029.739 8  22440515.289                          51.700
 136422684.222 7                  25960373.117
      2315.359                          44.400                   101874092.296 7
  25960375.379                          45.300   110732674.196 7  25960367.102
                        46.600   104531664.566 7  25960372.039
        45.900   103202880.717 8  25960374.691                          49.200
 134889112.820 7                  25668545.047
     -1966.766                          45.800                   100728891.587 7
  25668548.469                          46.600   109487890.028 7  25668540.035
                        47.500   103356589.300 7  25668545.426
        47.300   102042743.738 8  25668547.848                          50.900
 140966045.762 6                  26824950.586
     -2671.324                          37.000                   105266856.377 6
  26824956.563                          39.700   114420459.088 6  26824945.430
                        38.100   108012937.434 6  26824953.688
        39.300   106639901.690 7  26824955.195                          43.700
 194206774.686 7                  36956315.453
         3.270                          42.100


 21  7 19  0 30 30.0000000  0 26G14G19G30S28S40S32G21R16R18G28G03G22
                                G08R19G07G17G01R20R09E33E31E12E24E01
                                E26S37
 112920385.672 7                  21488041.688    87989964.58646  21488047.477
      2264.461                          44.900          37.100    84323722.350 8
  21488048.551                          50.400


 126519592.472 5                  24075878.352    98586725.45743  24075883.902
      2325.121                          35.900          22.000


 111977383.551 7                  21308575.641    87255075.08348  21308584.051
      -924.355                          45.300          50.300    83619424.302 8
  21308581.266                          51.100


 198208306.365 7                  37717783.328
         3.031                          43.400                   148012596.335 7
  37717766.559                          43.200


 194463284.450 7                  37013609.641
       101.066                          43.400


 195582910.271 5                  37218186.906
         6.145                          33.800


 116965519.515 7                  22257810.289    91142004.93845  22257814.918
     -2738.539                          44.800          33.800


 106548355.531 7  19946048.285    19946049.242    82870841.892 7  19946051.641
     -2338.430                          46.800          44.400


 120566703.128 6  22586210.984    22586212.461    93774123.039 6  22586216.023
     -3445.852                          41.800          40.400


 120363230.339 6                  22904363.156    93789557.83244  22904368.875
      2480.211                          41.700          28.900


 121699253.727 6                  23158594.477    94830611.58246  23158602.824
      2531.039                          39.400          38.200    90879335.074 7
  23158600.902                          45.800


 119185212.013 7                  22680183.117    92871584.32445  22680186.340
      1097.766                          43.600          32.000


 126497323.855 6                  24071674.625    98569489.82043  24071683.184
     -2338.891                          37.100          21.800    94462407.389 7
  24071680.258                          43.900


 106438320.666 7  19897521.340    19897522.094    82785370.507 7  19897524.832
     -1707.273                          42.000          45.900


 114662874.623 7                  21819647.977    89347816.80047  21819653.617
     -2863.309                          43.000          42.800


 116776409.475 7                  22221822.703    90994674.43147  22221828.012
      1150.906                          43.600          43.400


 105363276.475 8                  20049961.328    82101264.91949  20049969.688
     -1198.500                          49.400          54.900    78680356.879 8
  20049965.574                          53.900


 112840282.722 6  21101699.750    21101701.266    87764685.075 7  21101705.949
      2001.813                          37.900          46.600


 104445088.621 8  19559210.074    19559210.977    81235091.424 8  19559212.695
      1683.805                          51.600          51.100


 125511502.623 8                  23884046.992
     -1309.934                          48.800                    93726115.197 8
  23884048.766                          51.000   101876186.488 8  23884041.625
                        52.800    96171132.232 8  23884045.816
        51.200    94948645.008 9  23884048.309                          54.700
 123138189.255 8                  23432417.258
       403.602                          50.900                    91953858.842 8
  23432421.137                          50.900    99949802.280 9  23432410.156
                        54.000    94352644.363 8  23432418.129
        51.900    93153254.898 9  23432420.426                          55.000
 117887144.252 7                  22433177.930
      1280.023                          46.700                    88032609.113 7
  22433178.234                          47.200    95687577.835 8  22433169.191
                        50.000    90329103.311 8  22433175.539
        48.000    89180859.505 8  22433177.605                          51.600
 136353265.105 7                  25947163.086
      2312.488                          45.200                   101822253.352 7
  25947165.586                          46.100   110676327.518 7  25947157.137
                        46.700   104478473.304 7  25947162.262
        45.700   103150365.626 8  25947164.711                          50.200
 134948238.114 7                  25679796.336
     -1974.895                          45.700                   100773043.567 7
  25679799.793                          46.300   109535881.332 8  25679792.410
                        48.600   103401893.068 7  25679796.535
        46.900   102087471.612 8  25679798.996                          51.200
 141046187.882 6                  26840201.352
     -2671.578                          36.100                   105326702.720 6
  26840206.926                          39.500   114485509.480 6  26840195.957
                        38.300   108074345.021 6  26840203.711
        39.700   106700528.659 7  26840205.789                          43.900
 194206675.845 6                  36956306.891
         3.270                          41.200


 21  7 19  0 31  0.0000000  0 26G14G19G30S28S40S32G21R16R18G28G03G22
                                G08R19G07G17G01R20R09E33E31E12E24E01
                                E26S37
 112852548.172 7                  21475132.531    87937104.21646  21475138.500
      2257.930                          45.000          37.300    84273064.498 8
  21475139.449                          50.700


 126449894.352 5                  24062615.555    98532415.25143  24062621.105
      2321.379                          34.200          21.700


 112005390.688 7                  21313904.648    87276898.80748  21313913.477
      -942.672                          46.500          50.200    83640338.700 8
  21313910.891                          51.900


 198208205.461 7                  37717764.516
         3.355                          43.600                   148012520.709 7
  37717747.430                          43.700


 194460232.225 7                  37013448.875
       102.563                          43.500


 195582729.145 5                  37218156.969
         6.027                          34.500


 117047784.159 7                  22273464.406    91206107.24145  22273469.125
     -2745.734                          45.700          34.100


 106618823.233 7  19959240.109    19959240.930    82925650.105 7  19959243.285
     -2359.328                          46.800          44.100


 120670061.930 6  22605573.785    22605574.461    93854513.169 6  22605578.539
     -3444.836                          41.300          41.500


 120288836.996 6                  22890206.344    93731588.99444  22890212.457
      2479.277                          41.700          29.600


 121623435.598 6                  23144166.430    94771532.53746  23144175.582
      2523.531                          39.700          38.100    90822717.680 7
  23144173.379                          44.900


 119152500.452 7                  22673958.367    92846094.80145  22673961.809
      1083.094                          43.400          31.900


 126567476.355 6                  24085023.602    98624154.05743  24085032.813
     -2337.961                          36.000          20.100    94514793.888 7
  24085030.020                          43.100


 106489725.627 6  19907130.957    19907132.250    82825352.133 7  19907134.543
     -1719.699                          41.300          46.000


 114748934.516 7                  21836024.797    89414876.41447  21836030.059
     -2873.973                          42.800          43.300


 116741950.367 7                  22215264.914    90967823.15547  22215270.504
      1146.395                          42.900          43.600


 105399517.301 8                  20056857.586    82129504.51049  20056866.070
     -1217.414                          48.400          54.900    78707419.828 8
  20056861.863                          53.400


 112780462.464 6  21090513.500    21090513.531    87718158.228 7  21090518.918
      1986.305                          37.500          46.000


 104394906.323 8  19549812.641    19549813.164    81196060.751 8  19549815.262
      1661.789                          51.300          51.100


 125550929.868 8                  23891549.820
     -1318.504                          49.400                    93755557.619 8
  23891551.453                          50.300   101908189.108 8  23891544.297
                        53.900    96201342.713 8  23891548.680
        51.700    94978471.459 9  23891551.039                          54.800
 123126231.956 8                  23430141.813
       393.566                          50.000                    91944929.693 8
  23430145.746                          51.300    99940096.673 8  23430134.695
                        53.800    94343482.269 8  23430142.848
        52.200    93144209.274 9  23430145.059                          55.400
 117848904.295 7                  22425901.172
      1269.375                          46.800                    88004053.307 7
  22425901.352                          47.000    95656538.913 8  22425892.121
                        50.000    90299802.572 8  22425898.664
        48.400    89151931.232 8  22425900.809                          51.900
 136283935.209 7                  25933969.789
      2309.438                          45.000                   101770481.022 7
  25933972.387                          45.100   110620053.242 7  25933963.723
                        46.000   104425350.402 7  25933969.164
        46.100   103097918.002 8  25933971.695                          50.100
 135007609.106 7                  25691094.531
     -1983.125                          45.900                   100817379.034 7
  25691097.668                          46.700   109584072.059 8  25691090.188
                        48.600   103447385.121 7  25691094.305
        46.700   102132385.359 8  25691096.941                          50.400
 141126341.234 5                  26855453.898
     -2671.949                          35.600                   105386557.452 6
  26855459.668                          39.700   114550569.000 6  26855449.246
                        39.300   108135761.202 6  26855456.625
        39.100   106761164.120 7  26855458.582                          43.200
 194206577.022 6                  36956288.281
         3.211                          41.100


 21  7 19  0 31 30.0000000  0 26G14G19G30S28S40S32G21R16R18G28G03G22
                                G08R19G07G17G01R20R09E33E31E12E24E01
                                E26S37
 112784908.221 7                  21462260.977    87884397.76846  21462267.051
      2251.188                          45.900          37.600    84222554.160 8
  21462267.953                          50.500


 126380310.233 6                  24049374.141    98478193.88443  24049379.047
      2317.441                          36.700          21.700


 112033945.266 7                  21319338.813    87299149.11548  21319346.863
      -960.977                          46.400          50.000    83661661.896 8
  21319344.910                          52.200


 198208107.484 7                  37717745.734
         3.141                          43.700                   148012448.003 7
  37717728.531                          43.600


 194457178.673 7                  37013300.266
       100.918                          43.100


 195582548.441 5                  37218115.234
         5.895                          34.600


 117130263.942 7                  22289160.055    91270377.20745  22289164.520
     -2753.082                          45.500          33.800


 106689916.310 7  19972549.117    19972549.234    82980944.706 7  19972551.969
     -2380.277                          46.700          44.000


 120773389.258 7  22624930.777    22624931.406    93934878.833 6  22624935.637
     -3443.961                          42.100          41.400


 120214471.656 6                  22876055.313    93673641.99844  22876061.035
      2478.191                          41.800          28.800


 121547841.600 6                  23129780.953    94712628.13746  23129789.977
      2515.813                          39.900          37.600    90766267.646 7
  23129788.410                          44.800


 119120231.947 7                  22667818.172    92820950.54445  22667822.262
      1068.141                          42.000          31.500


 126637601.247 6                  24098368.352    98678796.79043  24098376.520
     -2337.008                          36.400          21.800    94567159.835 7
  24098374.137                          43.100


 106541501.745 6  19916809.305    19916810.633    82865622.441 7  19916813.664
     -1732.152                          40.600          46.100


 114835312.311 7                  21852461.719    89482183.74847  21852467.445
     -2884.633                          42.900          43.300


 116707627.456 7                  22208733.313    90941078.03447  22208739.430
      1141.641                          43.700          45.000


 105436324.610 8                  20063862.094    82158185.51649  20063870.469
     -1236.414                          48.200          55.000    78734905.783 8
  20063866.105                          53.400


 112721109.718 6  21079414.059    21079414.594    87671995.032 7  21079420.027
      1970.520                          37.100          46.300


 104345386.366 8  19540539.238    19540539.992    81157545.220 8  19540541.914
      1639.531                          51.700          51.300


 125590613.720 8                  23899101.211
     -1327.156                          48.800                    93785191.656 8
  23899103.180                          50.900   101940400.022 8  23899095.918
                        53.400    96231749.800 8  23899100.328
        51.400    95008492.026 9  23899102.559                          54.900
 123114575.304 8                  23427923.555
       383.402                          50.400                    91936225.036 8
  23427927.641                          50.600    99930635.101 8  23427916.293
                        53.400    94334550.542 8  23427924.652
        51.700    93135391.080 9  23427926.871                          55.000
 117810984.243 7                  22418685.141
      1258.531                          46.700                    87975736.399 7
  22418685.430                          46.900    95625759.655 8  22418675.949
                        49.800    90270746.954 7  22418682.566
        47.600    89123244.974 8  22418684.820                          51.100
 136214696.081 7                  25920793.977
      2306.301                          44.700                   101718776.498 7
  25920796.543                          45.200   110563852.660 7  25920788.180
                        46.800   104372297.050 7  25920793.410
        46.200   103045539.071 8  25920795.926                          49.100
 135067225.502 7                  25702439.172
     -1991.410                          45.100                   100861897.727 7
  25702442.441                          46.300   109632461.967 8  25702434.520
                        48.100   103493065.167 7  25702439.172
        47.100   102177484.739 8  25702441.570                          50.500
 141206504.565 5                  26870708.750
     -2672.371                          35.700                   105446419.619 6
  26870714.098                          38.800   114615636.588 6  26870703.973
                        39.500   108197184.988 6  26870711.180
        39.600   106821807.097 7  26870713.258                          43.400
 194206478.286 6                  36956268.078
         3.113                          41.400


 21  7 19  0 32  0.0000000  0 26G14G19G30S28S40S32G21R16R18G28G03G22
                                G08R19G07G17G01R20R09E33E31E12E24E01
                                E26S37
 112717467.728 7                  21449427.711    87831846.73846  21449433.211
      2244.605                          45.000          37.400    84172192.759 8
  21449434.500                          50.500


 126310839.862 6                  24036154.422    98424061.13743  24036159.531
      2313.680                          36.400          20.400


 112063045.791 7                  21324876.750    87321824.82748  21324884.691
      -979.109                          45.800          49.700    83683392.785 8
  21324882.332                          51.400


 198208007.424 7                  37717726.391
         3.039                          43.900                   148012373.437 7
  37717709.461                          42.100


 194454117.559 7                  37013132.391
       102.125                          43.200


 195582367.419 5                  37218084.656
         6.004                          35.100


 117212956.147 7                  22304895.688    91334812.67145  22304900.324
     -2759.988                          45.000          34.700


 106761632.324 7  19985974.230    19985975.672    83036723.789 7  19985977.441
     -2400.930                          47.100          44.300


 120876682.814 7  22644280.914    22644282.078    94015218.235 6  22644285.797
     -3442.672                          42.800          41.700


 120140135.902 7                  22861909.930    93615718.05144  22861915.242
      2477.270                          42.400          28.700


 121472474.831 6                  23115439.406    94653900.81546  23115447.594
      2508.328                          40.600          37.900    90709987.325 7
  23115446.547                          45.300


 119088408.348 7                  22661761.914    92796152.93645  22661766.176
      1053.336                          42.400          31.100


 126707698.099 6                  24111707.797    98733417.64743  24111715.902
     -2336.254                          36.400          21.300    94619504.790 6
  24111713.031                          41.800


 106593645.440 6  19926557.457    19926559.508    82906178.644 7  19926561.332
     -1744.227                          40.900          45.800


 114922004.791 7                  21868958.852    89549736.29147  21868964.770
     -2895.008                          43.400          43.900


 116673440.155 7                  22202227.461    90914438.59447  22202233.914
      1137.270                          43.900          45.700


 105473696.225 8                  20070973.195    82187306.24549  20070982.004
     -1255.125                          48.300          55.000    78762813.146 8
  20070977.566                          53.200


 112662224.501 6  21068402.008    21068402.961    87626195.425 7  21068408.559
      1955.059                          37.300          46.800


 104296531.858 8  19531390.121    19531390.703    81119547.272 8  19531393.016
      1617.336                          51.600          51.600


 125630552.473 8                  23906701.469
     -1335.543                          48.700                    93815016.046 8
  23906703.266                          50.300   101972817.827 8  23906696.102
                        53.200    96262352.206 8  23906700.367
        51.600    95038705.414 9  23906702.602                          55.100
 123103220.252 8                  23425762.820
       373.402                          50.800                    91927745.603 8
  23425766.723                          51.300    99921418.329 8  23425755.520
                        53.400    94325849.907 8  23425763.949
        51.900    93126801.047 9  23425766.047                          55.000
 117773383.943 7                  22411529.828
      1247.969                          46.800                    87947658.270 7
  22411530.195                          47.000    95595239.940 8  22411521.129
                        50.200    90241936.358 8  22411527.488
        48.200    89094800.607 8  22411529.719                          51.200
 136145549.072 7                  25907635.594
      2303.234                          44.800                   101667140.757 7
  25907638.391                          45.300   110507726.856 7  25907629.797
                        46.200   104319314.304 7  25907635.152
        46.500   102993229.825 8  25907637.766                          50.100
 135127086.699 7                  25713830.195
     -1999.512                          45.600                   100906599.213 7
  25713833.887                          46.000   109681050.560 7  25713825.285
                        47.500   103538932.801 7  25713830.398
        46.100   102222769.302 8  25713832.879                          50.300
 141286676.366 6                  26885964.766
     -2672.641                          36.800                   105506288.117 6
  26885970.219                          38.700   114680711.067 6  26885961.082
                        40.500   108258615.261 6  26885967.125
        40.100   106882456.485 7  26885969.477                          43.000
 194206379.475 6                  36956248.063
         3.184                          41.300


 21  7 19  0 32 30.0000000  0 26G14G19G30S28S40S32G21R16R18G28G03G22
                                G08R19G07G17G01R20R09E33E31E12E24E01
                                E26S37
 112650228.918 7                  21436632.195    87779452.86546  21436637.762
      2237.867                          46.200          37.700    84121981.984 8
  21436639.219                          50.500


 126241482.701 6                  24022955.961    98370016.63443  24022960.840
      2309.934                          37.700          22.200


 112092690.739 7                  21330518.211    87344924.75948  21330526.383
      -997.262                          45.600          49.900    83705530.231 8
  21330523.652                          51.300


 198207907.580 7                  37717708.000
         3.051                          43.900                   148012298.814 7
  37717690.625                          43.100


 194451054.628 7                  37012977.422
       101.742                          43.300


 195582186.723 5                  37218045.422
         5.863                          34.800


 117295858.195 7                  22320671.414    91399411.65645  22320676.195
     -2766.949                          43.900          33.200


 106833969.051 7  19999515.895    19999516.180    83092985.663 7  19999519.070
     -2421.496                          46.500          43.600


 120979940.371 7  22663624.484    22663624.961    94095529.598 6  22663629.664
     -3441.336                          42.400          41.300


 120065830.718 7                  22847770.195    93557817.91744  22847775.363
      2476.223                          42.700          29.100


 121397338.624 6                  23101141.648    94595353.18046  23101149.734
      2500.617                          40.500          38.000    90653879.178 7
  23101148.520                          45.000


 119057031.896 7                  22655791.641    92771703.77245  22655795.055
      1038.391                          42.600          31.100


 126777767.49116                  24125041.367    98788017.11654  24125050.258
     -2335.211                          36.800          24.100    94671829.258 6
  24125046.855                          41.900


 106646153.925 6  19936373.270    19936373.773    82947018.561 7  19936377.234
     -1756.340                          40.800          45.300


 115009008.947 7                  21885515.242    89617531.69447  21885521.469
     -2905.324                          43.400          43.800


 116639387.705 7                  22195748.016    90887904.22047  22195754.012
      1132.781                          43.100          45.000


 105511630.196 8                  20078191.781    82216865.17949  20078200.441
     -1273.863                          48.800          54.800    78791140.467 8
  20078196.223                          53.400


 112603806.843 6  21057478.094    21057478.797    87580759.453 7  21057483.512
      1939.488                          36.900          45.900


 104248345.711 8  19522366.840    19522367.242    81082069.152 8  19522369.098
      1595.082                          51.500          51.300


 125670744.721 8                  23914349.828
     -1344.020                          48.900                    93845029.725 8
  23914351.617                          50.600   102005441.405 8  23914344.297
                        53.500    96293148.852 8  23914348.531
        50.800    95069110.588 9  23914350.961                          54.900
 123092168.031 8                  23423659.820
       363.281                          50.800                    91919492.308 8
  23423663.641                          50.800    99912447.362 8  23423652.574
                        53.500    94317381.302 8  23423660.867
        52.200    93118440.103 9  23423662.875                          55.500
 117736103.519 7                  22404435.594
      1237.336                          46.300                    87919818.980 7
  22404435.965                          47.000    95564979.854 8  22404427.238
                        49.900    90213370.831 8  22404433.004
        48.000    89066598.199 8  22404435.477                          51.900
 136076495.790 7                  25894495.516
      2300.141                          44.300                   101615575.018 7
  25894498.137                          46.100   110451677.124 7  25894489.406
                        46.500   104266403.376 7  25894494.820
        46.700   102940991.487 8  25894497.395                          50.300
 135187192.358 7                  25725268.070
     -2007.656                          46.000                   100951483.291 7
  25725271.359                          45.900   109729837.593 7  25725262.934
                        47.600   103584987.756 7  25725268.172
        46.200   102268238.825 8  25725270.660                          50.200
 141366855.374 6                  26901222.570
     -2672.871                          37.000                   105566161.985 6
  26901227.684                          38.400   114745791.379 6  26901218.664
                        41.200   108320051.078 6  26901224.508
        39.600   106943111.325 7  26901227.164                          42.600
 194206280.729 6                  36956223.938
         3.199                          41.000


 21  7 19  0 33  0.0000000  0 26G14G19G30S28S40S32G21R16R18G28G03G22
                                G08R19G07G17G01R20R09E33E31E12E24E01
                                E26S37
 112583193.878 7                  21423876.320    87727217.76046  21423881.707
      2231.016                          45.700          37.100    84071923.343 8
  21423882.836                          50.200


 126172238.695 6                  24009779.484    98316060.30544  24009784.422
      2306.129                          38.000          24.500


 112122878.716 7                  21336262.453    87368447.84748  21336270.992
     -1015.266                          45.800          49.900    83728073.179 8
  21336268.301                          51.400


 198207808.816 7                  37717688.875
         3.250                          43.900                   148012225.083 7
  37717671.723                          43.700


 194447992.939 7                  37012822.672
       102.590                          43.400


 195582005.977 5                  37218003.984
         6.219                          34.300


 117378967.893 7                  22336486.516    91464172.44345  22336491.531
     -2773.816                          44.000          33.700


 106906924.456 7  20013173.414    20013174.000    83149728.733 7  20013176.500
     -2442.164                          46.700          43.700


 121083159.774 7  22682961.574    22682961.859    94175811.308 6  22682966.438
     -3440.145                          43.100          41.500


 119991557.851 7                  22833635.844    93499942.96744  22833641.195
      2475.172                          43.600          29.600


 121322436.213 6                  23086888.477    94536987.71746  23086896.859
      2492.711                          40.400          39.200    90597945.622 7
  23086894.781                          44.300


 119026104.429 7                  22649906.273    92747604.47545  22649910.004
      1023.383                          42.700          31.300


 126847809.086 6                  24138369.625    98842594.91143  24138379.184
     -2334.316                          36.900          22.900    94724132.940 7
  24138375.109                          42.500


 106699023.737 6  19946256.641    19946258.406    82988139.511 7  19946260.563
     -1768.328                          40.600          45.600


 115096321.690 7                  21902130.555    89685567.57047  21902136.172
     -2915.535                          42.700          43.400


 116605469.072 7                  22189293.570    90861474.13347  22189299.426
      1128.328                          43.600          45.000


 105550124.398 8                  20085517.023    82246860.66549  20085525.637
     -1292.430                          48.100          55.000    78819886.146 8
  20085521.699                          53.400


 112545856.700 6  21046640.324    21046641.289    87535687.180 7  21046646.629
      1923.813                          37.300          45.600


 104200830.922 8  19513468.477    19513468.992    81045113.204 8  19513471.004
      1572.598                          51.800          50.600


 125711188.840 8                  23922046.281
     -1352.367                          48.600                    93875231.497 8
  23922048.055                          50.500   102038269.427 8  23922040.621
                        53.300    96324138.514 8  23922044.684
        51.000    95099706.302 9  23922047.246                          54.500
 123081419.701 8                  23421614.492
       353.133                          50.200                    91911465.958 8
  23421618.371                          50.900    99903723.067 9  23421607.320
                        54.100    94309145.569 8  23421615.613
        52.200    93110309.061 9  23421617.547                          55.500
 117699142.911 7                  22397402.164
      1226.633                          46.300                    87892218.538 7
  22397402.813                          47.600    95534979.367 8  22397393.438
                        50.400    90185050.369 7  22397399.574
        47.300    89038637.751 8  22397402.090                          51.900
 136007537.769 7                  25881373.117
      2296.949                          45.000                   101564080.415 7
  25881375.883                          46.000   110395704.718 7  25881367.492
                        47.800   104213565.422 7  25881372.543
        46.200   102888825.213 8  25881375.109                          50.200
 135247542.101 7                  25736752.047
     -2015.816                          45.700                   100996549.620 7
  25736755.590                          46.100   109778822.749 8  25736747.250
                        48.000   103631229.742 7  25736752.348
        47.000   102313892.977 8  25736754.813                          50.400
 141447040.273 6                  26916481.211
     -2672.906                          36.800                   105626040.265 6
  26916486.512                          38.100   114810876.481 6  26916477.285
                        39.700   108381491.410 6  26916483.051
        38.900   107003770.623 7  26916485.875                          42.800
 194206182.052 6                  36956208.156
         3.156                          41.100


 21  7 19  0 33 30.0000000  0 26G14G19G30S28S40S32G21R16R18G28G03G22
                                G08R19G07G17G01R20R09E33E31E12E24E01
                                E26S37
 112516364.542 7                  21411158.625    87675142.96746  21411164.328
      2224.148                          45.600          37.400    84022018.322 8
  21411165.676                          50.500


 126103107.597 6                  23996624.211    98262191.92144  23996629.512
      2302.461                          37.800          24.000


 112153608.128 7                  21342110.023    87392392.83148  21342118.273
     -1033.270                          45.600          49.600    83751020.432 8
  21342116.035                          52.100


 198207708.772 7                  37717669.156
         3.195                          44.100                   148012149.756 7
  37717652.730                          44.000


 194444927.988 7                  37012661.422
       102.184                          43.800


 195581825.782 5                  37217985.438
         6.184                          34.400


 117462282.291 7                  22352340.992    91529092.72445  22352345.613
     -2780.559                          44.600          33.000


 106980496.386 7  20026946.305    20026946.516    83206951.339 7  20026949.133
     -2462.629                          46.800          43.600


 121186338.502 7  22702290.055    22702290.727    94256061.385 6  22702294.898
     -3438.684                          43.200          40.700


 119917318.621 7                  22819509.141    93442094.24044  22819513.836
      2473.965                          43.000          29.500


 121247770.698 6                  23072679.367    94478806.84046  23072688.828
      2484.793                          41.100          38.900    90542188.933 7
  23072686.414                          45.500


 118995627.686 7                  22644106.883    92723856.36145  22644110.605
      1008.316                          42.300          31.600


 126917822.813 6                  24151692.734    98897150.97143  24151702.621
     -2333.277                          37.100          22.600    94776415.830 7
  24151698.625                          43.700


 106752251.392 6  19956206.832    19956208.609    83029538.778 7  19956210.953
     -1780.207                          41.100          45.500


 115183939.804 7                  21918803.992    89753841.38947  21918809.441
     -2925.754                          43.200          43.100


 116571683.073 7                  22182864.016    90835147.37947  22182870.027
      1123.965                          43.500          44.700


 105589176.636 8                  20092948.664    82277290.97649  20092957.156
     -1311.031                          48.900          54.800    78849048.519 8
  20092953.074                          53.600


 112488373.911 6  21035891.105    21035891.086    87490978.334 7  21035896.934
      1908.266                          37.300          45.600


 104153990.656 8  19504696.758    19504697.430    81008681.876 8  19504699.406
      1550.102                          51.800          51.400


 125751883.192 8                  23929790.016
     -1360.668                          48.900                    93905620.128 8
  23929791.973                          50.700   102071300.556 8  23929784.211
                        53.700    96355319.900 8  23929788.523
        51.000    95130491.306 9  23929791.207                          54.800
 123070976.263 8                  23419627.234
       342.973                          51.300                    91903667.272 8
  23419630.973                          51.200    99895246.245 9  23419620.145
                        54.100    94301143.447 8  23419628.137
        51.800    93102408.652 9  23419630.254                          55.700
 117662501.975 7                  22390429.766
      1216.043                          46.800                    87864856.801 7
  22390430.223                          47.600    95505238.347 8  22390420.844
                        50.100    90156974.851 7  22390427.438
        47.900    89010919.126 8  22390429.539                          51.800
 135938676.423 7                  25868269.211
      2293.641                          44.700                   101512657.985 7
  25868271.883                          46.700   110339810.786 8  25868264.004
                        48.000   104160801.542 7  25868268.465
        45.600   102836732.064 8  25868271.141                          50.100
 135308135.330 7                  25748282.742
     -2023.848                          45.900                   101041797.769 7
  25748286.184                          46.600   109828005.538 7  25748277.938
                        47.700   103677658.278 7  25748282.570
        46.000   102359731.323 8  25748285.352                          50.100
 141527229.567 6                  26931740.578
     -2673.070                          36.600                   105685921.829 6
  26931745.863                          37.500   114875965.159 6  26931736.203
                        39.000   108442935.087 6  26931742.973
        38.200   107064433.243 7  26931745.383                          42.100
 194206083.295 6                  36956189.188
         3.188                          41.200


 21  7 19  0 34  0.0000000  0 26G14G19G30S28S40S32G21R16R18G28G03G22
                                G08R19G07G17G01R20R09E33E31E12E24E01
                                E26S37
 112449743.186 7                  21398481.242    87623230.22146  21398486.934
      2217.113                          46.300          38.200    83972268.618 8
  21398488.086                          50.400


 126034088.873 6                  23983490.313    98208411.11743  23983495.902
      2298.652                          38.600          23.800


 112184877.551 7                  21348060.391    87416758.58648  21348068.605
     -1051.301                          46.100          49.800    83774370.946 8
  21348066.352                          51.200


 198207609.156 7                  37717650.813
         3.242                          43.700                   148012075.570 7
  37717633.727                          44.400


 194441869.993 7                  37012506.203
       101.895                          43.400


 195581646.033 5                  37217947.781
         5.828                          35.100


 117545799.250 7                  22368233.500    91594170.85145  22368238.367
     -2787.344                          45.000          34.200


 107054682.861 7  20040833.813    20040834.852    83264651.900 7  20040836.879
     -2483.121                          46.700          43.500


 121289474.522 7  22721610.988    22721611.453    94336278.255 6  22721615.684
     -3437.215                          43.100          40.700


 119843114.591 7                  22805388.273    93384272.93044  22805393.594
      2472.777                          44.100          29.000


 121173345.383 6                  23058516.719    94420813.14246  23058526.051
      2476.832                          40.200          38.600    90486611.678 7
  23058523.719                          44.500


 118965603.789 7                  22638393.383    92700461.15545  22638396.605
       993.078                          42.500          30.800


 126987809.146 6                  24165010.727    98951685.68343  24165020.715
     -2332.625                          36.900          22.900    94828678.237 7
  24165017.051                          44.400


 106805834.490 6  19966224.188    19966225.281    83071214.534 7  19966227.727
     -1792.016                          40.900          45.900


 115271860.632 7                  21935534.234    89822351.09447  21935540.230
     -2935.730                          43.200          43.300


 116538029.539 7                  22176460.172    90808923.86047  22176465.895
      1119.473                          43.000          44.400


 105628784.882 8                  20100485.602    82308154.54949  20100494.340
     -1329.535                          48.700          54.600    78878626.104 8
  20100490.137                          53.800


 112431358.588 6  21025229.016    21025229.359    87446633.115 7  21025234.555
      1892.566                          37.500          45.700


 104107827.742 8  19496052.039    19496052.531    80972777.385 8  19496054.688
      1527.465                          51.500          51.500


 125792826.316 8                  23937581.195
     -1368.937                          48.800                    93936194.531 8
  23937583.066                          51.000   102104533.603 8  23937575.238
                        52.800    96386691.904 8  23937579.766
        51.500    95161464.513 9  23937582.469                          54.900
 123060838.910 8                  23417698.070
       332.734                          50.900                    91896097.155 8
  23417701.758                          51.500    99887017.861 8  23417691.004
                        53.900    94293375.851 8  23417699.117
        52.100    93094739.796 9  23417701.207                          54.900
 117626180.806 7                  22383517.953
      1205.355                          46.600                    87837733.866 7
  22383518.465                          47.300    95475756.891 8  22383509.207
                        50.000    90129144.365 8  22383515.844
        48.000    88983442.406 8  22383517.836                          51.600
 135869913.324 7                  25855184.281
      2290.336                          44.900                   101461308.950 7
  25855186.840                          46.300   110283996.591 7  25855178.754
                        47.100   104108112.939 7  25855183.113
        44.900   102784713.236 8  25855185.773                          49.200
 135368971.691 7                  25759859.234
     -2031.945                          45.500                   101087227.507 7
  25759862.918                          46.500   109877385.687 8  25759854.914
                        48.300   103724273.145 7  25759859.320
        45.900   102405753.621 8  25759862.227                          50.600
 141607422.080 6                  26947000.555
     -2673.145                          37.700                   105745805.785 6
  26947006.398                          38.000   114941056.441 6  26946995.801
                        38.900   108504381.257 6  26947003.590
        39.100   107125098.321 7  26947005.602                          43.000
 194205984.641 6                  36956174.938
         3.195                          41.600


 21  7 19  0 34 30.0000000  0 26G14G19G30S28S40S32G21R16R18G28G03G22
                                G08R19G07G17G01R20R09E33E31E12E24E01
                                E26S37
 112383331.770 7                  21385843.336    87571481.08446  21385849.066
      2210.172                          46.000          38.100    83922675.700 8
  21385850.527                          50.300


 125965182.971 6                  23970377.383    98154718.20943  23970382.871
      2294.992                          39.000          22.300


 112216685.342 7                  21354113.398    87441543.85648  21354121.402
     -1069.207                          45.600          49.500    83798123.507 8
  21354119.195                          51.400


 198207510.186 7                  37717632.031
         3.387                          43.800                   148012002.192 7
  37717614.867                          43.800


 194438801.176 7                  37012347.828
       102.184                          43.700


 195581465.862 5                  37217918.000
         5.992                          35.000


 117629515.866 7                  22384164.383    91659404.58045  22384169.082
     -2793.918                          45.100          34.100


 107129481.459 7  20054836.652    20054836.977    83322828.561 7  20054839.637
     -2503.465                          46.800          43.300


 121392565.897 7  22740923.047    22740923.719    94416460.404 6  22740928.418
     -3435.672                          43.400          40.700


 119768947.113 7                  22791274.664    93326480.10345  22791279.969
      2471.563                          44.300          30.000


 121099163.397 6                  23044400.609    94363009.06146  23044409.918
      2468.590                          41.600          39.700    90431216.105 7
  23044407.270                          44.100


 118936034.571 7                  22632765.945    92677420.22645  22632769.711
       978.102                          42.500          30.800


 127057767.476 5                  24178324.031    99006198.56943  24178333.012
     -2331.738                          35.800          22.300    94880919.776 7
  24178329.715                          44.100


 106859769.012 6  19976306.121    19976307.609    83113163.608 7  19976310.160
     -1803.687                          41.000          45.500


 115360080.953 7                  21952322.273    89891094.16647  21952328.320
     -2945.629                          42.800          42.800


 116504507.592 7                  22170081.320    90782802.85547  22170087.211
      1115.141                          43.400          44.600


 105668946.952 8                  20108128.328    82339449.66349  20108136.934
     -1348.027                          48.200          54.500    78908617.244 8
  20108132.789                          53.500


 112374810.646 6  21014654.551    21014654.289    87402651.370 7  21014660.188
      1877.117                          37.300          45.800


 104062344.919 8  19487534.508    19487535.031    80937401.856 8  19487537.297
      1504.750                          51.600          51.200


 125834016.585 8                  23945419.422
     -1377.137                          48.400                    93966953.490 8
  23945421.176                          50.300   102137967.254 8  23945413.402
                        52.900    96418253.264 8  23945418.129
        51.200    95192624.668 9  23945420.727                          54.200
 123051008.572 8                  23415827.352
       322.582                          50.800                    91888756.307 8
  23415831.160                          50.600    99879038.681 8  23415820.086
                        53.900    94285843.517 8  23415828.340
        51.500    93087303.207 9  23415830.586                          55.100
 117590179.258 7                  22376667.523
      1194.691                          47.000                    87810849.594 7
  22376667.469                          47.400    95446534.864 8  22376658.441
                        50.000    90101558.767 8  22376664.773
        48.600    88956207.474 8  22376666.949                          51.800
 135801249.927 7                  25842118.211
      2287.059                          45.200                   101410034.364 7
  25842120.273                          46.000   110228263.322 8  25842112.645
                        48.000   104055500.737 7  25842116.879
        45.800   102732769.840 8  25842119.430                          50.100
 135430050.634 7                  25771482.727
     -2040.043                          45.300                   101132838.368 7
  25771485.840                          45.700   109926962.724 8  25771477.723
                        48.300   103771073.869 7  25771482.734
        46.700   102451959.411 8  25771485.199                          50.100
 141687616.398 5                  26962261.063
     -2673.227                          35.800                   105805691.092 6
  26962267.199                          37.500   115006149.182 6  26962255.891
                        38.700   108565828.778 6  26962263.996
        38.700   107185764.728 7  26962266.086                          42.200
 194205885.929 6                  36956146.750
         3.234                          41.300


 21  7 19  0 35  0.0000000  0 26G14G19G30S28S40S32G21R16R18G28G03G22
                                G08R19G07G17G01R20R09E33E31E12E24E01
                                E26S37
 112317132.586 7                  21373245.984    87519897.29946  21373252.082
      2203.098                          47.200          38.400    83873241.240 8
  21373253.125                          50.400


 125896389.489 6                  23957285.914    98101112.91443  23957291.516
      2291.207                          37.600          21.800


 112249030.044 7                  21360268.133    87466747.50448  21360276.598
     -1087.062                          45.500          49.300    83822276.995 8
  21360274.148                          51.600


 198207410.578 7                  37717613.313
         3.535                          43.800                   148011927.572 7
  37717595.992                          42.600


 194435732.690 7                  37012191.156
       102.969                          43.400


 195581286.007 5                  37217864.406
         5.813                          34.500


 117713429.816 7                  22400132.594    91724792.05845  22400137.305
     -2800.422                          45.300          33.400


 107204889.735 7  20068953.141    20068953.281    83381479.429 7  20068956.020
     -2523.727                          46.800          43.500


 121495610.239 7  22760227.426    22760227.617    94496605.955 6  22760232.199
     -3434.070                          43.200          40.400


 119694817.722 7                  22777168.367    93268716.95545  22777173.840
      2470.297                          44.500          30.400


 121025228.083 6                  23030331.078    94305397.18946  23030340.508
      2460.359                          41.600          40.200    90376004.713 7
  23030337.668                          44.600


 118906922.135 7                  22627226.352    92654735.22045  22627229.926
       962.777                          42.000          31.400


 127127697.310 6                  24191631.266    99060689.26443  24191640.152
     -2330.590                          38.300          23.000    94933140.030 7
  24191637.078                          44.000


 106914052.474 6  19986454.043    19986454.969    83155384.075 7  19986457.844
     -1815.289                          40.600          45.400


 115448597.546 7                  21969166.305    89960068.11147  21969172.852
     -2955.508                          43.000          43.200


 116471116.427 7                  22163726.867    90756783.76747  22163732.617
      1110.840                          43.900          45.000


 105709660.723 8                  20115876.047    82371174.67349  20115884.617
     -1366.242                          48.300          54.700    78939020.385 8
  20115880.133                          53.400


 112318729.984 6  21004166.711    21004167.508    87359033.115 7  21004172.844
      1861.656                          37.200          46.400


 104017545.361 8  19479145.082    19479145.578    80902557.752 8  19479147.813
      1481.934                          51.400          52.000


 125875452.503 8                  23953304.469
     -1385.324                          48.500                    93997895.882 8
  23953305.945                          50.500   102171600.299 8  23953298.387
                        52.400    96450002.851 8  23953303.188
        51.200    95223970.664 9  23953305.691                          54.900
 123041486.488 8                  23414015.305
       312.230                          50.300                    91881645.653 8
  23414019.289                          51.200    99871309.710 8  23414008.121
                        53.500    94278547.356 8  23414016.289
        51.900    93080099.798 9  23414018.590                          55.400
 117554497.345 7                  22369877.273
      1184.086                          46.800                    87784204.027 7
  22369877.711                          47.300    95417572.264 8  22369868.484
                        50.000    90074218.081 8  22369874.723
        48.100    88929214.347 8  22369876.879                          52.300
 135732687.886 7                  25829071.305
      2283.637                          45.300                   101358835.439 7
  25829073.379                          45.700   110172612.314 7  25829065.703
                        47.100   104002966.177 7  25829070.152
        45.600   102680903.105 8  25829072.496                          50.300
 135491371.789 7                  25783151.703
     -2048.121                          45.500                   101178630.099 7
  25783155.160                          46.100   109976736.363 7  25783146.324
                        47.100   103818060.173 7  25783151.973
        46.300   102498348.426 8  25783154.258                          50.000
 141767811.254 6                  26977521.766
     -2673.133                          37.200                   105865576.779 6
  26977527.699                          37.400   115071242.364 6  26977516.316
                        38.000   108627276.732 6  26977524.309
        38.700   107246431.548 7  26977526.652                          42.100
 194205787.315 6                  36956133.125
         3.266                          41.100


 21  7 19  0 35 30.0000000  0 26G14G19G30S28S40S32G21R16R18G28G03G22
                                G08R19G07G17G01R20R09E33E31E12E24E01
                                E26S37
 112251147.685 7                  21360690.297    87468480.50646  21360695.367
      2195.957                          46.500          38.900    83823966.795 8
  21360696.492                          50.400


 125827707.936 6                  23944216.633    98047594.83843  23944221.477
      2287.660                          37.100          21.300


 112281910.045 7                  21366525.078    87492368.26948  21366533.727
     -1104.887                          45.900          49.800    83846830.229 8
  21366530.902                          51.400


 198207311.917 7                  37717594.656
         3.145                          43.700                   148011853.683 7
  37717577.246                          43.000


 194432663.406 7                  37012040.219
       102.176                          43.000


 195581106.203 5                  37217845.203
         5.973                          34.500


 117797538.771 7                  22416138.063    91790331.50145  22416142.781
     -2806.852                          44.600          33.400


 107280905.786 7  20083183.645    20083184.609    83440603.017 7  20083186.539
     -2543.895                          47.000          43.500


 121598605.335 7  22779521.703    22779521.766    94576713.190 6  22779526.664
     -3432.402                          42.600          39.700


 119620728.028 7                  22763069.656    93210984.72144  22763074.992
      2468.953                          44.500          29.100


 120951542.624 6                  23016308.914    94247979.99546  23016318.535
      2452.027                          41.600          40.200    90320979.922 7
  23016315.691                          45.500


 118878268.311 7                  22621773.906    92632407.58245  22621777.602
       947.570                          42.300          30.900


 127197599.449 5                  24204933.414    99115158.38643  24204942.438
     -2329.645                          35.800          22.000    94985339.577 7
  24204938.895                          42.900


 106968681.238 6  19996666.555    19996667.938    83197873.089 7  19996670.223
     -1826.629                          40.600          45.000


 115537407.453 7                  21986066.031    90029270.57747  21986072.398
     -2965.125                          42.700          42.700


 116437855.159 7                  22157398.273    90730865.90347  22157403.176
      1106.559                          44.300          45.000


 105750924.040 8                  20123728.273    82403327.90249  20123736.699
     -1384.488                          48.500          54.700    78969833.904 8
  20123732.508                          53.300


 112263116.290 6  20993766.723    20993766.898    87315778.049 7  20993772.754
      1846.023                          37.600          46.500


 103973431.879 8  19470883.996    19470884.703    80868247.257 8  19470886.590
      1459.055                          51.500          50.800


 125917132.525 8                  23961235.984
     -1393.348                          48.600                    94029020.589 8
  23961237.613                          50.300   102205431.491 8  23961229.926
                        52.500    96481939.495 8  23961234.758
        51.500    95255501.335 9  23961237.078                          55.000
 123032273.695 8                  23412262.352
       301.961                          50.300                    91874765.959 8
  23412266.102                          51.200    99863831.787 8  23412255.297
                        53.500    94271488.193 8  23412263.453
        51.800    93073130.371 9  23412265.465                          55.300
 117519135.006 7                  22363147.797
      1173.371                          46.500                    87757797.075 7
  22363148.461                          47.600    95388869.065 8  22363139.086
                        50.200    90047122.257 8  22363145.563
        48.200    88902462.959 8  22363147.688                          52.100
 135664228.677 7                  25816043.781
      2280.285                          44.900                   101307713.318 7
  25816045.988                          45.500   110117044.784 7  25816038.398
                        47.300   103950510.451 7  25816042.832
        46.300   102629114.183 8  25816045.168                          50.100
 135552934.657 7                  25794866.664
     -2056.059                          46.100                   101224602.334 7
  25794870.332                          45.900   110026706.197 7  25794861.461
                        47.400   103865231.687 7  25794867.145
        47.100   102544920.305 8  25794869.371                          50.000
 141848005.350 6                  26992782.289
     -2673.164                          36.900                   105925461.929 6
  26992788.484                          37.000   115136334.944 6  26992776.625
                        37.400   108688724.117 6  26992784.688
        38.200   107307097.816 7  26992787.160                          42.200
 194205688.792 6                  36956118.672
         3.207                          41.100


 21  7 19  0 36  0.0000000  0 26G14G19G30S28S40S32G21R16R18G28G03G22
                                G08R19G07G17G01R20R09E33E31E12E24E01
                                E26S37
 112185379.064 7                  21348174.867    87417232.22746  21348180.199
      2188.793                          45.700          38.300    83774853.880 8
  21348181.293                          50.000


 125759137.991 6                  23931168.695    97994163.70643  23931173.016
      2283.879                          37.400          21.700


 112315323.586 7                  21372883.711    87518404.77848  21372891.691
     -1122.562                          46.000          49.300    83871781.876 8
  21372889.492                          51.400


 198207213.486 7                  37717575.234
         3.340                          43.600                   148011780.409 7
  37717558.332                          43.100


 194429596.205 7                  37011886.625
       102.648                          43.500


 195580926.309 5                  37217811.406
         6.359                          34.000


 117881840.031 7                  22432179.797    91856020.77945  22432184.855
     -2813.180                          45.300          33.900


 107357527.227 7  20097527.488    20097528.008    83500197.435 7  20097530.574
     -2563.988                          46.400          44.300


 121701548.846 7  22798806.367    22798806.688    94656780.340 6  22798811.383
     -3430.578                          42.200          39.800


 119546679.389 7                  22748978.586    93153284.48245  22748984.262
      2467.656                          43.700          30.200


 120878110.093 7                  23002335.648    94190759.89846  23002344.523
      2443.543                          42.000          40.100    90266144.012 7
  23002341.879                          45.600


 118850074.629 7                  22616408.594    92610438.49245  22616412.352
       932.215                          42.600          32.300


 127267474.170 6                  24218228.773    99169606.17543  24218239.695
     -2328.652                          37.100          22.900    95037518.666 7
  24218235.676                          42.100


 107023652.783 6  20006942.707    20006943.797    83240628.725 7  20006946.586
     -1837.996                          40.800          45.300


 115626507.501 7                  22003021.539    90098699.13747  22003027.254
     -2974.832                          42.100          42.700


 116404722.817 7                  22151092.742    90705048.50147  22151098.637
      1102.316                          44.400          45.100


 105792734.616 8                  20131684.203    82435907.56049  20131692.961
     -1402.727                          48.400          54.700    79001056.072 8
  20131688.641                          53.000


 112207969.497 6  20983453.875    20983454.750    87272886.135 7  20983459.914
      1830.441                          37.800          46.300


 103930007.131 8  19462752.191    19462752.539    80834472.453 8  19462754.551
      1436.152                          51.800          51.400


 125959054.965 8                  23969213.406
     -1401.387                          48.200                    94060326.296 8
  23969215.352                          50.500   102239459.443 8  23969207.641
                        52.100    96514061.875 8  23969212.488
        51.200    95287215.381 9  23969214.609                          54.800
 123023371.129 8                  23410568.125
       291.645                          50.300                    91868117.929 8
  23410571.945                          51.500    99856605.672 8  23410561.074
                        53.400    94264666.738 8  23410569.250
        52.000    93066395.630 9  23410571.355                          55.600
 117484092.003 7                  22356479.219
      1162.766                          46.600                    87731628.603 7
  22356480.012                          47.200    95360425.078 8  22356470.793
                        50.000    90020271.128 8  22356477.125
        48.500    88875953.165 8  22356479.227                          51.500
 135595873.742 7                  25803036.117
      2276.848                          45.100                   101256669.055 7
  25803038.340                          44.900   110061561.887 7  25803030.922
                        47.300   103898134.611 7  25803035.297
        46.300   102577404.127 8  25803037.785                          49.900
 135614738.621 7                  25806627.828
     -2064.039                          46.200                   101270754.614 7
  25806630.773                          46.100   110076871.728 8  25806622.629
                        48.100   103912587.939 7  25806627.906
        46.800   102591674.577 8  25806630.262                          50.500
 141928197.347 6                  27008042.516
     -2673.047                          36.400                   105985345.503 6
  27008048.652                          36.700   115201425.799 6  27008036.883
                        37.700   108750169.877 6  27008044.848
        38.300   107367762.476 6  27008047.242                          41.200
 194205590.206 7                  36956092.000
         3.277                          42.100


 21  7 19  0 36 30.0000000  0 26G14G19G30S28S40S32G21R16R18G28G03G22
                                G08R19G07G17G01R20R09E33E31E12E24E01
                                E26S37
 112119828.975 7                  21335700.727    87366154.25646  21335706.379
      2181.414                          46.200          37.900    83725904.148 8
  21335707.574                          50.800


 125690679.660 6                  23918142.086    97940819.56943  23918146.223
      2280.180                          36.900          21.500


 112349269.166 7                  21379343.023    87544855.85048  21379350.883
     -1140.246                          45.400          48.600    83897130.816 8
  21379349.035                          51.400


 198207113.735 7                  37717556.438
         3.102                          43.800                   148011706.306 7
  37717539.578                          42.700


 194426532.242 7                  37011723.906
       101.773                          43.800


 195580747.047 5                  37217770.844
         5.777                          34.800


 117966331.174 7                  22448258.258    91921858.00945  22448262.781
     -2819.512                          44.300          33.600


 107434752.083 7  20111983.793    20111984.789    83560261.211 7  20111986.965
     -2584.145                          46.300          43.500


 121804439.084 7  22818081.227    22818082.602    94736806.014 6  22818086.297
     -3428.750                          42.600          39.100


 119472673.522 7                  22734896.102    93095617.59745  22734901.691
      2466.207                          42.400          30.100


 120804933.763 7                  22988410.477    94133739.43546  22988419.293
      2434.992                          42.200          39.500    90211499.403 7
  22988416.730                          45.000


 118822343.071 7                  22611131.180    92588829.48845  22611135.164
       916.762                          43.000          31.800
[truncated: 14,666,309 more chars]
