# Supplementary material for: Improved GNSS integer ambiguity resolution method based on the column oriented Cholesky decomposition
Source: Sci Rep. 2023 Mar 17;13:4454. doi: 10.1038/s41598-023-31635-3 (PMC10023790; doi:10.1038/s41598-023-31635-3)
Supplement: Supplementary file 1 — Supplementary Information. [file 41598_2023_31635_MOESM1_ESM.zip › supplement materials of the manuscript/Figure 5/Figure 5-KEYLAB002x.22o]

     3.02           OBSERVATION DATA    M (MIXED)           RINEX VERSION / TYPE
BLANK OR G = GPS,  R = GLONASS,  E = GALILEO,  M = MIXED    COMMENT             
CHC Navigation      CHC Navigation      03-01-22 07:00      PGM / RUN BY / DATE 
KEYLAB                                                      MARKER NAME         
KEYLAB                                                      MARKER NUMBER       
whoever             CHC Navigation                          OBSERVER / AGENCY   
Unknown             CHC N71             2.0                 REC # / TYPE / VERS 
Unknown             3S-02-TSADM     NONE                    ANT # / TYPE        
 -2060472.3503  4794801.3433  3654667.7365                  APPROX POSITION XYZ 
        0.0000        0.0000        0.0000                  ANTENNA: DELTA H/E/N
G   11 C1C C2W C5X L1C L1P L2W L5X S1C S1P S2W S5X          SYS / # / OBS TYPES 
R    9 C1C C1P C2C L1C L2C S1C S2C D1C D2C                  SYS / # / OBS TYPES 
C   12 C1I C7I C6I L1I L7I L6I S1I S7I S6I D1I D7I D6I      SYS / # / OBS TYPES 
E   20 C1X C5X C7X C8X C6X L1X L5X L7X L8X L6X S1X S5X S7X  SYS / # / OBS TYPES 
       S8X S6X D1X D5X D7X D8X D6X                          SYS / # / OBS TYPES 
     1.000                                                  INTERVAL            
  2022     1     2    23     0    0.0000000     GPS         TIME OF FIRST OBS   
     1     1     1     0     0    0.0000000     GPS         TIME OF LAST OBS    
     0                                                      RCV CLOCK OFFS APPL 
    18                                                      LEAP SECONDS        
     0                                                      # OF SATELLITES     
HUACE ANT REFERENCEPOINT                                    COMMENT             
                                                            END OF HEADER       
> 2022 01 02 23 00  0.0000000  0 53
G05  22625687.9920          0.0000          0.0000  118898797.0640          0.0000          0.0000          0.0000         42.6800          0.0000          0.0000          0.0000 
G10  25160335.7000          0.0000   25160327.6930  132218461.7700          0.0000          0.0000   98734533.1490         35.7900          0.0000          0.0000         33.3700 
G13  22003202.6830          0.0000          0.0000  115627622.1400          0.0000          0.0000          0.0000         44.4300          0.0000          0.0000          0.0000 
G15  20273687.4330          0.0000          0.0000  106538964.7440          0.0000          0.0000          0.0000         48.9300          0.0000          0.0000          0.0000 
G18  20542911.7040          0.0000   20542907.2130  107953734.3780          0.0000          0.0000   80614794.7130         47.7100          0.0000          0.0000         49.9100 
G20  24513715.0910          0.0000          0.0000  128820407.1220          0.0000          0.0000          0.0000         34.3900          0.0000          0.0000          0.0000 
G23  22241249.8100          0.0000   22241245.3680  116878567.5890          0.0000          0.0000   87279455.2770         43.2200          0.0000          0.0000         43.4100 
G24  21430407.4950          0.0000   21430401.8870  112617559.2770          0.0000          0.0000   84097503.3420         45.0000          0.0000          0.0000         46.2900 
G29  24287213.8790          0.0000          0.0000  127630170.0180          0.0000          0.0000          0.0000         37.0100          0.0000          0.0000          0.0000 
R01  20108959.0150          0.0000   20108959.6740  107493828.8420   83606374.9220         51.4600         43.8100       -326.3480       -253.7610 
R02  22429008.5420          0.0000   22429009.6060  119685468.1620   93088710.0120         45.9600         40.8800       2146.6480       1669.6340 
R08  21868081.2360          0.0000   21868078.2390  117102614.0170   91079808.4530         46.5600         44.1500      -2330.0240      -1812.2360 
R09  24365063.1920          0.0000   24365062.0270  130108062.8950  101195154.6590         37.2000         37.7600      -2139.3840      -1664.0310 
R10  22374466.7140          0.0000          0.0000  119268508.4170          0.0000         45.8500          0.0000        499.9100          0.0000 
R11  22661621.3130          0.0000   22661620.6100  121096848.4270   94186447.6180         45.1200         42.4000       3367.0500       2618.7800 
R17  22254112.4760          0.0000   22254110.1510  119086260.2260   92622685.3890         45.6000         41.6000       3238.4950       2518.8850 
R23  20974997.9840          0.0000          0.0000  112202092.9070          0.0000         49.2200          0.0000      -3626.1010          0.0000 
R24  19875572.7530          0.0000   19875571.6200  106283617.5890   82665031.8880         55.3300         49.1600       -420.5850       -327.0920 
C01  38079053.3590   38079049.7140   38079050.7390  198287622.4510  153328584.2870  161124955.3430         43.0000         47.1200         41.9300        -13.0170        -10.0540        -10.6470 
C02  37625522.6940   37625515.6410   37625517.9730  195925972.4080  151502393.9220  159205922.4020         40.2300         48.4000         42.1700         -0.7700         -0.5540         -0.6450 
C03  36961628.0040   36961622.0250   36961622.6580  192468909.3840  148829135.4890  156396735.4640         44.5400         49.9200         43.5300        -35.8620        -27.6840        -29.1250 
C04  39041383.2590   39041376.7950   39041377.5470  203298721.3100  157203441.8160  165196840.5470         38.2900         44.4400         39.6500        -24.0440        -18.6410        -19.6900 
C05  39364002.0880   39363996.9210   39363997.7610  204978689.3050  158502514.8200  166561965.1500         36.4500         43.1700         37.9700         11.6720          9.0100          9.4510 
C06  36714866.5410   36714860.5990   36714859.5550  191183979.3640  147835538.9980  155352591.3990         46.6700         51.5500         47.2800        671.4030        519.0680        545.4450 
C08  35841745.4850   35841739.2070   35841737.7690  186637459.0810  144319937.5280  151658229.8910         47.7800         53.6800         49.1300        149.5270        115.6090        121.4700 
C09  37670606.2260   37670602.6100   37670599.7150  196160733.6330  151683925.0180  159396650.4990         44.1200         49.9400         44.1200        787.8090        609.1540        640.1420 
C11  23684386.5750   23684382.9010   23684380.8670  123330815.2820   95367197.8070  100216365.5720         43.3100         50.6200         45.7500        393.7100        304.3980        320.0000 
C12  23518135.4770   23518131.9730   23518130.4010  122465104.6070   94697768.0830   99512906.1620         44.6200         51.8000         47.5000      -2391.2610      -1849.0810      -1943.0760 
C13  35924304.0720   35924304.8660   35924302.4860  187067428.0700  144652489.0980  152007670.9750         49.9300         52.6900         49.2100        305.7380        236.3740        248.4190 
C14  26403799.0520   26403794.9900   26403792.5320  137491520.3440  106317145.5970  111723087.8990         34.1400         39.3100         35.3300       2191.0880       1694.0990       1780.3140 
C16  36371795.5410   36371794.9590   36371792.0240  189397517.4960  146454190.5200  153900989.9530         49.1800         52.5300         46.7800        483.4990        373.8840        392.8480 
C21  22390322.1950          0.0000   22390313.7790  116592293.4050          0.0000   94740761.6080         51.4000          0.0000         51.5200         94.7280          0.0000         76.9440 
C22  24160506.2800          0.0000   24160497.4580  125810111.7700          0.0000  102230990.0700         45.4900          0.0000         46.4800      -1790.0640          0.0000      -1454.5510 
C26  25877695.7480          0.0000   25877693.4630  134751945.8030          0.0000  109496982.4760         36.1200          0.0000         37.5300       3073.4050          0.0000       2497.3860 
C34  23393070.0630          0.0000   23393067.8610  121813851.9020          0.0000   98983724.6010         47.5400          0.0000         47.8500      -1031.1760          0.0000       -837.9230 
C36  25311603.1000          0.0000   25311606.0630  131804160.2940          0.0000  107101681.3560         40.0400          0.0000         42.6000       -402.4030          0.0000       -327.0180 
C38  36066878.3180          0.0000   36066872.5970  187809792.8480          0.0000  152610914.1210         50.2100          0.0000         51.2800       -221.3350          0.0000       -179.8690 
C39  36082858.8700          0.0000   36082853.3770  187892984.5790          0.0000  152678395.0140         50.6300          0.0000         51.9400        322.9480          0.0000        262.4260 
C42  24759731.1020          0.0000   24759737.0660  128930430.8280          0.0000  104766562.6770         42.7200          0.0000         44.3400       1841.8420          0.0000       1496.6240 
C43  25436094.1090          0.0000   25436091.6190  132452421.4910          0.0000  107628430.8840         40.0400          0.0000         40.7300       1539.9080          0.0000       1251.2480 
C44  24495673.8170          0.0000   24495670.5930  127555393.9720          0.0000  103649197.8850         41.7700          0.0000         43.3900      -3092.7240          0.0000      -2513.0740 
C45  23935491.7480          0.0000   23935496.2850  124638387.3890          0.0000  101278919.6190         43.9100          0.0000         45.7700       2058.1420          0.0000       1672.4020 
C59  37752973.8370          0.0000   37752957.5190  196589663.5750          0.0000  159745145.0010         45.7700          0.0000         46.3500         25.8100          0.0000         21.0180 
C60  38131606.6330          0.0000   38131587.5910  198561285.5110          0.0000  161347233.5180         44.7700          0.0000         44.5600        -57.5810          0.0000        -46.8480 
E04  27338358.7350   27338352.9760   27338356.9960          0.0000          0.0000  143664041.8200  107281558.1710  110080233.2450          0.0000          0.0000         34.6400         35.8200         42.6900          0.0000          0.0000       2064.5280       1541.6140       1581.8930          0.0000          0.0000 
E07  28878593.0980   28878590.1880   28878594.1450          0.0000          0.0000  151758043.8000  113325804.4130  116282143.8470          0.0000          0.0000         29.4400         31.3800         37.4800          0.0000          0.0000      -2352.3720      -1756.5720      -1802.4030          0.0000          0.0000 
E11  26894958.4430   26894949.9370   26894953.6130          0.0000          0.0000  141333962.2140  105541558.0550  108294829.6040          0.0000          0.0000         27.5900         27.4200         33.0200          0.0000          0.0000       2834.6670       2116.7240       2171.7280          0.0000          0.0000 
E12  22802530.6260   22802522.4630   22802526.9590          0.0000          0.0000  119828115.0200   89482007.1500   91816332.5650          0.0000          0.0000         41.6900         42.4300         48.8600          0.0000          0.0000       1062.5090        793.4270        814.1290          0.0000          0.0000 
E18  22675722.1900   22675716.7540   22675720.7650          0.0000          0.0000  119161718.7850   88984378.8280   91305728.0090          0.0000          0.0000         38.0100         39.1900         45.5300          0.0000          0.0000      -5043.6430      -3766.3940      -3864.6400          0.0000          0.0000 
E19  23436115.7160   23436108.9450   23436113.4520          0.0000          0.0000  123157627.8050   91968335.7160   94367538.8890          0.0000          0.0000         42.2800         42.4900         49.4100          0.0000          0.0000        218.9450        163.4520        167.7170          0.0000          0.0000 
E26  27604701.2790   27604695.5440   27604699.5520          0.0000          0.0000  145063696.8290  108326773.2680  111152710.0670          0.0000          0.0000         33.0300         34.9100         41.6000          0.0000          0.0000      -3088.6570      -2306.4340      -2366.6350          0.0000          0.0000 
E27  28162508.4500   28162505.2290   28162509.0270          0.0000          0.0000  147994990.6800  110515724.0440  113398756.2850          0.0000          0.0000         32.4000         33.9800         40.2900          0.0000          0.0000       1826.5470       1363.9640       1399.4840          0.0000          0.0000 
E33  24160075.1010   24160068.6710   24160072.7840          0.0000          0.0000  126962063.2470   94809315.8250   97282615.3480          0.0000          0.0000         45.9300         46.1600         52.7900          0.0000          0.0000      -1792.3680      -1338.5010      -1373.4170          0.0000          0.0000 
> 2022 01 02 23 00  1.0000000  0 53
G05  22626095.2830          0.0000          0.0000  118900937.3720          0.0000          0.0000          0.0000         42.6700          0.0000          0.0000          0.0000 
G10  25159833.7590          0.0000   25159825.7470  132215823.9830          0.0000          0.0000   98732563.3630         35.8200          0.0000          0.0000         33.3800 
G13  22003740.0830          0.0000          0.0000  115630446.0930          0.0000          0.0000          0.0000         44.4300          0.0000          0.0000          0.0000 
G15  20273926.7870          0.0000          0.0000  106540222.5410          0.0000          0.0000          0.0000         48.9400          0.0000          0.0000          0.0000 
G18  20542709.0150          0.0000   20542704.4990  107952669.0920          0.0000          0.0000   80613999.2040         47.7100          0.0000          0.0000         49.9700 
G20  24514238.2790          0.0000          0.0000  128823156.4140          0.0000          0.0000          0.0000         34.4100          0.0000          0.0000          0.0000 
G23  22240833.7930          0.0000   22240829.3470  116876381.3810          0.0000          0.0000   87277822.7170         43.2200          0.0000          0.0000         43.4700 
G24  21429863.8070          0.0000   21429858.1980  112614702.1860          0.0000          0.0000   84095369.8030         45.0000          0.0000          0.0000         46.3300 
G29  24287820.5100          0.0000          0.0000  127633357.8170          0.0000          0.0000          0.0000         37.0300          0.0000          0.0000          0.0000 
R01  20109020.0760          0.0000   20109020.7340  107494155.2630   83606628.8080         51.5000         43.8400       -326.4700       -253.9570 
R02  22428606.2740          0.0000   22428607.3390  119683321.5730   93087040.4390         46.0200         40.9100       2146.5270       1669.5410 
R08  21868516.3430          0.0000   21868513.3450  117104944.0080   91081620.6720         46.6000         44.1700      -2329.9310      -1812.2080 
R09  24365463.9550          0.0000   24365462.7970  130110202.8420  101196819.0350         37.2800         37.9300      -2139.9430      -1664.3390 
R10  22374373.0120          0.0000          0.0000  119268008.8670          0.0000         45.8700          0.0000        499.2110          0.0000 
R11  22660991.2370          0.0000   22660990.5350  121093481.4800   94183828.8800         45.1600         42.4400       3366.8820       2618.6220 
R17  22253507.3290          0.0000   22253505.0030  119083021.9790   92620166.7570         45.6600         41.6500       3237.9650       2518.4380 
R23  20975675.8880          0.0000          0.0000  112205719.2450          0.0000         49.2600          0.0000      -3626.5570          0.0000 
R24  19875651.4820          0.0000   19875650.3480  106284038.5880   82665359.3330         55.3700         49.1900       -421.4050       -327.7530 
C01  38079055.8300   38079052.1670   38079053.2080  198287635.3470  153328594.2820  161124965.8280         43.0100         47.2000         41.9400        -12.8770        -10.0540        -10.5820 
C02  37625522.8310   37625515.7660   37625518.1110  195925973.1040  151502394.4700  159205922.9640         40.2300         48.4900         42.1700         -0.7330         -0.6100         -0.5980 
C03  36961634.8620   36961628.8670   36961629.5160  192468945.0920  148829163.1160  156396764.4790         44.5400         50.0100         43.5300        -35.7230        -27.6750        -28.9290 
C04  39041387.9000   39041381.4250   39041382.1940  203298745.3780  157203460.4200  165196860.0830         38.3100         44.5000         39.6500        -24.1460        -18.6690        -19.4860 
C05  39363999.8270   39363994.6620   39363995.4990  204978677.5510  158502505.7330  166561955.6030         36.4600         43.2300         38.0000         11.7280          9.0750          9.4600 
C06  36714737.6410   36714731.6950   36714730.6570  191183308.0990  147835019.9270  155352045.9310         46.6700         51.6300         47.2800        671.2440        518.9840        545.4640 
C08  35841716.7700   35841710.4870   35841709.0560  186637309.5340  144319821.8900  151658108.3670         47.7900         53.7400         49.1500        149.5080        115.6000        121.5260 
C09  37670454.9370   37670451.3160   37670448.4270  196159945.8270  151683315.8410  159396010.3410         44.1200         50.0000         44.1400        787.7810        609.0610        640.1420 
C11  23684310.9980   23684307.3330   23684305.2860  123330421.7940   95366893.5390  100216045.8430         43.3200         50.6800         45.7600        393.2730        304.0530        319.4880 
C12  23518594.7160   23518591.2050   23518589.6370  122467496.0130   94699617.2810   99514849.3820         44.6200         51.8900         47.5100      -2391.5210      -1849.3510      -1943.3090 
C13  35924245.3690   35924246.1610   35924243.7840  187067122.3840  144652252.7230  152007422.5790         49.9300         52.7500         49.2200        305.7190        236.3930        248.4370 
C14  26403378.3290   26403374.2480   26403371.8160  137489329.3710  106315451.3880  111721307.5230         34.1200         39.3800         35.3400       2190.8460       1694.2100       1780.4540 
C16  36371702.6940   36371702.1080   36371699.1770  189397034.0130  146453816.6640  153900597.0820         49.1800         52.6100         46.7800        483.4250        373.8090        392.8390 
C21  22390304.0120          0.0000   22390295.5980  116592198.7060          0.0000   94740684.6540         51.4100          0.0000         51.5400         94.6530          0.0000         76.9440 
C22  24160850.0270          0.0000   24160841.2030  125811901.8000          0.0000  102232444.6260         45.5000          0.0000         46.5000      -1790.0270          0.0000      -1454.5700 
C26  25877105.4950          0.0000   25877103.2050  134748872.2990          0.0000  109494485.0220         36.1200          0.0000         37.5400       3073.6470          0.0000       2497.5160 
C34  23393268.1320          0.0000   23393265.9290  121814883.3070          0.0000   98984562.7050         47.5500          0.0000         47.8700      -1031.6600          0.0000       -838.2860 
C36  25311680.4150          0.0000   25311683.3770  131804562.9080          0.0000  107102008.5170         40.0700          0.0000         42.6100       -402.8220          0.0000       -327.3620 
C38  36066920.8280          0.0000   36066915.1070  187810014.2110          0.0000  152611093.9970         50.2100          0.0000         51.3000       -221.4100          0.0000       -179.8870 
C39  36082796.8500          0.0000   36082791.3570  187892661.6350          0.0000  152678132.5980         50.6300          0.0000         51.9400        322.8930          0.0000        262.3890 
C42  24759377.3970          0.0000   24759383.3600  128928588.9890          0.0000  104765066.0320         42.7200          0.0000         44.3500       1841.7960          0.0000       1496.6240 
C43  25435798.4280          0.0000   25435795.9400  132450881.7560          0.0000  107627179.7130         40.0600          0.0000         40.7600       1539.4890          0.0000       1251.0430 
C44  24496267.7430          0.0000   24496264.5200  127558486.6860          0.0000  103651710.9660         41.7600          0.0000         43.3900      -3092.7420          0.0000      -2513.0550 
C45  23935096.5230          0.0000   23935101.0590  124636329.3740          0.0000  101277247.3180         43.9300          0.0000         45.7900       2057.9090          0.0000       1672.2150 
C59  37752968.8550          0.0000   37752952.5340  196589637.6890          0.0000  159745123.9780         45.7700          0.0000         46.3500         25.8750          0.0000         20.9900 
C60  38131617.6880          0.0000   38131598.6490  198561343.0250          0.0000  161347280.2410         44.7800          0.0000         44.5600        -57.5620          0.0000        -46.7360 
E04  27337965.8730   27337960.1210   27337964.1360          0.0000          0.0000  143661977.3040  107280016.4760  110078651.3370          0.0000          0.0000         34.6300         35.9300         42.7600          0.0000          0.0000       2064.3790       1541.6320       1581.8090          0.0000          0.0000 
E07  28879040.7110   28879037.7960   28879041.7500          0.0000          0.0000  151760396.1450  113327561.0670  116283946.3260          0.0000          0.0000         29.4700         31.4000         37.5700          0.0000          0.0000      -2352.1760      -1756.5160      -1802.4590          0.0000          0.0000 
E11  26894419.0900   26894410.5630   26894414.2660          0.0000          0.0000  141331127.9210  105539441.5620  108292657.8750          0.0000          0.0000         27.6000         27.4800         33.0700          0.0000          0.0000       2834.6110       2116.4820       2171.6160          0.0000          0.0000 
E12  22802328.4560   22802320.2960   22802324.7870          0.0000          0.0000  119827052.6470   89481213.8240   91815518.5480          0.0000          0.0000         41.6900         42.4800         48.9400          0.0000          0.0000       1062.2010        793.2120        813.8310          0.0000          0.0000 
E18  22676681.9910   22676676.5590   22676680.5650          0.0000          0.0000  119166762.6070   88988145.3220   91309592.7640          0.0000          0.0000         38.0100         39.2100         45.6000          0.0000          0.0000      -5044.0240      -3766.7010      -3864.9660          0.0000          0.0000 
E19  23436074.0640   23436067.2960   23436071.7970          0.0000          0.0000  123157408.9630   91968172.3010   94367371.2160          0.0000          0.0000         42.2800         42.5300         49.5000          0.0000          0.0000        218.8610        163.3400        167.6050          0.0000          0.0000 
E26  27605289.0330   27605283.3070   27605287.3060          0.0000          0.0000  145066785.5070  108329079.7410  111155076.7180          0.0000          0.0000         33.0400         34.9200         41.6900          0.0000          0.0000      -3088.7500      -2306.4810      -2366.7100          0.0000          0.0000 
E27  28162160.9020   28162157.6870   28162161.4800          0.0000          0.0000  147993164.2650  110514360.1480  113397356.8160          0.0000          0.0000         32.4200         34.0100         40.3300          0.0000          0.0000       1826.2210       1363.8150       1399.3910          0.0000          0.0000 
E33  24160416.2070   24160409.7840   24160413.8900          0.0000          0.0000  126963855.7740   94810654.3920   97283988.8430          0.0000          0.0000         45.9300         46.2200         52.8500          0.0000          0.0000      -1792.6840      -1338.6780      -1373.6690          0.0000          0.0000 
> 2022 01 02 23 00  2.0000000  0 53
G05  22626502.5510          0.0000          0.0000  118903077.6020          0.0000          0.0000          0.0000         42.6700          0.0000          0.0000          0.0000 
G10  25159331.7550          0.0000   25159323.7470  132213185.9020          0.0000          0.0000   98730593.3570         35.8200          0.0000          0.0000         33.3800 
G13  22004277.4500          0.0000          0.0000  115633269.9910          0.0000          0.0000          0.0000         44.4300          0.0000          0.0000          0.0000 
G15  20274166.1630          0.0000          0.0000  106541480.4490          0.0000          0.0000          0.0000         48.9400          0.0000          0.0000          0.0000 
G18  20542506.3650          0.0000   20542501.8410  107951604.1240          0.0000          0.0000   80613203.9370         47.7100          0.0000          0.0000         50.0100 
G20  24514761.4630          0.0000          0.0000  128825905.5830          0.0000          0.0000          0.0000         34.3900          0.0000          0.0000          0.0000 
G23  22240417.7200          0.0000   22240413.2930  116874194.9870          0.0000          0.0000   87276190.0180         43.2300          0.0000          0.0000         43.5300 
G24  21429320.1580          0.0000   21429314.5490  112611845.2850          0.0000          0.0000   84093236.4010         45.0000          0.0000          0.0000         46.3900 
G29  24288427.0700          0.0000          0.0000  127636545.3650          0.0000          0.0000          0.0000         37.0200          0.0000          0.0000          0.0000 
R01  20109081.1250          0.0000   20109081.7830  107494481.6260   83606882.6510         51.5300         43.8700       -326.1440       -253.6770 
R02  22428203.9730          0.0000   22428205.0360  119681174.8520   93085370.7760         46.0600         40.9300       2146.9280       1669.8300 
R08  21868951.4020          0.0000   21868948.4040  117107273.7180   91083432.6670         46.6400         44.2200      -2329.4180      -1811.7150 
R09  24365864.7470          0.0000   24365863.5860  130112343.0980  101198483.6920         37.3700         38.0300      -2140.1940      -1664.5160 
R10  22374279.4030          0.0000          0.0000  119267509.8340          0.0000         45.8900          0.0000        498.9320          0.0000 
R11  22660361.1550          0.0000   22660360.4520  121090114.5170   94181210.1330         45.1900         42.4800       3367.1150       2618.9110 
R17  22252902.2350          0.0000   22252899.9080  119079784.0290   92617648.3600         45.7200         41.6800       3237.9920       2518.4010 
R23  20976353.8450          0.0000          0.0000  112209345.8040          0.0000         49.3000          0.0000      -3626.5380          0.0000 
R24  19875730.3220          0.0000   19875729.1860  106284460.2080   82665687.2660         55.4300         49.2300       -421.7590       -328.0420 
C01  38079058.2740   38079054.6120   38079055.6560  198287647.9830  153328604.0340  161124976.0770         43.0200         47.2400         41.9400        -12.3180         -9.5320         -9.9020 
C02  37625522.8980   37625515.8460   37625518.1750  195925973.5280  151502394.7990  159205923.3240         40.2300         48.5300         42.1900         -0.1460         -0.0980         -0.1890 
C03  36961641.6570   36961635.6800   36961636.3080  192468980.5370  148829190.5180  156396793.2940         44.5400         50.0500         43.5300        -35.1080        -27.2000        -28.6220 
C04  39041392.4630   39041385.9980   39041386.7570  203298769.1510  157203478.7940  165196879.4030         38.3200         44.5700         39.6400        -23.5220        -18.1660        -19.0850 
C05  39363997.5420   39363992.3590   39363993.2200  204978665.5240  158502496.4260  166561945.8030         36.4600         43.3100         38.0200         12.2960          9.5130         10.1120 
C06  36714608.6950   36714602.7620   36714601.7090  191182636.6770  147834500.7340  155351500.3530         46.6800         51.6700         47.2800        671.6910        519.3840        545.7340 
C08  35841688.0150   35841681.7370   35841680.2990  186637159.8140  144319706.1150  151657986.7110         47.8000         53.7900         49.1700        149.9740        115.9540        121.8330 
C09  37670303.6010   37670299.9880   37670297.0870  196159157.8470  151682706.5280  159395370.0570         44.1300         50.0800         44.1400        788.2560        609.4530        640.4120 
C11  23684235.4860   23684231.8160   23684229.7740  123330028.5920   95366589.4970  100215726.3360         43.3200         50.7200         45.7700        393.2730        304.0630        319.5440 
C12  23519053.9730   23519050.4730   23519048.8940  122469887.5010   94701466.5240   99516792.6650         44.6300         51.9300         47.5100      -2391.3450      -1849.1650      -1943.1790 
C13  35924186.6250   35924187.4220   35924185.0400  187066816.4790  144652016.1720  152007174.0050         49.9400         52.8000         49.2400        306.1660        236.7190        248.7820 
C14  26402957.5020   26402953.4570   26402950.9820  137487138.1270  106313756.9650  111719526.9810         34.0900         39.4100         35.3900       2191.5540       1694.6390       1780.7520 
C16  36371609.8150   36371609.2360   36371606.2970  189396550.3820  146453442.6860  153900204.0970         49.1800         52.6600         46.7800        483.8810        374.1630        393.1650 
C21  22390285.7970          0.0000   22390277.3810  116592103.8730          0.0000   94740607.5990         51.4200          0.0000         51.5500         95.0540          0.0000         77.2510 
C22  24161193.7510          0.0000   24161184.9290  125813691.6250          0.0000  102233898.9970         45.5000          0.0000         46.5100      -1789.5710          0.0000      -1454.1790 
C26  25876515.1920          0.0000   25876512.9030  134745798.4340          0.0000  109491987.2540         36.1200          0.0000         37.5400       3074.2150          0.0000       2497.9720 
C34  23393466.2410          0.0000   23393464.0370  121815914.9300          0.0000   98985400.9870         47.5700          0.0000         47.8800      -1031.5480          0.0000       -838.2390 
C36  25311757.7830          0.0000   25311760.7460  131804965.7630          0.0000  107102335.8640         40.0900          0.0000         42.6100       -402.7010          0.0000       -327.3250 
C38  36066963.3090          0.0000   36066957.5880  187810235.4120          0.0000  152611273.7390         50.2100          0.0000         51.3100       -220.9630          0.0000       -179.5330 
C39  36082734.8020          0.0000   36082729.3090  187892338.5360          0.0000  152677870.0540         50.6300          0.0000         51.9400        323.3400          0.0000        262.7330 
C42  24759023.6500          0.0000   24759029.6120  128926746.9560          0.0000  104763569.2330         42.7300          0.0000         44.3500       1842.2990          0.0000       1496.9960 
C43  25435502.7720          0.0000   25435500.2840  132449342.2060          0.0000  107625928.7040         40.0700          0.0000         40.7900       1539.5720          0.0000       1251.0340 
C44  24496861.6300          0.0000   24496858.4060  127561579.2290          0.0000  103654223.9140         41.7600          0.0000         43.4000      -3092.2770          0.0000      -2512.7390 
C45  23934701.3120          0.0000   23934705.8480  124634271.4110          0.0000  101275575.0560         43.9500          0.0000         45.8100       2058.0950          0.0000       1672.4020 
C59  37752963.8270          0.0000   37752947.5060  196589611.5240          0.0000  159745102.7200         45.7700          0.0000         46.3500         26.4990          0.0000         21.4460 
C60  38131628.6770          0.0000   38131609.6380  198561400.2470          0.0000  161347326.7380         44.7800          0.0000         44.5600        -56.9190          0.0000        -46.2330 
E04  27337572.9830   27337567.2110   27337571.2460          0.0000          0.0000  143659912.6500  107278474.7110  110077069.3300          0.0000          0.0000         34.6400         35.9500         42.8400          0.0000          0.0000       2064.7980       1541.6700       1582.1160          0.0000          0.0000 
E07  28879488.3160   28879485.3920   28879489.3660          0.0000          0.0000  151762748.1590  113329317.4150  116285748.4740          0.0000          0.0000         29.4300         31.4600         37.6300          0.0000          0.0000      -2351.6550      -1756.0970      -1801.7880          0.0000          0.0000 
E11  26893879.7040   26893871.1940   26893874.8880          0.0000          0.0000  141328293.4050  105537324.8520  108290485.9620          0.0000          0.0000         27.5900         27.5600         33.1300          0.0000          0.0000       2834.8620       2117.0030       2172.0910          0.0000          0.0000 
E12  22802126.3240   22802118.1520   22802122.6560          0.0000          0.0000  119825990.4230   89480420.6150   91814704.6320          0.0000          0.0000         41.6900         42.5500         48.9900          0.0000          0.0000       1062.3220        793.2500        813.9340          0.0000          0.0000 
E18  22677641.8550   22677636.4280   22677640.4310          0.0000          0.0000  119171806.6930   88991911.9970   91313457.7050          0.0000          0.0000         38.0300         39.2600         45.6500          0.0000          0.0000      -5044.0900      -3766.6170      -3864.9280          0.0000          0.0000 
E19  23436032.4240   23436025.6520   23436030.1610          0.0000          0.0000  123157190.0810   91968008.8410   94367203.4840          0.0000          0.0000         42.2900         42.6100         49.5500          0.0000          0.0000        219.0380        163.6010        167.8850          0.0000          0.0000 
E26  27605876.7660   27605871.0130   27605875.0430          0.0000          0.0000  145069874.0050  108331386.1040  111157443.2130          0.0000          0.0000         33.0400         34.9800         41.7300          0.0000          0.0000      -3088.3500      -2306.2390      -2366.3190          0.0000          0.0000 
E27  28161813.3240   28161810.0740   28161813.9000          0.0000          0.0000  147991337.7530  110512996.2380  113395957.2880          0.0000          0.0000         32.4300         34.0700         40.3700          0.0000          0.0000       1826.7710       1363.8900       1399.6150          0.0000          0.0000 
E33  24160757.3390   24160750.9120   24160755.0240          0.0000          0.0000  126965648.4190   94811993.0580   97285362.4240          0.0000          0.0000         45.9300         46.2600         52.9300          0.0000          0.0000      -1792.5630      -1338.5850      -1373.5200          0.0000          0.0000 
> 2022 01 02 23 00  3.0000000  0 53
G05  22626909.8980          0.0000          0.0000  118905218.2920          0.0000          0.0000          0.0000         42.6800          0.0000          0.0000          0.0000 
G10  25158829.8040          0.0000   25158821.7890  132210547.9960          0.0000          0.0000   98728623.4720         35.8500          0.0000          0.0000         33.4100 
G13  22004814.9000          0.0000          0.0000  115636094.3930          0.0000          0.0000          0.0000         44.4400          0.0000          0.0000          0.0000 
G15  20274405.6520          0.0000          0.0000  106542739.0280          0.0000          0.0000          0.0000         48.9400          0.0000          0.0000          0.0000 
G18  20542303.8560          0.0000   20542299.3490  107950540.0280          0.0000          0.0000   80612409.3210         47.7100          0.0000          0.0000         50.0700 
G20  24515284.6580          0.0000          0.0000  128828655.1430          0.0000          0.0000          0.0000         34.3800          0.0000          0.0000          0.0000 
G23  22240001.7290          0.0000   22239997.3030  116872008.9560          0.0000          0.0000   87274557.5940         43.2300          0.0000          0.0000         43.5600 
G24  21428776.6380          0.0000   21428771.0360  112608989.0830          0.0000          0.0000   84091103.5180         45.0100          0.0000          0.0000         46.4300 
G29  24289033.7120          0.0000          0.0000  127639733.1730          0.0000          0.0000          0.0000         37.0500          0.0000          0.0000          0.0000 
R01  20109142.2840          0.0000   20109142.9440  107494808.5230   83607136.8960         51.5600         43.9000       -326.6370       -254.0030 
R02  22427801.7770          0.0000   22427802.8420  119679028.6150   93083701.4700         46.0900         40.9500       2146.4990       1669.5500 
R08  21869386.5200          0.0000   21869383.5230  117109603.7410   91085244.9020         46.6600         44.2400      -2329.6330      -1811.9380 
R09  24366265.7310          0.0000   24366264.5710  130114484.2960  101200149.0590         37.4200         38.1600      -2141.1530      -1665.2510 
R10  22374185.9750          0.0000          0.0000  119267011.8910          0.0000         45.9100          0.0000        497.9170          0.0000 
R11  22659731.1870          0.0000   22659730.4850  121086748.1470   94178591.8400         45.2100         42.5000       3366.5750       2618.4540 
R17  22252297.3050          0.0000   22252294.9750  119076546.9640   92615130.6520         45.7600         41.7000       3237.1640       2517.7390 
R23  20977031.9540          0.0000          0.0000  112212973.1860          0.0000         49.3400          0.0000      -3627.2740          0.0000 
R24  19875809.3960          0.0000   19875808.2600  106284883.0500   82666016.1430         55.4700         49.2500       -422.9140       -328.9540 
C01  38079060.7380   38079057.0860   38079058.1170  198287660.8910  153328614.0210  161124986.5820         43.0200         47.3000         41.9500        -12.5880         -9.7190        -10.2280 
C02  37625523.0440   37625515.9790   37625518.3230  195925974.2290  151502395.3430  159205923.8810         40.2100         48.5900         42.1800         -0.2580         -0.2290         -0.2070 
C03  36961648.5140   36961642.5400   36961643.1650  192469016.2440  148829218.1260  156396822.3090         44.5400         50.1100         43.5200        -35.3500        -27.3490        -28.7890 
C04  39041397.0720   39041390.5950   39041391.3640  203298793.1640  157203497.3770  165196898.9180         38.3200         44.6100         39.6400        -23.6060        -18.3050        -19.1130 
C05  39363995.2410   39363990.0690   39363990.9090  204978653.7340  158502487.3360  166561936.2640         36.4800         43.3500         38.0200         12.2130          9.3180          9.8320 
C06  36714479.8320   36714473.8950   36714472.8460  191181965.6550  147833981.8630  155350955.0930         46.6800         51.7300         47.2800        671.3660        519.1330        545.5480 
C08  35841659.3530   35841653.0680   35841651.6400  186637010.5010  144319590.6510  151657865.3690         47.8100         53.8300         49.1700        149.5920        115.7210        121.6380 
C09  37670152.3670   37670148.7460   37670145.8560  196158370.2790  151682097.5290  159394730.0820         44.1300         50.1200         44.1400        787.9580        609.2760        640.2730 
C11  23684160.1350   23684156.4680   23684154.4220  123329636.2320   95366286.0990  100215407.5140         43.3400         50.7600         45.7700        392.5000        303.4570        318.8920 
C12  23519513.3530   23519509.8410   23519508.2740  122472279.6080   94703316.2640   99518736.4470         44.6300         51.9900         47.5100      -2391.8570      -1849.6020      -1943.5890 
C13  35924127.9530   35924128.7490   35924126.3680  187066510.9690  144651779.9350  152006925.7540         49.9500         52.8400         49.2500        305.8210        236.5140        248.5300 
C14  26402536.7460   26402532.7020   26402530.2210  137484947.1980  106312062.8100  111717746.6850         34.0900         39.4500         35.4200       2191.2650       1694.3220       1780.5560 
C16  36371517.0070   36371516.4260   36371513.4880  189396067.1450  146453069.0260  153899811.4340         49.1800         52.7200         46.7900        483.5920        373.9210        392.9320 
C21  22390267.6570          0.0000   22390259.2390  116592009.4640          0.0000   94740530.8940         51.4300          0.0000         51.5500         94.7560          0.0000         76.9620 
C22  24161537.5240          0.0000   24161528.7010  125815481.7630          0.0000  102235353.6360         45.5000          0.0000         46.5200      -1789.7380          0.0000      -1454.3090 
C26  25875924.9160          0.0000   25875922.6270  134742724.7160          0.0000  109489489.6070         36.1400          0.0000         37.5400       3074.2610          0.0000       2497.9540 
C34  23393664.5030          0.0000   23393662.2990  121816947.3430          0.0000   98986239.9090         47.5700          0.0000         47.8800      -1032.2470          0.0000       -838.7980 
C36  25311835.2970          0.0000   25311838.2600  131805369.4060          0.0000  107102663.8580         40.1000          0.0000         42.6200       -403.5390          0.0000       -327.9020 
C38  36067005.8580          0.0000   36067000.1370  187810457.0000          0.0000  152611453.8020         50.2100          0.0000         51.3100       -221.2420          0.0000       -179.7380 
C39  36082672.8260          0.0000   36082667.3320  187892015.8290          0.0000  152677607.8310         50.6300          0.0000         51.9400        323.0510          0.0000        262.5190 
C42  24758669.9870          0.0000   24758675.9520  128924905.2880          0.0000  104762072.7170         42.7300          0.0000         44.3700       1842.0010          0.0000       1496.8380 
C43  25435207.2470          0.0000   25435204.7560  132447803.3920          0.0000  107624678.3050         40.1000          0.0000         40.8100       1538.9950          0.0000       1250.5220 
C44  24497455.6000          0.0000   24497452.3770  127564672.1650          0.0000  103656737.1740         41.7500          0.0000         43.4100      -3092.6770          0.0000      -2512.9620 
C45  23934306.2100          0.0000   23934310.7440  124632214.0380          0.0000  101273903.2770         43.9800          0.0000         45.8200       2057.6300          0.0000       1671.9640 
C59  37752958.8510          0.0000   37752942.5290  196589585.6290          0.0000  159745081.6820         45.7700          0.0000         46.3500         26.3040          0.0000         21.3160 
C60  38131639.7100          0.0000   38131620.6690  198561457.7410          0.0000  161347373.4670         44.7800          0.0000         44.5600        -57.1620          0.0000        -46.4940 
E04  27337180.1600   27337174.4250   27337178.4190          0.0000          0.0000  143657848.3970  107276933.1910  110075487.6430          0.0000          0.0000         34.6400         35.9900         42.8900          0.0000          0.0000       2064.5930       1541.8750       1581.9020          0.0000          0.0000 
E07  28879935.9030   28879932.9980   28879936.9460          0.0000          0.0000  151765100.3400  113331073.9120  116287550.8200          0.0000          0.0000         29.3800         31.5700         37.7500          0.0000          0.0000      -2351.7850      -1756.1340      -1802.0120          0.0000          0.0000 
E11  26893340.3690   26893331.8590   26893335.5490          0.0000          0.0000  141325459.3070  105535208.5100  108288314.4110          0.0000          0.0000         27.5800         27.6000         33.1300          0.0000          0.0000       2834.5550       2116.9200       2171.8020          0.0000          0.0000 
E12  22801924.3280   22801916.1660   22801920.6610          0.0000          0.0000  119824928.9040   89479627.9060   91813891.2550          0.0000          0.0000         41.6900         42.5900         49.0500          0.0000          0.0000       1061.7260        792.8300        813.5150          0.0000          0.0000 
E18  22678601.8630   22678596.4300   22678600.4380          0.0000          0.0000  119176851.5740   88995679.2850   91317323.2640          0.0000          0.0000         38.0200         39.3000         45.7100          0.0000          0.0000      -5044.7880      -3767.1390      -3865.4500          0.0000          0.0000 
E19  23435990.8640   23435984.0920   23435988.6010          0.0000          0.0000  123156971.6980   91967845.7660   94367036.1560          0.0000          0.0000         42.3000         42.6500         49.6100          0.0000          0.0000        218.6090        163.2280        167.5400          0.0000          0.0000 
E26  27606464.5470   27606458.8080   27606462.8230          0.0000          0.0000  145072962.8320  108333692.6840  111159809.9810          0.0000          0.0000         33.0400         35.0200         41.8000          0.0000          0.0000      -3088.4710      -2306.3220      -2366.4770          0.0000          0.0000 
E27  28161465.8460   28161462.6280   28161466.4210          0.0000          0.0000  147989511.7500  110511632.6300  113394558.1450          0.0000          0.0000         32.4000         34.0900         40.4100          0.0000          0.0000       1826.3890       1363.8430       1399.3170          0.0000          0.0000 
E33  24161098.5920   24161092.1680   24161096.2760          0.0000          0.0000  126967441.7260   94813332.2140   97286736.5180          0.0000          0.0000         45.9400         46.3000         52.9700          0.0000          0.0000      -1793.0940      -1338.9950      -1373.9390          0.0000          0.0000 
> 2022 01 02 23 00  4.0000000  0 53
G05  22627317.3140          0.0000          0.0000  118907359.3050          0.0000          0.0000          0.0000         42.6900          0.0000          0.0000          0.0000 
G10  25158327.8540          0.0000   25158319.8120  132207910.1980          0.0000          0.0000   98726653.7100         35.8800          0.0000          0.0000         33.4200 
G13  22005352.4380          0.0000          0.0000  115638919.1610          0.0000          0.0000          0.0000         44.4400          0.0000          0.0000          0.0000 
G15  20274645.2670          0.0000          0.0000  106543998.1650          0.0000          0.0000          0.0000         48.9400          0.0000          0.0000          0.0000 
G18  20542101.5100          0.0000   20542096.9970  107949476.6750          0.0000          0.0000   80611615.2620         47.7100          0.0000          0.0000         50.1000 
G20  24515807.9480          0.0000          0.0000  128831405.0040          0.0000          0.0000          0.0000         34.3700          0.0000          0.0000          0.0000 
G23  22239585.7880          0.0000   22239581.3670  116869823.1640          0.0000          0.0000   87272925.3400         43.2300          0.0000          0.0000         43.6100 
G24  21428233.2270          0.0000   21428227.6230  112606133.4730          0.0000          0.0000   84088971.0920         45.0100          0.0000          0.0000         46.4700 
G29  24289640.3760          0.0000          0.0000  127642921.1760          0.0000          0.0000          0.0000         37.0800          0.0000          0.0000          0.0000 
R01  20109203.5030          0.0000   20109204.1600  107495135.7930   83607391.4460         51.5800         43.9300       -327.1400       -254.4220 
R02  22427399.6280          0.0000   22427400.6910  119676882.7140   93082032.4470         46.1200         40.9600       2146.0060       1669.0660 
R08  21869821.6650          0.0000   21869818.6670  117111933.9380   91087057.2810         46.6900         44.2600      -2329.9870      -1812.2360 
R09  24366666.8430          0.0000   24366665.6800  130116626.2600  101201815.0440         37.4100         38.2400      -2141.8150      -1665.9690 
R10  22374092.7440          0.0000          0.0000  119266514.8970          0.0000         45.9300          0.0000        496.8270          0.0000 
R11  22659101.2990          0.0000   22659100.5970  121083382.2080   94175973.8870         45.2400         42.5300       3366.0440       2618.0450 
R17  22251692.5280          0.0000   22251690.2030  119073310.6000   92612613.4590         45.8200         41.7200       3236.3160       2517.1250 
R23  20977710.1930          0.0000          0.0000  112216601.2410          0.0000         49.3800          0.0000      -3628.0750          0.0000 
R24  19875888.6710          0.0000   19875887.5360  106285306.9610   82666345.8490         55.5000         49.2800       -424.1150       -329.8670 
C01  38079063.2400   38079059.5890   38079060.6170  198287673.9440  153328624.1180  161124997.1950         43.0200         47.3400         41.9500        -12.8770         -9.9890        -10.5080 
C02  37625523.2000   37625516.1450   37625518.4770  195925975.0780  151502395.9970  159205924.5790         40.2100         48.6300         42.1800         -0.7510         -0.5820         -0.5800 
C03  36961655.4070   36961649.4250   36961650.0590  192469052.1140  148829245.8660  156396851.4510         44.5400         50.1500         43.5100        -35.7690        -27.6750        -28.9940 
C04  39041401.7150   39041395.2480   39041396.0060  203298817.3640  157203516.0840  165196918.5880         38.3200         44.6700         39.6400        -24.0900        -18.6310        -19.5600 
C05  39363993.0500   39363987.8680   39363988.7270  204978642.1610  158502478.3650  166561926.8250         36.5000         43.4000         38.0000         11.6540          9.0660          9.5810 
C06  36714351.0270   36714345.0820   36714344.0430  191181294.9060  147833463.2000  155350410.0480         46.6800         51.7600         47.2800        670.9090        518.7880        545.2030 
C08  35841630.7410   35841624.4520   35841623.0320  186636861.4330  144319475.3720  151657744.2230         47.8300         53.8700         49.1700        149.2200        115.3950        121.3400 
C09  37670001.1720   37669997.5530   37669994.6610  196157582.9660  151681488.7260  159394090.3250         44.1400         50.1800         44.1400        787.4360        608.9030        639.9090 
C11  23684084.9240   23684081.2550   23684079.2110  123329244.5780   95365983.2470  100215089.2610         43.3500         50.8000         45.7700        391.6520        302.8150        318.2210 
C12  23519972.8270   23519969.3230   23519967.7480  122474672.2290   94705166.3860   99520680.6510         44.6400         52.0300         47.5000      -2392.5460      -1850.0960      -1944.1290 
C13  35924069.3250   35924070.1110   35924067.7400  187066205.6720  144651543.8680  152006677.6740         49.9500         52.8800         49.2600        305.4580        236.2060        248.2510 
C14  26402116.0670   26402111.9740   26402109.5480  137482756.4640  106310368.8180  111715966.5040         34.0500         39.4400         35.4500       2190.8550       1694.0610       1780.4540 
C16  36371424.2720   36371423.6820   36371420.7560  189395584.1970  146452695.5780  153899418.9880         49.1900         52.7600         46.8000        483.0520        373.5300        392.5590 
C21  22390249.5950          0.0000   22390241.1790  116591915.3650          0.0000   94740454.4210         51.4400          0.0000         51.5400         94.2440          0.0000         76.5990 
C22  24161881.3420          0.0000   24161872.5190  125817272.1160          0.0000  102236808.4440         45.5000          0.0000         46.5100      -1790.1670          0.0000      -1454.6820 
C26  25875334.6620          0.0000   25875332.3760  134739651.0480          0.0000  109486991.9870         36.1500          0.0000         37.5300       3074.0100          0.0000       2497.8610 
C34  23393862.8980          0.0000   23393860.6960  121817980.4090          0.0000   98987079.3530         47.5700          0.0000         47.8800      -1033.1040          0.0000       -839.4690 
C36  25311912.9500          0.0000   25311915.9170  131805773.7030          0.0000  107102992.3700         40.1300          0.0000         42.6100       -404.2930          0.0000       -328.5080 
C38  36067048.4640          0.0000   36067042.7420  187810678.8530          0.0000  152611634.0750         50.2100          0.0000         51.3000       -221.7080          0.0000       -180.1390 
C39  36082610.9100          0.0000   36082605.4170  187891693.3970          0.0000  152677345.8250         50.6300          0.0000         51.9300        322.5670          0.0000        262.1460 
C42  24758316.3500          0.0000   24758322.3130  128923063.8420          0.0000  104760576.3980         42.7100          0.0000         44.3600       1841.6190          0.0000       1496.4840 
C43  25434911.8690          0.0000   25434909.3800  132446265.2190          0.0000  107623428.4010         40.1200          0.0000         40.7900       1538.1660          0.0000       1249.9440 
C44  24498049.5990          0.0000   24498046.3740  127567765.3210          0.0000  103659250.6250         41.7600          0.0000         43.4000      -3092.9750          0.0000      -2513.3070 
C45  23933911.2130          0.0000   23933915.7500  124630157.1420          0.0000  101272231.8710         44.0000          0.0000         45.8100       2056.9870          0.0000       1671.5080 
C59  37752953.9230          0.0000   37752937.6040  196589559.8990          0.0000  159745060.7600         45.7700          0.0000         46.3400         25.8380          0.0000         21.0180 
C60  38131650.7840          0.0000   38131631.7430  198561515.3880          0.0000  161347420.3060         44.7800          0.0000         44.5400        -57.5250          0.0000        -46.7450 
E04  27336787.4020   27336781.6590   27336785.6600          0.0000          0.0000  143655784.4540  107275391.9470  110073906.1840          0.0000          0.0000         34.6300         36.0100         42.9600          0.0000          0.0000       2064.0990       1541.4090       1581.5670          0.0000          0.0000 
E07  28880383.5360   28880380.6500   28880384.5830          0.0000          0.0000  151767452.6090  113332830.4430  116289353.1920          0.0000          0.0000         29.3900         31.6300         37.8100          0.0000          0.0000      -2351.7390      -1756.0880      -1801.9930          0.0000          0.0000 
E11  26892801.1240   26892792.6430   26892796.3150          0.0000          0.0000  141322625.4820  105533092.2970  108286143.0140          0.0000          0.0000         27.5700         27.6900         33.1400          0.0000          0.0000       2834.3500       2116.6770       2171.6620          0.0000          0.0000 
E12  22801722.4350   22801714.2710   22801718.7680          0.0000          0.0000  119823867.9480   89478835.6360   91813078.3150          0.0000          0.0000         41.6900         42.6500         49.0900          0.0000          0.0000       1060.9250        792.3000        812.9460          0.0000          0.0000 
E18  22679561.9970   22679556.5630   22679560.5710          0.0000          0.0000  119181897.1270   88999447.0730   91321189.3420          0.0000          0.0000         38.0000         39.3400         45.7500          0.0000          0.0000      -5045.5420      -3767.8560      -3866.1110          0.0000          0.0000 
E19  23435949.3670   23435942.6120   23435947.1000          0.0000          0.0000  123156753.6730   91967682.9470   94366869.1110          0.0000          0.0000         42.3100         42.7100         49.6400          0.0000          0.0000        218.1810        162.9120        167.1210          0.0000          0.0000 
E26  27607052.3790   27607046.6470   27607050.6560          0.0000          0.0000  145076051.8930  108335999.4380  111162176.9200          0.0000          0.0000         33.0700         35.0700         41.8400          0.0000          0.0000      -3088.8800      -2306.5180      -2366.7100          0.0000          0.0000 
E27  28161118.4430   28161115.2300   28161119.0180          0.0000          0.0000  147987686.1090  110510269.3160  113393159.2720          0.0000          0.0000         32.4200         34.1500         40.4300          0.0000          0.0000       1825.8390       1363.3590       1398.9530          0.0000          0.0000 
E33  24161439.9470   24161433.5230   24161437.6300          0.0000          0.0000  126969235.5730   94814671.7790   97288111.0290          0.0000          0.0000         45.9400         46.3300         53.0200          0.0000          0.0000      -1793.8390      -1339.5820      -1374.5160          0.0000          0.0000 
> 2022 01 02 23 00  5.0000000  0 53
G05  22627724.7200          0.0000          0.0000  118909500.2850          0.0000          0.0000          0.0000         42.6900          0.0000          0.0000          0.0000 
G10  25157825.8300          0.0000   25157817.8000  132205272.0790          0.0000          0.0000   98724683.6810         35.8700          0.0000          0.0000         33.3900 
G13  22005889.9860          0.0000          0.0000  115641743.9130          0.0000          0.0000          0.0000         44.4400          0.0000          0.0000          0.0000 
G15  20274884.9110          0.0000          0.0000  106545257.4500          0.0000          0.0000          0.0000         48.9400          0.0000          0.0000          0.0000 
G18  20541899.2410          0.0000   20541894.7200  107948413.6710          0.0000          0.0000   80610821.4540         47.7100          0.0000          0.0000         50.1400 
G20  24516331.2190          0.0000          0.0000  128834154.7740          0.0000          0.0000          0.0000         34.3700          0.0000          0.0000          0.0000 
G23  22239169.8350          0.0000   22239165.3850  116867637.2120          0.0000          0.0000   87271292.9830         43.2300          0.0000          0.0000         43.6400 
G24  21427689.8620          0.0000   21427684.2620  112603278.0460          0.0000          0.0000   84086838.7830         45.0100          0.0000          0.0000         46.5100 
G29  24290247.0280          0.0000          0.0000  127646108.9160          0.0000          0.0000          0.0000         37.1300          0.0000          0.0000          0.0000 
R01  20109264.7250          0.0000   20109265.3830  107495463.0580   83607645.9840         51.6100         43.9500       -327.1120       -254.3670 
R02  22426997.4860          0.0000   22426998.5510  119674736.7810   93080363.3810         46.1400         40.9700       2146.0890       1669.2520 
R08  21870256.7750          0.0000   21870253.7770  117114263.9350   91088869.5030         46.7200         44.2600      -2329.7440      -1812.0410 
R09  24367068.0630          0.0000   24367066.9070  130118768.6570  101203481.3280         37.3600         38.3500      -2142.4200      -1666.1360 
R10  22373999.6090          0.0000          0.0000  119266018.4640          0.0000         45.9500          0.0000        496.2960          0.0000 
R11  22658471.4210          0.0000   22658470.7190  121080016.3220   94173355.9730         45.2600         42.5500       3366.0530       2618.1190 
R17  22251087.7850          0.0000   22251085.4590  119070074.5360   92610096.5290         45.8700         41.7400       3236.0550       2516.8920 
R23  20978388.5120          0.0000          0.0000  112220229.5710          0.0000         49.4200          0.0000      -3628.3080          0.0000 
R24  19875968.0710          0.0000   19875966.9370  106285731.5430   82666676.0780         55.5200         49.2900       -424.7670       -330.3420 
C01  38079065.7160   38079062.0580   38079063.0980  198287686.7470  153328634.0080  161125007.5780         43.0100         47.3900         41.9500        -12.5420         -9.6440        -10.0610 
C02  37625523.3260   37625516.2730   37625518.6070  195925975.6750  151502396.4440  159205925.0520         40.2100         48.6700         42.1900         -0.4070         -0.2100         -0.2720 
C03  36961662.2460   36961656.2680   36961656.8990  192469087.7220  148829273.3950  156396880.3840         44.5400         50.2100         43.5000        -35.3410        -27.2930        -28.7150 
C04  39041406.3240   39041399.8500   39041400.6190  203298841.2850  157203534.5740  165196938.0090         38.3200         44.7000         39.6300        -23.6710        -18.2120        -19.1410 
C05  39363990.7310   39363985.5680   39363986.3980  204978630.2850  158502469.2010  166561917.2170         36.5000         43.4200         37.9900         12.2500          9.3920          9.7860 
C06  36714222.1900   36714216.2530   36714215.2050  191180624.0310  147832944.4310  155349864.9100         46.6800         51.8000         47.2800        671.0950        518.9650        545.3430 
C08  35841602.0660   35841595.7870   35841594.3530  186636712.1990  144319359.9800  151657622.9760         47.8300         53.9000         49.1700        149.4520        115.5910        121.4140 
C09  37669849.9510   37669846.3410   37669843.4390  196156795.5310  151680879.8260  159393450.4730         44.1600         50.2200         44.1400        787.6410        609.1170        640.0210 
C11  23684009.7770   23684006.1140   23684004.0650  123328853.2560   95365680.6440  100214771.2780         43.3500         50.8400         45.7700        391.2980        302.6280        317.9510 
C12  23520432.3190   23520428.8280   23520427.2390  122477064.9550   94707016.5850   99522624.9430         44.6400         52.0800         47.4900      -2392.6210      -1850.0870      -1944.2310 
C13  35924010.6650   35924011.4580   35924009.0800  187065900.2150  144651307.6630  152006429.4660         49.9500         52.9200         49.2600        305.6720        236.4020        248.4190 
C14  26401695.3200   26401691.2660   26401688.8000  137480565.5210  106308674.6020  111714186.1840         34.0500         39.4800         35.4700       2191.2650       1694.4900       1780.5000 
C16  36371331.5000   36371330.9190   36371327.9830  189395101.1200  146452322.0250  153899026.4510         49.1900         52.8000         46.7900        483.2570        373.7350        392.7180 
C21  22390231.5040          0.0000   22390223.0870  116591821.1670          0.0000   94740377.8800         51.4400          0.0000         51.5400         94.3830          0.0000         76.7110 
C22  24162225.1280          0.0000   24162216.3060  125819062.2800          0.0000  102238263.0950         45.5000          0.0000         46.5300      -1789.9520          0.0000      -1454.4580 
C26  25874744.3400          0.0000   25874742.0570  134736577.0330          0.0000  109484494.0870         36.2100          0.0000         37.5400       3074.3450          0.0000       2498.2050 
C34  23394061.3340          0.0000   23394059.1310  121819013.7310          0.0000   98987919.0150         47.5700          0.0000         47.8900      -1033.3180          0.0000       -839.6830 
C36  25311990.6390          0.0000   25311993.6050  131806178.2630          0.0000  107103321.1100         40.1500          0.0000         42.6100       -404.4610          0.0000       -328.7030 
C38  36067091.0400          0.0000   36067085.3180  187810900.5770          0.0000  152611814.2480         50.2200          0.0000         51.3000       -221.5210          0.0000       -180.0180 
C39  36082548.9640          0.0000   36082543.4710  187891370.8360          0.0000  152677083.7200         50.6300          0.0000         51.9300        322.7250          0.0000        262.2580 
C42  24757962.6820          0.0000   24757968.6440  128921222.2300          0.0000  104759079.9430         42.7100          0.0000         44.3600       1841.8800          0.0000       1496.6420 
C43  25434616.5090          0.0000   25434614.0170  132444727.2660          0.0000  107622178.7020         40.1300          0.0000         40.7800       1537.9330          0.0000       1249.6650 
C44  24498643.5880          0.0000   24498640.3640  127570858.3600          0.0000  103661763.9690         41.7600          0.0000         43.4000      -3092.7800          0.0000      -2513.0930 
C45  23933516.2230          0.0000   23933520.7600  124628100.3310          0.0000  101270560.5450         44.0300          0.0000         45.8100       2056.8850          0.0000       1671.4330 
C59  37752948.9300          0.0000   37752932.6100  196589533.9080          0.0000  159745039.6430         45.7700          0.0000         46.3400         26.2290          0.0000         21.3250 
C60  38131661.8070          0.0000   38131642.7670  198561572.7780          0.0000  161347466.9370         44.7800          0.0000         44.5400        -57.1520          0.0000        -46.4290 
E04  27336394.6270   27336388.8810   27336392.8850          0.0000          0.0000  143653720.4050  107273850.6140  110072324.6390          0.0000          0.0000         34.6200         36.0200         43.0000          0.0000          0.0000       2064.3040       1541.5580       1581.7720          0.0000          0.0000 
E07  28880831.0880   28880828.1680   28880832.1350          0.0000          0.0000  151769804.5130  113334586.7740  116291155.3020          0.0000          0.0000         29.4100         31.7200         37.9000          0.0000          0.0000      -2351.4870      -1756.1440      -1801.7510          0.0000          0.0000 
E11  26892261.8300   26892253.3240   26892257.0250          0.0000          0.0000  141319791.4890  105530976.0430  108283971.5140          0.0000          0.0000         27.5900         27.7700         33.1100          0.0000          0.0000       2834.1730       2116.6030       2171.7460          0.0000          0.0000 
E12  22801520.5720   22801512.4030   22801516.9050          0.0000          0.0000  119822807.1520   89478043.4880   91812265.4970          0.0000          0.0000         41.7000         42.6900         49.1400          0.0000          0.0000       1060.8970        792.1320        812.9280          0.0000          0.0000 
E18  22680522.1930   22680516.7510   22680520.7680          0.0000          0.0000  119186942.9650   89003215.0720   91325055.6260          0.0000          0.0000         38.0000         39.3600         45.8000          0.0000          0.0000      -5045.8310      -3768.0890      -3866.2040          0.0000          0.0000 
E19  23435907.8900   23435901.1140   23435905.6270          0.0000          0.0000  123156535.6490   91967520.1460   94366702.0360          0.0000          0.0000         42.3200         42.7600         49.6800          0.0000          0.0000        218.1900        162.8930        167.2510          0.0000          0.0000 
E26  27607640.1750   27607634.4420   27607638.4500          0.0000          0.0000  145079140.7930  108338306.0880  111164543.7430          0.0000          0.0000         33.0900         35.1200         41.8900          0.0000          0.0000      -3088.6940      -2306.4250      -2366.5980          0.0000          0.0000 
E27  28160771.0320   28160767.8030   28160771.6080          0.0000          0.0000  147985860.4270  110508905.9940  113391760.3670          0.0000          0.0000         32.4000         34.1700         40.4500          0.0000          0.0000       1825.8390       1363.4700       1399.0650          0.0000          0.0000 
E33  24161781.3380   24161774.9080   24161779.0230          0.0000          0.0000  126971029.5670   94816011.4500   97289485.6390          0.0000          0.0000         45.9500         46.3600         53.0500          0.0000          0.0000      -1793.9140      -1339.6750      -1374.5250          0.0000          0.0000 
> 2022 01 02 23 00  6.0000000  0 53
G05  22628132.1800          0.0000          0.0000  118911641.5660          0.0000          0.0000          0.0000         42.7000          0.0000          0.0000          0.0000 
G10  25157323.8250          0.0000   25157315.7300  132202633.9730          0.0000          0.0000   98722713.7280         35.8800          0.0000          0.0000         33.4000 
G13  22006427.5720          0.0000          0.0000  115644568.9670          0.0000          0.0000          0.0000         44.4300          0.0000          0.0000          0.0000 
G15  20275124.6420          0.0000          0.0000  106546517.2280          0.0000          0.0000          0.0000         48.9400          0.0000          0.0000          0.0000 
G18  20541697.0720          0.0000   20541692.5680  107947351.3580          0.0000          0.0000   80610028.1690         47.7100          0.0000          0.0000         50.1500 
G20  24516854.5580          0.0000          0.0000  128836904.7910          0.0000          0.0000          0.0000         34.3500          0.0000          0.0000          0.0000 
G23  22238753.9100          0.0000   22238749.4540  116865451.4680          0.0000          0.0000   87269660.7700         43.2400          0.0000          0.0000         43.6700 
G24  21427146.6040          0.0000   21427140.9850  112600423.1470          0.0000          0.0000   84084706.8870         45.0200          0.0000          0.0000         46.5300 
G29  24290853.6590          0.0000          0.0000  127649296.7750          0.0000          0.0000          0.0000         37.1400          0.0000          0.0000          0.0000 
R01  20109326.0100          0.0000   20109326.6680  107495790.6780   83607900.8030         51.6300         43.9800       -327.1960       -254.4780 
R02  22426595.4010          0.0000   22426596.4650  119672591.1730   93078694.5740         46.1800         40.9800       2146.0710       1669.2060 
R08  21870691.9190          0.0000   21870688.9220  117116594.0920   91090681.8410         46.7500         44.2900      -2329.6140      -1811.9100 
R09  24367469.3940          0.0000   24367468.2360  130120911.7550  101205148.1850         37.3300         38.4100      -2142.8670      -1666.5740 
R10  22373906.6420          0.0000          0.0000  119265522.9470          0.0000         45.9500          0.0000        495.6160          0.0000 
R11  22657841.6090          0.0000   22657840.9050  121076650.8440   94170738.3910         45.2900         42.5800       3365.8670       2617.8770 
R17  22250483.1810          0.0000   22250480.8570  119066839.1460   92607580.1060         45.9000         41.7700       3235.6920       2516.6680 
R23  20979066.8730          0.0000          0.0000  112223858.5280          0.0000         49.4400          0.0000      -3628.6620          0.0000 
R24  19876047.6630          0.0000   19876046.5290  106286157.1530   82667007.1060         55.5500         49.3100       -425.5210       -330.9190 
C01  38079068.1830   38079064.5330   38079065.5620  198287699.6510  153328643.9890  161125018.0760         43.0100         47.4100         41.9500        -12.3840         -9.5980        -10.2000 
C02  37625523.4500   37625516.4030   37625518.7290  195925976.3640  151502396.9800  159205925.6210         40.2200         48.7100         42.1900         -0.1830         -0.1070         -0.1890 
C03  36961669.1080   36961663.1260   36961663.7620  192469123.4300  148829301.0070  156396909.3950         44.5400         50.2400         43.5000        -35.2100        -27.2460        -28.5470 
C04  39041410.9300   39041404.4490   39041405.2240  203298865.3070  157203553.1640  165196957.5360         38.3300         44.7500         39.6300        -23.4200        -18.2310        -19.0480 
C05  39363988.4990   39363983.3190   39363984.1720  204978618.5340  158502460.1070  166561907.6410         36.5000         43.4500         38.0000         12.3900          9.4290         10.0190 
C06  36714093.3990   36714087.4630   36714086.4150  191179953.3830  147832425.8430  155349319.9530         46.6900         51.8400         47.2800        671.1510        518.9650        545.3240 
C08  35841573.4420   35841567.1590   35841565.7290  186636563.1590  144319244.7390  151657501.8710         47.8300         53.9400         49.1800        149.5730        115.6370        121.5170 
C09  37669698.7780   37669695.1590   37669692.2680  196156008.3040  151680271.0950  159392810.7800         44.1600         50.2800         44.1500        787.7160        609.0990        640.0960 
C11  23683934.7540   23683931.0880   23683929.0420  123328462.5910   95365378.5590  100214453.8290         43.3500         50.8700         45.7800        390.9260        302.2460        317.6350 
C12  23520891.9150   23520888.4180   23520886.8360  122479458.1370   94708867.1420   99524569.5890         44.6500         52.1000         47.5000      -2392.8440      -1850.2920      -1944.3620 
C13  35923952.0360   35923952.8330   35923950.4500  187065594.9420  144651071.6070  152006181.4110         49.9500         52.9600         49.2700        305.8210        236.4760        248.4840 
C14  26401274.5680   26401270.5430   26401268.0400  137478374.6930  106306980.5130  111712405.9870         34.0600         39.5300         35.5300       2191.3490       1694.5550       1780.5370 
C16  36371238.7760   36371238.1920   36371235.2590  189394618.2730  146451948.6600  153898634.0970         49.1900         52.8300         46.7900        483.3410        373.7440        392.7360 
C21  22390213.4670          0.0000   22390205.0520  116591727.2150          0.0000   94740301.5300         51.4400          0.0000         51.5500         94.3930          0.0000         76.7110 
C22  24162568.9440          0.0000   24162560.1230  125820852.6030          0.0000  102239717.8750         45.5100          0.0000         46.5300      -1789.8220          0.0000      -1454.3560 
C26  25874154.0210          0.0000   25874151.7430  134733503.0080          0.0000  109481996.1730         36.2700          0.0000         37.5600       3074.5410          0.0000       2498.4750 
C34  23394259.8910          0.0000   23394257.6880  121820047.6510          0.0000   98988759.1560         47.5700          0.0000         47.8900      -1033.6250          0.0000       -839.9250 
C36  25312068.4440          0.0000   25312071.4090  131806583.4300          0.0000  107103650.3450         40.1700          0.0000         42.6300       -404.7590          0.0000       -328.9450 
C38  36067133.6650          0.0000   36067127.9440  187811122.5150          0.0000  152611994.5850         50.2200          0.0000         51.3000       -221.4280          0.0000       -179.9340 
C39  36082487.0620          0.0000   36082481.5690  187891048.4860          0.0000  152676821.7820         50.6300          0.0000         51.9300        322.8370          0.0000        262.3510 
C42  24757609.0610          0.0000   24757615.0230  128919380.8090          0.0000  104757583.6330         42.7100          0.0000         44.3800       1841.9540          0.0000       1496.7260 
C43  25434321.2700          0.0000   25434318.7790  132443189.8740          0.0000  107620929.4430         40.1400          0.0000         40.7800       1537.7190          0.0000       1249.4970 
C44  24499237.6150          0.0000   24499234.3910  127573951.6100          0.0000  103664277.4870         41.7600          0.0000         43.4000      -3092.7420          0.0000      -2513.1110 
C45  23933121.3070          0.0000   23933125.8430  124626043.9200          0.0000  101268889.5470         44.0600          0.0000         45.8200       2056.7640          0.0000       1671.2930 
C59  37752943.9600          0.0000   37752927.6420  196589508.0100          0.0000  159745018.5930         45.7800          0.0000         46.3400         26.4060          0.0000         21.4460 
C60  38131672.8520          0.0000   38131653.8130  198561630.2660          0.0000  161347513.6460         44.7800          0.0000         44.5400        -56.9570          0.0000        -46.2610 
E04  27336001.9210   27335996.1590   27336000.1840          0.0000          0.0000  143651656.6510  107272309.5030  110070743.3020          0.0000          0.0000         34.6100         36.0000         43.0600          0.0000          0.0000       2064.2300       1541.4370       1581.7160          0.0000          0.0000 
E07  28881278.6530   28881275.7570   28881279.7010          0.0000          0.0000  151772156.4580  113336343.0640  116292957.4350          0.0000          0.0000         29.4000         31.7200         37.9700          0.0000          0.0000      -2351.1520      -1755.8360      -1801.6670          0.0000          0.0000 
E11  26891722.5860   26891714.0840   26891717.7880          0.0000          0.0000  141316957.7030  105528859.9000  108281800.1570          0.0000          0.0000         27.5200         27.8000         33.0300          0.0000          0.0000       2834.5080       2116.6220       2171.8110          0.0000          0.0000 
E12  22801318.8150   22801310.6450   22801315.1500          0.0000          0.0000  119821746.8940   89477251.7360   91811453.0870          0.0000          0.0000         41.6900         42.7000         49.1700          0.0000          0.0000       1060.5990        792.0570        812.7140          0.0000          0.0000 
E18  22681482.4990   22681477.0680   22681481.0740          0.0000          0.0000  119191989.4260   89006983.5250   91328922.3990          0.0000          0.0000         38.0100         39.3700         45.8300          0.0000          0.0000      -5046.1760      -3768.2570      -3866.5770          0.0000          0.0000 
E19  23435866.4530   23435859.6860   23435864.1870          0.0000          0.0000  123156317.9340   91967357.5650   94366535.2270          0.0000          0.0000         42.3100         42.7800         49.7000          0.0000          0.0000        218.1620        162.9120        167.1300          0.0000          0.0000 
E26  27608228.0140   27608222.2660   27608226.2920          0.0000          0.0000  145082229.8750  108340612.8800  111166910.6930          0.0000          0.0000         33.1400         35.0800         41.9100          0.0000          0.0000      -3088.5920      -2306.4340      -2366.5240          0.0000          0.0000 
E27  28160423.6900   28160420.4610   28160424.2690          0.0000          0.0000  147984035.0650  110507542.8850  113390361.6960          0.0000          0.0000         32.3700         34.1800         40.4700          0.0000          0.0000       1825.8580       1363.3680       1399.0370          0.0000          0.0000 
E33  24162122.8160   24162116.3870   24162120.5010          0.0000          0.0000  126972824.0410   94817351.4780   97290860.6260          0.0000          0.0000         45.9500         46.3700         53.0900          0.0000          0.0000      -1794.1370      -1339.8050      -1374.7210          0.0000          0.0000 
> 2022 01 02 23 00  7.0000000  0 53
G05  22628539.7230          0.0000          0.0000  118913783.0680          0.0000          0.0000          0.0000         42.7000          0.0000          0.0000          0.0000 
G10  25156821.8070          0.0000   25156813.7680  132199995.8680          0.0000          0.0000   98720743.6560         35.8700          0.0000          0.0000         33.3400 
G13  22006965.2290          0.0000          0.0000  115647394.2790          0.0000          0.0000          0.0000         44.4400          0.0000          0.0000          0.0000 
G15  20275364.4630          0.0000          0.0000  106547777.4450          0.0000          0.0000          0.0000         48.9400          0.0000          0.0000          0.0000 
G18  20541495.0310          0.0000   20541490.5400  107946289.6820          0.0000          0.0000   80609235.3560         47.7100          0.0000          0.0000         50.1500 
G20  24517377.9550          0.0000          0.0000  128839654.9740          0.0000          0.0000          0.0000         34.3400          0.0000          0.0000          0.0000 
G23  22238337.9900          0.0000   22238333.5430  116863265.8420          0.0000          0.0000   87268028.6460         43.2400          0.0000          0.0000         43.6800 
G24  21426603.4280          0.0000   21426597.8170  112597568.7430          0.0000          0.0000   84082575.3440         45.0200          0.0000          0.0000         46.5300 
G29  24291460.3330          0.0000          0.0000  127652484.7210          0.0000          0.0000          0.0000         37.1600          0.0000          0.0000          0.0000 
R01  20109387.3530          0.0000   20109388.0110  107496118.5790   83608155.8350         51.6600         44.0000       -327.7920       -254.9160 
R02  22426193.3600          0.0000   22426194.4250  119670445.8100   93077025.9590         46.2000         40.9900       2145.4660       1668.7120 
R08  21871127.0800          0.0000   21871124.0840  117118924.3340   91092494.2460         46.7700         44.3100      -2330.0420      -1812.1900 
R09  24367870.8440          0.0000   24367869.6840  130123055.5230  101206815.5720         37.2800         38.4700      -2143.6870      -1667.3840 
R10  22373813.8260          0.0000          0.0000  119265028.2650          0.0000         45.9500          0.0000        494.4620          0.0000 
R11  22657211.8600          0.0000   22657211.1540  121073285.6830   94168121.0510         45.2900         42.6000       3365.2610       2617.3930 
R17  22249878.6800          0.0000   22249876.3540  119063604.3820   92605064.1890         45.9300         41.7900       3234.7050       2515.8770 
R23  20979745.3850          0.0000          0.0000  112227488.0270          0.0000         49.4700          0.0000      -3629.5190          0.0000 
R24  19876127.4280          0.0000   19876126.2940  106286583.6940   82667338.8620         55.5700         49.3300       -426.7600       -331.9160 
C01  38079070.6780   38079067.0220   38079068.0590  198287712.5940  153328653.9940  161125028.5830         43.0100         47.4400         41.9400        -12.8310         -9.9050        -10.4140 
C02  37625523.5780   37625516.5300   37625518.8540  195925977.0780  151502397.5420  159205926.2100         40.2300         48.7400         42.2100         -0.5930         -0.4990         -0.5050 
C03  36961675.9620   36961669.9850   36961670.6130  192469159.1750  148829328.6530  156396938.4530         44.5400         50.2700         43.4800        -35.5550        -27.6000        -28.9570 
C04  39041415.5440   39041409.0650   39041409.8360  203298889.3660  157203571.7710  165196977.0920         38.3200         44.7800         39.6400        -23.8110        -18.5290        -19.4480 
C05  39363986.2620   39363981.0800   39363981.9380  204978606.8260  158502451.0440  166561898.1160         36.5200         43.4800         38.0000         11.7750          9.1310          9.6650 
C06  36713964.6500   36713958.7000   36713957.6680  191179282.9020  147831907.3880  155348775.1210         46.6900         51.8800         47.3000        670.6200        518.5370        544.9800 
C08  35841544.8490   35841538.5600   35841537.1370  186636414.2550  144319129.6020  151657380.8710         47.8300         53.9800         49.1900        149.1260        115.2740        121.1440 
C09  37669547.6300   37669544.0160   37669541.1200  196155221.2410  151679662.4830  159392171.2280         44.1600         50.3200         44.1600        787.2030        608.7350        639.6860 
C11  23683859.8500   23683856.1790   23683854.1390  123328072.5300   95365076.9420  100214136.8690         43.3500         50.9100         45.7800        389.9760        301.5290        316.9360 
C12  23521351.5710   23521348.0630   23521346.4930  122481851.6830   94710717.9930   99526514.5390         44.6500         52.1300         47.5000      -2393.4490      -1850.8410      -1944.8830 
C13  35923893.4350   35923894.2260   35923891.8480  187065289.7920  144650835.6530  152005933.4530         49.9600         52.9900         49.2700        305.3840        236.1320        248.1580 
C14  26400853.9010   26400849.8340   26400847.3810  137476183.9750  106305286.5150  111710625.8080         34.0400         39.6200         35.5200       2190.9300       1694.1820       1780.2670 
C16  36371146.0740   36371145.4950   36371142.5560  189394135.5790  146451575.4090  153898241.8740         49.2000         52.8600         46.7900        482.8570        373.3810        392.3080 
C21  22390195.4520          0.0000   22390187.0360  116591633.4350          0.0000   94740225.3310         51.4400          0.0000         51.5500         93.9360          0.0000         76.3010 
C22  24162912.7640          0.0000   24162903.9400  125822642.9990          0.0000  102241172.7270         45.5100          0.0000         46.5400      -1790.1850          0.0000      -1454.7280 
C26  25873563.6620          0.0000   25873561.3820  134730428.8980          0.0000  109479498.2160         36.3300          0.0000         37.5700       3074.3450          0.0000       2498.2520 
C34  23394458.5400          0.0000   23394456.3350  121821082.1150          0.0000   98989599.7530         47.5800          0.0000         47.8900      -1034.4540          0.0000       -840.6610 
C36  25312146.3740          0.0000   25312149.3420  131806989.1660          0.0000  107103980.0250         40.2100          0.0000         42.6400       -405.7180          0.0000       -329.6900 
C38  36067176.3140          0.0000   36067170.5930  187811344.5990          0.0000  152612175.0480         50.2300          0.0000         51.3000       -221.9220          0.0000       -180.3530 
C39  36082425.1820          0.0000   36082419.6880  187890726.2930          0.0000  152676559.9800         50.6300          0.0000         51.9300        322.3620          0.0000        261.9040 
C42  24757255.4530          0.0000   24757261.4150  128917539.4990          0.0000  104756087.4210         42.7100          0.0000         44.4000       1841.4790          0.0000       1496.3630 
C43  25434026.1390          0.0000   25434023.6510  132441653.0000          0.0000  107619680.5960         40.1600          0.0000         40.7800       1536.8900          0.0000       1248.8360 
C44  24499831.6580          0.0000   24499828.4330  127577044.9750          0.0000  103666791.1060         41.7600          0.0000         43.4100      -3093.1520          0.0000      -2513.4840 
C45  23932726.4690          0.0000   23932731.0060  124623987.8700          0.0000  101267218.8320         44.0800          0.0000         45.8300       2056.1580          0.0000       1670.8000 
C59  37752938.9780          0.0000   37752922.6560  196589482.1420          0.0000  159744997.5890         45.7800          0.0000         46.3400         26.0710          0.0000         21.0830 
C60  38131683.8890          0.0000   38131664.8480  198561687.7860          0.0000  161347560.3950         44.7800          0.0000         44.5400        -57.3480          0.0000        -46.6800 
E04  27335609.2300   27335603.4640   27335607.4920          0.0000          0.0000  143649593.0530  107270768.5100  110069162.1070          0.0000          0.0000         34.5900         35.9800         43.1100          0.0000          0.0000       2063.6990       1540.9250       1581.3160          0.0000          0.0000 
E07  28881726.2270   28881723.2830   28881727.2840          0.0000          0.0000  151774508.3650  113338099.3880  116294759.5140          0.0000          0.0000         29.3800         31.7400         38.0300          0.0000          0.0000      -2351.4960      -1756.1160      -1801.6300          0.0000          0.0000 
E11  26891183.3570   26891174.8350   26891178.5600          0.0000          0.0000  141314124.0300  105526743.8730  108279628.8960          0.0000          0.0000         27.5600         27.8000         32.9900          0.0000          0.0000       2834.3870       2116.1190       2171.5230          0.0000          0.0000 
E12  22801117.1340   22801108.9770   22801113.4670          0.0000          0.0000  119820687.0830   89476460.3100   91810641.0320          0.0000          0.0000         41.7000         42.7000         49.2000          0.0000          0.0000       1059.8540        791.4520        812.0800          0.0000          0.0000 
E18  22682442.9270   22682437.4910   22682441.5050          0.0000          0.0000  119197036.4570   89010752.4070   91332789.5920          0.0000          0.0000         38.0100         39.3800         45.8900          0.0000          0.0000      -5047.0880      -3768.9650      -3867.2290          0.0000          0.0000 
E19  23435825.0740   23435818.3100   23435822.8080          0.0000          0.0000  123156100.4890   91967195.1840   94366368.6130          0.0000          0.0000         42.3200         42.7600         49.7400          0.0000          0.0000        217.5480        162.4370        166.6920          0.0000          0.0000 
E26  27608815.8660   27608810.1290   27608814.1430          0.0000          0.0000  145085319.0750  108342919.7410  111169277.7460          0.0000          0.0000         33.1400         35.0600         41.9300          0.0000          0.0000      -3089.0570      -2306.8350      -2366.9520          0.0000          0.0000 
E27  28160076.3730   28160073.1610   28160076.9490          0.0000          0.0000  147982209.9410  110506179.9560  113388963.2360          0.0000          0.0000         32.3700         34.1700         40.4900          0.0000          0.0000       1825.2900       1363.0700       1398.5160          0.0000          0.0000 
E33  24162464.3710   24162457.9480   24162462.0560          0.0000          0.0000  126974618.9420   94818691.8230   97292235.9430          0.0000          0.0000         45.9600         46.3700         53.1200          0.0000          0.0000      -1794.8910      -1340.3450      -1375.3260          0.0000          0.0000 
> 2022 01 02 23 00  8.0000000  0 53
G05  22628947.2480          0.0000          0.0000  118915924.5610          0.0000          0.0000          0.0000         42.7000          0.0000          0.0000          0.0000 
G10  25156319.7440          0.0000   25156311.7090  132197357.5090          0.0000          0.0000   98718773.4470         35.8400          0.0000          0.0000         33.3000 
G13  22007502.8970          0.0000          0.0000  115650219.6400          0.0000          0.0000          0.0000         44.4400          0.0000          0.0000          0.0000 
G15  20275604.3150          0.0000          0.0000  106549037.8560          0.0000          0.0000          0.0000         48.9400          0.0000          0.0000          0.0000 
G18  20541293.0690          0.0000   20541288.5860  107945228.4100          0.0000          0.0000   80608442.8490         47.7100          0.0000          0.0000         50.1500 
G20  24517901.3020          0.0000          0.0000  128842405.1060          0.0000          0.0000          0.0000         34.3500          0.0000          0.0000          0.0000 
G23  22237922.0760          0.0000   22237917.6160  116861080.1260          0.0000          0.0000   87266396.4550         43.2500          0.0000          0.0000         43.6800 
G24  21426060.3130          0.0000   21426054.6920  112594714.5840          0.0000          0.0000   84080443.9880         45.0200          0.0000          0.0000         46.5200 
G29  24292066.9210          0.0000          0.0000  127655672.4820          0.0000          0.0000          0.0000         37.1500          0.0000          0.0000          0.0000 
R01  20109448.7100          0.0000   20109449.3700  107496446.5330   83608410.9010         51.6700         44.0300       -327.7080       -254.8040 
R02  22425791.3220          0.0000   22425792.3870  119668300.4510   93075357.3450         46.2200         40.9900       2145.5490       1668.8240 
R08  21871562.2030          0.0000   21871559.2070  117121254.4000   91094306.5210         46.8000         44.3100      -2329.7350      -1811.9660 
R09  24368272.4220          0.0000   24368271.2690  130125199.7900  101208483.3010         37.2100         38.4900      -2144.2920      -1667.5520 
R10  22373721.1190          0.0000          0.0000  119264534.2100          0.0000         45.9500          0.0000        493.9770          0.0000 
R11  22656582.1470          0.0000   22656581.4440  121069920.6480   94165503.7910         45.3200         42.5900       3365.2890       2617.4580 
R17  22249274.2690          0.0000   22249271.9440  119060370.0310   92602548.5770         45.9500         41.8100       3234.4160       2515.7000 
R23  20980423.9290          0.0000          0.0000  112231117.8590          0.0000         49.4900          0.0000      -3629.7240          0.0000 
R24  19876207.3350          0.0000   19876206.2020  106287010.9740   82667671.1860         55.6000         49.3400       -427.4030       -332.3630 
C01  38079073.1270   38079069.4640   38079070.5090  198287725.3380  153328663.8530  161125038.9360         43.0100         47.4600         41.9500        -12.4120         -9.5880        -10.0510 
C02  37625523.7030   37625516.6430   37625518.9830  195925977.6270  151502397.9590  159205926.6360         40.2300         48.7700         42.2100         -0.2480         -0.1540         -0.1230 
C03  36961682.8000   36961676.8200   36961677.4530  192469194.7390  148829356.1480  156396967.3420         44.5400         50.2900         43.5000        -35.1920        -27.1720        -28.6030 
C04  39041420.1490   39041413.6800   39041414.4450  203298913.2640  157203590.2250  165196996.4950         38.3200         44.8200         39.6300        -23.6060        -18.1190        -18.9730 
C05  39363983.9450   39363978.7740   39363979.6140  204978594.8950  158502441.8340  166561888.4490         36.5300         43.5300         38.0000         12.3990          9.4570          9.9540 
C06  36713835.8700   36713829.9360   36713828.8860  191178612.3540  147831388.8700  155348230.2550         46.6900         51.9000         47.3200        670.8350        518.7700        545.1010 
C08  35841516.2480   35841509.9600   35841508.5350  186636265.3100  144319014.4240  151657259.8390         47.8400         54.0100         49.2000        149.2470        115.4230        121.3120 
C09  37669396.4630   37669392.8550   37669389.9510  196154434.0930  151679053.8080  159391531.6100         44.1600         50.3700         44.1600        787.4180        608.9310        639.8350 
C11  23683785.0190   23683781.3430   23683779.3090  123327682.8430   95364775.6110  100213820.2130         43.3500         50.9400         45.7800        389.7520        301.3900        316.6660 
C12  23521811.2690   23521807.7660   23521806.1920  122484245.4280   94712568.9800   99528459.6500         44.6500         52.1500         47.5000      -2393.5520      -1850.8040      -1944.9300 
C13  35923834.8270   35923835.6130   35923833.2430  187064984.5680  144650599.6310  152005685.4250         49.9600         53.0200         49.2700        305.5140        236.2620        248.2980 
C14  26400433.1650   26400429.0990   26400426.6450  137473993.0860  106303592.3790  111708845.5310         34.0000         39.6600         35.6000       2191.1910       1694.4340       1780.5650 
C16  36371053.3800   36371052.7920   36371049.8650  189393652.8410  146451202.1250  153897849.5980         49.2000         52.8800         46.8100        483.0150        373.5210        392.5220 
C21  22390177.4400          0.0000   22390169.0250  116591539.6330          0.0000   94740149.1080         51.4400          0.0000         51.5500         94.0850          0.0000         76.4690 
C22  24163256.5740          0.0000   24163247.7520  125824433.2790          0.0000  102242627.4700         45.5100          0.0000         46.5400      -1789.9340          0.0000      -1454.4670 
C26  25872973.2250          0.0000   25872970.9380  134727354.4740          0.0000  109477000.0230         36.3400          0.0000         37.5800       3075.0160          0.0000       2498.4660 
C34  23394657.2740          0.0000   23394655.0730  121822116.9000          0.0000   98990440.5840         47.5800          0.0000         47.8900      -1034.6680          0.0000       -840.7070 
C36  25312224.3460          0.0000   25312227.3130  131807395.2150          0.0000  107104309.9790         40.2300          0.0000         42.6500       -405.9600          0.0000       -329.8580 
C38  36067218.9510          0.0000   36067213.2300  187811566.6160          0.0000  152612355.4530         50.2300          0.0000         51.3100       -221.7170          0.0000       -180.1570 
C39  36082363.3080          0.0000   36082357.8160  187890404.0460          0.0000  152676298.1170         50.6300          0.0000         51.9300        322.5200          0.0000        262.1180 
C42  24756901.8320          0.0000   24756907.7940  128915698.1000          0.0000  104754591.1350         42.6900          0.0000         44.4100       1841.7310          0.0000       1496.5210 
C43  25433731.0410          0.0000   25433728.5500  132440116.4100          0.0000  107618432.0040         40.1700          0.0000         40.7600       1536.7230          0.0000       1248.6590 
C44  24500425.7070          0.0000   24500422.4850  127580138.2860          0.0000  103669304.6610         41.7500          0.0000         43.4100      -3093.0680          0.0000      -2513.3160 
C45  23932331.6580          0.0000   23932336.1960  124621931.9600          0.0000  101265548.2330         44.1000          0.0000         45.8400       2056.0840          0.0000       1670.8000 
C59  37752933.9990          0.0000   37752917.6820  196589456.1070          0.0000  159744976.4110         45.7800          0.0000         46.3500         26.4060          0.0000         21.5300 
C60  38131694.9110          0.0000   38131675.8730  198561745.1220          0.0000  161347606.9730         44.7800          0.0000         44.5400        -56.9660          0.0000        -46.2150 
E04  27335216.5270   27335210.7840   27335214.7870          0.0000          0.0000  143647529.4090  107269227.4570  110067580.8800          0.0000          0.0000         34.5700         35.9700         43.1600          0.0000          0.0000       2063.8670       1541.2230       1581.4370          0.0000          0.0000 
E07  28882173.7100   28882170.8070   28882174.7630          0.0000          0.0000  151776859.9580  113339855.4130  116296561.3990          0.0000          0.0000         29.3800         31.7200         38.0900          0.0000          0.0000      -2350.9190      -1755.7150      -1801.4900          0.0000          0.0000 
E11  26890644.1130   26890635.6410   26890639.3110          0.0000          0.0000  141311290.3230  105524627.7510  108277457.6210          0.0000          0.0000         27.5400         27.8200         32.9200          0.0000          0.0000       2834.3780       2116.8170       2171.7180          0.0000          0.0000 
E12  22800915.5000   22800907.3340   22800911.8320          0.0000          0.0000  119819627.5020   89475669.0780   91809829.1480          0.0000          0.0000         41.7000         42.7000         49.2400          0.0000          0.0000       1059.7520        791.3400        812.0150          0.0000          0.0000 
E18  22683403.4000   22683397.9620   22683401.9760          0.0000          0.0000  119202083.8110   89014521.5450   91336657.0540          0.0000          0.0000         38.0000         39.3600         45.9100          0.0000          0.0000      -5047.3120      -3769.1690      -3867.3780          0.0000          0.0000 
E19  23435783.7100   23435776.9430   23435781.4470          0.0000          0.0000  123155883.0950   91967032.8430   94366202.0320          0.0000          0.0000         42.3200         42.7400         49.7600          0.0000          0.0000        217.6310        162.5580        166.7760          0.0000          0.0000 
E26  27609403.7020   27609397.9850   27609401.9790          0.0000          0.0000  145088408.1710  108345226.5110  111171644.7160          0.0000          0.0000         33.1400         35.0700         41.9500          0.0000          0.0000      -3088.9080      -2306.4530      -2366.7560          0.0000          0.0000 
E27  28159729.0850   28159725.8370   28159729.6640          0.0000          0.0000  147980384.8520  110504817.0890  113387564.7730          0.0000          0.0000         32.3700         34.2000         40.5100          0.0000          0.0000       1825.2710       1362.9580       1398.6930          0.0000          0.0000 
E33  24162805.9690   24162799.5390   24162803.6540          0.0000          0.0000  126976414.0430   94820032.3260   97293611.4080          0.0000          0.0000         45.9700         46.3700         53.1500          0.0000          0.0000      -1794.9380      -1340.4110      -1375.3170          0.0000          0.0000 
> 2022 01 02 23 00  9.0000000  0 53
G05  22629354.8290          0.0000          0.0000  118918066.5300          0.0000          0.0000          0.0000         42.7700          0.0000          0.0000          0.0000 
G10  25155817.7160          0.0000   25155809.6560  132194719.3690          0.0000          0.0000   98716803.4440         35.9300          0.0000          0.0000         33.2400 
G13  22008040.6360          0.0000          0.0000  115653045.4920          0.0000          0.0000          0.0000         44.5600          0.0000          0.0000          0.0000 
G15  20275844.2900          0.0000          0.0000  106550298.9550          0.0000          0.0000          0.0000         49.0500          0.0000          0.0000          0.0000 
G18  20541091.2750          0.0000   20541086.7930  107944168.0120          0.0000          0.0000   80607651.0000         47.8100          0.0000          0.0000         50.0600 
G20  24518424.7670          0.0000          0.0000  128845155.6710          0.0000          0.0000          0.0000         34.3900          0.0000          0.0000          0.0000 
G23  22237506.2100          0.0000   22237501.7570  116858894.7770          0.0000          0.0000   87264764.5390         43.3400          0.0000          0.0000         43.6300 
G24  21425517.3170          0.0000   21425511.6920  112591861.1400          0.0000          0.0000   84078313.1770         45.1400          0.0000          0.0000         46.4600 
G29  24292673.5840          0.0000          0.0000  127658860.5170          0.0000          0.0000          0.0000         37.2300          0.0000          0.0000          0.0000 
R01  20109510.1560          0.0000   20109510.8150  107496775.0100   83608666.3880         51.6500         44.0300       -328.0160       -255.0930 
R02  22425389.3680          0.0000   22425390.4320  119666155.5580   93073689.0980         46.2100         40.9700       2145.3350       1668.6280 
R08  21871997.3800          0.0000   21871994.3850  117123584.7520   91096119.0150         46.8000         44.3000      -2329.7720      -1811.9660 
R09  24368674.1160          0.0000   24368672.9570  130127344.9270  101210151.7700         37.0500         38.4600      -2144.8230      -1668.2410 
R10  22373628.5760          0.0000          0.0000  119264041.2470          0.0000         45.9300          0.0000        493.1110          0.0000 
R11  22655952.5320          0.0000   22655951.8290  121066556.1820   94162886.9850         45.3000         42.5600       3364.8800       2617.1510 
R17  22248670.0120          0.0000   22248667.6870  119057136.5420   92600033.6430         45.9500         41.8300       3233.7830       2515.1600 
R23  20981102.6120          0.0000          0.0000  112234748.4800          0.0000         49.4800          0.0000      -3630.3010          0.0000 
R24  19876287.4650          0.0000   19876286.3310  106287439.4760   82668004.4680         55.6000         49.3300       -428.3900       -333.1640 
C01  38079075.6120   38079071.9550   38079072.9900  198287738.3530  153328673.9270  161125049.5280         43.0400         47.5900         41.8800        -12.4390         -9.6910        -10.2000 
C02  37625523.8540   37625516.7860   37625519.1340  195925978.4270  151502398.5880  159205927.2880         40.2500         48.8500         42.1400         -0.2860         -0.2010         -0.1790 
C03  36961689.6720   36961683.6860   36961684.3230  192469230.5640  148829383.8640  156396996.4610         44.5600         50.4100         43.4400        -35.2200        -27.2830        -28.6870 
C04  39041424.7780   39041418.3060   39041419.0720  203298937.4090  157203608.9050  165197016.1220         38.3500         44.9200         39.5800        -23.6060        -18.2310        -19.1600 
C05  39363981.7200   39363976.5430   39363977.3910  204978583.2710  158502432.8430  166561878.9950         36.5600         43.6500         37.9700         12.2590          9.3730          9.8050 
C06  36713707.1760   36713701.2290   36713700.1930  191177942.2010  147830870.6770  155347685.7000         46.7100         52.0300         47.2900        670.6670        518.5740        544.9520 
C08  35841487.7170   35841481.4260   35841480.0040  186636116.7420  144318899.5450  151657139.1160         47.8600         54.1000         49.1600        149.0890        115.2550        121.1440 
C09  37669245.3830   37669241.7610   37669238.8730  196153647.3470  151678445.4540  159390892.3080         44.1800         50.4500         44.1000        787.3060        608.7450        639.7050 
C11  23683710.3480   23683706.6670   23683704.6400  123327293.9900   95364474.9260  100213504.2320         43.3700         51.0300         45.7400        389.1560        300.8960        316.2380 
C12  23522271.0800   23522267.5740   23522266.0030  122486639.7960   94714420.4620   99530405.2710         44.6700         52.2700         47.4400      -2393.9710      -1851.1860      -1945.3400 
C13  35923776.2850   35923777.0580   35923774.7020  187064679.6890  144650363.8860  152005437.6790         49.9800         53.1100         49.2300        305.4400        236.1600        248.2040 
C14  26400012.4780   26400008.4270   26400005.9530  137471802.5100  106301898.4820  111707065.5210         34.0000         39.8300         35.5800       2190.9580       1694.2570       1780.4630 
C16  36370960.7450   36370960.1590   36370957.2280  189393170.4990  146450829.1530  153897457.6630         49.2300         53.0000         46.7700        482.8380        373.3620        392.3450 
C21  22390159.5120          0.0000   22390151.0970  116591446.2560          0.0000   94740073.2270         51.4600          0.0000         51.5100         93.8520          0.0000         76.2640 
C22  24163600.4430          0.0000   24163591.6210  125826223.8880          0.0000  102244082.4850         45.5400          0.0000         46.4800      -1790.0550          0.0000      -1454.6070 
C26  25872382.8620          0.0000   25872380.5780  134724280.2470          0.0000  109474501.9510         36.3700          0.0000         37.5300       3074.9040          0.0000       2498.4850 
C34  23394856.1380          0.0000   23394853.9360  121823152.4610          0.0000   98991282.0680         47.6000          0.0000         47.8500      -1035.2180          0.0000       -841.1910 
C36  25312302.4690          0.0000   25312305.4340  131807802.0520          0.0000  107104640.5740         40.2400          0.0000         42.6200       -406.5290          0.0000       -330.4080 
C38  36067261.6640          0.0000   36067255.9440  187811789.0280          0.0000  152612536.1800         50.2500          0.0000         51.2500       -221.8850          0.0000       -180.3160 
C39  36082301.4940          0.0000   36082296.0010  187890082.1910          0.0000  152676036.5880         50.6500          0.0000         51.8900        322.3800          0.0000        261.9320 
C42  24756548.2810          0.0000   24756554.2430  128913857.0560          0.0000  104753095.1330         42.7200          0.0000         44.3500       1841.5910          0.0000       1496.4000 
C43  25433436.1140          0.0000   25433433.6250  132438580.5750          0.0000  107617183.9980         40.2000          0.0000         40.7100       1536.1360          0.0000       1248.3050 
C44  24501019.8060          0.0000   24501016.5820  127583231.9520          0.0000  103671818.5270         41.7600          0.0000         43.3400      -3093.0870          0.0000      -2513.4370 
C45  23931936.9510          0.0000   23931941.4870  124619876.6490          0.0000  101263878.1300         44.1300          0.0000         45.8100       2055.7300          0.0000       1670.4370 
C59  37752929.0430          0.0000   37752912.7250  196589430.3390          0.0000  159744955.4810         45.8100          0.0000         46.3100         26.2940          0.0000         21.3720 
C60  38131705.9670          0.0000   38131686.9270  198561802.7320          0.0000  161347653.7940         44.8200          0.0000         44.4800        -57.0310          0.0000        -46.4010 
E04  27334823.8960   27334818.1540   27334822.1520          0.0000          0.0000  143645466.1770  107267686.7430  110065999.9770          0.0000          0.0000         34.6400         35.8500         43.2400          0.0000          0.0000       2063.8110       1541.1480       1581.2600          0.0000          0.0000 
E07  28882621.2450   28882618.3300   28882622.2980          0.0000          0.0000  151779211.7680  113341611.6480  116298363.4360          0.0000          0.0000         29.4900         31.6600         38.2700          0.0000          0.0000      -2351.2360      -1755.9200      -1801.5460          0.0000          0.0000 
E11  26890104.9650   26890096.4900   26890100.1610          0.0000          0.0000  141308457.0060  105522511.9490  108275286.6150          0.0000          0.0000         27.7000         27.7000         32.9800          0.0000          0.0000       2833.7820       2116.2490       2171.4760          0.0000          0.0000 
E12  22800714.0020   22800705.8370   22800710.3330          0.0000          0.0000  119818568.6310   89474878.3620   91809017.8070          0.0000          0.0000         41.8100         42.6400         49.3600          0.0000          0.0000       1059.2490        790.9580        811.5870          0.0000          0.0000 
E18  22684364.0260   22684358.5940   22684362.5990          0.0000          0.0000  119207131.9710   89018291.2750   91340525.1340          0.0000          0.0000         38.1100         39.2600         46.0400          0.0000          0.0000      -5047.8330      -3769.5510      -3867.8530          0.0000          0.0000 
E19  23435742.4270   23435735.6610   23435740.1600          0.0000          0.0000  123155666.1880   91966870.8740   94366035.8400          0.0000          0.0000         42.3900         42.6900         49.8900          0.0000          0.0000        217.3710        162.3250        166.5250          0.0000          0.0000 
E26  27609991.5870   27609985.8450   27609989.8600          0.0000          0.0000  145091497.5970  108347533.5920  111174011.9560          0.0000          0.0000         33.1900         35.0100         42.0600          0.0000          0.0000      -3088.7310      -2306.7790      -2366.8500          0.0000          0.0000 
E27  28159381.8660   28159378.6640   28159382.4410          0.0000          0.0000  147978560.2480  110503454.5190  113386166.7130          0.0000          0.0000         32.4800         34.1500         40.6200          0.0000          0.0000       1825.0940       1362.9680       1398.4130          0.0000          0.0000 
E33  24163147.6890   24163141.2650   24163145.3720          0.0000          0.0000  126978209.8120   94821373.3200   97294987.3930          0.0000          0.0000         46.0700         46.2700         53.2300          0.0000          0.0000      -1795.3850      -1340.6990      -1375.6990          0.0000          0.0000 
> 2022 01 02 23 00 10.0000000  0 53
G05  22629762.4700          0.0000          0.0000  118920208.6870          0.0000          0.0000          0.0000         42.8500          0.0000          0.0000          0.0000 
G10  25155315.6610          0.0000   25155307.6440  132192081.1430          0.0000          0.0000   98714833.3100         35.9600          0.0000          0.0000         33.0800 
G13  22008578.4250          0.0000          0.0000  115655871.5520          0.0000          0.0000          0.0000         44.6300          0.0000          0.0000          0.0000 
G15  20276084.3620          0.0000          0.0000  106551560.4430          0.0000          0.0000          0.0000         49.1100          0.0000          0.0000          0.0000 
G18  20540889.5940          0.0000   20540885.1220  107943108.2020          0.0000          0.0000   80606859.5780         47.8700          0.0000          0.0000         50.0000 
G20  24518948.2200          0.0000          0.0000  128847906.3760          0.0000          0.0000          0.0000         34.4700          0.0000          0.0000          0.0000 
G23  22237090.3790          0.0000   22237085.9210  116856709.5170          0.0000          0.0000   87263132.6840         43.4100          0.0000          0.0000         43.5800 
G24  21424974.3980          0.0000   21424968.7860  112589008.1370          0.0000          0.0000   84076182.6850         45.2100          0.0000          0.0000         46.3700 
G29  24293280.2590          0.0000          0.0000  127662048.5720          0.0000          0.0000          0.0000         37.3400          0.0000          0.0000          0.0000 
R01  20109571.6450          0.0000   20109572.3030  107497103.7170   83608922.0510         51.6300         44.0300       -328.9560       -255.8470 
R02  22424987.4510          0.0000   22424988.5160  119664010.8520   93072020.9920         46.2100         40.9500       2144.4780       1667.8930 
R08  21872432.5590          0.0000   21872429.5640  117125915.1060   91097931.5110         46.7900         44.3000      -2330.5080      -1812.5810 
R09  24369075.9860          0.0000   24369074.8360  130129490.7320  101211820.6890         36.9600         38.4300      -2146.0890      -1669.0510 
R10  22373536.2150          0.0000          0.0000  119263549.0770          0.0000         45.9000          0.0000        491.6490          0.0000 
R11  22655322.9730          0.0000   22655322.2690  121063192.0010   94160270.4000         45.2900         42.5400       3363.8740       2616.3590 
R17  22248065.8620          0.0000   22248063.5380  119053903.6000   92597519.1290         45.9500         41.8400       3232.4980       2514.1910 
R23  20981781.3990          0.0000          0.0000  112238379.6000          0.0000         49.4800          0.0000      -3631.5020          0.0000 
R24  19876367.7660          0.0000   19876366.6330  106287868.8780   82668338.4450         55.6000         49.3100       -429.9820       -334.4210 
C01  38079078.1340   38079074.4670   38079075.5180  198287751.3700  153328683.9790  161125060.0810         43.0600         47.6700         41.8400        -13.2590        -10.2120        -10.6850 
C02  37625524.0000   37625516.9380   37625519.2780  195925979.2300  151502399.2120  159205927.9500         40.2600         48.9600         42.0900         -0.9000         -0.8150         -0.8590 
C03  36961696.5750   36961690.5860   36961691.2310  192469266.4040  148829411.5600  156397025.5620         44.5900         50.4800         43.4100        -36.0670        -27.8700        -29.2270 
C04  39041429.4080   39041422.9550   39041423.7010  203298961.5530  157203627.5630  165197035.7490         38.3600         45.0300         39.5300        -24.4260        -18.8180        -19.8950 
C05  39363979.4840   39363974.3030   39363975.1560  204978571.6240  158502423.8410  166561869.5300         36.5700         43.7100         37.9200         11.4860          8.8150          9.2920 
C06  36713578.5120   36713572.5660   36713571.5300  191177272.1750  147830352.5610  155347141.2410         46.7300         52.1100         47.2300        669.8290        517.9500        544.3370 
C08  35841459.1990   35841452.9150   35841451.4860  186635968.2580  144318784.7240  151657018.4630         47.8800         54.1800         49.1200        148.2790        114.6870        120.4830 
C09  37669094.3150   37669090.7020   37669087.8050  196152860.7070  151677837.1670  159390253.0990         44.2100         50.5700         44.0600        786.4580        608.1580        639.0710 
C11  23683635.7760   23683632.0990   23683630.0660  123326905.6960   95364174.6730  100213188.7160         43.3900         51.1200         45.7000        387.8900        299.9180        315.2220 
C12  23522730.9550   23522727.4580   23522725.8770  122489034.5060   94716272.1980   99532351.1730         44.7000         52.3400         47.4000      -2395.0140      -1851.9680      -1946.1500 
C13  35923717.7440   35923718.5290   35923716.1590  187064374.8940  144650128.1950  152005190.0160         50.0000         53.1900         49.1900        304.6200        235.5360        247.5060 
C14  26399591.8170   26399587.7560   26399585.2930  137469611.9710  106300204.6200  111705285.5190         34.0000         39.9300         35.5500       2190.3530       1693.7260       1779.8580 
C16  36370868.1410   36370867.5620   36370864.6250  189392688.2770  146450456.2590  153897065.8160         49.2500         53.0800         46.7100        482.0090        372.7200        391.6750 
C21  22390141.6050          0.0000   22390133.1890  116591353.0170          0.0000   94739997.4650         51.4800          0.0000         51.4700         93.0140          0.0000         75.6120 
C22  24163944.3210          0.0000   24163935.5000  125828014.5450          0.0000  102245537.5390         45.5600          0.0000         46.4500      -1790.8280          0.0000      -1455.1850 
C26  25871792.4900          0.0000   25871790.2130  134721205.9030          0.0000  109472003.7680         36.3600          0.0000         37.5000       3074.2240          0.0000       2498.1870 
C34  23395055.0950          0.0000   23395052.8910  121824188.5270          0.0000   98992123.9650         47.6300          0.0000         47.7800      -1036.4470          0.0000       -842.2350 
C36  25312380.7110          0.0000   25312383.6810  131808209.3910          0.0000  107104971.5510         40.2600          0.0000         42.5800       -407.7300          0.0000       -331.2180 
C38  36067304.3970          0.0000   36067298.6770  187812011.5400          0.0000  152612716.9880         50.2800          0.0000         51.2100       -222.7040          0.0000       -180.9580 
C39  36082239.7040          0.0000   36082234.2100  187889760.4430          0.0000  152675775.1440         50.6800          0.0000         51.8400        321.5700          0.0000        261.2710 
C42  24756194.7410          0.0000   24756200.7030  128912016.0830          0.0000  104751599.1930         42.7300          0.0000         44.3200       1840.8180          0.0000       1495.7760 
C43  25433141.2530          0.0000   25433138.7630  132437045.1840          0.0000  107615936.3730         40.2400          0.0000         40.6500       1535.0460          0.0000       1247.3370 
C44  24501613.9300          0.0000   24501610.7040  127586325.7320          0.0000  103674332.4810         41.7900          0.0000         43.2900      -3093.9900          0.0000      -2514.1730 
C45  23931542.3140          0.0000   23931546.8520  124617821.6570          0.0000  101262208.2770         44.1700          0.0000         45.7700       2054.7150          0.0000       1669.6450 
C59  37752924.0960          0.0000   37752907.7780  196589404.5590          0.0000  159744934.5290         45.8300          0.0000         46.2500         25.5590          0.0000         20.7940 
C60  38131717.0350          0.0000   38131697.9960  198561860.3420          0.0000  161347700.6030         44.8400          0.0000         44.4500        -57.8130          0.0000        -46.9880 
E04  27334431.3230   27334425.5610   27334429.5850          0.0000          0.0000  143643403.1180  107266146.1540  110064419.1710          0.0000          0.0000         34.6900         35.7800         43.3800          0.0000          0.0000       2062.8330       1540.3660       1580.6640          0.0000          0.0000 
E07  28883068.7840   28883065.8750   28883069.8440          0.0000          0.0000  151781563.4950  113343367.7790  116300165.3790          0.0000          0.0000         29.6200         31.6500         38.3700          0.0000          0.0000      -2351.6460      -1756.1440      -1801.7600          0.0000          0.0000 
E11  26889565.8040   26889557.3140   26889560.9890          0.0000          0.0000  141305623.7470  105520396.2310  108273115.6870          0.0000          0.0000         27.8100         27.6700         33.0200          0.0000          0.0000       2833.2320       2115.7000       2170.6380          0.0000          0.0000 
E12  22800512.5930   22800504.4310   22800508.9270          0.0000          0.0000  119817510.1760   89474087.9450   91808206.7730          0.0000          0.0000         41.8800         42.5600         49.4300          0.0000          0.0000       1058.0760        790.1480        810.7490          0.0000          0.0000 
E18  22685324.7750   22685319.3490   22685323.3530          0.0000          0.0000  119212180.6670   89022061.3830   91344393.5950          0.0000          0.0000         38.1700         39.2000         46.1200          0.0000          0.0000      -5049.1660      -3770.3620      -3868.7840          0.0000          0.0000 
E19  23435701.1980   23435694.4390   23435698.9330          0.0000          0.0000  123155449.5110   91966709.0580   94365869.8100          0.0000          0.0000         42.4800         42.5900         49.9600          0.0000          0.0000        216.4390        161.6640        165.8170          0.0000          0.0000 
E26  27610579.5350   27610573.8120   27610577.8160          0.0000          0.0000  145094587.1540  108349840.6800  111176379.2440          0.0000          0.0000         33.2800         34.9600         42.1400          0.0000          0.0000      -3089.9050      -2307.2350      -2367.4270          0.0000          0.0000 
E27  28159034.6920   28159031.4510   28159035.2670          0.0000          0.0000  147976735.8270  110502092.1670  113384768.7780          0.0000          0.0000         32.5500         34.0500         40.6700          0.0000          0.0000       1824.1720       1362.1670       1397.7800          0.0000          0.0000 
E33  24163489.4920   24163483.0680   24163487.1770          0.0000          0.0000  126980005.9650   94822714.5960   97296363.6570          0.0000          0.0000         46.1300         46.2200         53.3400          0.0000          0.0000      -1796.5490      -1341.5650      -1376.5370          0.0000          0.0000 
> 2022 01 02 23 00 11.0000000  0 53
G05  22630170.0880          0.0000          0.0000  118922350.7010          0.0000          0.0000          0.0000         42.9000          0.0000          0.0000          0.0000 
G10  25154813.5310          0.0000   25154805.5300  132189442.5310          0.0000          0.0000   98712862.9220         35.9900          0.0000          0.0000         33.0100 
G13  22009116.1960          0.0000          0.0000  115658697.5160          0.0000          0.0000          0.0000         44.7000          0.0000          0.0000          0.0000 
G15  20276324.4370          0.0000          0.0000  106552822.0030          0.0000          0.0000          0.0000         49.2000          0.0000          0.0000          0.0000 
G18  20540687.9870          0.0000   20540683.5000  107942048.6630          0.0000          0.0000   80606068.3630         47.9600          0.0000          0.0000         49.9100 
G20  24519471.6030          0.0000          0.0000  128850656.8990          0.0000          0.0000          0.0000         34.5000          0.0000          0.0000          0.0000 
G23  22236674.5130          0.0000   22236670.0270  116854524.0180          0.0000          0.0000   87261500.6630         43.4500          0.0000          0.0000         43.5200 
G24  21424431.5180          0.0000   21424425.9000  112586155.2500          0.0000          0.0000   84074052.2830         45.3000          0.0000          0.0000         46.3100 
G29  24293886.8840          0.0000          0.0000  127665236.3310          0.0000          0.0000          0.0000         37.4000          0.0000          0.0000          0.0000 
R01  20109633.1160          0.0000   20109633.7740  107497432.3210   83609177.6340         51.6200         44.0300       -328.6120       -255.5770 
R02  22424585.5060          0.0000   22424586.5700  119661866.0090   93070352.7840         46.2100         40.9300       2144.8510       1668.2090 
R08  21872867.6790          0.0000   21872864.6830  117128245.1690   91099743.7860         46.7800         44.3000      -2329.9960      -1812.2360 
R09  24369477.8730          0.0000   24369476.7210  130131636.8300  101213489.8870         36.7900         38.3700      -2146.0340      -1669.1260 
R10  22373443.9750          0.0000          0.0000  119263057.3780          0.0000         45.8800          0.0000        491.3600          0.0000 
R11  22654693.4070          0.0000   22654692.7050  121059827.7780   94157653.7770         45.2900         42.5200       3364.2370       2616.5450 
R17  22247461.7440          0.0000   22247459.4180  119050670.8660   92595004.7870         45.9400         41.8400       3232.5540       2514.1630 
R23  20982460.2420          0.0000          0.0000  112242010.9220          0.0000         49.4800          0.0000      -3631.4740          0.0000 
R24  19876448.1740          0.0000   19876447.0400  106288298.8650   82668672.8830         55.6000         49.3100       -430.3460       -334.7010 
C01  38079080.5480   38079076.8970   38079077.9270  198287764.0580  153328693.7980  161125070.4160         43.0800         47.7700         41.7900        -12.6260         -9.8120        -10.3590 
C02  37625524.0820   37625517.0310   37625519.3570  195925979.7110  151502399.5820  159205928.3520         40.2900         49.0200         42.0200         -0.4070         -0.3500         -0.4030 
C03  36961703.3800   36961697.3920   36961698.0340  192469301.8940  148829439.0120  156397054.4120         44.6100         50.5700         43.3700        -35.4240        -27.4510        -28.8360 
C04  39041433.9980   39041427.5240   39041428.2940  203298985.3690  157203645.9840  165197055.0840         38.3900         45.0900         39.4900        -23.8200        -18.4270        -19.3090 
C05  39363977.2020   39363972.0100   39363972.8770  204978559.6730  158502414.5980  166561859.8050         36.5900         43.8000         37.8700         12.0920          9.2520          9.8420 
C06  36713449.7920   36713443.8510   36713442.8080  191176601.9380  147829834.2950  155346596.6270         46.7400         52.2100         47.1900        670.2480        518.2570        544.6440 
C08  35841430.6450   35841424.3530   35841422.9330  186635819.5560  144318669.7450  151656897.6280         47.9000         54.2600         49.0800        148.7820        115.0040        120.9210 
C09  37668943.2040   37668939.5910   37668936.6920  196152073.8610  151677228.7330  159389613.7300         44.2200         50.6300         44.0100        786.9150        608.4370        639.4340 
C11  23683561.2490   23683557.5780   23683555.5370  123326517.6420   95363874.6040  100212873.3980         43.4100         51.2000         45.6600        387.9270        299.9460        315.2040 
C12  23523190.8390   23523187.3370   23523185.7600  122491429.2410   94718123.9640   99534297.0920         44.7100         52.4400         47.3500      -2394.8000      -1851.8380      -1946.0010 
C13  35923659.1650   35923659.9530   35923657.5800  187064069.8560  144649892.3180  152004942.1490         50.0200         53.2700         49.1500        305.1140        235.9180        247.9340 
C14  26399171.0810   26399167.0200   26399164.5540  137467421.1210  106298510.5220  111703505.2810         33.9900         40.0800         35.5400       2190.9670       1694.2480       1780.2390 
C16  36370775.4920   36370774.9110   36370771.9740  189392205.8510  146450083.2230  153896673.8110         49.2800         53.1700         46.6800        482.4650        373.0270        391.9730 
C21  22390123.6580          0.0000   22390115.2410  116591259.5970          0.0000   94739921.5600         51.4900          0.0000         51.4400         93.4610          0.0000         75.9280 
C22  24164288.1440          0.0000   24164279.3220  125829804.9310          0.0000  102246992.3760         45.5900          0.0000         46.4000      -1790.3340          0.0000      -1454.8120 
C26  25871201.9990          0.0000   25871199.7190  134718131.1140          0.0000  109469505.2610         36.3900          0.0000         37.4800       3074.9600          0.0000       2498.6520 
C34  23395254.0960          0.0000   23395251.8920  121825224.7660          0.0000   98992965.9920         47.6500          0.0000         47.7400      -1036.3540          0.0000       -842.1410 
C36  25312458.9660          0.0000   25312461.9330  131808616.9250          0.0000  107105302.7150         40.3000          0.0000         42.5500       -407.7770          0.0000       -331.3020 
C38  36067347.0880          0.0000   36067341.3680  187812233.8440          0.0000  152612897.6270         50.2900          0.0000         51.1500       -222.3040          0.0000       -180.6230 
C39  36082177.8780          0.0000   36082172.3850  187889438.4920          0.0000  152675513.5310         50.7000          0.0000         51.8000        321.9800          0.0000        261.6530 
C42  24755841.1530          0.0000   24755847.1140  128910174.8760          0.0000  104750103.0650         42.7200          0.0000         44.2700       1841.2740          0.0000       1496.1300 
C43  25432846.4170          0.0000   25432843.9250  132435509.9570          0.0000  107614688.8880         40.2700          0.0000         40.6200       1535.1110          0.0000       1247.3270 
C44  24502208.0150          0.0000   24502204.7900  127589419.2750          0.0000  103676846.2350         41.8100          0.0000         43.2400      -3093.4220          0.0000      -2513.7350 
C45  23931147.6700          0.0000   23931152.2070  124615766.6570          0.0000  101260538.4250         44.2000          0.0000         45.7400       2054.9570          0.0000       1669.8130 
C59  37752919.0800          0.0000   37752902.7610  196589378.4530          0.0000  159744913.3190         45.8600          0.0000         46.2100         26.1640          0.0000         21.2970 
C60  38131728.0250          0.0000   38131708.9830  198561917.6140          0.0000  161347747.1500         44.8700          0.0000         44.4100        -57.2080          0.0000        -46.5030 
E04  27334038.6930   27334032.9470   27334036.9510          0.0000          0.0000  143641339.8700  107264605.4060  110062838.2520          0.0000          0.0000         34.7400         35.7200         43.4600          0.0000          0.0000       2063.2330       1540.7010       1580.9240          0.0000          0.0000 
E07  28883516.2180   28883513.3270   28883517.2770          0.0000          0.0000  151783914.7900  113345123.5990  116301967.0250          0.0000          0.0000         29.7100         31.5600         38.5000          0.0000          0.0000      -2351.0310      -1755.3150      -1801.2850          0.0000          0.0000 
E11  26889026.6180   26889018.1450   26889021.7970          0.0000          0.0000  141302790.2780  105518280.3000  108270944.5780          0.0000          0.0000         27.9100         27.6400         33.0800          0.0000          0.0000       2833.8380       2115.9510       2171.3460          0.0000          0.0000 
E12  22800311.1840   22800303.0230   22800307.5170          0.0000          0.0000  119816451.7960   89473297.6020   91807395.8130          0.0000          0.0000         41.9700         42.4900         49.5400          0.0000          0.0000       1058.2990        790.2690        810.8600          0.0000          0.0000 
E18  22686285.5330   22686280.1010   22686284.1080          0.0000          0.0000  119217229.5320   89025831.6550   91348262.2190          0.0000          0.0000         38.2400         39.1100         46.2200          0.0000          0.0000      -5049.0350      -3770.3890      -3868.7660          0.0000          0.0000 
E19  23435659.9490   23435653.1880   23435657.6850          0.0000          0.0000  123155232.7350   91966547.1800   94365703.7060          0.0000          0.0000         42.5300         42.5200         50.0600          0.0000          0.0000        216.7470        161.8780        166.0870          0.0000          0.0000 
E26  27611167.3900   27611161.6680   27611165.6670          0.0000          0.0000  145097676.4060  108352147.5990  111178746.3480          0.0000          0.0000         33.3200         34.9300         42.2400          0.0000          0.0000      -3089.1320      -2306.8900      -2367.0450          0.0000          0.0000 
E27  28158687.4950   28158684.2720   28158688.0680          0.0000          0.0000  147974911.3090  110500729.6860  113383370.7760          0.0000          0.0000         32.6400         33.9800         40.7700          0.0000          0.0000       1824.6010       1362.4650       1397.9200          0.0000          0.0000 
E33  24163831.2980   24163824.8760   24163828.9830          0.0000          0.0000  126981802.1760   94824055.9210   97297739.9760          0.0000          0.0000         46.2100         46.1300         53.4100          0.0000          0.0000      -1796.3440      -1341.4260      -1376.4160          0.0000          0.0000 
> 2022 01 02 23 00 12.0000000  0 53
G05  22630577.7070          0.0000          0.0000  118924492.8850          0.0000          0.0000          0.0000         42.9700          0.0000          0.0000          0.0000 
G10  25154311.3950          0.0000   25154303.4000  132186803.8400          0.0000          0.0000   98710892.4730         36.0600          0.0000          0.0000         32.9000 
G13  22009653.9900          0.0000          0.0000  115661523.6700          0.0000          0.0000          0.0000         44.7600          0.0000          0.0000          0.0000 
G15  20276564.5620          0.0000          0.0000  106554083.9330          0.0000          0.0000          0.0000         49.2400          0.0000          0.0000          0.0000 
G18  20540486.4560          0.0000   20540481.9840  107940989.6850          0.0000          0.0000   80605277.5660         48.0000          0.0000          0.0000         49.8600 
G20  24519995.0350          0.0000          0.0000  128853407.5540          0.0000          0.0000          0.0000         34.5400          0.0000          0.0000          0.0000 
G23  22236258.6420          0.0000   22236254.1680  116852338.5920          0.0000          0.0000   87259868.6740         43.5100          0.0000          0.0000         43.4800 
G24  21423888.6990          0.0000   21423883.0900  112583302.7550          0.0000          0.0000   84071922.1710         45.3600          0.0000          0.0000         46.2500 
G29  24294493.4720          0.0000          0.0000  127668424.0550          0.0000          0.0000          0.0000         37.5100          0.0000          0.0000          0.0000 
R01  20109694.6250          0.0000   20109695.2830  107497761.1240   83609433.3690         51.6100         44.0300       -328.4630       -255.4840 
R02  22424183.5900          0.0000   22424184.6520  119659721.3350   93068684.7120         46.2100         40.9200       2145.0460       1668.3020 
R08  21873302.8090          0.0000   21873299.8150  117130575.2470   91101556.0620         46.7700         44.3000      -2329.6700      -1811.9100 
R09  24369879.8530          0.0000   24369878.6920  130133783.5150  101215159.5660         36.7100         38.2700      -2146.4340      -1669.5630 
R10  22373351.8550          0.0000          0.0000  119262566.4400          0.0000         45.8600          0.0000        490.9970          0.0000 
R11  22654063.9040          0.0000   22654063.2050  121056463.8390   94155037.3640         45.2600         42.5100       3364.1720       2616.6850 
R17  22246857.7400          0.0000   22246855.4160  119047438.6990   92592490.8730         45.9400         41.8600       3232.3210       2514.0510 
R23  20983139.1690          0.0000          0.0000  112245642.7420          0.0000         49.4800          0.0000      -3631.6510          0.0000 
R24  19876528.7470          0.0000   19876527.6130  106288729.7280   82669007.9990         55.6000         49.3000       -430.8670       -335.1100 
C01  38079082.9830   38079079.3290   38079080.3630  198287776.7040  153328703.5730  161125080.6850         43.1000         47.8500         41.7600        -12.1970         -9.4580         -9.9020 
C02  37625524.1670   37625517.1140   37625519.4420  195925980.1510  151502399.9250  159205928.7100         40.3200         49.1100         41.9900          0.1430          0.0320          0.1190 
C03  36961710.1800   36961704.2000   36961704.8310  192469337.3580  148829466.4390  156397083.2410         44.6400         50.6300         43.3500        -34.9220        -27.1160        -28.4360 
C04  39041438.5480   39041432.0750   39041432.8410  203299009.1280  157203664.3670  165197074.4040         38.4300         45.1800         39.4600        -23.2150        -18.0540        -18.9270 
C05  39363974.8910   39363969.7200   39363970.5630  204978547.6870  158502405.3170  166561850.0750         36.5800         43.8600         37.8200         12.4180          9.6250         10.0560 
C06  36713321.0930   36713315.1570   36713314.1080  191175931.7920  147829316.0940  155346052.0830         46.7600         52.2700         47.1300        670.5650        518.4900        544.8120 
C08  35841402.0940   35841395.8110   35841394.3800  186635670.9050  144318554.7930  151656776.8420         47.9200         54.3200         49.0400        149.1080        115.2550        121.1530 
C09  37668792.1190   37668788.5010   37668785.6080  196151287.1020  151676620.3620  159388974.4190         44.2300         50.7200         43.9700        787.1290        608.6140        639.6020 
C11  23683486.8340   23683483.1650   23683481.1230  123326130.1310   95363574.9510  100212558.5100         43.4300         51.2600         45.6400        387.6940        299.7690        314.9990 
C12  23523650.7900   23523647.2850   23523645.7120  122493824.3090   94719975.9820   99536243.2770         44.7400         52.5000         47.3300      -2394.7910      -1851.8380      -1945.9640 
C13  35923600.5900   35923601.3760   35923599.0040  187063764.8650  144649656.4850  152004694.3230         50.0400         53.3300         49.1200        305.4680        236.1320        248.1670 
C14  26398750.3530   26398746.2890   26398743.8260  137465230.2820  106296816.4310  111701725.0460         34.0000         40.1500         35.5500       2191.3400       1694.4430       1780.7050 
C16  36370682.8680   36370682.2850   36370679.3500  189391723.5310  146449710.2630  153896281.8840         49.3000         53.2300         46.6400        482.7080        373.2410        392.2060 
C21  22390105.7500          0.0000   22390097.3350  116591166.3060          0.0000   94739845.7450         51.5100          0.0000         51.4100         93.6570          0.0000         76.1330 
C22  24164631.9790          0.0000   24164623.1580  125831595.3520          0.0000  102248447.2370         45.6000          0.0000         46.3700      -1789.9800          0.0000      -1454.5230 
C26  25870611.5160          0.0000   25870609.2420  134715056.2030          0.0000  109467006.6210         36.3900          0.0000         37.4300       3075.3790          0.0000       2499.1550 
C34  23395453.1880          0.0000   23395450.9840  121826261.4870          0.0000   98993808.4120         47.6700          0.0000         47.6800      -1036.5220          0.0000       -842.3090 
C36  25312537.2990          0.0000   25312540.2630  131809024.9070          0.0000  107105634.2510         40.3400          0.0000         42.5200       -407.5900          0.0000       -331.3760 
C38  36067389.7960          0.0000   36067384.0760  187812456.2370          0.0000  152613078.3400         50.3200          0.0000         51.1200       -221.9870          0.0000       -180.3810 
C39  36082116.0710          0.0000   36082110.5780  187889116.6320          0.0000  152675251.9910         50.7200          0.0000         51.7600        322.2690          0.0000        261.8580 
C42  24755487.5840          0.0000   24755493.5460  128908333.7150          0.0000  104748606.9630         42.7200          0.0000         44.2600       1841.6280          0.0000       1496.4470 
C43  25432551.6850          0.0000   25432549.1950  132433975.1690          0.0000  107613441.7380         40.3200          0.0000         40.5900       1535.0460          0.0000       1247.2900 
C44  24502802.1250          0.0000   24502798.9030  127592512.9150          0.0000  103679360.0610         41.8100          0.0000         43.2000      -3093.2550          0.0000      -2513.5210 
C45  23930753.0890          0.0000   23930757.6260  124613711.9520          0.0000  101258868.8060         44.2200          0.0000         45.7100       2054.9480          0.0000       1669.8780 
C59  37752914.0590          0.0000   37752897.7400  196589352.3130          0.0000  159744892.0790         45.8800          0.0000         46.1600         26.6300          0.0000         21.5950 
C60  38131739.0250          0.0000   38131719.9860  198561974.8530          0.0000  161347793.6520         44.8900          0.0000         44.3800        -56.7890          0.0000        -46.1310 
E04  27333646.1010   27333640.3700   27333644.3610          0.0000          0.0000  143639276.7520  107263064.7430  110061257.4130          0.0000          0.0000         34.8100         35.6900         43.5500          0.0000          0.0000       2063.4380       1541.0460       1581.0830          0.0000          0.0000 
E07  28883963.6400   28883960.7540   28883964.7000          0.0000          0.0000  151786265.9860  113346879.3520  116303768.5840          0.0000          0.0000         29.7900         31.5500         38.5900          0.0000          0.0000      -2350.9100      -1755.2500      -1801.1460          0.0000          0.0000 
E11  26888487.4420   26888478.9580   26888482.6110          0.0000          0.0000  141299956.8910  105516164.4660  108268773.5400          0.0000          0.0000         28.0300         27.5800         33.1400          0.0000          0.0000       2833.4650       2115.9880       2171.3640          0.0000          0.0000 
E12  22800109.8570   22800101.7070   22800106.1890          0.0000          0.0000  119815393.8140   89472507.5370   91806585.1520          0.0000          0.0000         42.0100         42.4300         49.6000          0.0000          0.0000       1058.2340        790.3070        810.8320          0.0000          0.0000 
E18  22687246.3980   22687240.9760   22687244.9740          0.0000          0.0000  119222278.9060   89029602.2800   91352131.2180          0.0000          0.0000         38.2900         39.0600         46.2800          0.0000          0.0000      -5049.2210      -3770.5100      -3868.8680          0.0000          0.0000 
E19  23435618.7340   23435611.9730   23435616.4690          0.0000          0.0000  123155016.1500   91966385.4450   94365537.7530          0.0000          0.0000         42.6000         42.4600         50.1200          0.0000          0.0000        216.8770        161.9800        166.1800          0.0000          0.0000 
E26  27611755.2700   27611749.5630   27611753.5480          0.0000          0.0000  145100765.7440  108354454.5570  111181113.5040          0.0000          0.0000         33.3800         34.8700         42.3000          0.0000          0.0000      -3088.9740      -2306.4710      -2366.8870          0.0000          0.0000 
E27  28158340.3240   28158337.0960   28158340.8930          0.0000          0.0000  147973086.9530  110499367.3570  113381972.9060          0.0000          0.0000         32.7000         33.9100         40.8200          0.0000          0.0000       1824.8520       1362.5950       1398.1060          0.0000          0.0000 
E33  24164173.1800   24164166.7630   24164170.8670          0.0000          0.0000  126983598.7540   94825397.5110   97299116.5670          0.0000          0.0000         46.2600         46.0700         53.5000          0.0000          0.0000      -1796.3820      -1341.3700      -1376.3970          0.0000          0.0000 
> 2022 01 02 23 00 13.0000000  0 53
G05  22630985.4350          0.0000          0.0000  118926635.4150          0.0000          0.0000          0.0000         43.0100          0.0000          0.0000          0.0000 
G10  25153809.3170          0.0000   25153801.2980  132184165.2240          0.0000          0.0000   98708922.0680         36.1400          0.0000          0.0000         32.8200 
G13  22010191.8550          0.0000          0.0000  115664350.1690          0.0000          0.0000          0.0000         44.8200          0.0000          0.0000          0.0000 
G15  20276804.8090          0.0000          0.0000  106555346.3900          0.0000          0.0000          0.0000         49.3000          0.0000          0.0000          0.0000 
G18  20540285.0700          0.0000   20540280.6040  107939931.4430          0.0000          0.0000   80604487.3250         48.0600          0.0000          0.0000         49.8000 
G20  24520518.5190          0.0000          0.0000  128856158.4650          0.0000          0.0000          0.0000         34.5700          0.0000          0.0000          0.0000 
G23  22235842.8150          0.0000   22235838.3200  116850153.3840          0.0000          0.0000   87258236.8810         43.5600          0.0000          0.0000         43.4300 
G24  21423346.0070          0.0000   21423340.3880  112580450.8520          0.0000          0.0000   84069792.5060         45.4400          0.0000          0.0000         46.2200 
G29  24295100.1720          0.0000          0.0000  127671611.9310          0.0000          0.0000          0.0000         37.5600          0.0000          0.0000          0.0000 
R01  20109756.2070          0.0000   20109756.8650  107498090.3110   83609689.4020         51.6100         44.0300       -329.4130       -256.1550 
R02  22423781.7510          0.0000   22423782.8150  119657577.0100   93067016.8940         46.2100         40.9000       2144.0590       1667.5850 
R08  21873737.9650          0.0000   21873734.9700  117132905.5100   91103368.4950         46.7700         44.2900      -2330.4150      -1812.5060 
R09  24370282.0170          0.0000   24370280.8590  130135931.0150  101216829.8340         36.5800         38.1300      -2147.7010      -1670.4850 
R10  22373259.8880          0.0000          0.0000  119262076.4490          0.0000         45.8400          0.0000        489.4320          0.0000 
R11  22653434.4670          0.0000   22653433.7690  121053100.3110   94152421.2850         45.2500         42.5100       3363.3240       2615.9120 
R17  22246253.8600          0.0000   22246251.5340  119044207.2590   92589977.5420         45.9400         41.8900       3231.0360       2512.9710 
R23  20983818.2360          0.0000          0.0000  112249275.2330          0.0000         49.4800          0.0000      -3632.8710          0.0000 
R24  19876609.5170          0.0000   19876608.3840  106289161.6220   82669343.9120         55.6000         49.2900       -432.4500       -336.3120 
C01  38079085.4330   38079081.7860   38079082.8110  198287789.4980  153328713.4660  161125091.0880         43.1300         47.9000         41.7100        -12.9700        -10.0170        -10.5820 
C02  37625524.2850   37625517.2350   37625519.5610  195925980.7500  151502400.3810  159205929.1930         40.3400         49.1600         41.9600         -0.7980         -0.5540         -0.6170 
C03  36961717.0140   36961711.0540   36961711.6630  192469372.9750  148829493.9650  156397112.1890         44.6600         50.7100         43.2900        -35.8060        -27.6370        -29.0880 
C04  39041443.1510   39041436.6890   39041437.4460  203299033.0710  157203682.8650  165197093.8540         38.4400         45.2500         39.4400        -24.2110        -18.6780        -19.6630 
C05  39363972.6040   39363967.4430   39363968.2740  204978535.8310  158502396.1500  166561840.4520         36.6000         43.9400         37.7900         11.7000          9.0100          9.4230 
C06  36713192.4520   36713186.5130   36713185.4670  191175261.9180  147828798.1070  155345507.7540         46.7700         52.3400         47.1000        669.6890        517.8660        544.1600 
C08  35841373.6040   35841367.3200   35841365.8920  186635522.5150  144318440.0420  151656656.2550         47.9400         54.3800         49.0200        148.2600        114.6780        120.4920 
C09  37668641.0700   37668637.4610   37668634.5570  196150500.5860  151676012.1760  159388335.3170         44.2300         50.7800         43.9400        786.3650        608.1110        638.9220 
C11  23683412.5500   23683408.8840   23683406.8390  123325743.3250   95363275.8480  100212244.2000         43.4400         51.3600         45.6000        386.4270        298.8380        313.9740 
C12  23524110.8390   23524107.3380   23524105.7640  122496219.8720   94721828.3730   99538189.8610         44.7400         52.5800         47.3000      -2395.8520      -1852.5550      -1946.7740 
C13  35923542.0750   35923542.8660   35923540.4910  187063460.1260  144649420.8300  152004446.6900         50.0600         53.3900         49.1000        304.6290        235.5820        247.5710 
C14  26398329.6450   26398325.5870   26398323.1140  137463039.6200  106295122.4810  111699944.9700         33.9800         40.2700         35.5800       2190.7340       1693.8850       1780.0530 
C16  36370590.2990   36370589.7170   36370586.7820  189391241.4740  146449337.5000  153895890.1690         49.3200         53.2900         46.6200        481.8790        372.6820        391.5820 
C21  22390087.8830          0.0000   22390079.4670  116591073.3020          0.0000   94739770.1780         51.5100          0.0000         51.3800         92.8090          0.0000         75.4070 
C22  24164975.8480          0.0000   24164967.0280  125833385.9570          0.0000  102249902.2470         45.6000          0.0000         46.3300      -1790.7440          0.0000      -1455.0820 
C26  25870020.9840          0.0000   25870018.7020  134711981.3030          0.0000  109464508.0450         36.3800          0.0000         37.4200       3074.9230          0.0000       2498.5410 
C34  23395652.4120          0.0000   23395650.2110  121827298.8530          0.0000   98994651.3470         47.6900          0.0000         47.6500      -1037.7320          0.0000       -843.2030 
C36  25312615.8100          0.0000   25312618.7800  131809433.6030          0.0000  107105966.3220         40.3600          0.0000         42.4900       -409.2010          0.0000       -332.3450 
C38  36067432.5580          0.0000   36067426.8390  187812678.8850          0.0000  152613259.2550         50.3400          0.0000         51.0900       -222.8530          0.0000       -181.0510 
C39  36082054.3100          0.0000   36082048.8170  187888795.0290          0.0000  152674990.6630         50.7400          0.0000         51.7400        321.4300          0.0000        261.2060 
C42  24755134.0560          0.0000   24755140.0190  128906492.7780          0.0000  104747111.0460         42.7200          0.0000         44.2400       1840.8180          0.0000       1495.8600 
C43  25432257.0660          0.0000   25432254.5770  132432440.9940          0.0000  107612195.0920         40.3500          0.0000         40.5700       1533.8910          0.0000       1246.3870 
C44  24503396.2700          0.0000   24503393.0470  127595606.7880          0.0000  103681874.0880         41.8200          0.0000         43.1500      -3094.0740          0.0000      -2514.1640 
C45  23930358.5870          0.0000   23930363.1230  124611657.7030          0.0000  101257199.5660         44.2400          0.0000         45.6900       2054.0070          0.0000       1669.0120 
C59  37752909.0740          0.0000   37752892.7570  196589326.3300          0.0000  159744870.9590         45.8900          0.0000         46.1400         25.7540          0.0000         20.9620 
C60  38131750.0430          0.0000   38131731.0030  198562032.2270          0.0000  161347840.2740         44.9100          0.0000         44.3500        -57.5620          0.0000        -46.7730 
E04  27333253.5670   27333247.8070   27333251.8310          0.0000          0.0000  143637213.9190  107261524.3370  110059676.7860          0.0000          0.0000         34.8600         35.6100         43.6100          0.0000          0.0000       2062.5160       1540.1330       1580.5240          0.0000          0.0000 
E07  28884411.0590   28884408.1460   28884412.1190          0.0000          0.0000  151788617.2150  113348635.1750  116305570.1810          0.0000          0.0000         29.8800         31.5400         38.6800          0.0000          0.0000      -2350.9930      -1756.0130      -1801.3780          0.0000          0.0000 
E11  26887948.2800   26887939.7330   26887943.4320          0.0000          0.0000  141297123.7000  105514048.8650  108266602.6860          0.0000          0.0000         28.1800         27.5700         33.2200          0.0000          0.0000       2833.6050       2115.4290       2170.8610          0.0000          0.0000 
E12  22799908.6500   22799900.4880   22799904.9860          0.0000          0.0000  119814336.4090   89471717.9180   91805774.9180          0.0000          0.0000         42.0700         42.3800         49.6800          0.0000          0.0000       1057.0700        789.4500        810.0310          0.0000          0.0000 
E18  22688207.3860   22688201.9540   22688205.9600          0.0000          0.0000  119227328.9370   89033373.4190   91356000.7240          0.0000          0.0000         38.3700         39.0000         46.3600          0.0000          0.0000      -5050.3760      -3771.3390      -3869.7990          0.0000          0.0000 
E19  23435577.5960   23435570.8260   23435575.3330          0.0000          0.0000  123154799.9370   91966223.9900   94365372.0750          0.0000          0.0000         42.6400         42.4300         50.1900          0.0000          0.0000        215.9830        161.2630        165.5750          0.0000          0.0000 
E26  27612343.1970   27612337.4560   27612341.4770          0.0000          0.0000  145103855.2870  108356761.7140  111183480.8080          0.0000          0.0000         33.4000         34.8000         42.3700          0.0000          0.0000      -3089.6530      -2307.3370      -2367.4270          0.0000          0.0000 
E27  28157993.2580   28157990.0180   28157993.8340          0.0000          0.0000  147971262.9920  110498005.2960  113380575.2940          0.0000          0.0000         32.7600         33.8500         40.9100          0.0000          0.0000       1823.8280       1361.8780       1397.5660          0.0000          0.0000 
E33  24164515.1520   24164508.7240   24164512.8380          0.0000          0.0000  126985395.8450   94826739.5100   97300493.5640          0.0000          0.0000         46.3400         46.0100         53.5500          0.0000          0.0000      -1797.3970      -1342.2450      -1377.1980          0.0000          0.0000 
> 2022 01 02 23 00 14.0000000  0 53
G05  22631393.1350          0.0000          0.0000  118928777.9460          0.0000          0.0000          0.0000         43.0700          0.0000          0.0000          0.0000 
G10  25153307.2120          0.0000   25153299.1450  132181526.3620          0.0000          0.0000   98706951.4810         36.2000          0.0000          0.0000         32.8000 
G13  22010729.7410          0.0000          0.0000  115667176.7120          0.0000          0.0000          0.0000         44.8600          0.0000          0.0000          0.0000 
G15  20277045.1020          0.0000          0.0000  106556609.0670          0.0000          0.0000          0.0000         49.3400          0.0000          0.0000          0.0000 
G18  20540083.7780          0.0000   20540079.3080  107938873.6140          0.0000          0.0000   80603697.3840         48.1000          0.0000          0.0000         49.8100 
G20  24521042.0250          0.0000          0.0000  128858909.3410          0.0000          0.0000          0.0000         34.5700          0.0000          0.0000          0.0000 
G23  22235426.9720          0.0000   22235422.4780  116847968.0940          0.0000          0.0000   87256605.0030         43.6100          0.0000          0.0000         43.4200 
G24  21422803.3730          0.0000   21422797.7390  112577599.2020          0.0000          0.0000   84067663.0260         45.4800          0.0000          0.0000         46.2200 
G29  24295706.8200          0.0000          0.0000  127674799.6520          0.0000          0.0000          0.0000         37.6300          0.0000          0.0000          0.0000 
R01  20109817.7950          0.0000   20109818.4530  107498419.5480   83609945.4790         51.6100         44.0200       -329.3380       -256.1730 
R02  22423379.9040          0.0000   22423380.9670  119655432.6880   93065349.0920         46.2100         40.8800       2144.1710       1667.6780 
R08  21874173.0970          0.0000   21874170.1020  117135235.6080   91105180.7890         46.7700         44.2700      -2330.1540      -1812.2830 
R09  24370684.2710          0.0000   24370683.1150  130138078.9760  101218500.4580         36.4800         38.0200      -2148.0540      -1670.7650 
R10  22373168.0910          0.0000          0.0000  119261587.0510          0.0000         45.8200          0.0000        488.9950          0.0000 
R11  22652805.0460          0.0000   22652804.3480  121049736.8760   94149805.2800         45.2500         42.5200       3363.2500       2615.8560 
R17  22245650.0740          0.0000   22245647.7510  119040976.2160   92587464.4940         45.9400         41.9100       3230.7380       2512.8310 
R23  20984497.3610          0.0000          0.0000  112252908.0650          0.0000         49.4800          0.0000      -3633.1040          0.0000 
R24  19876690.4100          0.0000   19876689.2770  106289594.2060   82669680.3680         55.6000         49.2800       -433.0370       -336.8050 
C01  38079087.8670   38079084.2150   38079085.2480  198287802.1170  153328723.2170  161125101.3310         43.1300         47.9600         41.6700        -12.7650         -9.8580        -10.3210 
C02  37625524.3650   37625517.3160   37625519.6410  195925981.1630  151502400.7000  159205929.5280         40.3400         49.2200         41.9000         -0.5000         -0.4150         -0.3560 
C03  36961723.8150   36961717.8510   36961718.4640  192469408.3970  148829521.3620  156397140.9730         44.6800         50.7500         43.2500        -35.4990        -27.4700        -28.9290 
C04  39041447.7010   39041441.2450   39041441.9940  203299056.7980  157203701.2140  165197113.1420         38.4600         45.2900         39.3900        -23.8670        -18.3990        -19.3830 
C05  39363970.3110   39363965.1390   39363965.9860  204978523.8010  158502386.8410  166561830.6580         36.6000         43.9800         37.7300         11.9980          9.2520          9.7580 
C06  36713063.8010   36713057.8600   36713056.8170  191174591.9870  147828280.0750  155344963.3780         46.7800         52.3800         47.0600        669.7920        517.9040        544.2440 
C08  35841345.0860   35841338.8050   35841337.3730  186635374.0420  144318325.2360  151656535.6140         47.9600         54.4400         48.9900        148.4000        114.7620        120.5390 
C09  37668490.0250   37668486.4100   37668483.5140  196149714.0190  151675403.9510  159387696.1600         44.2500         50.8400         43.9000        786.5050        608.1390        639.0810 
C11  23683338.3400   23683334.6760   23683332.6290  123325356.9060   95362977.0440  100211930.2060         43.4600         51.4000         45.5500        386.1200        298.5400        313.7040 
C12  23524570.9070   23524567.4070   23524565.8300  122498615.6030   94723680.9110   99540136.5960         44.7500         52.6200         47.2700      -2395.9170      -1852.7130      -1946.8950 
C13  35923483.5290   35923484.3240   35923481.9440  187063155.2760  144649185.0990  152004198.9770         50.0700         53.4400         49.0600        304.7970        235.6850        247.6740 
C14  26397908.9570   26397904.8930   26397902.4310  137460848.8480  106293428.4160  111698164.7610         33.9800         40.3300         35.5900       2190.6320       1694.0240       1780.2670 
C16  36370497.7150   36370497.1260   36370494.1990  189390759.3600  146448964.7050  153895498.4100         49.3400         53.3300         46.5700        481.9900        372.6820        391.6840 
C21  22390070.0180          0.0000   22390061.6010  116590980.2640          0.0000   94739694.5760         51.5300          0.0000         51.3500         92.9490          0.0000         75.5000 
C22  24165319.6900          0.0000   24165310.8700  125835176.4420          0.0000  102251357.1650         45.6100          0.0000         46.3000      -1790.5300          0.0000      -1454.9800 
C26  25869430.4390          0.0000   25869428.1610  134708906.1270          0.0000  109462009.2010         36.3700          0.0000         37.4000       3075.2300          0.0000       2498.9500 
C34  23395851.6830          0.0000   23395849.4810  121828336.5320          0.0000   98995494.5510         47.7000          0.0000         47.5900      -1037.9280          0.0000       -843.4270 
C36  25312694.3450          0.0000   25312697.3140  131809842.5840          0.0000  107106298.6590         40.4000          0.0000         42.4600       -409.3130          0.0000       -332.5310 
C38  36067475.2950          0.0000   36067469.5740  187812901.4600          0.0000  152613440.1220         50.3500          0.0000         51.0600       -222.6950          0.0000       -180.9680 
C39  36081992.5370          0.0000   36081987.0440  187888473.3690          0.0000  152674729.2890         50.7600          0.0000         51.6900        321.5610          0.0000        261.2710 
C42  24754780.5030          0.0000   24754786.4660  128904651.7530          0.0000  104745615.0660         42.7000          0.0000         44.2100       1840.9480          0.0000       1495.9350 
C43  25431962.5070          0.0000   25431960.0190  132430907.1150          0.0000  107610948.6830         40.3700          0.0000         40.5300       1533.6030          0.0000       1246.2380 
C44  24503990.4030          0.0000   24503987.1810  127598700.5810          0.0000  103684388.0450         41.8200          0.0000         43.1100      -3093.9060          0.0000      -2514.0140 
C45  23929964.1250          0.0000   23929968.6630  124609603.6040          0.0000  101255530.4340         44.2600          0.0000         45.6600       2053.9420          0.0000       1668.9840 
C59  37752904.0400          0.0000   37752887.7210  196589300.1460          0.0000  159744849.6900         45.9000          0.0000         46.1000         26.0710          0.0000         21.1760 
C60  38131761.0240          0.0000   38131741.9840  198562089.4210          0.0000  161347886.7510         44.9200          0.0000         44.3000        -57.2920          0.0000        -46.5680 
E04  27332861.0050   27332855.2520   27332859.2670          0.0000          0.0000  143635151.0300  107259983.8680  110058096.1410          0.0000          0.0000         34.9200         35.6300         43.7000          0.0000          0.0000       2062.7210       1540.2630       1580.5520          0.0000          0.0000 
E07  28884858.4460   28884855.5270   28884859.5080          0.0000          0.0000  151790968.1940  113350390.7730  116307371.5680          0.0000          0.0000         29.9800         31.5500         38.7100          0.0000          0.0000      -2350.9840      -1755.5470      -1801.1830          0.0000          0.0000 
E11  26887409.1830   26887400.6940   26887404.3400          0.0000          0.0000  141294290.5270  105511933.0730  108264431.7580          0.0000          0.0000         28.2600         27.5900         33.3100          0.0000          0.0000       2833.2700       2115.9600       2170.8430          0.0000          0.0000 
E12  22799707.4650   22799699.3050   22799703.7980          0.0000          0.0000  119813279.2190   89470928.4660   91804964.8750          0.0000          0.0000         42.1100         42.3500         49.7200          0.0000          0.0000       1056.9770        789.2730        809.8450          0.0000          0.0000 
E18  22689168.4430   22689163.0040   22689167.0180          0.0000          0.0000  119232379.3190   89037144.8150   91359870.4960          0.0000          0.0000         38.4000         39.0100         46.4100          0.0000          0.0000      -5050.6650      -3771.7490      -3870.0320          0.0000          0.0000 
E19  23435536.4550   23435529.6840   23435534.1910          0.0000          0.0000  123154583.7620   91966062.5660   94365206.4400          0.0000          0.0000         42.6900         42.4200         50.2300          0.0000          0.0000        216.0390        161.3290        165.5380          0.0000          0.0000 
E26  27612931.1010   27612925.3950   27612929.3800          0.0000          0.0000  145106944.7430  108359068.7360  111185848.0530          0.0000          0.0000         33.4400         34.7500         42.4100          0.0000          0.0000      -3089.5320      -2307.0300      -2367.3800          0.0000          0.0000 
E27  28157646.1560   28157642.9470   28157646.7260          0.0000          0.0000  147969439.0260  110496643.2230  113379177.7290          0.0000          0.0000         32.8000         33.8700         40.9400          0.0000          0.0000       1823.8830       1362.1110       1397.4170          0.0000          0.0000 
E33  24164857.1700   24164850.7470   24164854.8550          0.0000          0.0000  126987193.1600   94828081.6550   97301870.7270          0.0000          0.0000         46.3800         46.0100         53.6100          0.0000          0.0000      -1797.6020      -1342.3570      -1377.3940          0.0000          0.0000 
> 2022 01 02 23 00 15.0000000  0 53
G05  22631800.8460          0.0000          0.0000  118930920.6480          0.0000          0.0000          0.0000         43.1000          0.0000          0.0000          0.0000 
G10  25152805.0270          0.0000   25152796.9620  132178887.4050          0.0000          0.0000   98704980.8380         36.2800          0.0000          0.0000         32.8100 
G13  22011267.6490          0.0000          0.0000  115670003.4550          0.0000          0.0000          0.0000         44.9200          0.0000          0.0000          0.0000 
G15  20277285.4440          0.0000          0.0000  106557872.1150          0.0000          0.0000          0.0000         49.3800          0.0000          0.0000          0.0000 
G18  20539882.5760          0.0000   20539878.1080  107937816.3430          0.0000          0.0000   80602907.8730         48.1600          0.0000          0.0000         49.8000 
G20  24521565.4840          0.0000          0.0000  128861660.3280          0.0000          0.0000          0.0000         34.5800          0.0000          0.0000          0.0000 
G23  22235011.1220          0.0000   22235006.6440  116845782.8650          0.0000          0.0000   87254973.1760         43.6500          0.0000          0.0000         43.4100 
G24  21422260.8100          0.0000   21422255.1670  112574747.9590          0.0000          0.0000   84065533.8480         45.5400          0.0000          0.0000         46.2200 
G29  24296313.4630          0.0000          0.0000  127677987.3580          0.0000          0.0000          0.0000         37.6800          0.0000          0.0000          0.0000 
R01  20109879.4270          0.0000   20109880.0840  107498749.0050   83610201.7240         51.6100         44.0200       -328.9560       -255.8570 
R02  22422978.0930          0.0000   22422979.1570  119653288.5320   93063681.4110         46.2100         40.8500       2144.6740       1668.0790 
R08  21874608.2230          0.0000   21874605.2280  117137565.7020   91106993.0880         46.7700         44.2700      -2329.4840      -1811.8450 
R09  24371086.6420          0.0000   24371085.4900  130140227.5480  101220171.5520         36.2900         37.8800      -2148.4460      -1670.9510 
R10  22373076.3810          0.0000          0.0000  119261098.4410          0.0000         45.8000          0.0000        488.8080          0.0000 
R11  22652175.6780          0.0000   22652174.9800  121046373.7210   94147189.4930         45.2500         42.5300       3363.6320       2616.1450 
R17  22245046.3760          0.0000   22245044.0530  119037745.7130   92584951.8810         45.9400         41.9300       3230.8210       2512.9060 
R23  20985176.5970          0.0000          0.0000  112256541.3980          0.0000         49.4800          0.0000      -3632.9650          0.0000 
R24  19876771.4710          0.0000   19876770.3370  106290027.6800   82670017.5160         55.6000         49.2800       -433.3350       -337.0570 
C01  38079090.2670   38079086.6340   38079087.6440  198287814.6890  153328732.9350  161125111.5630         43.1600         47.9900         41.6300        -11.9830         -9.2060         -9.7810 
C02  37625524.4480   37625517.3920   37625519.7270  195925981.5420  151502400.9880  159205929.8240         40.3500         49.2600         41.8600          0.2270          0.1720          0.2120 
C03  36961730.6270   36961724.6510   36961725.2810  192469443.7920  148829548.7280  156397169.7180         44.6900         50.8100         43.2200        -34.8280        -26.9110        -28.1930 
C04  39041452.2500   39041445.7830   39041446.5420  203299080.4910  157203719.5470  165197132.3950         38.4800         45.3500         39.3600        -22.9820        -17.8580        -18.7590 
C05  39363968.0050   39363962.8240   39363963.6810  204978511.7420  158502377.5150  166561820.8490         36.6100         44.0500         37.7000         12.6320          9.8390         10.4100 
C06  36712935.1680   36712929.2250   36712928.1840  191173922.1570  147827762.1200  155344419.0860         46.7900         52.4400         47.0300        670.3600        518.3410        544.7280 
C08  35841316.5860   35841310.3050   35841308.8720  186635225.6530  144318210.4960  151656415.0400         47.9800         54.4800         48.9600        148.8750        115.1440        120.9760 
C09  37668339.0030   37668335.3680   37668332.4960  196148927.5310  151674795.7940  159387057.0580         44.2500         50.8900         43.8700        786.9710        608.4930        639.6210 
C11  23683264.2300   23683260.5620   23683258.5180  123324970.9970   95362678.6400  100211616.6240         43.4700         51.4600         45.5100        386.2880        298.6140        313.8630 
C12  23525031.0470   23525027.5450   23525025.9710  122501011.6580   94725533.6910   99542083.5840         44.7600         52.6800         47.2200      -2395.6570      -1852.4800      -1946.6530 
C13  35923425.0070   35923425.7870   35923423.4240  187062850.5160  144648949.4510  152003951.3300         50.0800         53.4900         49.0300        305.3190        236.0760        248.1390 
C14  26397488.2320   26397484.1830   26397481.7040  137458658.0490  106291734.3430  111696384.5640         33.9200         40.4300         35.6100       2191.2560       1694.5360       1780.7050 
C16  36370405.1490   36370404.5610   36370401.6320  189390277.3460  146448591.9800  153895106.7350         49.3500         53.3900         46.5500        482.5310        373.1110        392.1120 
C21  22390052.1730          0.0000   22390043.7560  116590887.3510          0.0000   94739619.0790         51.5300          0.0000         51.3300         93.4150          0.0000         75.9000 
C22  24165663.5370          0.0000   24165654.7160  125836966.9500          0.0000  102252812.1010         45.6300          0.0000         46.2600      -1789.8960          0.0000      -1454.4670 
C26  25868839.8520          0.0000   25868837.5730  134705830.8130          0.0000  109459510.2620         36.3800          0.0000         37.4100       3075.9750          0.0000       2499.3420 
C34  23396051.0490          0.0000   23396048.8460  121829374.6880          0.0000   98996338.1400         47.7200          0.0000         47.5700      -1037.8260          0.0000       -843.3430 
C36  25312772.9780          0.0000   25312775.9470  131810252.0500          0.0000  107106631.3840         40.4200          0.0000         42.4300       -409.1550          0.0000       -332.3910 
C38  36067518.0570          0.0000   36067512.3370  187813124.1240          0.0000  152613621.0530         50.3500          0.0000         51.0200       -222.1270          0.0000       -180.4740 
C39  36081930.7830          0.0000   36081925.2910  187888151.7940          0.0000  152674467.9810         50.7700          0.0000         51.6700        322.1100          0.0000        261.7550 
C42  24754426.9530          0.0000   24754432.9150  128902810.7620          0.0000  104744119.1180         42.6900          0.0000         44.1600       1841.6190          0.0000       1496.4000 
C43  25431668.0260          0.0000   25431665.5370  132429373.6820          0.0000  107609702.6440         40.3900          0.0000         40.4900       1533.7050          0.0000       1246.3310 
C44  24504584.5480          0.0000   24504581.3260  127601794.4520          0.0000  103686902.0680         41.8200          0.0000         43.0500      -3093.3850          0.0000      -2513.5670 
C45  23929569.7040          0.0000   23929574.2410  124607549.7880          0.0000  101253861.5490         44.2800          0.0000         45.6300       2054.2590          0.0000       1669.2260 
C59  37752899.0020          0.0000   37752882.6820  196589273.9220          0.0000  159744828.3830         45.9200          0.0000         46.0800         26.8440          0.0000         21.7720 
C60  38131771.9980          0.0000   38131752.9570  198562146.5750          0.0000  161347933.1960         44.9300          0.0000         44.2800        -56.5660          0.0000        -46.0100 
E04  27332468.4710   27332462.7100   27332466.7320          0.0000          0.0000  143633088.2680  107258443.5060  110056515.5870          0.0000          0.0000         34.9300         35.6000         43.7500          0.0000          0.0000       2063.2610       1540.6080       1580.9620          0.0000          0.0000 
E07  28885305.7950   28885302.9060   28885306.8560          0.0000          0.0000  151793319.0480  113352146.2500  116309172.8760          0.0000          0.0000         30.0800         31.5900         38.7600          0.0000          0.0000      -2350.4160      -1755.1470      -1800.9130          0.0000          0.0000 
E11  26886870.0490   26886861.5610   26886865.1970          0.0000          0.0000  141291457.3870  105509817.4180  108262260.9170          0.0000          0.0000         28.3600         27.5800         33.4300          0.0000          0.0000       2833.4470       2116.0820       2171.2250          0.0000          0.0000 
E12  22799506.3560   22799498.1910   22799502.6870          0.0000          0.0000  119812222.4180   89470139.3090   91804155.1270          0.0000          0.0000         42.1700         42.3400         49.7800          0.0000          0.0000       1057.2000        789.4400        810.0310          0.0000          0.0000 
E18  22690129.5900   22690124.1540   22690128.1650          0.0000          0.0000  119237430.1800   89040916.5590   91363740.6360          0.0000          0.0000         38.4200         38.9900         46.4500          0.0000          0.0000      -5050.5350      -3771.4600      -3869.8830          0.0000          0.0000 
E19  23435495.3570   23435488.5820   23435493.0920          0.0000          0.0000  123154367.7890   91965901.2930   94365040.9540          0.0000          0.0000         42.7300         42.4100         50.2800          0.0000          0.0000        216.4110        161.4960        165.8450          0.0000          0.0000 
E26  27613519.0160   27613513.3050   27613517.2960          0.0000          0.0000  145110034.2390  108361375.8290  111188215.3250          0.0000          0.0000         33.4400         34.7300         42.4400          0.0000          0.0000      -3089.0110      -2306.5270      -2366.9240          0.0000          0.0000 
E27  28157299.1310   28157295.9050   28157299.7070          0.0000          0.0000  147967615.2870  110495281.3350  113377780.2900          0.0000          0.0000         32.8500         33.8700         41.0000          0.0000          0.0000       1824.1910       1362.3620       1397.7980          0.0000          0.0000 
E33  24165199.2500   24165192.8300   24165196.9350          0.0000          0.0000  126988990.8210   94829424.0650   97303248.1610          0.0000          0.0000         46.4300         46.0100         53.6500          0.0000          0.0000      -1797.2570      -1342.0780      -1377.1330          0.0000          0.0000 
> 2022 01 02 23 00 16.0000000  0 53
G05  22632208.6510          0.0000          0.0000  118933063.6670          0.0000          0.0000          0.0000         43.1300          0.0000          0.0000          0.0000 
G10  25152302.8780          0.0000   25152294.7960  132176248.4870          0.0000          0.0000   98703010.2150         36.2900          0.0000          0.0000         32.7600 
G13  22011805.6340          0.0000          0.0000  115672830.5440          0.0000          0.0000          0.0000         44.9600          0.0000          0.0000          0.0000 
G15  20277525.8990          0.0000          0.0000  106559135.6700          0.0000          0.0000          0.0000         49.4000          0.0000          0.0000          0.0000 
G18  20539681.5270          0.0000   20539677.0630  107936759.8050          0.0000          0.0000   80602118.8920         48.1800          0.0000          0.0000         49.7900 
G20  24522089.0500          0.0000          0.0000  128864411.5910          0.0000          0.0000          0.0000         34.5500          0.0000          0.0000          0.0000 
G23  22234595.3300          0.0000   22234590.8450  116843597.8460          0.0000          0.0000   87253341.5090         43.6700          0.0000          0.0000         43.3900 
G24  21421718.3470          0.0000   21421712.7000  112571897.2780          0.0000          0.0000   84063405.0930         45.5800          0.0000          0.0000         46.2000 
G29  24296920.1040          0.0000          0.0000  127681175.1990          0.0000          0.0000          0.0000         37.7400          0.0000          0.0000          0.0000 
R01  20109941.1300          0.0000   20109941.7890  107499078.8220   83610458.2420         51.6100         44.0200       -330.1580       -256.7600 
R02  22422576.3440          0.0000   22422577.4110  119651144.6960   93062013.9750         46.2100         40.8300       2143.4910       1667.1940 
R08  21875043.3820          0.0000   21875040.3870  117139895.9530   91108805.5040         46.7700         44.2700      -2330.5360      -1812.6090 
R09  24371489.1320          0.0000   24371487.9810  130142376.8170  101221843.2040         36.1900         37.8200      -2149.8050      -1671.7800 
R10  22372984.8950          0.0000          0.0000  119260610.7510          0.0000         45.7900          0.0000        487.0300          0.0000 
R11  22651546.3930          0.0000   22651545.6950  121043011.0000   94144574.0400         45.2500         42.5400       3362.3650       2615.1670 
R17  22244442.8010          0.0000   22244440.4760  119034515.9120   92582439.8260         45.9400         41.9500       3229.2750       2511.6580 
R23  20985855.9360          0.0000          0.0000  112260175.3800          0.0000         49.4800          0.0000      -3634.5100          0.0000 
R24  19876852.7380          0.0000   19876851.6050  106290462.2310   82670355.4960         55.6000         49.2700       -435.2440       -338.5000 
C01  38079092.7310   38079089.0670   38079090.1140  198287827.4010  153328742.7730  161125121.8670         43.1700         48.0500         41.6100        -13.0450        -10.1470        -10.5260 
C02  37625524.5520   37625517.4870   37625519.8330  195925982.0450  151502401.3800  159205930.2250         40.3700         49.3200         41.8600         -0.7980         -0.6200         -0.6820 
C03  36961737.4400   36961731.4770   36961732.0910  192469479.3090  148829576.1880  156397198.5890         44.7200         50.8600         43.2000        -35.8900        -27.6840        -29.1430 
C04  39041456.8350   39041450.3710   39041451.1290  203299104.3310  157203737.9710  165197151.7600         38.4900         45.3900         39.3300        -24.1830        -18.7340        -19.7180 
C05  39363965.7020   39363960.5100   39363961.3760  204978499.7980  158502368.3010  166561811.1540         36.6200         44.1000         37.6900         11.6170          8.9820          9.5440 
C06  36712806.5870   36712800.6430   36712799.6040  191173252.5820  147827244.3600  155343874.9970         46.8000         52.4700         47.0000        669.2700        517.5310        543.8340 
C08  35841288.1380   35841281.8520   35841280.4250  186635077.4980  144318095.9340  151656294.6480         47.9800         54.5200         48.9400        147.8880        114.3330        120.1480 
C09  37668187.9940   37668184.3770   37668181.4830  196148141.2780  151674187.8130  159386418.1810         44.2800         50.9500         43.8600        785.9370        607.7390        638.5780 
C11  23683190.2630   23683186.5850   23683184.5530  123324585.7940   95362380.7780  100211303.6070         43.4800         51.5000         45.4800        384.7140        297.4870        312.6610 
C12  23525491.2730   23525487.7700   23525486.1960  122503408.1850   94727386.8410   99544030.9600         44.7900         52.7200         47.2000      -2396.9330      -1853.4580      -1947.7050 
C13  35923366.5180   35923367.3040   35923364.9330  187062545.9630  144648713.9470  152003703.8590         50.1000         53.5400         49.0000        304.3030        235.3310        247.2640 
C14  26397067.5240   26397063.4740   26397060.9910  137456467.4030  106290040.4150  111694604.5050         33.9200         40.5000         35.6300       2190.4370       1693.7910       1779.8200 
C16  36370312.6320   36370312.0440   36370309.1160  189389795.5820  146448219.4500  153894715.2620         49.3500         53.4300         46.5300        481.4410        372.2910        391.2280 
C21  22390034.3850          0.0000   22390025.9690  116590794.7100          0.0000   94739543.7970         51.5300          0.0000         51.3100         92.3340          0.0000         75.0250 
C22  24166007.4240          0.0000   24165998.6040  125838757.6500          0.0000  102254267.1880         45.6400          0.0000         46.2600      -1791.0230          0.0000      -1455.3710 
C26  25868249.2660          0.0000   25868246.9860  134702755.4980          0.0000  109457011.3210         36.3700          0.0000         37.4000       3075.0720          0.0000       2498.8110 
C34  23396250.5390          0.0000   23396248.3360  121830413.4790          0.0000   98997182.2410         47.7300          0.0000         47.5400      -1039.2690          0.0000       -844.4880 
C36  25312851.7400          0.0000   25312854.7090  131810662.1640          0.0000  107106964.6310         40.4400          0.0000         42.4100       -410.6080          0.0000       -333.6490 
C38  36067560.8620          0.0000   36067555.1420  187813347.0280          0.0000  152613802.1810         50.3700          0.0000         51.0100       -223.2160          0.0000       -181.3870 
C39  36081869.0740          0.0000   36081863.5810  187887830.4630          0.0000  152674206.8740         50.7700          0.0000         51.6500        321.0300          0.0000        260.8330 
C42  24754073.4600          0.0000   24754079.4220  128900970.0060          0.0000  104742623.3470         42.6900          0.0000         44.1700       1840.4450          0.0000       1495.4780 
C43  25431373.6500          0.0000   25431371.1600  132427840.8220          0.0000  107608457.0770         40.4200          0.0000         40.4700       1532.4200          0.0000       1245.1850 
C44  24505178.7370          0.0000   24505175.5150  127604888.5450          0.0000  103689416.2720         41.8300          0.0000         43.0500      -3094.4090          0.0000      -2514.4340 
C45  23929175.3900          0.0000   23929179.9290  124605496.4340          0.0000  101252193.0190         44.3000          0.0000         45.6100       2052.9830          0.0000       1668.2290 
C59  37752894.0030          0.0000   37752877.6860  196589247.8450          0.0000  159744807.1830         45.9300          0.0000         46.0500         25.7350          0.0000         20.9250 
C60  38131783.0040          0.0000   38131763.9650  198562203.8630          0.0000  161347979.7410         44.9400          0.0000         44.2500        -57.6180          0.0000        -46.8200 
E04  27332075.9810   27332070.2270   27332074.2370          0.0000          0.0000  143631025.7690  107256903.3320  110054935.2460          0.0000          0.0000         34.9600         35.5900         43.8100          0.0000          0.0000       2062.2180       1539.8810       1580.0770          0.0000          0.0000 
E07  28885753.1570   28885750.2560   28885754.2200          0.0000          0.0000  151795669.9370  113353901.7950  116310974.2020          0.0000          0.0000         30.1800         31.5600         38.7700          0.0000          0.0000      -2351.0490      -1755.6970      -1801.2390          0.0000          0.0000 
E11  26886330.9740   26886322.4860   26886326.1190          0.0000          0.0000  141288624.4870  105507701.9300  108260090.2420          0.0000          0.0000         28.3900         27.6000         33.5100          0.0000          0.0000       2832.6920       2115.4670       2170.4610          0.0000          0.0000 
E12  22799305.3660   22799297.2000   22799301.6980          0.0000          0.0000  119811166.1800   89469350.5550   91803345.7960          0.0000          0.0000         42.1900         42.3400         49.8200          0.0000          0.0000       1055.7840        788.4350        809.0070          0.0000          0.0000 
E18  22691090.8630   22691085.4250   22691089.4380          0.0000          0.0000  119242481.6980   89044688.7970   91367611.2780          0.0000          0.0000         38.4400         38.9800         46.4900          0.0000          0.0000      -5051.9780      -3772.6620      -3871.0100          0.0000          0.0000 
E19  23435454.3200   23435447.5540   23435452.0540          0.0000          0.0000  123154152.1570   91965740.2620   94364875.7340          0.0000          0.0000         42.7800         42.3800         50.3100          0.0000          0.0000        215.3030        160.7320        164.9790          0.0000          0.0000 
E26  27614106.9800   27614101.2640   27614105.2650          0.0000          0.0000  145113123.9480  108363683.0720  111190582.7470          0.0000          0.0000         33.4600         34.6900         42.4600          0.0000          0.0000      -3090.1100      -2307.3840      -2367.6040          0.0000          0.0000 
E27  28156952.1250   28156948.9020   28156952.6960          0.0000          0.0000  147965791.8270  110493919.6730  113376383.1130          0.0000          0.0000         32.8900         33.8400         41.0200          0.0000          0.0000       1823.1010       1361.4120       1396.8860          0.0000          0.0000 
E33  24165541.4330   24165535.0160   24165539.1180          0.0000          0.0000  126990788.9990   94830766.8550   97304625.9840          0.0000          0.0000         46.4500         46.0000         53.7100          0.0000          0.0000      -1798.6450      -1343.1110      -1378.1670          0.0000          0.0000 
> 2022 01 02 23 00 17.0000000  0 53
G05  22632616.5160          0.0000          0.0000  118935206.9720          0.0000          0.0000          0.0000         43.1600          0.0000          0.0000          0.0000 
G10  25151800.7400          0.0000   25151792.6290  132173609.6320          0.0000          0.0000   98701039.6510         36.3600          0.0000          0.0000         32.7200 
G13  22012343.6840          0.0000          0.0000  115675657.9500          0.0000          0.0000          0.0000         45.0000          0.0000          0.0000          0.0000 
G15  20277766.4360          0.0000          0.0000  106560399.7300          0.0000          0.0000          0.0000         49.4300          0.0000          0.0000          0.0000 
G18  20539480.6010          0.0000   20539476.1400  107935703.9590          0.0000          0.0000   80601330.4380         48.2100          0.0000          0.0000         49.7400 
G20  24522612.6130          0.0000          0.0000  128867163.0890          0.0000          0.0000          0.0000         34.5800          0.0000          0.0000          0.0000 
G23  22234179.5950          0.0000   22234175.0910  116841413.0290          0.0000          0.0000   87251709.9870         43.7100          0.0000          0.0000         43.3600 
G24  21421175.9800          0.0000   21421170.3380  112569047.1490          0.0000          0.0000   84061276.7520         45.6200          0.0000          0.0000         46.1600 
G29  24297526.7730          0.0000          0.0000  127684363.1680          0.0000          0.0000          0.0000         37.7700          0.0000          0.0000          0.0000 
R01  20110002.8930          0.0000   20110003.5520  107499408.9740   83610715.0260         51.6000         44.0300       -330.4000       -256.9370 
R02  22422174.6380          0.0000   22422175.7030  119649001.1400   93060346.7710         46.2000         40.8200       2143.3230       1666.9990 
R08  21875478.5680          0.0000   21875475.5730  117142226.3470   91110618.0310         46.7700         44.2500      -2330.5640      -1812.6740 
R09  24371891.7440          0.0000   24371890.5870  130144526.8400  101223515.4700         36.1500         37.7300      -2150.2150      -1672.5060 
R10  22372893.5490          0.0000          0.0000  119260123.9750          0.0000         45.7700          0.0000        486.2190          0.0000 
R11  22650917.1770          0.0000   22650916.4790  121039648.6700   94141958.8960         45.2400         42.5400       3361.9550       2614.9250 
R17  22243839.3770          0.0000   22243837.0560  119031286.7950   92579928.2720         45.9500         41.9700       3228.6610       2511.2760 
R23  20986535.3750          0.0000          0.0000  112263809.9840          0.0000         49.4800          0.0000      -3635.0510          0.0000 
R24  19876934.1990          0.0000   19876933.0660  106290897.8440   82670694.3070         55.6000         49.2700       -436.2220       -339.2920 
C01  38079095.1760   38079091.5280   38079092.5560  198287840.1950  153328752.6620  161125132.2770         43.1700         48.0800         41.6000        -13.0540         -9.9890        -10.6100 
C02  37625524.6650   37625517.6060   37625519.9450  195925982.6530  151502401.8480  159205930.7240         40.3800         49.3400         41.8200         -0.8260         -0.5920         -0.7100 
C03  36961744.2850   36961738.3080   36961738.9370  192469514.9260  148829603.7380  156397227.5240         44.7300         50.8800         43.1800        -35.8620        -27.6840        -29.0690 
C04  39041461.4240   39041454.9670   39041455.7170  203299128.2490  157203756.4640  165197171.1990         38.4900         45.4400         39.3100        -24.2110        -18.6220        -19.6720 
C05  39363963.4040   39363958.2500   39363959.0720  204978487.9670  158502359.1390  166561801.5670         36.6400         44.1500         37.6800         11.7100          9.0750          9.3570 
C06  36712678.0490   36712672.1040   36712671.0670  191172583.2310  147826726.7720  155343331.0900         46.8200         52.5300         46.9800        669.0090        517.4290        543.7320 
C08  35841259.7300   35841253.4470   35841252.0180  186634929.5510  144317981.5250  151656174.4250         48.0000         54.5600         48.9200        147.6640        114.2870        120.0640 
C09  37668037.0360   37668033.4250   37668030.5220  196147355.2280  151673579.9890  159385779.4580         44.2800         50.9800         43.8400        785.8060        607.7020        638.5500 
C11  23683116.4140   23683112.7470   23683110.7040  123324201.2510   95362083.4150  100210991.1350         43.4900         51.5600         45.4600        384.0430        297.0400        312.0750 
C12  23525951.5840   23525948.0880   23525946.5050  122505805.1650   94729240.3350   99545978.7070         44.8000         52.7800         47.1700      -2397.3330      -1853.6720      -1948.0310 
C13  35923308.0610   35923308.8560   35923306.4750  187062241.5880  144648478.5820  152003456.5360         50.1000         53.5800         48.9800        304.0800        235.2560        247.1150 
C14  26396646.8690   26396642.8180   26396640.3370  137454276.9030  106288346.5760  111692824.5360         33.9100         40.6200         35.6300       2190.2870       1693.8010       1779.8760 
C16  36370220.1630   36370219.5730   36370216.6480  189389314.0450  146447847.0910  153894323.9670         49.3700         53.4900         46.5100        481.1800        372.1980        391.1440 
C21  22390016.6370          0.0000   22390008.2200  116590702.3090          0.0000   94739468.7180         51.5300          0.0000         51.2900         92.0920          0.0000         74.8570 
C22  24166351.3470          0.0000   24166342.5280  125840548.4970          0.0000  102255722.3890         45.6400          0.0000         46.2400      -1791.1910          0.0000      -1455.3800 
C26  25867658.6930          0.0000   25867656.4160  134699680.1910          0.0000  109454512.3730         36.4000          0.0000         37.4000       3075.1460          0.0000       2498.8950 
C34  23396450.1480          0.0000   23396447.9470  121831452.8720          0.0000   98998026.8270         47.7400          0.0000         47.5400      -1039.8560          0.0000       -844.9070 
C36  25312930.6090          0.0000   25312933.5770  131811072.8830          0.0000  107107298.3790         40.4700          0.0000         42.4100       -411.2040          0.0000       -334.0580 
C38  36067603.7120          0.0000   36067597.9920  187813570.1460          0.0000  152613983.4810         50.3700          0.0000         50.9900       -223.4310          0.0000       -181.4980 
C39  36081807.4140          0.0000   36081801.9230  187887509.3570          0.0000  152673945.9440         50.7700          0.0000         51.6300        320.7690          0.0000        260.7400 
C42  24753719.9840          0.0000   24753725.9440  128899129.4120          0.0000  104741127.7240         42.6900          0.0000         44.1600       1840.3430          0.0000       1495.3940 
C43  25431079.3900          0.0000   25431076.8990  132426308.5490          0.0000  107607211.9830         40.4400          0.0000         40.4500       1531.8520          0.0000       1244.7660 
C44  24505772.9610          0.0000   24505769.7390  127607982.8380          0.0000  103691930.6410         41.8400          0.0000         43.0400      -3094.6140          0.0000      -2514.5730 
C45  23928781.1420          0.0000   23928785.6800  124603443.4920          0.0000  101250524.8370         44.3100          0.0000         45.5900       2052.5540          0.0000       1667.9410 
C59  37752889.0050          0.0000   37752872.6860  196589221.8510          0.0000  159744786.0680         45.9300          0.0000         46.0300         25.7450          0.0000         20.9710 
C60  38131794.0220          0.0000   38131774.9820  198562261.2390          0.0000  161348026.3650         44.9600          0.0000         44.2300        -57.6180          0.0000        -46.7730 
E04  27331683.5710   27331677.8210   27331681.8330          0.0000          0.0000  143628963.5630  107255363.3520  110053355.0930          0.0000          0.0000         34.9600         35.5800         43.8400          0.0000          0.0000       2061.9950       1539.7700       1580.0580          0.0000          0.0000 
E07  28886200.5100   28886197.6180   28886201.5700          0.0000          0.0000  151798020.8250  113355657.3250  116312775.5410          0.0000          0.0000         30.2700         31.5200         38.8100          0.0000          0.0000      -2350.7140      -1755.3610      -1801.2020          0.0000          0.0000 
E11  26885791.8970   26885783.4270   26885787.0280          0.0000          0.0000  141285791.7610  105505586.5910  108257919.7510          0.0000          0.0000         28.4100         27.5300         33.6000          0.0000          0.0000       2832.4780       2115.0940       2170.2560          0.0000          0.0000 
E12  22799104.4720   22799096.3090   22799100.8050          0.0000          0.0000  119810110.4570   89468562.1840   91802536.8600          0.0000          0.0000         42.2500         42.3300         49.8700          0.0000          0.0000       1055.3650        788.0900        808.7090          0.0000          0.0000 
E18  22692052.2550   22692046.8240   22692050.8300          0.0000          0.0000  119247533.8400   89048461.4910   91371482.3990          0.0000          0.0000         38.4500         38.9500         46.5400          0.0000          0.0000      -5052.5370      -3773.0160      -3871.4100          0.0000          0.0000 
E19  23435413.3510   23435406.5730   23435411.0850          0.0000          0.0000  123153936.8600   91965579.5010   94364710.7650          0.0000          0.0000         42.8100         42.3400         50.3600          0.0000          0.0000        215.0520        160.5180        164.8020          0.0000          0.0000 
E26  27614694.9620   27614689.2450   27614693.2470          0.0000          0.0000  145116213.8260  108365990.4520  111192950.3190          0.0000          0.0000         33.4800         34.6500         42.5000          0.0000          0.0000      -3090.1190      -2307.5420      -2367.6880          0.0000          0.0000 
E27  28156605.2070   28156601.9780   28156605.7800          0.0000          0.0000  147963968.7140  110492558.2530  113374986.1710          0.0000          0.0000         32.9000         33.7700         41.0800          0.0000          0.0000       1822.8310       1361.1890       1396.7650          0.0000          0.0000 
E33  24165883.7100   24165877.2830   24165881.3960          0.0000          0.0000  126992587.6700   94832110.0290   97306004.1840          0.0000          0.0000         46.4900         45.9600         53.7300          0.0000          0.0000      -1799.0450      -1343.4840      -1378.4460          0.0000          0.0000 
> 2022 01 02 23 00 18.0000000  0 53
G05  22633024.4350          0.0000          0.0000  118937350.6590          0.0000          0.0000          0.0000         43.2000          0.0000          0.0000          0.0000 
G10  25151298.6060          0.0000   25151290.5150  132170970.9020          0.0000          0.0000   98699069.1480         36.4300          0.0000          0.0000         32.6600 
G13  22012881.7890          0.0000          0.0000  115678485.7660          0.0000          0.0000          0.0000         45.0400          0.0000          0.0000          0.0000 
G15  20278007.0890          0.0000          0.0000  106561664.3690          0.0000          0.0000          0.0000         49.4500          0.0000          0.0000          0.0000 
G18  20539279.8070          0.0000   20539275.3710  107934648.9000          0.0000          0.0000   80600542.5660         48.2300          0.0000          0.0000         49.7200 
G20  24523136.2550          0.0000          0.0000  128869914.9430          0.0000          0.0000          0.0000         34.5800          0.0000          0.0000          0.0000 
G23  22233763.9100          0.0000   22233759.4040  116839228.5010          0.0000          0.0000   87250078.6670         43.7500          0.0000          0.0000         43.3200 
G24  21420633.7270          0.0000   21420628.0970  112566197.6480          0.0000          0.0000   84059148.8770         45.6400          0.0000          0.0000         46.1200 
G29  24298133.4690          0.0000          0.0000  127687551.3200          0.0000          0.0000          0.0000         37.8200          0.0000          0.0000          0.0000 
R01  20110064.7230          0.0000   20110065.3790  107499739.5360   83610972.1410         51.6000         44.0300       -330.5300       -257.0860 
R02  22421773.0100          0.0000   22421774.0750  119646857.9640   93058679.8540         46.1900         40.8100       2143.2020       1666.9330 
R08  21875913.7840          0.0000   21875910.7880  117144556.9370   91112430.7200         46.7700         44.2200      -2330.4800      -1812.5720 
R09  24372294.5350          0.0000   24372293.3770  130146677.7290  101225188.3850         36.1400         37.7000      -2150.7090      -1672.8320 
R10  22372802.3810          0.0000          0.0000  119259638.1850          0.0000         45.7500          0.0000        485.5210          0.0000 
R11  22650288.0410          0.0000   22650287.3390  121036286.8130   94139344.1330         45.2400         42.5500       3361.9270       2614.7760 
R17  22243236.0660          0.0000   22243233.7420  119028058.4170   92577417.3270         45.9500         41.9800       3228.2140       2510.8470 
R23  20987214.9320          0.0000          0.0000  112267445.2800          0.0000         49.4800          0.0000      -3635.4330          0.0000 
R24  19877015.8680          0.0000   19877014.7350  106291334.5800   82671033.9940         55.6000         49.2700       -437.0420       -339.9250 
C01  38079097.6770   38079094.0150   38079095.0580  198287853.1860  153328762.7150  161125142.8260         43.1900         48.1400         41.5900        -12.8860        -10.0170        -10.4140 
C02  37625524.8060   37625517.7480   37625520.0830  195925983.4380  151502402.4640  159205931.3720         40.4000         49.3900         41.8000         -0.6680         -0.5450         -0.6260 
C03  36961751.1580   36961745.1810   36961745.8100  192469550.7260  148829631.4220  156397256.6170         44.7400         50.9100         43.1500        -35.6760        -27.6190        -29.0320 
C04  39041466.0490   39041459.5820   39041460.3420  203299152.3320  157203775.0960  165197190.7690         38.4900         45.4600         39.2900        -23.8760        -18.5380        -19.5140 
C05  39363961.1990   39363956.0240   39363956.8740  204978476.3320  158502350.1340  166561792.0820         36.6600         44.1700         37.6600         11.7660          9.0940          9.5810 
C06  36712549.5560   36712543.6160   36712542.5730  191171914.1670  147826209.4110  155342787.4280         46.8400         52.5500         46.9600        669.1120        517.3910        543.7040 
C08  35841231.3610   35841225.0770   35841223.6470  186634781.8700  144317867.3370  151656054.4300         48.0000         54.6000         48.9100        147.8130        114.2780        120.0450 
C09  37667886.1590   37667882.5420   37667879.6490  196146569.5210  151672972.4260  159385140.9950         44.2900         51.0100         43.8200        785.7880        607.6270        638.5310 
C11  23683042.7070   23683039.0330   23683036.9960  123323817.4470   95361786.6430  100210679.2650         43.5000         51.5900         45.4400        383.6890        296.6400        311.7860 
C12  23526412.0000   23526408.4940   23526406.9220  122508202.6770   94731094.2540   99547926.8840         44.8200         52.8000         47.1600      -2397.4630      -1853.9520      -1948.1710 
C13  35923249.6720   35923250.4610   35923248.0880  187061937.5060  144648243.4450  152003209.4360         50.1200         53.6200         48.9700        304.1540        235.2190        247.1610 
C14  26396226.2190   26396222.1690   26396219.6790  137452086.6030  106286652.9220  111691044.7670         33.9200         40.6800         35.6500       2190.5390       1693.7540       1779.8110 
C16  36370127.7440   36370127.1570   36370124.2280  189388832.8220  146447474.9820  153893932.9410         49.3800         53.5200         46.4800        481.2920        372.1330        391.0970 
C21  22389998.9620          0.0000   22389990.5460  116590610.2540          0.0000   94739393.9110         51.5300          0.0000         51.2800         92.1290          0.0000         74.8670 
C22  24166695.3060          0.0000   24166686.4880  125842339.5800          0.0000  102257177.7900         45.6500          0.0000         46.2200      -1791.0140          0.0000      -1455.2960 
C26  25867068.1190          0.0000   25867065.8400  134696604.9490          0.0000  109452013.4940         36.4500          0.0000         37.4000       3075.4170          0.0000       2499.0810 
C34  23396649.8810          0.0000   23396647.6790  121832492.9520          0.0000   98998871.9810         47.7400          0.0000         47.5100      -1040.2000          0.0000       -845.2610 
C36  25313009.6150          0.0000   25313012.5830  131811484.2970          0.0000  107107632.6890         40.4900          0.0000         42.3900       -411.5300          0.0000       -334.3840 
C38  36067646.6110          0.0000   36067640.8900  187813793.5620          0.0000  152614165.0310         50.3700          0.0000         50.9800       -223.3280          0.0000       -181.5080 
C39  36081745.7990          0.0000   36081740.3050  187887188.5470          0.0000  152673685.2670         50.7700          0.0000         51.6100        320.8810          0.0000        260.7120 
C42  24753366.5800          0.0000   24753372.5420  128897289.0900          0.0000  104739632.3000         42.6900          0.0000         44.1600       1840.4270          0.0000       1495.5250 
C43  25430785.2490          0.0000   25430782.7550  132424776.9320          0.0000  107605967.4300         40.4700          0.0000         40.4300       1531.5910          0.0000       1244.3940 
C44  24506367.2370          0.0000   24506364.0120  127611077.4290          0.0000  103694445.2580         41.8400          0.0000         43.0400      -3094.4930          0.0000      -2514.5920 
C45  23928386.9880          0.0000   23928391.5260  124601391.0560          0.0000  101248857.0700         44.3300          0.0000         45.5700       2052.4050          0.0000       1667.7640 
C59  37752884.0600          0.0000   37752867.7430  196589196.0540          0.0000  159744765.0960         45.9300          0.0000         46.0200         25.8940          0.0000         21.0640 
C60  38131805.0710          0.0000   38131786.0300  198562318.8050          0.0000  161348073.1490         44.9600          0.0000         44.2100        -57.4780          0.0000        -46.7640 
E04  27331291.1980   27331285.4390   27331289.4580          0.0000          0.0000  143626901.6540  107253823.6300  110051775.1960          0.0000          0.0000         34.9600         35.5600         43.9000          0.0000          0.0000       2062.0130       1539.7510       1579.9740          0.0000          0.0000 
E07  28886647.8810   28886644.9780   28886648.9380          0.0000          0.0000  151800371.8290  113357412.9680  116314576.9730          0.0000          0.0000         30.3400         31.5100         38.8200          0.0000          0.0000      -2350.3600      -1755.4640      -1801.0710          0.0000          0.0000 
E11  26885252.9230   26885244.4380   26885248.0580          0.0000          0.0000  141282959.3520  105503471.4770  108255749.4410          0.0000          0.0000         28.3600         27.5300         33.6900          0.0000          0.0000       2832.4780       2115.4670       2170.2930          0.0000          0.0000 
E12  22798903.6850   22798895.5280   22798900.0170          0.0000          0.0000  119809055.3390   89467774.2690   91801728.3980          0.0000          0.0000         42.2800         42.3000         49.9000          0.0000          0.0000       1055.1050        787.8390        808.3830          0.0000          0.0000 
E18  22693013.7820   22693008.3540   22693012.3580          0.0000          0.0000  119252586.6960   89052234.7230   91375354.0660          0.0000          0.0000         38.4700         38.9200         46.5600          0.0000          0.0000      -5052.9930      -3773.3510      -3871.7830          0.0000          0.0000 
E19  23435372.4580   23435365.6930   23435370.1920          0.0000          0.0000  123153721.9810   91965419.0270   94364546.1210          0.0000          0.0000         42.8400         42.2900         50.3900          0.0000          0.0000        214.9580        160.5000        164.6620          0.0000          0.0000 
E26  27615283.0060   27615277.2860   27615281.2920          0.0000          0.0000  145119303.9850  108368298.0340  111195318.0940          0.0000          0.0000         33.5000         34.6200         42.5200          0.0000          0.0000      -3090.1280      -2307.5140      -2367.7160          0.0000          0.0000 
E27  28156258.3750   28156255.1560   28156258.9520          0.0000          0.0000  147962146.0110  110491197.1150  113373589.5330          0.0000          0.0000         32.8900         33.7100         41.1100          0.0000          0.0000       1822.5800       1361.1420       1396.6990          0.0000          0.0000 
E33  24166226.0970   24166219.6690   24166223.7820          0.0000          0.0000  126994386.9220   94833453.6270   97307382.8320          0.0000          0.0000         46.5100         45.9200         53.7600          0.0000          0.0000      -1799.3150      -1343.6980      -1378.6980          0.0000          0.0000 
> 2022 01 02 23 00 19.0000000  0 53
G05  22633432.3750          0.0000          0.0000  118939494.3200          0.0000          0.0000          0.0000         43.1000          0.0000          0.0000          0.0000 
G10  25150796.4150          0.0000   25150788.3140  132168331.8870          0.0000          0.0000   98697098.4700         36.3400          0.0000          0.0000         32.6300 
G13  22013419.9050          0.0000          0.0000  115681313.5920          0.0000          0.0000          0.0000         44.9200          0.0000          0.0000          0.0000 
G15  20278247.7640          0.0000          0.0000  106562929.1940          0.0000          0.0000          0.0000         49.3100          0.0000          0.0000          0.0000 
G18  20539079.1260          0.0000   20539074.6770  107933594.2210          0.0000          0.0000   80599754.9760         48.1000          0.0000          0.0000         49.6600 
G20  24523659.8210          0.0000          0.0000  128872666.7010          0.0000          0.0000          0.0000         34.4700          0.0000          0.0000          0.0000 
G23  22233348.1870          0.0000   22233343.6670  116837043.8400          0.0000          0.0000   87248447.2760         43.6600          0.0000          0.0000         43.2700 
G24  21420091.5110          0.0000   21420085.8980  112563348.3760          0.0000          0.0000   84057021.1740         45.5200          0.0000          0.0000         46.0800 
G29  24298740.1050          0.0000          0.0000  127690739.3080          0.0000          0.0000          0.0000         37.7300          0.0000          0.0000          0.0000 
R01  20110126.5700          0.0000   20110127.2270  107500070.1300   83611229.2670         51.5700         44.0000       -330.7350       -257.2350 
R02  22421371.3840          0.0000   22421372.4510  119644714.7730   93057012.9180         46.1700         40.7600       2143.0250       1666.8490 
R08  21876348.9720          0.0000   21876345.9750  117146887.3560   91114243.2700         46.7700         44.1700      -2330.4990      -1812.6460 
R09  24372697.4030          0.0000   24372696.2450  130148829.0270  101226861.6170         36.0900         37.6100      -2151.4260      -1673.3440 
R10  22372711.3740          0.0000          0.0000  119259153.0000          0.0000         45.7300          0.0000        484.6830          0.0000 
R11  22649658.9480          0.0000   22649658.2500  121032925.0690   94136729.4280         45.2200         42.5100       3361.6010       2614.5520 
R17  22242632.8450          0.0000   22242630.5220  119024830.4290   92574906.6620         45.9500         41.9600       3227.6080       2510.3910 
R23  20987894.5690          0.0000          0.0000  112271080.8860          0.0000         49.4600          0.0000      -3635.9450          0.0000 
R24  19877097.6730          0.0000   19877096.5390  106291772.0280   82671374.2320         55.5800         49.2300       -437.9360       -340.6520 
C01  38079100.1420   38079096.4750   38079097.5280  198287865.9530  153328772.5780  161125153.1850         43.1300         48.1600         41.7000        -12.8960         -9.9520        -10.3870 
C02  37625524.9330   37625517.8700   37625520.2150  195925984.0260  151502402.9080  159205931.8340         40.3500         49.4200         41.9200         -0.7700         -0.5360         -0.6170 
C03  36961757.9960   36961752.0190   36961752.6490  192469586.3280  148829658.9510  156397285.5440         44.6800         50.9400         43.2300        -35.7970        -27.7120        -29.0690 
C04  39041470.6540   39041464.1810   39041464.9510  203299176.2360  157203793.5710  165197210.1770         38.4000         45.5100         39.3600        -24.0900        -18.6220        -19.4950 
C05  39363958.9170   39363953.7380   39363954.5920  204978464.4610  158502340.9600  166561782.4370         36.5600         44.2100         37.7400         11.7380          9.0570          9.5900 
C06  36712421.0480   36712415.1130   36712414.0630  191171245.0270  147825691.9910  155342243.7030         46.7800         52.5900         47.0400        668.9810        517.2980        543.5550 
C08  35841202.9870   35841196.7080   35841195.2740  186634634.0940  144317753.0580  151655934.3450         47.9400         54.6400         48.9800        147.6360        114.1840        119.9610 
C09  37667735.2510   37667731.6270   37667728.7410  196145783.6990  151672364.7850  159384502.4490         44.2300         51.0400         43.9300        785.7040        607.4970        638.4570 
C11  23682969.0760   23682965.4130   23682963.3660  123323434.0300   95361490.1490  100210367.7060         43.4100         51.6400         45.5200        383.0280        296.2110        311.2360 
C12  23526872.4510   23526868.9590   23526867.3730  122510600.3550   94732948.2750   99549875.1910         44.7500         52.8300         47.2700      -2397.9940      -1854.2120      -1948.5340 
C13  35923191.2480   35923192.0370   35923189.6630  187061633.2970  144648008.2150  152002962.2460         50.0600         53.6600         49.0500        304.0800        235.0980        247.0680 
C14  26395805.5700   26395801.4870   26395799.0310  137449896.1370  106284959.1420  111689264.8280         33.8200         40.7800         35.7400       2190.5300       1693.6050       1779.9130 
C16  36370035.3070   36370034.7250   36370031.7900  189388351.5090  146447102.8000  153893541.8400         49.2900         53.5600         46.5600        481.1520        372.0490        390.9390 
C21  22389981.2730          0.0000   22389972.8570  116590518.1400          0.0000   94739319.0610         51.4700          0.0000         51.3600         91.9060          0.0000         74.6900 
C22  24167039.2240          0.0000   24167030.4030  125844130.5080          0.0000  102258633.0780         45.5600          0.0000         46.3200      -1791.0790          0.0000      -1455.4360 
C26  25866477.4750          0.0000   25866475.1930  134693529.3830          0.0000  109449514.3590         36.4000          0.0000         37.4700       3075.6120          0.0000       2499.1270 
C34  23396849.6750          0.0000   23396847.4730  121833533.3290          0.0000   98999717.3720         47.6800          0.0000         47.5900      -1040.7030          0.0000       -845.6620 
C36  25313088.6860          0.0000   25313091.6540  131811896.0290          0.0000  107107967.2520         40.4400          0.0000         42.4600       -412.0790          0.0000       -334.8500 
C38  36067689.5060          0.0000   36067683.7870  187814016.8910          0.0000  152614346.4970         50.3100          0.0000         51.0900       -223.5330          0.0000       -181.6010 
C39  36081684.1800          0.0000   36081678.6870  187886867.6580          0.0000  152673424.5140         50.7100          0.0000         51.6900        320.6850          0.0000        260.6190 
C42  24753013.1320          0.0000   24753019.0930  128895448.6450          0.0000  104738136.7980         42.6200          0.0000         44.2900       1840.2960          0.0000       1495.3760 
C43  25430491.1800          0.0000   25430488.6890  132423245.5780          0.0000  107604723.0670         40.4200          0.0000         40.5100       1531.0320          0.0000       1244.1240 
C44  24506961.5150          0.0000   24506958.2950  127614171.9100          0.0000  103696959.7600         41.7500          0.0000         43.1500      -3094.6890          0.0000      -2514.5830 
C45  23927992.8540          0.0000   23927997.3890  124599338.7330          0.0000  101247189.3970         44.2700          0.0000         45.6500       2052.1260          0.0000       1667.4560 
C59  37752879.0590          0.0000   37752862.7410  196589170.0380          0.0000  159744743.9610         45.8400          0.0000         46.1000         25.8660          0.0000         20.9990 
C60  38131816.0920          0.0000   38131797.0530  198562376.1590          0.0000  161348119.7460         44.8700          0.0000         44.2900        -57.5340          0.0000        -46.7360 
E04  27330898.8200   27330893.0880   27330897.0800          0.0000          0.0000  143624839.6980  107252283.8280  110050195.2560          0.0000          0.0000         34.8600         35.5000         43.9400          0.0000          0.0000       2061.7810       1539.7600       1579.7970          0.0000          0.0000 
E07  28887095.2260   28887092.3190   28887096.2890          0.0000          0.0000  151802722.5610  113359168.3720  116316378.1610          0.0000          0.0000         30.2800         31.4000         38.8900          0.0000          0.0000      -2350.4630      -1755.3990      -1800.9130          0.0000          0.0000 
E11  26884713.8740   26884705.3580   26884709.0010          0.0000          0.0000  141280126.7860  105501356.3190  108253579.0730          0.0000          0.0000         28.3500         27.5300         33.7800          0.0000          0.0000       2832.5800       2115.2900       2170.1440          0.0000          0.0000 
E12  22798702.9510   22798694.7920   22798699.2860          0.0000          0.0000  119808000.4400   89466986.5150   91800920.0900          0.0000          0.0000         42.1500         42.2500         49.9500          0.0000          0.0000       1054.5830        787.5780        808.0850          0.0000          0.0000 
E18  22693975.3670   22693969.9430   22693973.9430          0.0000          0.0000  119257639.8590   89056008.1850   91379225.9700          0.0000          0.0000         38.3300         38.8500         46.5900          0.0000          0.0000      -5053.5330      -3773.7240      -3872.2020          0.0000          0.0000 
E19  23435331.5830   23435324.8220   23435329.3210          0.0000          0.0000  123153507.1220   91965258.5640   94364381.4740          0.0000          0.0000         42.7500         42.2500         50.4500          0.0000          0.0000        214.6140        160.3600        164.5220          0.0000          0.0000 
E26  27615871.0240   27615865.3090   27615869.3130          0.0000          0.0000  145122394.0080  108370605.5060  111197685.7650          0.0000          0.0000         33.4400         34.5600         42.5500          0.0000          0.0000      -3090.2770      -2307.5330      -2367.7810          0.0000          0.0000 
E27  28155911.4970   28155908.2680   28155912.0670          0.0000          0.0000  147960323.2560  110489835.9990  113372192.9040          0.0000          0.0000         32.7300         33.6300         41.1600          0.0000          0.0000       1822.5800       1360.9090       1396.4670          0.0000          0.0000 
E33  24166568.5140   24166562.0950   24166566.1990          0.0000          0.0000  126996186.3440   94834797.3430   97308761.6110          0.0000          0.0000         46.3800         45.8600         53.7800          0.0000          0.0000      -1799.7340      -1343.9490      -1379.0330          0.0000          0.0000 
> 2022 01 02 23 00 20.0000000  0 53
G05  22633840.2830          0.0000          0.0000  118941637.8740          0.0000          0.0000          0.0000         42.9700          0.0000          0.0000          0.0000 
G10  25150294.1740          0.0000   25150286.0360  132165692.5360          0.0000          0.0000   98695127.5560         36.2700          0.0000          0.0000         32.6100 
G13  22013958.0090          0.0000          0.0000  115684141.3510          0.0000          0.0000          0.0000         44.8400          0.0000          0.0000          0.0000 
G15  20278488.4670          0.0000          0.0000  106564194.1300          0.0000          0.0000          0.0000         49.2300          0.0000          0.0000          0.0000 
G18  20538878.4740          0.0000   20538874.0330  107932539.8540          0.0000          0.0000   80598967.6290         48.0200          0.0000          0.0000         49.6200 
G20  24524183.4760          0.0000          0.0000  128875418.3500          0.0000          0.0000          0.0000         34.3400          0.0000          0.0000          0.0000 
G23  22232932.4130          0.0000   22232927.9000  116834858.9880          0.0000          0.0000   87246815.7340         43.5700          0.0000          0.0000         43.2300 
G24  21419549.3540          0.0000   21419543.7350  112560499.2650          0.0000          0.0000   84054893.5860         45.4500          0.0000          0.0000         46.0200 
G29  24299346.7040          0.0000          0.0000  127693926.9890          0.0000          0.0000          0.0000         37.6200          0.0000          0.0000          0.0000 
R01  20110188.4080          0.0000   20110189.0660  107500400.6740   83611486.3520         51.5500         43.9700       -330.2880       -256.9000 
R02  22420969.7260          0.0000   22420970.7910  119642571.4870   93055345.9270         46.1600         40.7100       2143.5470       1667.2030 
R08  21876784.1230          0.0000   21876781.1290  117149217.5240   91116055.6110         46.7700         44.1100      -2329.8560      -1812.0780 
R09  24373100.3360          0.0000   24373099.1770  130150980.6680  101228535.1170         36.1000         37.5300      -2151.5000      -1673.4840 
R10  22372620.4180          0.0000          0.0000  119258668.3200          0.0000         45.7100          0.0000        484.5710          0.0000 
R11  22649029.8370          0.0000   22649029.1360  121029563.3140   94134114.7360         45.1900         42.4800       3362.0020       2614.8320 
R17  22242029.6630          0.0000   22242027.3380  119021602.7270   92572396.2390         45.9400         41.9200       3227.7390       2510.4190 
R23  20988574.2610          0.0000          0.0000  112274716.7080          0.0000         49.4400          0.0000      -3635.7400          0.0000 
R24  19877179.5910          0.0000   19877178.4580  106292210.0640   82671714.9210         55.5500         49.1700       -438.1030       -340.7360 
C01  38079102.5210   38079098.8670   38079099.9010  198287878.4320  153328782.2340  161125163.3450         43.0400         48.2000         41.7700        -12.1040         -9.3830         -9.8740 
C02  37625524.9660   37625517.9080   37625520.2420  195925984.3030  151502403.1380  159205932.0810         40.2600         49.4700         41.9900          0.1520          0.0140          0.0260 
C03  36961764.7720   36961758.8060   36961759.4230  192469621.6350  148829686.2460  156397314.2390         44.6000         50.9700         43.3300        -34.9500        -27.0410        -28.3420 
C04  39041475.1640   39041468.7000   39041469.4560  203299199.8220  157203811.8200  165197229.3630         38.3400         45.5300         39.4800        -23.2060        -17.9980        -18.9550 
C05  39363956.5780   39363951.4220   39363952.2510  204978452.3300  158502331.5660  166561772.5900         36.5100         44.2500         37.8700         12.4830          9.6340         10.0840 
C06  36712292.5230   36712286.5820   36712285.5390  191170575.7320  147825174.4490  155341699.8400         46.7100         52.6100         47.1400        669.5590        517.7540        544.0860 
C08  35841174.5760   35841168.2860   35841166.8640  186634486.1290  144317638.6490  151655814.1070         47.8900         54.6800         49.0400        148.2600        114.6320        120.5200 
C09  37667584.3140   37667580.6890   37667577.8050  196144997.7020  151671756.9980  159383863.7580         44.1500         51.0900         44.0000        786.2530        608.0000        638.9690 
C11  23682895.4880   23682891.8160   23682889.7770  123323050.8570   95361193.8680  100210056.3510         43.3500         51.6700         45.6300        383.2420        296.2770        311.4230 
C12  23527332.9130   23527329.4060   23527327.8360  122512998.0790   94734802.3580   99551823.5330         44.6600         52.8500         47.3300      -2397.4910      -1853.9520      -1948.1710 
C13  35923132.7990   35923133.5830   35923131.2150  187061328.9040  144647772.8370  152002714.8940         50.0100         53.7000         49.1100        304.6760        235.6010        247.6550 
C14  26395384.8910   26395380.8310   26395378.3550  137447705.4620  106283265.1330  111687484.7070         33.7700         40.8300         35.8700       2191.0980       1694.2570       1780.4720 
C16  36369942.8480   36369942.2610   36369939.3300  189387870.0490  146446730.5090  153893150.6140         49.2400         53.5800         46.6600        481.7390        372.4770        391.4610 
C21  22389963.5570          0.0000   22389955.1410  116590425.8840          0.0000   94739244.0950         51.4100          0.0000         51.4300         92.5390          0.0000         75.2210 
C22  24167383.1180          0.0000   24167374.2990  125845921.2200          0.0000  102260088.1700         45.5000          0.0000         46.3900      -1790.4090          0.0000      -1454.8310 
C26  25865886.8010          0.0000   25865884.5260  134690453.4740          0.0000  109447014.9060         36.4000          0.0000         37.5700       3076.3760          0.0000       2499.7230 
C34  23397049.5130          0.0000   23397047.3120  121834573.9240          0.0000   99000562.9380         47.5900          0.0000         47.6900      -1040.5080          0.0000       -845.4480 
C36  25313167.7940          0.0000   25313170.7620  131812307.9720          0.0000  107108301.9910         40.4000          0.0000         42.5200       -411.8650          0.0000       -334.6450 
C38  36067732.3540          0.0000   36067726.6330  187814240.0420          0.0000  152614527.8310         50.2300          0.0000         51.1500       -222.8720          0.0000       -181.1070 
C39  36081622.5190          0.0000   36081617.0260  187886546.5940          0.0000  152673163.6270         50.6300          0.0000         51.7900        321.3560          0.0000        261.1310 
C42  24752659.6620          0.0000   24752665.6230  128893608.0060          0.0000  104736641.1230         42.5400          0.0000         44.3600       1840.9110          0.0000       1495.9160 
C43  25430197.1460          0.0000   25430194.6570  132421714.4310          0.0000  107603478.8770         40.3800          0.0000         40.5800       1531.1810          0.0000       1244.2630 
C44  24507555.7370          0.0000   24507552.5160  127617266.2130          0.0000  103699474.1410         41.7000          0.0000         43.2100      -3094.0090          0.0000      -2514.0980 
C45  23927598.7470          0.0000   23927603.2850  124597286.4600          0.0000  101245521.7460         44.2300          0.0000         45.7200       2052.4800          0.0000       1667.8380 
C59  37752874.0100          0.0000   37752857.6930  196589143.7310          0.0000  159744722.5820         45.7800          0.0000         46.2000         26.6390          0.0000         21.7070 
C60  38131827.0450          0.0000   38131808.0040  198562433.2150          0.0000  161348166.1140         44.8100          0.0000         44.4000        -56.6960          0.0000        -46.0750 
E04  27330506.4170   27330500.6570   27330504.6770          0.0000          0.0000  143622777.6010  107250743.9800  110048615.2070          0.0000          0.0000         34.7300         35.4800         44.0000          0.0000          0.0000       2062.3860       1540.0580       1580.2720          0.0000          0.0000 
E07  28887542.4760   28887539.5960   28887543.5370          0.0000          0.0000  151805072.8990  113360923.4690  116318179.0770          0.0000          0.0000         30.2400         31.3600         38.9100          0.0000          0.0000      -2349.9320      -1754.8120      -1800.5500          0.0000          0.0000 
E11  26884174.8260   26884166.3220   26884169.9550          0.0000          0.0000  141277294.0680  105499240.9680  108251408.5480          0.0000          0.0000         28.2600         27.4800         33.8900          0.0000          0.0000       2833.1200       2115.5690       2170.7680          0.0000          0.0000 
E12  22798502.2270   22798494.0690   22798498.5590          0.0000          0.0000  119806945.6600   89466198.8600   91800111.8910          0.0000          0.0000         42.0700         42.1900         49.9800          0.0000          0.0000       1054.9180        787.7640        808.2810          0.0000          0.0000 
E18  22694936.9900   22694931.5600   22694935.5640          0.0000          0.0000  119262693.2480   89059781.8310   91383098.0550          0.0000          0.0000         38.2600         38.8300         46.6200          0.0000          0.0000      -5053.2820      -3773.6300      -3872.0440          0.0000          0.0000 
E19  23435290.6750   23435283.9140   23435288.4100          0.0000          0.0000  123153292.1920   91965098.0740   94364216.7970          0.0000          0.0000         42.6200         42.1900         50.4700          0.0000          0.0000        215.1070        160.7050        164.8390          0.0000          0.0000 
E26  27616458.9800   27616453.2420   27616457.2650          0.0000          0.0000  145125483.7960  108372912.8540  111200053.2810          0.0000          0.0000         33.3800         34.4900         42.5900          0.0000          0.0000      -3089.4770      -2307.3190      -2367.2500          0.0000          0.0000 
E27  28155564.6450   28155561.4060   28155565.2170          0.0000          0.0000  147958500.4790  110488474.8330  113370796.2170          0.0000          0.0000         32.6400         33.5300         41.1900          0.0000          0.0000       1822.8960       1361.3660       1396.8860          0.0000          0.0000 
E33  24166910.9550   24166904.5320   24166908.6410          0.0000          0.0000  126997985.8710   94836141.1460   97310140.4660          0.0000          0.0000         46.3000         45.8200         53.8100          0.0000          0.0000      -1799.4080      -1343.7070      -1378.7630          0.0000          0.0000 
> 2022 01 02 23 00 21.0000000  0 53
G05  22634248.2340          0.0000          0.0000  118943781.7260          0.0000          0.0000          0.0000         42.9000          0.0000          0.0000          0.0000 
G10  25149791.9090          0.0000   25149783.8310  132163053.2230          0.0000          0.0000   98693156.5950         36.1800          0.0000          0.0000         32.5500 
G13  22014496.1790          0.0000          0.0000  115686969.4370          0.0000          0.0000          0.0000         44.7300          0.0000          0.0000          0.0000 
G15  20278729.2730          0.0000          0.0000  106565459.5630          0.0000          0.0000          0.0000         49.1100          0.0000          0.0000          0.0000 
G18  20538677.9740          0.0000   20538673.5230  107931486.1820          0.0000          0.0000   80598180.8010         47.9100          0.0000          0.0000         49.5600 
G20  24524707.1520          0.0000          0.0000  128878170.2000          0.0000          0.0000          0.0000         34.2600          0.0000          0.0000          0.0000 
G23  22232516.6960          0.0000   22232512.1680  116832674.3310          0.0000          0.0000   87245184.3410         43.5000          0.0000          0.0000         43.2100 
G24  21419007.2810          0.0000   21419001.6580  112557650.6860          0.0000          0.0000   84052766.4120         45.3500          0.0000          0.0000         45.9800 
G29  24299953.3180          0.0000          0.0000  127697114.8190          0.0000          0.0000          0.0000         37.5500          0.0000          0.0000          0.0000 
R01  20110250.3090          0.0000   20110250.9670  107500731.5710   83611743.7170         51.5200         43.9500       -330.4840       -257.0120 
R02  22420568.1320          0.0000   22420569.1980  119640428.5070   93053679.1650         46.1400         40.6600       2143.3980       1667.0920 
R08  21877219.2860          0.0000   21877216.2900  117151547.8380   91117868.0860         46.7700         44.0800      -2329.7910      -1812.1150 
R09  24373503.4080          0.0000   24373502.2500  130153133.0410  101230209.1820         36.1800         37.4400      -2152.0590      -1673.8290 
R10  22372529.6670          0.0000          0.0000  119258184.5560          0.0000         45.6900          0.0000        483.8820          0.0000 
R11  22648400.7910          0.0000   22648400.0870  121026201.9430   94131500.3520         45.1700         42.4600       3361.8250       2614.6360 
R17  22241426.6290          0.0000   22241424.3080  119018375.7070   92569886.3180         45.9200         41.8800       3227.2730       2510.1210 
R23  20989254.0760          0.0000          0.0000  112278353.1590          0.0000         49.4400          0.0000      -3636.2060          0.0000 
R24  19877261.6920          0.0000   19877260.5610  106292649.0840   82672056.3790         55.5300         49.1500       -438.9230       -341.3690 
C01  38079104.9470   38079101.2890   38079102.3300  198287891.0290  153328791.9710  161125173.5730         42.9900         48.2200         41.8700        -12.0950         -9.3460         -9.8460 
C02  37625525.0540   37625517.9930   37625520.3330  195925984.7010  151502403.4370  159205932.3910         40.2100         49.4900         42.0800          0.0120          0.0230          0.0440 
C03  36961771.5780   36961765.6000   36961766.2310  192469657.0470  148829713.6350  156397343.0080         44.5600         50.9900         43.3900        -34.9120        -27.0040        -28.4080 
C04  39041479.7420   39041473.2800   39041474.0390  203299223.5550  157203830.1500  165197248.6280         38.2600         45.5600         39.5700        -23.3640        -17.9700        -18.8520 
C05  39363954.2500   39363949.0770   39363949.9190  204978440.2650  158502322.2660  166561762.8000         36.4400         44.3000         37.9100         12.6040          9.6810         10.1210 
C06  36712164.0400   36712158.0880   36712157.0580  191169906.6600  147824657.0860  155341156.1580         46.6700         52.6400         47.2000        669.5310        517.7080        544.0860 
C08  35841146.2100   35841139.9140   35841138.4990  186634338.3870  144317524.4070  151655694.0490         47.8500         54.7100         49.1000        148.1950        114.5660        120.4460 
C09  37667433.3970   37667429.7740   37667426.8850  196144211.9150  151671149.3910  159383225.2570         44.1000         51.1100         44.0900        786.2350        607.8790        638.8380 
C11  23682822.0370   23682818.3630   23682816.3260  123322668.3610   95360898.0960  100209745.5380         43.2900         51.7100         45.6900        382.7860        295.9320        311.0310 
C12  23527793.4680   23527789.9600   23527788.3920  122515396.2810   94736656.7950   99553772.2630         44.6100         52.8800         47.4200      -2397.8640      -1854.1940      -1948.4220 
C13  35923074.3720   35923075.1580   35923072.7870  187061024.6840  144647537.5990  152002467.6950         49.9700         53.7400         49.1700        304.7690        235.6480        247.6180 
C14  26394964.2000   26394960.1480   26394957.6580  137445514.9050  106281571.2660  111685704.7200         33.6700         40.9200         35.9400       2191.0140       1694.1730       1780.3510 
C16  36369850.4360   36369849.8460   36369846.9190  189387388.8190  146446358.3920  153892759.5720         49.1800         53.6100         46.7200        481.6740        372.4220        391.3950 
C21  22389945.8870          0.0000   22389937.4710  116590333.8860          0.0000   94739169.3420         51.3700          0.0000         51.4900         92.4460          0.0000         75.1000 
C22  24167727.0310          0.0000   24167718.2110  125847712.0810          0.0000  102261543.3950         45.4400          0.0000         46.4700      -1790.4090          0.0000      -1454.8490 
C26  25865296.1080          0.0000   25865293.8360  134687377.5350          0.0000  109444515.4440         36.3400          0.0000         37.6100       3076.4500          0.0000       2499.8630 
C34  23397249.4660          0.0000   23397247.2650  121835615.1360          0.0000   99001409.0080         47.5500          0.0000         47.7500      -1040.9550          0.0000       -845.8570 
C36  25313247.0300          0.0000   25313250.0000  131812720.5390          0.0000  107108637.2280         40.3600          0.0000         42.5700       -412.3400          0.0000       -335.0270 
C38  36067775.2590          0.0000   36067769.5400  187814463.4200          0.0000  152614709.3360         50.1800          0.0000         51.2400       -222.9460          0.0000       -181.1350 
C39  36081560.9070          0.0000   36081555.4130  187886225.7630          0.0000  152672902.9260         50.5900          0.0000         51.8500        321.2720          0.0000        261.0470 
C42  24752306.2220          0.0000   24752312.1830  128891767.5440          0.0000  104735145.5960         42.4800          0.0000         44.4700       1840.8920          0.0000       1495.9250 
C43  25429903.1980          0.0000   25429900.7060  132420183.8250          0.0000  107602235.1470         40.3400          0.0000         40.6200       1530.9390          0.0000       1243.9650 
C44  24508150.0140          0.0000   24508146.7940  127620360.7240          0.0000  103701988.6760         41.6200          0.0000         43.3000      -3094.1020          0.0000      -2514.1640 
C45  23927204.7090          0.0000   23927209.2470  124595234.6020          0.0000  101243854.4440         44.1800          0.0000         45.7800       2052.2560          0.0000       1667.5870 
C59  37752868.9710          0.0000   37752852.6520  196589117.5280          0.0000  159744701.2970         45.7100          0.0000         46.2600         26.6760          0.0000         21.6600 
C60  38131838.0260          0.0000   38131818.9870  198562490.3740          0.0000  161348212.5550         44.7500          0.0000         44.4600        -56.6490          0.0000        -46.0000 
E04  27330114.0560   27330108.3130   27330112.3150          0.0000          0.0000  143620715.7580  107249204.2800  110047035.3600          0.0000          0.0000         34.6600         35.4300         44.0400          0.0000          0.0000       2062.2280       1540.0120       1580.1330          0.0000          0.0000 
E07  28887989.7570   28887986.8560   28887990.8230          0.0000          0.0000  151807423.2920  113362678.6380  116319980.0040          0.0000          0.0000         30.1700         31.3300         38.9500          0.0000          0.0000      -2349.8290      -1754.8120      -1800.4470          0.0000          0.0000 
E11  26883635.8440   26883627.3760   26883630.9820          0.0000          0.0000  141274461.6080  105497125.7600  108249238.1950          0.0000          0.0000         28.1900         27.4300         33.9700          0.0000          0.0000       2832.9810       2115.8390       2170.6100          0.0000          0.0000 
E12  22798301.6150   22798293.4580   22798297.9480          0.0000          0.0000  119805891.4200   89465411.5980   91799304.0920          0.0000          0.0000         41.9800         42.1500         50.0100          0.0000          0.0000       1054.5360        787.5500        808.0480          0.0000          0.0000 
E18  22695898.7410   22695893.3250   22695897.3150          0.0000          0.0000  119267747.2790   89063555.9290   91386970.6230          0.0000          0.0000         38.1600         38.7700         46.6600          0.0000          0.0000      -5053.8030      -3773.8540      -3872.4070          0.0000          0.0000 
E19  23435249.8350   23435243.0720   23435247.5690          0.0000          0.0000  123153077.5940   91964937.8280   94364052.3700          0.0000          0.0000         42.5500         42.1400         50.5000          0.0000          0.0000        214.9490        160.5280        164.7180          0.0000          0.0000 
E26  27617046.9980   27617041.2750   27617045.2860          0.0000          0.0000  145128573.8060  108375220.3030  111202420.9380          0.0000          0.0000         33.3300         34.4600         42.6300          0.0000          0.0000      -3089.5700      -2307.1420      -2367.2690          0.0000          0.0000 
E27  28155217.8350   28155214.6090   28155218.4060          0.0000          0.0000  147956677.9940  110487113.8750  113369399.7730          0.0000          0.0000         32.5500         33.5000         41.2100          0.0000          0.0000       1822.8590       1361.2260       1396.7650          0.0000          0.0000 
E33  24167253.4840   24167247.0590   24167251.1690          0.0000          0.0000  126999785.8840   94837485.3170   97311519.7000          0.0000          0.0000         46.2000         45.7700         53.8300          0.0000          0.0000      -1799.6970      -1343.9590      -1378.9770          0.0000          0.0000 
> 2022 01 02 23 00 22.0000000  0 53
G05  22634656.2570          0.0000          0.0000  118945925.9240          0.0000          0.0000          0.0000         42.8000          0.0000          0.0000          0.0000 
G10  25149289.6790          0.0000   25149281.5840  132160413.9790          0.0000          0.0000   98691185.7500         36.1400          0.0000          0.0000         32.5000 
G13  22015034.4270          0.0000          0.0000  115689797.8840          0.0000          0.0000          0.0000         44.6700          0.0000          0.0000          0.0000 
G15  20278970.1640          0.0000          0.0000  106566725.5370          0.0000          0.0000          0.0000         49.0400          0.0000          0.0000          0.0000 
G18  20538477.5820          0.0000   20538473.1620  107930433.2580          0.0000          0.0000   80597394.5210         47.8500          0.0000          0.0000         49.5300 
G20  24525230.8720          0.0000          0.0000  128880922.3770          0.0000          0.0000          0.0000         34.1900          0.0000          0.0000          0.0000 
G23  22232101.0220          0.0000   22232096.4910  116830489.9170          0.0000          0.0000   87243553.1190         43.4500          0.0000          0.0000         43.1800 
G24  21418465.3270          0.0000   21418459.7080  112554802.7040          0.0000          0.0000   84050639.6680         45.2900          0.0000          0.0000         45.9400 
G29  24300559.9930          0.0000          0.0000  127700302.7820          0.0000          0.0000          0.0000         37.4800          0.0000          0.0000          0.0000 
R01  20110312.2890          0.0000   20110312.9490  107501062.8610   83612001.3790         51.5100         43.9300       -331.4610       -257.7380 
R02  22420166.6020          0.0000   22420167.6680  119638285.8640   93052012.6640         46.1200         40.6300       2142.5040       1666.4020 
R08  21877654.4900          0.0000   21877651.4940  117153878.3280   91119680.6880         46.7700         44.0200      -2330.5170      -1812.6740 
R09  24373906.6270          0.0000   24373905.4710  130155286.1890  101231883.8470         36.2700         37.3700      -2153.5210      -1674.8630 
R10  22372439.0610          0.0000          0.0000  119257701.7420          0.0000         45.6900          0.0000        482.3820          0.0000 
R11  22647771.8600          0.0000   22647771.1610  121022841.0450   94128886.2990         45.1400         42.4100       3360.7350       2613.9190 
R17  22240823.7070          0.0000   22240821.3830  119015149.4050   92567376.9860         45.9100         41.8500       3225.9790       2509.0500 
R23  20989934.0030          0.0000          0.0000  112281990.2630          0.0000         49.4400          0.0000      -3637.3880          0.0000 
R24  19877343.9900          0.0000   19877342.8580  106293089.1590   82672398.6570         55.5200         49.1000       -440.5990       -342.6820 
C01  38079107.3930   38079103.7380   38079104.7760  198287903.7530  153328801.8040  161125183.9110         42.9300         48.2500         41.9200        -12.8310         -9.8580        -10.4330 
C02  37625525.1560   37625518.0930   37625520.4350  195925985.2310  151502403.8490  159205932.8230         40.1300         49.5200         42.1200         -0.6490         -0.4990         -0.5610 
C03  36961778.3970   36961772.4340   36961773.0480  192469692.5970  148829741.1180  156397371.9050         44.5000         51.0200         43.4700        -35.6290        -27.5160        -29.0320 
C04  39041484.3240   39041477.8530   39041478.6210  203299247.3960  157203848.5910  165197267.9960         38.2300         45.5700         39.6300        -24.0060        -18.5660        -19.4580 
C05  39363952.0020   39363946.8340   39363947.6800  204978428.4000  158502313.0550  166561753.1240         36.4000         44.3100         37.9900         11.6720          9.1780          9.6370 
C06  36712035.5970   36712029.6530   36712028.6140  191169237.8520  147824139.9190  155340612.7030         46.6100         52.6600         47.2800        668.7390        517.1030        543.4060 
C08  35841117.8820   35841111.6010   35841110.1710  186634190.8970  144317410.3460  151655574.2040         47.8100         54.7300         49.1600        147.3850        114.0170        119.7470 
C09  37667282.5630   37667278.9370   37667276.0540  196143426.4130  151670541.9810  159382586.9570         44.0300         51.1500         44.1300        785.4430        607.3290        638.2890 
C11  23682748.7240   23682745.0510   23682743.0140  123322286.5940   95360602.8870  100209435.3190         43.2500         51.7300         45.7600        381.4450        294.9360        309.9420 
C12  23528254.1000   23528250.6110   23528249.0230  122517794.9650   94738511.6000   99555721.4000         44.5300         52.9000         47.4700      -2398.9260      -1854.9760      -1949.3070 
C13  35923016.0000   35923016.7890   35923014.4170  187060720.6980  144647302.5290  152002220.6770         49.9300         53.7700         49.2300        303.8660        234.9860        246.9560 
C14  26394543.5760   26394539.5200   26394537.0370  137443324.5130  106279877.5020  111683924.8300         33.6100         40.9600         36.0300       2190.3990       1693.7730       1779.8200 
C16  36369758.0750   36369757.4890   36369754.5590  189386907.8550  146445986.4740  153892368.7460         49.1400         53.6300         46.7900        480.8630        371.8260        390.7810 
C21  22389928.2740          0.0000   22389919.8570  116590242.1780          0.0000   94739094.8230         51.3300          0.0000         51.5400         91.5890          0.0000         74.3920 
C22  24168070.9940          0.0000   24168062.1760  125849503.1470          0.0000  102262998.7750         45.4000          0.0000         46.5200      -1791.1820          0.0000      -1455.4360 
C26  25864705.3870          0.0000   25864703.1090  134684301.6060          0.0000  109442016.0240         36.3400          0.0000         37.6700       3076.0030          0.0000       2499.3970 
C34  23397449.5430          0.0000   23397447.3410  121836656.9830          0.0000   99002255.5940         47.4900          0.0000         47.8200      -1042.1470          0.0000       -846.8350 
C36  25313326.3820          0.0000   25313329.3520  131813133.7510          0.0000  107108972.9980         40.3300          0.0000         42.6300       -413.5230          0.0000       -336.0230 
C38  36067818.1990          0.0000   36067812.4790  187814687.0490          0.0000  152614891.0590         50.1200          0.0000         51.2800       -223.7570          0.0000       -181.8240 
C39  36081499.3470          0.0000   36081493.8550  187885905.1900          0.0000  152672642.4310         50.5300          0.0000         51.9200        320.4520          0.0000        260.4050 
C42  24751952.8260          0.0000   24751958.7880  128889927.3160          0.0000  104733650.2590         42.4000          0.0000         44.5400       1840.1010          0.0000       1495.2450 
C43  25429609.3980          0.0000   25429606.9090  132418653.8600          0.0000  107600991.9110         40.3000          0.0000         40.6800       1529.6820          0.0000       1243.0150 
C44  24508744.3190          0.0000   24508741.0970  127623455.4750          0.0000  103704503.4250         41.5800          0.0000         43.3400      -3094.9220          0.0000      -2514.8430 
C45  23926810.7630          0.0000   23926815.3020  124593183.2180          0.0000  101242187.5250         44.1400          0.0000         45.8400       2051.1480          0.0000       1666.7580 
C59  37752863.9720          0.0000   37752847.6540  196589091.4730          0.0000  159744680.1200         45.6500          0.0000         46.3400         26.0150          0.0000         21.1290 
C60  38131849.0290          0.0000   38131829.9890  198562547.6870          0.0000  161348259.1300         44.7200          0.0000         44.5400        -57.3940          0.0000        -46.6520 
E04  27329721.7460   27329716.0000   27329720.0020          0.0000          0.0000  143618654.1810  107247664.7990  110045455.7180          0.0000          0.0000         34.5600         35.4200         44.0700          0.0000          0.0000       2061.5290       1539.4340       1579.5460          0.0000          0.0000 
E07  28888437.0120   28888434.1140   28888438.0750          0.0000          0.0000  151809773.6880  113364433.8130  116321780.9720          0.0000          0.0000         30.1000         31.3100         38.9700          0.0000          0.0000      -2350.1930      -1755.1750      -1800.9130          0.0000          0.0000 
E11  26883096.8600   26883088.3920   26883091.9930          0.0000          0.0000  141271629.3270  105495010.7710  108247068.0320          0.0000          0.0000         28.1500         27.3600         34.0000          0.0000          0.0000       2832.6170       2115.4760       2170.1350          0.0000          0.0000 
E12  22798101.1060   22798092.9420   22798097.4400          0.0000          0.0000  119804837.7340   89464624.7620   91798496.7210          0.0000          0.0000         41.9100         42.1000         50.0300          0.0000          0.0000       1053.4280        786.6650        807.1820          0.0000          0.0000 
E18  22696860.6190   22696855.1960   22696859.1950          0.0000          0.0000  119272801.9670   89067330.5390   91390843.6910          0.0000          0.0000         38.0800         38.7500         46.6800          0.0000          0.0000      -5055.0420      -3774.7390      -3873.3290          0.0000          0.0000 
E19  23435209.0750   23435202.3140   23435206.8110          0.0000          0.0000  123152863.3700   91964777.8460   94363888.2170          0.0000          0.0000         42.4600         42.1100         50.5200          0.0000          0.0000        214.0550        159.9040        164.0570          0.0000          0.0000 
E26  27617635.0310   27617629.2960   27617633.3140          0.0000          0.0000  145131664.0100  108377527.9500  111204788.7760          0.0000          0.0000         33.2400         34.4100         42.6300          0.0000          0.0000      -3090.2400      -2307.7570      -2367.9210          0.0000          0.0000 
E27  28154871.1100   28154867.8720   28154871.6830          0.0000          0.0000  147954855.8920  110485753.2170  113368003.6040          0.0000          0.0000         32.4500         33.4500         41.2200          0.0000          0.0000       1821.8340       1360.4250       1396.0200          0.0000          0.0000 
E33  24167596.1200   24167589.6980   24167593.8060          0.0000          0.0000  127001586.4330   94838829.8760   97312899.3370          0.0000          0.0000         46.1200         45.7500         53.8600          0.0000          0.0000      -1800.7960      -1344.7230      -1379.8060          0.0000          0.0000 
> 2022 01 02 23 00 23.0000000  0 53
G05  22635064.3120          0.0000          0.0000  118948070.2120          0.0000          0.0000          0.0000         42.7300          0.0000          0.0000          0.0000 
G10  25148787.4290          0.0000   25148779.2820  132157774.5650          0.0000          0.0000   98689214.8000         36.0500          0.0000          0.0000         32.4500 
G13  22015572.6900          0.0000          0.0000  115692626.4480          0.0000          0.0000          0.0000         44.6000          0.0000          0.0000          0.0000 
G15  20279211.1500          0.0000          0.0000  106567991.8020          0.0000          0.0000          0.0000         48.9500          0.0000          0.0000          0.0000 
G18  20538277.3060          0.0000   20538272.8870  107929380.8230          0.0000          0.0000   80596608.6160         47.7700          0.0000          0.0000         49.4800 
G20  24525754.5910          0.0000          0.0000  128883674.5840          0.0000          0.0000          0.0000         34.1300          0.0000          0.0000          0.0000 
G23  22231685.3590          0.0000   22231680.8020  116828305.4920          0.0000          0.0000   87241921.9000         43.4000          0.0000          0.0000         43.1500 
G24  21417923.4470          0.0000   21417917.8220  112551955.0540          0.0000          0.0000   84048513.1730         45.2200          0.0000          0.0000         45.9200 
G29  24301166.6720          0.0000          0.0000  127703490.6730          0.0000          0.0000          0.0000         37.4600          0.0000          0.0000          0.0000 
R01  20110374.2920          0.0000   20110374.9520  107501394.2920   83612259.1570         51.5000         43.9200       -331.3500       -257.6260 
R02  22419765.0890          0.0000   22419766.1540  119636143.3140   93050346.2370         46.1000         40.5900       2142.6440       1666.5330 
R08  21878089.6860          0.0000   21878086.6930  117156208.7390   91121493.2190         46.7700         43.9900      -2330.2010      -1812.2920 
R09  24374309.9370          0.0000   24374308.7780  130157439.8840  101233558.9540         36.4200         37.3000      -2153.7260      -1675.0020 
R10  22372348.5800          0.0000          0.0000  119257219.6330          0.0000         45.6600          0.0000        481.9070          0.0000 
R11  22647142.9490          0.0000   22647142.2510  121019480.3260   94126272.4040         45.1300         42.3700       3360.8010       2614.0030 
R17  22240220.8870          0.0000   22240218.5650  119011923.5650   92564867.9910         45.9100         41.8400       3225.7640       2508.9570 
R23  20990614.0160          0.0000          0.0000  112285627.7930          0.0000         49.4400          0.0000      -3637.5930          0.0000 
R24  19877426.4450          0.0000   19877425.3140  106293530.0730   82672741.5870         55.5200         49.0800       -441.1770       -343.0730 
C01  38079109.8290   38079106.1700   38079107.2150  198287916.3910  153328811.5710  161125194.1690         42.8900         48.2700         41.9800        -12.4390         -9.6070        -10.1070 
C02  37625525.2500   37625518.1880   37625520.5310  195925985.6770  151502404.1840  159205933.1760         40.1100         49.5400         42.2100         -0.2950         -0.1730         -0.1980 
C03  36961785.2110   36961779.2440   36961779.8620  192469728.0530  148829768.5330  156397400.7110         44.4400         51.0400         43.5200        -35.2570        -27.2460        -28.6400 
C04  39041488.8720   39041482.4070   39041483.1680  203299271.1290  157203866.9460  165197287.2910         38.1800         45.5900         39.7100        -23.5310        -18.1750        -19.1410 
C05  39363949.6930   39363944.5200   39363945.3680  204978416.4020  158502303.7880  166561743.3810         36.3600         44.3300         38.0200         12.1750          9.5220          9.9260 
C06  36711907.1630   36711901.2280   36711900.1780  191168569.0780  147823622.7750  155340069.2730         46.5800         52.6900         47.3300        668.9630        517.2890        543.5180 
C08  35841089.5570   35841083.2690   35841081.8450  186634043.4060  144317296.3050  151655454.3580         47.7700         54.7500         49.2000        147.6920        114.1840        120.0170 
C09  37667131.7160   37667128.0970   37667125.2060  196142640.9240  151669934.5850  159381948.6860         43.9900         51.1700         44.2000        785.6480        607.5250        638.4290 
C11  23682675.5040   23682671.8320   23682669.7950  123321905.2860   95360308.0280  100209125.4680         43.1900         51.7600         45.8000        381.2590        294.8050        309.7930 
C12  23528714.7840   23528711.2920   23528709.7050  122520193.8910   94740366.6100   99557670.7300         44.4900         52.9300         47.5300      -2398.8700      -1854.9670      -1949.2790 
C13  35922957.6270   35922958.4060   35922956.0460  187060416.6920  144647067.4550  152001973.6380         49.8900         53.8000         49.2700        304.1920        235.2470        247.2080 
C14  26394122.9470   26394118.8810   26394116.4120  137441134.0940  106278183.7230  111682144.9160         33.5700         41.0400         36.1100       2190.5950       1693.8850       1780.1280 
C16  36369665.7110   36369665.1270   36369662.1930  189386426.9150  146445614.5830  153891977.9490         49.0800         53.6600         46.8300        481.0780        371.9930        390.9020 
C21  22389910.6780          0.0000   22389902.2620  116590150.5240          0.0000   94739020.3410         51.2900          0.0000         51.5800         91.7760          0.0000         74.5970 
C22  24168414.9420          0.0000   24168406.1240  125851294.1670          0.0000  102264454.1240         45.3400          0.0000         46.5900      -1790.8180          0.0000      -1455.1750 
C26  25864114.6830          0.0000   25864112.4120  134681225.5100          0.0000  109439516.4130         36.3500          0.0000         37.7100       3076.3760          0.0000       2499.9000 
C34  23397649.7010          0.0000   23397647.5010  121837699.2410          0.0000   99003102.5100         47.4500          0.0000         47.8700      -1042.2680          0.0000       -846.9010 
C36  25313405.8170          0.0000   25313408.7870  131813547.3830          0.0000  107109309.1060         40.3000          0.0000         42.6900       -413.6900          0.0000       -336.1170 
C38  36067861.1540          0.0000   36067855.4360  187814910.6990          0.0000  152615072.7860         50.0800          0.0000         51.3400       -223.5140          0.0000       -181.5820 
C39  36081437.7900          0.0000   36081432.2970  187885584.6440          0.0000  152672381.9610         50.4900          0.0000         51.9600        320.6760          0.0000        260.5820 
C42  24751599.4200          0.0000   24751605.3800  128888087.0610          0.0000  104732154.9060         42.3600          0.0000         44.6100       1840.3990          0.0000       1495.4690 
C43  25429315.6540          0.0000   25429313.1650  132417124.2630          0.0000  107599748.9880         40.2700          0.0000         40.7200       1529.6070          0.0000       1242.9870 
C44  24509338.6500          0.0000   24509335.4320  127626550.2410          0.0000  103707018.1610         41.5100          0.0000         43.4000      -3094.6790          0.0000      -2514.5830 
C45  23926416.8540          0.0000   23926421.3910  124591132.0520          0.0000  101240520.7890         44.1000          0.0000         45.8900       2051.2690          0.0000       1666.8320 
C59  37752858.9450          0.0000   37752842.6270  196589065.3200          0.0000  159744658.8730         45.6100          0.0000         46.4000         26.3870          0.0000         21.3900 
C60  38131860.0240          0.0000   38131840.9870  198562604.8950          0.0000  161348305.6060         44.6600          0.0000         44.5800        -57.0130          0.0000        -46.2700 
E04  27329329.4540   27329323.6960   27329327.7100          0.0000          0.0000  143616592.6730  107246125.3750  110043876.1210          0.0000          0.0000         34.4900         35.4000         44.0900          0.0000          0.0000       2061.8180       1539.5180       1579.7420          0.0000          0.0000 
E07  28888884.2800   28888881.3810   28888885.3520          0.0000          0.0000  151812123.9610  113366188.8590  116323581.7940          0.0000          0.0000         29.9800         31.2800         38.9800          0.0000          0.0000      -2349.9600      -1754.8120      -1800.4280          0.0000          0.0000 
E11  26882557.8990   26882549.4220   26882553.0330          0.0000          0.0000  141268797.0760  105492895.7930  108244897.8670          0.0000          0.0000         28.0900         27.3500         34.0300          0.0000          0.0000       2832.8780       2115.2710       2170.3860          0.0000          0.0000 
E12  22797900.6510   22797892.4850   22797896.9830          0.0000          0.0000  119803784.3640   89463838.1620   91797689.6000          0.0000          0.0000         41.8500         42.0800         50.0600          0.0000          0.0000       1053.4650        786.6280        807.1720          0.0000          0.0000 
E18  22697822.5810   22697817.1540   22697821.1590          0.0000          0.0000  119277857.0770   89071105.4550   91394717.0780          0.0000          0.0000         37.9700         38.7000         46.7100          0.0000          0.0000      -5055.1720      -3774.8690      -3873.3750          0.0000          0.0000 
E19  23435168.3290   23435161.5660   23435166.0640          0.0000          0.0000  123152649.2660   91964617.9700   94363724.1680          0.0000          0.0000         42.4100         42.0800         50.5500          0.0000          0.0000        214.2690        160.0250        164.1500          0.0000          0.0000 
E26  27618223.0800   27618217.3770   27618221.3640          0.0000          0.0000  145134754.2110  108379835.5290  111207156.5880          0.0000          0.0000         33.1500         34.3700         42.6700          0.0000          0.0000      -3089.8770      -2307.3560      -2367.6500          0.0000          0.0000 
E27  28154524.3800   28154521.1320   28154524.9500          0.0000          0.0000  147953033.8510  110484392.6210  113366607.5060          0.0000          0.0000         32.3600         33.4000         41.2100          0.0000          0.0000       1822.2910       1360.6390       1396.2240          0.0000          0.0000 
E33  24167938.8080   24167932.3780   24167936.4940          0.0000          0.0000  127003387.2760   94840174.6720   97314279.2050          0.0000          0.0000         46.0500         45.7100         53.8800          0.0000          0.0000      -1800.8330      -1344.8340      -1379.8530          0.0000          0.0000 
> 2022 01 02 23 00 24.0000000  0 53
G05  22635472.3730          0.0000          0.0000  118950214.6970          0.0000          0.0000          0.0000         42.6600          0.0000          0.0000          0.0000 
G10  25148285.1430          0.0000   25148277.0710  132155135.1220          0.0000          0.0000   98687243.7230         35.9900          0.0000          0.0000         32.3600 
G13  22016110.9900          0.0000          0.0000  115695455.2480          0.0000          0.0000          0.0000         44.5600          0.0000          0.0000          0.0000 
G15  20279452.1850          0.0000          0.0000  106569258.4790          0.0000          0.0000          0.0000         48.8900          0.0000          0.0000          0.0000 
G18  20538077.1340          0.0000   20538072.7350  107928328.9970          0.0000          0.0000   80595823.1570         47.7300          0.0000          0.0000         49.4700 
G20  24526278.3400          0.0000          0.0000  128886426.9640          0.0000          0.0000          0.0000         34.0500          0.0000          0.0000          0.0000 
G23  22231269.7060          0.0000   22231265.1560  116826121.1770          0.0000          0.0000   87240290.7380         43.3500          0.0000          0.0000         43.1300 
G24  21417381.6590          0.0000   21417376.0180  112549107.8550          0.0000          0.0000   84046387.0170         45.1700          0.0000          0.0000         45.8900 
G29  24301773.3040          0.0000          0.0000  127706678.5770          0.0000          0.0000          0.0000         37.4000          0.0000          0.0000          0.0000 
R01  20110436.3320          0.0000   20110436.9900  107501725.9760   83612517.1440         51.5000         43.9000       -331.1450       -257.5700 
R02  22419363.6130          0.0000   22419364.6780  119634000.9530   93048679.9540         46.0800         40.5300       2142.9040       1666.6910 
R08  21878524.8680          0.0000   21878521.8710  117158539.1720   91123305.7920         46.7700         43.9300      -2329.7820      -1812.1060 
R09  24374713.3610          0.0000   24374712.1980  130159594.2140  101235234.5620         36.4800         37.2900      -2153.9220      -1675.3280 
R10  22372258.2910          0.0000          0.0000  119256738.3370          0.0000         45.6400          0.0000        481.4970          0.0000 
R11  22646514.0990          0.0000   22646513.4020  121016119.9180   94123658.7480         45.1300         42.3100       3360.8840       2614.0030 
R17  22239618.1680          0.0000   22239615.8440  119008698.3160   92562359.4710         45.9100         41.8200       3225.6250       2508.7610 
R23  20991294.0970          0.0000          0.0000  112289265.8430          0.0000         49.4400          0.0000      -3637.6300          0.0000 
R24  19877509.0700          0.0000   19877507.9370  106293971.9380   82673085.2690         55.5200         49.0400       -441.6980       -343.5670 
C01  38079112.2430   38079108.5960   38079109.6260  198287929.0150  153328821.3320  161125204.4390         42.8300         48.2900         42.0400        -12.0200         -9.3180         -9.7160 
C02  37625525.3290   37625518.2750   37625520.6090  195925986.1120  151502404.5170  159205933.5330         40.0600         49.5700         42.2400          0.1430          0.1350          0.1840 
C03  36961792.0140   36961786.0480   36961786.6640  192469763.5090  148829795.9550  156397429.5280         44.4100         51.0600         43.5600        -34.7910        -27.0040        -28.2960 
C04  39041493.4110   39041486.9610   39041487.7010  203299294.8550  157203885.2940  165197306.5900         38.1400         45.6100         39.7500        -23.0660        -17.8680        -18.8150 
C05  39363947.3850   39363942.2080   39363943.0590  204978404.4210  158502294.5340  166561733.6530         36.3300         44.3400         38.0700         12.5480          9.5970         10.1300 
C06  36711778.7620   36711772.8300   36711771.7790  191167900.4430  147823105.7370  155339525.9480         46.5200         52.7000         47.3600        669.1770        517.4660        543.8060 
C08  35841061.2590   35841054.9830   35841053.5490  186633896.0360  144317182.3340  151655334.6040         47.7300         54.7700         49.2300        147.9060        114.4080        120.2030 
C09  37666980.8960   37666977.2820   37666974.3860  196141855.5720  151669327.2970  159381310.5240         43.9200         51.1900         44.2200        785.9090        607.6740        638.6430 
C11  23682602.3830   23682598.7180   23682596.6730  123321524.5530   95360013.6190  100208816.0970         43.1500         51.7800         45.8400        381.0630        294.6560        309.6620 
C12  23529175.5450   23529172.0650   23529170.4660  122522593.1940   94742221.8910   99559620.3600         44.4500         52.9500         47.5600      -2398.8510      -1854.9480      -1949.2790 
C13  35922899.2650   35922900.0510   35922897.6820  187060112.8110  144646832.4720  152001726.7150         49.8600         53.8200         49.2900        304.4900        235.4150        247.4130 
C14  26393702.2740   26393698.2280   26393695.7300  137438943.6660  106276489.9510  111680365.0420         33.5500         41.0800         36.1900       2191.0510       1694.2290       1780.3050 
C16  36369573.3820   36369572.8010   36369569.8670  189385946.1100  146445242.7860  153891587.2490         49.0600         53.6800         46.8800        481.3760        372.2170        391.1900 
C21  22389893.1020          0.0000   22389884.6850  116590059.0230          0.0000   94738945.9930         51.2500          0.0000         51.6200         92.0460          0.0000         74.7920 
C22  24168758.8930          0.0000   24168750.0740  125853085.2480          0.0000  102265909.5310         45.3000          0.0000         46.6200      -1790.4830          0.0000      -1454.9140 
C26  25863523.9350          0.0000   25863521.6670  134678149.2940          0.0000  109437016.7270         36.3500          0.0000         37.7400       3076.8790          0.0000       2500.3290 
C34  23397849.9500          0.0000   23397847.7490  121838742.0000          0.0000   99003949.8400         47.4000          0.0000         47.9200      -1042.3700          0.0000       -847.0030 
C36  25313485.3330          0.0000   25313488.2990  131813961.5250          0.0000  107109645.6480         40.2600          0.0000         42.7300       -413.7280          0.0000       -336.2840 
C38  36067904.1210          0.0000   36067898.4010  187815134.4700          0.0000  152615254.6250         50.0200          0.0000         51.3700       -223.1880          0.0000       -181.3680 
C39  36081376.2500          0.0000   36081370.7560  187885264.2150          0.0000  152672121.5910         50.4500          0.0000         52.0100        321.0210          0.0000        260.8430 
C42  24751246.0380          0.0000   24751251.9990  128886246.9040          0.0000  104730659.6270         42.3000          0.0000         44.6500       1840.7250          0.0000       1495.7580 
C43  25429021.9920          0.0000   25429019.5010  132415595.1420          0.0000  107598506.4640         40.2400          0.0000         40.7500       1529.5610          0.0000       1242.8660 
C44  24509932.9740          0.0000   24509929.7520  127629645.1000          0.0000  103709533.0000         41.4600          0.0000         43.4200      -3094.2980          0.0000      -2514.3680 
C45  23926023.0190          0.0000   23926027.5570  124589081.2260          0.0000  101238854.3200         44.0800          0.0000         45.9300       2051.2600          0.0000       1666.8230 
C59  37752853.9310          0.0000   37752837.6140  196589039.1700          0.0000  159744637.6160         45.5600          0.0000         46.4300         26.7790          0.0000         21.7720 
C60  38131871.0020          0.0000   38131851.9630  198562662.1000          0.0000  161348352.0980         44.6400          0.0000         44.6300        -56.5750          0.0000        -46.0000 
E04  27328937.2140   27328931.4590   27328935.4760          0.0000          0.0000  143614531.3520  107244586.0550  110042296.6440          0.0000          0.0000         34.3800         35.4100         44.1100          0.0000          0.0000       2061.8460       1539.6580       1579.9090          0.0000          0.0000 
E07  28889331.4660   28889328.5470   28889332.5290          0.0000          0.0000  151814474.0680  113367943.8590  116325382.5590          0.0000          0.0000         29.9700         31.2100         38.9600          0.0000          0.0000      -2349.4660      -1754.5980      -1800.2140          0.0000          0.0000 
E11  26882018.9990   26882010.5180   26882014.1460          0.0000          0.0000  141265964.9800  105490780.8890  108242727.7750          0.0000          0.0000         28.0400         27.3000         34.0800          0.0000          0.0000       2832.6640       2115.4390       2170.5350          0.0000          0.0000 
E12  22797700.2970   22797692.1350   22797696.6330          0.0000          0.0000  119802731.4440   89463051.8760   91796882.8040          0.0000          0.0000         41.8100         42.0600         50.0800          0.0000          0.0000       1053.3070        786.5810        807.1260          0.0000          0.0000 
E18  22698784.6400   22698779.2100   22698783.2190          0.0000          0.0000  119282912.7140   89074880.7690   91398590.8740          0.0000          0.0000         37.9100         38.6900         46.7300          0.0000          0.0000      -5055.3210      -3774.9810      -3873.5340          0.0000          0.0000 
E19  23435127.6390   23435120.8710   23435125.3760          0.0000          0.0000  123152435.4050   91964458.2670   94363560.2910          0.0000          0.0000         42.3400         42.0600         50.5700          0.0000          0.0000        214.3350        160.0900        164.2430          0.0000          0.0000 
E26  27618811.1530   27618805.4360   27618809.4400          0.0000          0.0000  145137844.5100  108382143.2260  111209524.4670          0.0000          0.0000         33.0400         34.3200         42.6900          0.0000          0.0000      -3089.6350      -2307.2070      -2367.4830          0.0000          0.0000 
E27  28154177.7300   28154174.5190   28154178.3050          0.0000          0.0000  147951212.0960  110483032.1580  113365211.5910          0.0000          0.0000         32.3100         33.3500         41.2100          0.0000          0.0000       1822.1230       1360.9470       1396.3270          0.0000          0.0000 
E33  24168281.5750   24168275.1540   24168279.2620          0.0000          0.0000  127005188.5110   94841519.7350   97315659.3670          0.0000          0.0000         46.0000         45.7000         53.9000          0.0000          0.0000      -1800.8240      -1344.7130      -1379.8710          0.0000          0.0000 
> 2022 01 02 23 00 25.0000000  0 53
G05  22635880.5110          0.0000          0.0000  118952359.4380          0.0000          0.0000          0.0000         42.6300          0.0000          0.0000          0.0000 
G10  25147782.8710          0.0000   25147774.7750  132152495.6690          0.0000          0.0000   98685272.7300         35.8700          0.0000          0.0000         32.3300 
G13  22016649.3360          0.0000          0.0000  115698284.3100          0.0000          0.0000          0.0000         44.5000          0.0000          0.0000          0.0000 
G15  20279693.3120          0.0000          0.0000  106570525.6050          0.0000          0.0000          0.0000         48.8100          0.0000          0.0000          0.0000 
G18  20537877.1070          0.0000   20537872.7120  107927277.8340          0.0000          0.0000   80595038.1900         47.6700          0.0000          0.0000         49.4800 
G20  24526802.1260          0.0000          0.0000  128889179.5300          0.0000          0.0000          0.0000         34.0300          0.0000          0.0000          0.0000 
G23  22230854.0880          0.0000   22230849.5230  116823937.0170          0.0000          0.0000   87238659.7110         43.3100          0.0000          0.0000         43.1300 
G24  21416839.9330          0.0000   21416834.3180  112546261.1750          0.0000          0.0000   84044261.2430         45.1100          0.0000          0.0000         45.8900 
G29  24302379.9670          0.0000          0.0000  127709866.5310          0.0000          0.0000          0.0000         37.3600          0.0000          0.0000          0.0000 
R01  20110498.4410          0.0000   20110499.0990  107502057.9770   83612775.3660         51.5000         43.8800       -332.3280       -258.4830 
R02  22418962.1940          0.0000   22418963.2620  119631858.8610   93047013.8720         46.0700         40.5000       2141.7590       1665.8530 
R08  21878960.0840          0.0000   21878957.0900  117160869.7080   91125118.4230         46.7700         43.9000      -2330.7970      -1812.8320 
R09  24375116.9510          0.0000   24375115.7910  130161749.2940  101236910.7180         36.5600         37.3100      -2155.4120      -1676.2690 
R10  22372168.1630          0.0000          0.0000  119256257.9210          0.0000         45.6400          0.0000        479.7370          0.0000 
R11  22645885.3010          0.0000   22645884.6010  121012759.8570   94121045.3790         45.1300         42.2900       3359.7110       2613.0810 
R17  22239015.5870          0.0000   22239013.2670  119005473.7340   92559851.4480         45.9200         41.7900       3224.0600       2507.6530 
R23  20991974.3250          0.0000          0.0000  112292904.4870          0.0000         49.4400          0.0000      -3639.1480          0.0000 
R24  19877591.8920          0.0000   19877590.7610  106294414.8030   82673429.7140         55.5200         49.0200       -443.5330       -344.9450 
C01  38079114.6810   38079111.0450   38079112.0620  198287941.7310  153328831.1570  161125214.7760         42.8000         48.3000         42.0600        -13.1100        -10.0540        -10.7220 
C02  37625525.4160   37625518.3500   37625520.6950  195925986.6010  151502404.9150  159205933.9390         40.0300         49.5900         42.2800         -0.6490         -0.6380         -0.6260 
C03  36961798.8440   36961792.8840   36961793.4960  192469799.0380  148829823.4150  156397458.3890         44.3600         51.0800         43.5900        -35.8530        -27.6750        -29.1150 
C04  39041497.9990   39041491.5400   39041492.2930  203299318.6810  157203903.7150  165197325.9360         38.0900         45.6400         39.7900        -24.1000        -18.6970        -19.6720 
C05  39363945.0860   39363939.9120   39363940.7580  204978392.4860  158502285.3100  166561723.9630         36.2700         44.3600         38.1200         11.7280          8.9730          9.4600 
C06  36711650.3900   36711644.4520   36711643.4070  191167231.9870  147822588.8530  155338982.7750         46.4800         52.7200         47.3900        668.1990        516.6930        542.9490 
C08  35841033.0100   35841026.7200   35841025.3040  186633748.8370  144317068.5050  151655214.9720         47.6900         54.7900         49.2700        146.9100        113.6630        119.4580 
C09  37666830.1130   37666826.4920   37666823.6040  196141070.3850  151668720.1440  159380672.4910         43.8900         51.2000         44.2700        784.9590        606.9470        637.8610 
C11  23682529.3840   23682525.7190   23682523.6730  123321144.4430   95359719.6970  100208507.2300         43.1100         51.8000         45.8700        379.6660        293.5660        308.4890 
C12  23529636.3840   23529632.8890   23529631.3050  122524992.9000   94744077.5100   99561570.3170         44.4300         52.9700         47.6000      -2400.0250      -1855.8980      -1950.2100 
C13  35922840.9400   35922841.7180   35922839.3600  187059809.0660  144646597.5990  152001479.8900         49.8300         53.8400         49.3200        303.4930        234.6790        246.6860 
C14  26393281.6300   26393277.5650   26393275.0810  137436753.3540  106274796.3000  111678585.2540         33.5100         41.1700         36.2500       2190.1670       1693.3160       1779.4940 
C16  36369481.0880   36369480.4990   36369477.5730  189385465.5000  146444871.1540  153891196.7120         49.0300         53.6900         46.9000        480.2860        371.3970        390.3710 
C21  22389875.5760          0.0000   22389867.1600  116589967.7350          0.0000   94738871.8090         51.2100          0.0000         51.6500         90.9840          0.0000         73.9730 
C22  24169102.8750          0.0000   24169094.0550  125854876.4470          0.0000  102267365.0270         45.2500          0.0000         46.6800      -1791.4430          0.0000      -1455.7060 
C26  25862933.1670          0.0000   25862930.8970  134675073.0510          0.0000  109434517.0350         36.3500          0.0000         37.7500       3076.0590          0.0000       2499.4810 
C34  23398050.3120          0.0000   23398048.1110  121839785.3470          0.0000   99004797.6460         47.3800          0.0000         47.9300      -1043.8230          0.0000       -848.1480 
C36  25313564.9830          0.0000   25313567.9500  131814376.2530          0.0000  107109982.6420         40.2400          0.0000         42.7500       -415.1530          0.0000       -337.3180 
C38  36067947.1330          0.0000   36067941.4140  187815358.4160          0.0000  152615436.5940         49.9900          0.0000         51.4200       -224.2130          0.0000       -182.1690 
C39  36081314.7540          0.0000   36081309.2610  187884943.9750          0.0000  152671861.3670         50.4200          0.0000         52.0400        319.9500          0.0000        259.9950 
C42  24750892.6830          0.0000   24750898.6430  128884406.8960          0.0000  104729164.4700         42.2600          0.0000         44.7100       1839.6910          0.0000       1494.9100 
C43  25428728.4580          0.0000   25428725.9690  132414066.5690          0.0000  107597264.3600         40.2200          0.0000         40.7900       1528.0710          0.0000       1241.8140 
C44  24510527.3400          0.0000   24510524.1190  127632740.1310          0.0000  103712047.9670         41.4100          0.0000         43.4600      -3095.3220          0.0000      -2515.1690 
C45  23925629.2490          0.0000   23925633.7870  124587030.7750          0.0000  101237188.1640         44.0600          0.0000         45.9600       2050.1050          0.0000       1665.9100 
C59  37752848.9190          0.0000   37752832.6010  196589013.0830          0.0000  159744616.4210         45.5400          0.0000         46.4800         25.7540          0.0000         20.9520 
C60  38131882.0060          0.0000   38131862.9680  198562719.3700          0.0000  161348398.6290         44.6000          0.0000         44.6600        -57.5990          0.0000        -46.7270 
E04  27328544.9800   27328539.2180   27328543.2370          0.0000          0.0000  143612470.2100  107243046.9110  110040717.3450          0.0000          0.0000         34.3100         35.4200         44.1400          0.0000          0.0000       2060.9330       1538.8390       1579.0430          0.0000          0.0000 
E07  28889778.7150   28889775.8480   28889779.7850          0.0000          0.0000  151816824.2670  113369698.7960  116327183.3330          0.0000          0.0000         29.9400         31.2100         38.9400          0.0000          0.0000      -2350.4720      -1754.7930      -1800.8850          0.0000          0.0000 
E11  26881480.0930   26881471.6390   26881475.2390          0.0000          0.0000  141263133.0430  105488666.1080  108240557.8590          0.0000          0.0000         27.9700         27.3100         34.1000          0.0000          0.0000       2832.1240       2114.9170       2169.7160          0.0000          0.0000 
E12  22797500.0190   22797491.8550   22797496.3540          0.0000          0.0000  119801678.9990   89462265.9660   91796076.3910          0.0000          0.0000         41.7500         42.0600         50.1100          0.0000          0.0000       1052.0030        785.6030        806.0830          0.0000          0.0000 
E18  22699746.8030   22699741.3730   22699745.3810          0.0000          0.0000  119287968.9380   89078656.5250   91402465.1280          0.0000          0.0000         37.8500         38.7100         46.7500          0.0000          0.0000      -5056.7090      -3776.0520      -3874.5770          0.0000          0.0000 
E19  23435086.9950   23435080.2390   23435084.7310          0.0000          0.0000  123152221.8340   91964298.7720   94363396.6500          0.0000          0.0000         42.3000         42.0600         50.5800          0.0000          0.0000        213.2630        159.3170        163.4330          0.0000          0.0000 
E26  27619399.2440   27619393.5400   27619397.5310          0.0000          0.0000  145140934.9470  108384451.0050  111211892.4640          0.0000          0.0000         32.9400         34.2900         42.7200          0.0000          0.0000      -3090.6500      -2307.7850      -2368.2000          0.0000          0.0000 
E27  28153831.0880   28153827.8550   28153831.6570          0.0000          0.0000  147949390.5680  110481671.9690  113363815.8980          0.0000          0.0000         32.2400         33.3000         41.2100          0.0000          0.0000       1821.2010       1359.9500       1395.3960          0.0000          0.0000 
E33  24168624.4250   24168618.0080   24168622.1120          0.0000          0.0000  127006990.2040   94842865.1530   97317039.8870          0.0000          0.0000         45.9300         45.7000         53.9100          0.0000          0.0000      -1802.1460      -1345.7280      -1380.8580          0.0000          0.0000 
> 2022 01 02 23 00 26.0000000  0 53
G05  22636288.6480          0.0000          0.0000  118954504.1310          0.0000          0.0000          0.0000         42.5700          0.0000          0.0000          0.0000 
G10  25147280.5460          0.0000   25147272.4190  132149855.9080          0.0000          0.0000   98683301.5090         35.8300          0.0000          0.0000         32.3600 
G13  22017187.7130          0.0000          0.0000  115701113.3640          0.0000          0.0000          0.0000         44.4800          0.0000          0.0000          0.0000 
G15  20279934.4720          0.0000          0.0000  106571792.8970          0.0000          0.0000          0.0000         48.7700          0.0000          0.0000          0.0000 
G18  20537677.1480          0.0000   20537672.7410  107926227.0190          0.0000          0.0000   80594253.4980         47.6400          0.0000          0.0000         49.4900 
G20  24527325.9190          0.0000          0.0000  128891931.9820          0.0000          0.0000          0.0000         33.9700          0.0000          0.0000          0.0000 
G23  22230438.4510          0.0000   22230433.8520  116821752.6980          0.0000          0.0000   87237028.5740         43.2900          0.0000          0.0000         43.1300 
G24  21416298.2650          0.0000   21416292.6300  112543414.6660          0.0000          0.0000   84042135.6210         45.0800          0.0000          0.0000         45.9000 
G29  24302986.5760          0.0000          0.0000  127713054.2760          0.0000          0.0000          0.0000         37.2800          0.0000          0.0000          0.0000 
R01  20110560.5440          0.0000   20110561.2020  107502389.9600   83613033.5760         51.5000         43.8800       -331.9360       -258.1940 
R02  22418560.7450          0.0000   22418561.8090  119629716.7210   93045347.7810         46.0600         40.4800       2142.1690       1666.0670 
R08  21879395.2530          0.0000   21879392.2580  117163200.0290   91126930.8980         46.7700         43.8800      -2330.2100      -1812.3950 
R09  24375520.5910          0.0000   24375519.4300  130163904.7360  101238587.1800         36.6000         37.3200      -2155.5520      -1676.4830 
R10  22372078.1560          0.0000          0.0000  119255778.0450          0.0000         45.6500          0.0000        479.5880          0.0000 
R11  22645256.5240          0.0000   22645255.8240  121009399.8690   94118432.0560         45.1300         42.2600       3359.9810       2613.2580 
R17  22238413.0390          0.0000   22238410.7150  119002249.4500   92557343.6900         45.9300         41.7900       3224.1720       2507.6160 
R23  20992654.5690          0.0000          0.0000  112296543.3830          0.0000         49.4400          0.0000      -3639.0370          0.0000 
R24  19877674.8260          0.0000   19877673.6940  106294858.2940   82673774.6530         55.5000         48.9900       -443.7940       -345.1690 
C01  38079117.0610   38079113.4150   38079114.4410  198287954.1680  153328840.7930  161125224.8910         42.7700         48.3200         42.1100        -12.4210         -9.6160        -10.0330 
C02  37625525.4530   37625518.3990   37625520.7280  195925986.8560  151502405.1120  159205934.1600         39.9900         49.6100         42.3300         -0.0990         -0.1170         -0.1510 
C03  36961805.6020   36961799.6420   36961800.2500  192469834.3040  148829850.7000  156397487.0630         44.3400         51.1000         43.6500        -35.1820        -27.2460        -28.5850 
C04  39041502.5210   39041496.0700   39041496.8140  203299342.2460  157203921.9320  165197345.0890         38.0800         45.6500         39.8100        -23.5220        -18.0820        -19.0660 
C05  39363942.7510   39363937.5940   39363938.4230  204978380.3250  158502275.8890  166561714.0800         36.2300         44.3800         38.1500         12.1940          9.5600          9.9630 
C06  36711521.9920   36711516.0580   36711515.0070  191166563.4130  147822071.8710  155338439.5100         46.4400         52.7300         47.4400        668.5900        517.0280        543.2940 
C08  35841004.6920   35840998.4180   35840996.9810  186633601.4750  144316954.5580  151655095.2490         47.6600         54.8100         49.3000        147.4220        114.0080        119.7940 
C09  37666679.2890   37666675.6760   37666672.7770  196140285.0640  151668112.8870  159380034.3660         43.8500         51.2300         44.3100        785.3690        607.3010        638.2140 
C11  23682456.4430   23682452.7760   23682450.7300  123320764.6470   95359426.0210  100208198.6200         43.0900         51.8200         45.9200        379.6100        293.5290        308.4610 
C12  23530097.2350   23530093.7470   23530092.1540  122527392.7210   94745933.2070   99563520.3790         44.4000         52.9800         47.6200      -2399.8480      -1855.7120      -1950.0520 
C13  35922782.5610   35922783.3560   35922780.9760  187059505.1530  144646362.5920  152001232.9530         49.8000         53.8600         49.3600        303.9770        235.1350        247.0120 
C14  26392860.9800   26392856.9390   26392854.4340  137434562.8520  106273102.4280  111676805.2790         33.5000         41.2400         36.3400       2190.5950       1694.0430       1780.0720 
C16  36369388.7480   36369388.1790   36369385.2270  189384984.7650  146444499.4190  153890806.0970         49.0100         53.7000         46.9500        480.7980        371.8350        390.6320 
C21  22389858.0090          0.0000   22389849.5900  116589876.3450          0.0000   94738797.5650         51.1800          0.0000         51.6900         91.4030          0.0000         74.2610 
C22  24169446.8140          0.0000   24169437.9930  125856667.4630          0.0000  102268820.3800         45.2300          0.0000         46.7100      -1790.9580          0.0000      -1455.3240 
C26  25862342.3160          0.0000   25862340.0420  134671996.4120          0.0000  109432017.0310         36.2800          0.0000         37.7800       3076.8320          0.0000       2500.1520 
C34  23398250.7090          0.0000   23398248.5050  121840828.9240          0.0000   99005645.6500         47.3500          0.0000         47.9700      -1043.7020          0.0000       -848.0740 
C36  25313644.6770          0.0000   25313647.6450  131814791.2410          0.0000  107110319.8530         40.2300          0.0000         42.7900       -415.1250          0.0000       -337.3090 
C38  36067990.1070          0.0000   36067984.3850  187815582.2350          0.0000  152615618.4750         49.9600          0.0000         51.4600       -223.7940          0.0000       -181.8240 
C39  36081253.2190          0.0000   36081247.7230  187884623.6030          0.0000  152671601.0500         50.3900          0.0000         52.0900        320.3870          0.0000        260.3580 
C42  24750539.2800          0.0000   24750545.2370  128882566.7080          0.0000  104727669.1830         42.2000          0.0000         44.7500       1840.2590          0.0000       1495.3390 
C43  25428434.9370          0.0000   25428432.4440  132412538.2110          0.0000  107596022.4610         40.1900          0.0000         40.8300       1528.1730          0.0000       1241.7670 
C44  24511121.6760          0.0000   24511118.4540  127635835.0160          0.0000  103714562.8190         41.3700          0.0000         43.4900      -3094.8380          0.0000      -2514.7870 
C45  23925235.4870          0.0000   23925240.0220  124584980.4000          0.0000  101235522.0760         44.0400          0.0000         46.0000       2050.3560          0.0000       1666.1060 
C59  37752843.8500          0.0000   37752827.5290  196588986.7420          0.0000  159744595.0280         45.5100          0.0000         46.5100         26.3970          0.0000         21.5210 
C60  38131892.9410          0.0000   38131873.8990  198562776.3840          0.0000  161348444.9730         44.5700          0.0000         44.7200        -56.9190          0.0000        -46.2330 
E04  27328152.7540   27328146.9950   27328151.0150          0.0000          0.0000  143610408.9950  107241507.6780  110039137.9580          0.0000          0.0000         34.2500         35.4000         44.1700          0.0000          0.0000       2061.1560       1539.2580       1579.4720          0.0000          0.0000 
E07  28890225.8420   28890222.9330   28890226.9060          0.0000          0.0000  151819174.0300  113371453.5560  116328983.8250          0.0000          0.0000         29.8400         31.2000         38.9300          0.0000          0.0000      -2349.5780      -1754.7650      -1800.2790          0.0000          0.0000 
E11  26880941.1660   26880932.6740   26880936.3140          0.0000          0.0000  141260300.9740  105486551.2970  108238387.8330          0.0000          0.0000         27.9300         27.3000         34.1500          0.0000          0.0000       2832.0870       2114.9550       2170.0230          0.0000          0.0000 
E12  22797299.7820   22797291.6140   22797296.1170          0.0000          0.0000  119800626.7310   89461480.1830   91795270.1040          0.0000          0.0000         41.7100         42.0600         50.1200          0.0000          0.0000       1052.1710        785.6870        806.2500          0.0000          0.0000 
E18  22700709.0160   22700703.5820   22700707.5920          0.0000          0.0000  119293025.4280   89082432.4860   91406339.5900          0.0000          0.0000         37.8200         38.7100         46.7600          0.0000          0.0000      -5056.6630      -3776.0710      -3874.5310          0.0000          0.0000 
E19  23435046.3500   23435039.5800   23435044.0860          0.0000          0.0000  123152008.2380   91964139.2830   94363232.9850          0.0000          0.0000         42.2400         42.0600         50.5900          0.0000          0.0000        213.5800        159.5120        163.7030          0.0000          0.0000 
E26  27619987.3140   27619981.5960   27619985.6040          0.0000          0.0000  145144025.2300  108386758.6890  111214260.3310          0.0000          0.0000         32.8500         34.3000         42.7200          0.0000          0.0000      -3090.2120      -2307.6080      -2367.8550          0.0000          0.0000 
E27  28153484.4630   28153481.2020   28153485.0310          0.0000          0.0000  147947569.0150  110480311.7440  113362420.1580          0.0000          0.0000         32.2200         33.2800         41.2200          0.0000          0.0000       1821.6760       1360.1740       1395.8050          0.0000          0.0000 
E33  24168967.3010   24168960.8730   24168964.9880          0.0000          0.0000  127008792.0300   94844210.6840   97318420.5070          0.0000          0.0000         45.8900         45.7000         53.9300          0.0000          0.0000      -1801.9320      -1345.6170      -1380.6630          0.0000          0.0000 
> 2022 01 02 23 00 27.0000000  0 53
G05  22636696.8330          0.0000          0.0000  118956649.1380          0.0000          0.0000          0.0000         42.5300          0.0000          0.0000          0.0000 
G10  25146778.2210          0.0000   25146770.1250  132147216.2140          0.0000          0.0000   98681330.2830         35.7800          0.0000          0.0000         32.3700 
G13  22017726.1290          0.0000          0.0000  115703942.7660          0.0000          0.0000          0.0000         44.4400          0.0000          0.0000          0.0000 
G15  20280175.7270          0.0000          0.0000  106573060.7090          0.0000          0.0000          0.0000         48.7100          0.0000          0.0000          0.0000 
G18  20537477.3320          0.0000   20537472.9170  107925176.9290          0.0000          0.0000   80593469.3390         47.5900          0.0000          0.0000         49.4900 
G20  24527849.7410          0.0000          0.0000  128894684.7400          0.0000          0.0000          0.0000         33.9400          0.0000          0.0000          0.0000 
G23  22230022.8260          0.0000   22230018.2360  116819568.6080          0.0000          0.0000   87235397.5950         43.2500          0.0000          0.0000         43.1400 
G24  21415756.6900          0.0000   21415751.0820  112540568.7550          0.0000          0.0000   84040010.4160         45.0400          0.0000          0.0000         45.9100 
G29  24303593.2230          0.0000          0.0000  127716242.1660          0.0000          0.0000          0.0000         37.2400          0.0000          0.0000          0.0000 
R01  20110622.7170          0.0000   20110623.3750  107502722.3190   83613292.0790         51.4900         43.8800       -331.8430       -258.0920 
R02  22418159.3690          0.0000   22418160.4320  119627574.9240   93043681.9440         46.0500         40.4700       2142.3640       1666.2350 
R08  21879830.4600          0.0000   21879827.4660  117165530.5270   91128743.5030         46.7700         43.8700      -2329.8560      -1812.1060 
R09  24375924.3710          0.0000   24375923.2080  130166060.9170  101240264.2150         36.6600         37.3100      -2155.8400      -1676.6790 
R10  22371988.2900          0.0000          0.0000  119255299.1090          0.0000         45.6500          0.0000        479.2060          0.0000 
R11  22644627.8400          0.0000   22644627.1410  121006040.3380   94115819.0800         45.1200         42.2500       3360.0460       2613.3790 
R17  22237810.6460          0.0000   22237808.3240  118999025.8800   92554836.4580         45.9400         41.7900       3223.9200       2507.5230 
R23  20993334.9520          0.0000          0.0000  112300182.9260          0.0000         49.4400          0.0000      -3639.1580          0.0000 
R24  19877757.9570          0.0000   19877756.8270  106295302.8210   82674120.3920         55.4800         48.9700       -444.3430       -345.5690 
C01  38079119.4840   38079115.8210   38079116.8650  198287966.7400  153328850.5230  161125235.0980         42.7600         48.3300         42.1400        -11.8810         -9.3000         -9.6790 
C02  37625525.5300   37625518.4790   37625520.8060  195925987.2460  151502405.4080  159205934.4740         39.9700         49.6300         42.3700          0.2450          0.1250          0.0910 
C03  36961812.4030   36961806.4350   36961807.0510  192469869.7080  148829878.0820  156397515.8290         44.3100         51.1200         43.6900        -34.7820        -26.9570        -28.2680 
C04  39041507.0900   39041500.6150   39041501.3880  203299365.9470  157203940.2660  165197364.3280         38.0500         45.6700         39.8700        -23.1310        -17.9050        -18.6750 
C05  39363940.4430   39363935.2620   39363936.1150  204978368.2880  158502266.6000  166561704.2950         36.2100         44.4000         38.1900         12.7440          9.7650         10.3170 
C06  36711393.6540   36711387.7040   36711386.6700  191165895.1060  147821555.1050  155337896.4520         46.4200         52.7300         47.4700        668.8880        517.1400        543.5550 
C08  35840976.4370   35840970.1460   35840968.7260  186633454.3310  144316840.7920  151654975.6800         47.6300         54.8300         49.3400        147.7760        114.1750        120.0640 
C09  37666528.5230   37666524.9010   37666522.0110  196139499.9870  151667505.8260  159379396.4270         43.8300         51.2500         44.3700        785.6390        607.4500        638.4010 
C11  23682383.6430   23682379.9610   23682377.9310  123320385.5480   95359132.8920  100207890.5690         43.0600         51.8400         45.9400        379.4980        293.3060        308.3680 
C12  23530558.1860   23530554.6930   23530553.1040  122529793.0280   94747789.2850   99565470.8280         44.3800         53.0000         47.6500      -2399.8100      -1855.7770      -1950.0610 
C13  35922724.2470   35922725.0260   35922722.6630  187059201.4870  144646127.7940  152000986.1980         49.7800         53.8800         49.4000        304.2570        235.1910        247.2450 
C14  26392440.3330   26392436.2690   26392433.7820  137432372.4940  106271408.7400  111675025.4480         33.5000         41.3200         36.3900       2191.0700       1694.0340       1780.3230 
C16  36369296.4850   36369295.8930   36369292.9660  189384504.2970  146444127.9070  153890415.6710         48.9800         53.7100         46.9900        481.0780        371.8910        390.9110 
C21  22389840.5240          0.0000   22389832.1070  116589785.2420          0.0000   94738723.5250         51.1500          0.0000         51.7300         91.6920          0.0000         74.5310 
C22  24169790.8010          0.0000   24169781.9820  125858458.6600          0.0000  102270275.8680         45.1900          0.0000         46.7600      -1790.5580          0.0000      -1454.9610 
C26  25861751.5150          0.0000   25861749.2470  134668919.8390          0.0000  109429517.0390         36.0900          0.0000         37.8100       3077.2320          0.0000       2500.6080 
C34  23398451.2500          0.0000   23398449.0470  121841873.1570          0.0000   99006494.1670         47.3300          0.0000         48.0000      -1043.8510          0.0000       -848.2040 
C36  25313724.5040          0.0000   25313727.4730  131815206.8830          0.0000  107110657.5890         40.2200          0.0000         42.8300       -415.2830          0.0000       -337.3830 
C38  36068033.1370          0.0000   36068027.4160  187815806.3020          0.0000  152615800.5470         49.9400          0.0000         51.5000       -223.4680          0.0000       -181.5820 
C39  36081191.7480          0.0000   36081186.2530  187884303.4860          0.0000  152671340.9250         50.3700          0.0000         52.1300        320.7230          0.0000        260.6100 
C42  24750185.9430          0.0000   24750191.9020  128880726.7570          0.0000  104726174.0650         42.1600          0.0000         44.8000       1840.5570          0.0000       1495.6270 
C43  25428141.5410          0.0000   25428139.0460  132411010.4530          0.0000  107594781.0400         40.1700          0.0000         40.8500       1528.1820          0.0000       1241.7020 
C44  24511716.0540          0.0000   24511712.8290  127638930.1350          0.0000  103717077.8660         41.3100          0.0000         43.5300      -3094.4840          0.0000      -2514.5920 
C45  23924841.8330          0.0000   23924846.3710  124582930.4990          0.0000  101233856.3550         44.0200          0.0000         46.0400       2050.3650          0.0000       1666.1340 
C59  37752838.8230          0.0000   37752822.5040  196588960.5390          0.0000  159744573.7300         45.4900          0.0000         46.5500         26.8440          0.0000         21.8280 
C60  38131903.9240          0.0000   38131884.8830  198562833.5360          0.0000  161348491.4060         44.5500          0.0000         44.7500        -56.5280          0.0000        -45.8700 
E04  27327760.5690   27327754.8270   27327758.8300          0.0000          0.0000  143608348.0560  107239968.6480  110037558.7990          0.0000          0.0000         34.2200         35.3900         44.1900          0.0000          0.0000       2061.4270       1539.3510       1579.5370          0.0000          0.0000 
E07  28890672.9930   28890670.0880   28890674.0550          0.0000          0.0000  151821523.8710  113373208.3130  116330784.3650          0.0000          0.0000         29.7500         31.1600         38.9100          0.0000          0.0000      -2349.0100      -1754.4020      -1800.1580          0.0000          0.0000 
E11  26880402.2810   26880393.7690   26880397.4330          0.0000          0.0000  141257469.0810  105484436.5850  108236217.9310          0.0000          0.0000         27.8500         27.2400         34.2100          0.0000          0.0000       2832.4970       2114.6470       2170.4140          0.0000          0.0000 
E12  22797099.6320   22797091.4710   22797095.9620          0.0000          0.0000  119799575.0020   89460694.8070   91794464.2520          0.0000          0.0000         41.6700         42.0600         50.1400          0.0000          0.0000       1052.2180        785.6500        806.1200          0.0000          0.0000 
E18  22701671.3530   22701665.9370   22701669.9270          0.0000          0.0000  119298082.5750   89086208.9120   91410214.5550          0.0000          0.0000         37.7700         38.7300         46.7800          0.0000          0.0000      -5056.7280      -3776.1080      -3874.7450          0.0000          0.0000 
E19  23435005.7700   23434999.0100   23435003.5040          0.0000          0.0000  123151795.0080   91963980.0450   94363069.6060          0.0000          0.0000         42.2100         42.0600         50.6200          0.0000          0.0000        213.7010        159.6340        163.7220          0.0000          0.0000 
E26  27620575.4220   27620569.7260   27620573.7140          0.0000          0.0000  145147115.7220  108389066.4930  111216628.3610          0.0000          0.0000         32.8100         34.3200         42.7300          0.0000          0.0000      -3090.0630      -2307.2440      -2367.6130          0.0000          0.0000 
E27  28153137.9000   28153134.6810   28153138.4670          0.0000          0.0000  147945747.8350  110478951.7290  113361024.7150          0.0000          0.0000         32.1700         33.2700         41.1800          0.0000          0.0000       1821.6760       1360.3320       1395.7770          0.0000          0.0000 
E33  24169310.2720   24169303.8570   24169307.9560          0.0000          0.0000  127010594.3830   94845556.5890   97319801.5390          0.0000          0.0000         45.8400         45.7000         53.9400          0.0000          0.0000      -1801.9040      -1345.5510      -1380.7370          0.0000          0.0000 
> 2022 01 02 23 00 28.0000000  0 53
G05  22637105.0750          0.0000          0.0000  118958794.4490          0.0000          0.0000          0.0000         42.4900          0.0000          0.0000          0.0000 
G10  25146275.9350          0.0000   25146267.8550  132144576.5760          0.0000          0.0000   98679359.0840         35.7700          0.0000          0.0000         32.3200 
G13  22018264.6010          0.0000          0.0000  115706772.4920          0.0000          0.0000          0.0000         44.4200          0.0000          0.0000          0.0000 
G15  20280417.0710          0.0000          0.0000  106574329.0280          0.0000          0.0000          0.0000         48.6700          0.0000          0.0000          0.0000 
G18  20537277.6420          0.0000   20537273.2280  107924127.5420          0.0000          0.0000   80592685.7020         47.5700          0.0000          0.0000         49.5000 
G20  24528373.6150          0.0000          0.0000  128897437.7290          0.0000          0.0000          0.0000         33.8600          0.0000          0.0000          0.0000 
G23  22229607.2560          0.0000   22229602.6620  116817384.7060          0.0000          0.0000   87233766.7490         43.2200          0.0000          0.0000         43.1600 
G24  21415215.2320          0.0000   21415209.6270  112537723.3700          0.0000          0.0000   84037885.6120         45.0200          0.0000          0.0000         45.9200 
G29  24304199.8920          0.0000          0.0000  127719430.1760          0.0000          0.0000          0.0000         37.2300          0.0000          0.0000          0.0000 
R01  20110684.9510          0.0000   20110685.6080  107503055.0000   83613550.8330         51.4800         43.8800       -332.9330       -259.0320 
R02  22417758.0650          0.0000   22417759.1290  119625433.4560   93042016.3500         46.0300         40.4500       2141.2090       1665.3220 
R08  21880265.6910          0.0000   21880262.6970  117167861.1610   91130556.2170         46.7700         43.8400      -2330.8530      -1812.8880 
R09  24376328.2870          0.0000   24376327.1220  130168217.8530  101241941.8430         36.7000         37.3000      -2157.1720      -1677.9170 
R10  22371898.5870          0.0000          0.0000  119254821.0860          0.0000         45.6400          0.0000        477.4460          0.0000 
R11  22643999.2190          0.0000   22643998.5200  121002681.1820   94113206.4040         45.1200         42.2500       3358.8260       2612.3730 
R17  22237208.3670          0.0000   22237206.0450  118995802.9890   92552329.7710         45.9600         41.7700       3222.4210       2506.3030 
R23  20994015.4510          0.0000          0.0000  112303823.0750          0.0000         49.4400          0.0000      -3640.5730          0.0000 
R24  19877841.2720          0.0000   19877840.1400  106295748.3580   82674466.9250         55.4600         48.9400       -446.1780       -347.0220 
C01  38079121.9310   38079118.2610   38079119.3150  198287979.4240  153328860.3270  161125245.3920         42.7300         48.3300         42.1800        -12.9800        -10.0730        -10.4800 
C02  37625525.6360   37625518.5690   37625520.9150  195925987.7230  151502405.7790  159205934.8460         39.9500         49.6300         42.4200         -0.8170         -0.6100         -0.5800 
C03  36961819.2310   36961813.2480   36961813.8830  192469905.2100  148829905.5400  156397544.6660         44.2900         51.1300         43.7400        -35.7500        -27.7030        -28.9940 
C04  39041511.6460   39041505.1860   39041505.9410  203299389.7310  157203958.6540  165197383.6680         38.0200         45.6800         39.9000        -24.1370        -18.5850        -19.6530 
C05  39363938.1630   39363932.9930   39363933.8390  204978356.3640  158502257.3590  166561694.5950         36.1900         44.4100         38.2100         11.6170          9.1130          9.5340 
C06  36711265.3490   36711259.4110   36711258.3630  191165227.0140  147821038.4870  155337353.5780         46.3900         52.7500         47.5000        667.8170        516.3850        542.6420 
C08  35840948.2250   35840941.9380   35840940.5150  186633307.4050  144316727.1710  151654856.2860         47.6100         54.8500         49.3700        146.7140        113.4210        119.2160 
C09  37666377.7980   37666374.1850   37666371.2850  196138715.1380  151666898.9250  159378758.6760         43.8000         51.2800         44.3900        784.5680        606.6680        637.4690 
C11  23682310.9800   23682307.3040   23682305.2710  123320007.1250   95358840.2550  100207583.0590         43.0400         51.8500         45.9900        377.9710        292.2910        307.1940 
C12  23531019.2380   23531015.7430   23531014.1580  122532193.7950   94749645.7020   99567421.6370         44.3500         53.0100         47.6700      -2401.0860      -1856.7270      -1951.0490 
C13  35922665.9730   35922666.7540   35922664.3910  187058898.0070  144645893.1150  152000739.5880         49.7600         53.9000         49.4300        303.2880        234.5210        246.4820 
C14  26392019.7370   26392015.6750   26392013.1870  137430182.2770  106269715.1120  111673245.7050         33.5100         41.3900         36.4800       2190.0640       1693.5120       1779.5970 
C16  36369204.2590   36369203.6760   36369200.7400  189384024.0550  146443756.5460  153890025.4360         48.9600         53.7200         47.0200        479.9790        371.1550        390.0080 
C21  22389823.0730          0.0000   22389814.6540  116589694.3950          0.0000   94738649.7100         51.1300          0.0000         51.7600         90.5930          0.0000         73.5810 
C22  24170134.8200          0.0000   24170126.0030  125860250.0210          0.0000  102271731.4880         45.1700          0.0000         46.7900      -1791.5820          0.0000      -1455.7710 
C26  25861160.6530          0.0000   25861158.3790  134665843.2110          0.0000  109427017.0570         36.0000          0.0000         37.8200       3076.5900          0.0000       2499.9380 
C34  23398651.9020          0.0000   23398649.6990  121842917.9980          0.0000   99007343.1850         47.2900          0.0000         48.0300      -1045.2110          0.0000       -849.3030 
C36  25313804.4280          0.0000   25313807.3950  131815623.1270          0.0000  107110995.8330         40.1900          0.0000         42.8600       -416.6610          0.0000       -338.6310 
C38  36068076.2110          0.0000   36068070.4910  187816030.5890          0.0000  152615982.7950         49.9100          0.0000         51.5200       -224.5480          0.0000       -182.4390 
C39  36081130.3170          0.0000   36081124.8220  187883983.5950          0.0000  152671080.9860         50.3400          0.0000         52.1600        319.6330          0.0000        259.7250 
C42  24749832.6270          0.0000   24749838.5850  128878886.9730          0.0000  104724679.0940         42.1000          0.0000         44.8400       1839.6070          0.0000       1494.8080 
C43  25427848.2790          0.0000   25427845.7880  132409483.2870          0.0000  107593540.0770         40.1500          0.0000         40.8700       1526.7290          0.0000       1240.6400 
C44  24512310.5000          0.0000   24512307.2800  127642025.4810          0.0000  103719593.0680         41.2700          0.0000         43.5500      -3095.6200          0.0000      -2515.3840 
C45  23924448.2480          0.0000   23924452.7860  124580881.0090          0.0000  101232190.9780         44.0100          0.0000         46.0800       2049.2010          0.0000       1665.1470 
C59  37752833.8130          0.0000   37752817.4950  196588934.4410          0.0000  159744552.5220         45.4600          0.0000         46.5800         25.7910          0.0000         20.9520 
C60  38131914.9070          0.0000   38131895.8640  198562890.7820          0.0000  161348537.9340         44.5100          0.0000         44.7800        -57.4880          0.0000        -46.7920 
E04  27327368.4270   27327362.6830   27327366.6870          0.0000          0.0000  143606287.3490  107238429.8130  110035979.8190          0.0000          0.0000         34.1700         35.4000         44.2000          0.0000          0.0000       2060.3370       1538.5960       1578.7640          0.0000          0.0000 
E07  28891120.1920   28891117.3200   28891121.2620          0.0000          0.0000  151823873.7800  113374963.0480  116332584.9080          0.0000          0.0000         29.6800         31.1900         38.9100          0.0000          0.0000      -2349.9130      -1754.5040      -1800.4190          0.0000          0.0000 
E11  26879863.4360   26879854.9600   26879858.5880          0.0000          0.0000  141254637.4310  105482321.9990  108234048.2260          0.0000          0.0000         27.7900         27.2400         34.2600          0.0000          0.0000       2831.4440       2114.7220       2169.5950          0.0000          0.0000 
E12  22796899.6050   22796891.4460   22796895.9380          0.0000          0.0000  119798523.8180   89459909.8220   91793658.7890          0.0000          0.0000         41.6500         42.0800         50.1400          0.0000          0.0000       1050.7830        784.6630        805.1510          0.0000          0.0000 
E18  22702633.8170   22702628.3880   22702632.3910          0.0000          0.0000  119303140.3460   89089985.8330   91414089.9880          0.0000          0.0000         37.7600         38.7200         46.8000          0.0000          0.0000      -5058.1900      -3777.2910      -3875.8250          0.0000          0.0000 
E19  23434965.2590   23434958.4970   23434962.9960          0.0000          0.0000  123151582.1040   91963821.0570   94362906.4660          0.0000          0.0000         42.1700         42.0700         50.6200          0.0000          0.0000        212.6210        158.7860        162.9300          0.0000          0.0000 
E26  27621163.5600   27621157.8530   27621161.8540          0.0000          0.0000  145150206.3860  108391374.4630  111218996.5260          0.0000          0.0000         32.7600         34.3300         42.7300          0.0000          0.0000      -3091.0040      -2308.1380      -2368.4050          0.0000          0.0000 
E27  28152791.4040   28152788.1710   28152791.9720          0.0000          0.0000  147943926.9460  110477591.9820  113359629.4790          0.0000          0.0000         32.1300         33.2600         41.1500          0.0000          0.0000       1820.5310       1359.4470       1395.0230          0.0000          0.0000 
E33  24169653.3450   24169646.9230   24169651.0310          0.0000          0.0000  127012397.2210   94846902.8670   97321182.9280          0.0000          0.0000         45.8200         45.7000         53.9700          0.0000          0.0000      -1803.2270      -1346.5760      -1381.6970          0.0000          0.0000 
> 2022 01 02 23 00 29.0000000  0 53
G05  22637513.3160          0.0000          0.0000  118960939.6860          0.0000          0.0000          0.0000         42.5900          0.0000          0.0000          0.0000 
G10  25145773.5750          0.0000   25145765.4340  132141936.5890          0.0000          0.0000   98677387.7180         35.9100          0.0000          0.0000         32.2900 
G13  22018803.0970          0.0000          0.0000  115709602.1650          0.0000          0.0000          0.0000         44.5600          0.0000          0.0000          0.0000 
G15  20280658.4500          0.0000          0.0000  106575597.4760          0.0000          0.0000          0.0000         48.8100          0.0000          0.0000          0.0000 
G18  20537078.0230          0.0000   20537073.5900  107923078.4820          0.0000          0.0000   80591902.3240         47.7200          0.0000          0.0000         49.5000 
G20  24528897.4320          0.0000          0.0000  128900190.6040          0.0000          0.0000          0.0000         33.9600          0.0000          0.0000          0.0000 
G23  22229191.6580          0.0000   22229187.0340  116815200.6470          0.0000          0.0000   87232135.8120         43.3200          0.0000          0.0000         43.1800 
G24  21414673.8110          0.0000   21414668.1980  112534878.1610          0.0000          0.0000   84035760.9460         45.1800          0.0000          0.0000         45.9300 
G29  24304806.5290          0.0000          0.0000  127722617.9280          0.0000          0.0000          0.0000         37.3600          0.0000          0.0000          0.0000 
R01  20110747.1840          0.0000   20110747.8420  107503387.6490   83613809.5550         51.5100         43.9200       -332.3090       -258.4550 
R02  22417356.7500          0.0000   22417357.8150  119623291.9340   93040350.7150         46.0300         40.4800       2141.8610       1665.8810 
R08  21880700.8730          0.0000   21880697.8780  117170191.5500   91132368.7440         46.7900         43.8600      -2329.9680      -1812.1900 
R09  24376732.2990          0.0000   24376731.1390  130170375.1890  101243619.7530         36.8100         37.3500      -2156.9860      -1677.6100 
R10  22371809.0280          0.0000          0.0000  119254343.5920          0.0000         45.6600          0.0000        477.5210          0.0000 
R11  22643370.6100          0.0000   22643369.9130  120999322.0510   94110593.7380         45.1400         42.2900       3359.3940       2612.9500 
R17  22236606.1610          0.0000   22236603.8400  118992580.4280   92549823.3260         46.0000         41.8100       3222.7090       2506.5450 
R23  20994696.0110          0.0000          0.0000  112307463.4780          0.0000         49.4600          0.0000      -3640.2480          0.0000 
R24  19877924.7160          0.0000   19877923.5830  106296194.5790   82674813.9880         55.4800         48.9700       -446.2620       -347.1240 
C01  38079124.2930   38079120.6450   38079121.6730  198287991.8350  153328869.9230  161125255.5000         42.7500         48.2900         42.1400        -12.0200         -9.3000         -9.8280 
C02  37625525.6710   37625518.6220   37625520.9490  195925987.9570  151502405.9520  159205935.0460         39.9700         49.5700         42.3800          0.1050          0.1440          0.0720 
C03  36961825.9870   36961820.0200   36961820.6360  192469940.4590  148829932.7940  156397573.3220         44.3200         51.0900         43.6800        -34.8100        -26.9390        -28.4170 
C04  39041516.1770   39041509.7080   39041510.4750  203299413.2630  157203976.8470  165197402.7760         38.0300         45.6300         39.8100        -23.1590        -17.8580        -18.7590 
C05  39363935.8070   39363930.6380   39363931.4780  204978344.1740  158502247.9480  166561684.7070         36.2100         44.3700         38.1200         12.6220          9.7460         10.1210 
C06  36711137.0290   36711131.0860   36711130.0450  191164558.7830  147820521.7680  155336810.5780         46.4100         52.7000         47.4600        668.5440        516.9540        543.2750 
C08  35840919.9830   35840913.6970   35840912.2740  186633160.3370  144316613.4470  151654736.7800         47.6200         54.8300         49.3300        147.3760        113.9890        119.7750 
C09  37666227.0500   37666223.4430   37666220.5370  196137930.1400  151666291.9050  159378120.7980         43.8200         51.2500         44.3100        785.3780        607.3660        638.1770 
C11  23682238.3630   23682234.6880   23682232.6530  123319628.9910   95358547.8580  100207275.7950         43.0500         51.8100         45.9400        378.2410        292.4950        307.3810 
C12  23531480.3090   23531476.8120   23531475.2330  122534594.6570   94751502.1920   99569372.5220         44.3700         52.9500         47.6000      -2400.6580      -1856.2800      -1950.7040 
C13  35922607.6490   35922608.4330   35922606.0650  187058594.3400  144645658.3050  152000492.8420         49.7700         53.8700         49.3900        304.0610        235.0980        247.0400 
C14  26391599.1050   26391595.0400   26391592.5570  137427991.8660  106268021.3360  111671465.8030         33.5700         41.4200         36.4700       2190.7810       1694.1640       1780.2300 
C16  36369112.0130   36369111.4300   36369108.4950  189383543.6800  146443385.0840  153889635.0860         48.9900         53.6600         46.9700        480.6960        371.7510        390.6410 
C21  22389805.6070          0.0000   22389797.1890  116589603.4340          0.0000   94738575.7950         51.1400          0.0000         51.7200         91.2910          0.0000         74.2050 
C22  24170478.7880          0.0000   24170469.9690  125862041.1780          0.0000  102273186.9560         45.1900          0.0000         46.7300      -1790.8090          0.0000      -1455.1750 
C26  25860569.7480          0.0000   25860567.4720  134662766.2590          0.0000  109424516.7900         35.9600          0.0000         37.7500       3077.4380          0.0000       2500.6270 
C34  23398852.5930          0.0000   23398850.3900  121843963.0760          0.0000   99008192.4020         47.3100          0.0000         47.9900      -1044.9040          0.0000       -849.0980 
C36  25313884.4300          0.0000   25313887.4000  131816039.6350          0.0000  107111334.2630         40.2000          0.0000         42.8200       -416.4290          0.0000       -338.2490 
C38  36068119.2520          0.0000   36068113.5310  187816254.7290          0.0000  152616164.9310         49.9300          0.0000         51.4600       -223.8120          0.0000       -181.8900 
C39  36081068.8600          0.0000   36081063.3660  187883663.5670          0.0000  152670820.9350         50.3600          0.0000         52.1200        320.3500          0.0000        260.3300 
C42  24749479.2890          0.0000   24749485.2470  128877047.0330          0.0000  104723183.9880         42.1100          0.0000         44.7800       1840.2780          0.0000       1495.4040 
C43  25427555.0230          0.0000   25427552.5270  132407956.3210          0.0000  107592299.3120         40.1700          0.0000         40.8200       1527.1490          0.0000       1240.8360 
C44  24512904.8920          0.0000   24512901.6720  127645120.6510          0.0000  103722108.1500         41.3000          0.0000         43.4600      -3094.8560          0.0000      -2514.7870 
C45  23924054.6820          0.0000   23924059.2200  124578831.5980          0.0000  101230525.6620         44.0300          0.0000         46.0400       2049.6110          0.0000       1665.5000 
C59  37752828.7530          0.0000   37752812.4360  196588908.0760          0.0000  159744531.0940         45.4800          0.0000         46.5100         26.7410          0.0000         21.7630 
C60  38131925.8580          0.0000   38131906.8170  198562947.7790          0.0000  161348584.2420         44.5300          0.0000         44.7300        -56.6310          0.0000        -46.0000 
E04  27326976.2680   27326970.5330   27326974.5280          0.0000          0.0000  143604226.5330  107236890.8810  110034400.7510          0.0000          0.0000         34.2600         35.4200         44.1800          0.0000          0.0000       2061.0820       1539.2580       1579.3130          0.0000          0.0000 
E07  28891567.2820   28891564.3950   28891568.3500          0.0000          0.0000  151826223.2930  113376717.5800  116334385.1940          0.0000          0.0000         29.7100         31.2200         38.8600          0.0000          0.0000      -2348.7300      -1754.0020      -1799.8700          0.0000          0.0000 
E11  26879324.5420   26879316.0730   26879319.6890          0.0000          0.0000  141251805.6160  105480207.3460  108231878.4180          0.0000          0.0000         27.8500         27.2600         34.2600          0.0000          0.0000       2832.2260       2115.3830       2170.0790          0.0000          0.0000 
E12  22796699.6110   22796691.4460   22796695.9480          0.0000          0.0000  119797472.7920   89459124.9610   91792853.4440          0.0000          0.0000         41.8100         42.0800         50.0800          0.0000          0.0000       1051.1280        785.0170        805.5150          0.0000          0.0000 
E18  22703596.3270   22703590.8950   22703594.9010          0.0000          0.0000  119308198.3750   89093762.9360   91417965.6200          0.0000          0.0000         37.9000         38.7400         46.7500          0.0000          0.0000      -5057.8450      -3776.9550      -3875.5460          0.0000          0.0000 
E19  23434924.7290   23434917.9510   23434922.4630          0.0000          0.0000  123151369.1520   91963662.0600   94362743.3050          0.0000          0.0000         42.2800         42.0800         50.5600          0.0000          0.0000        213.2820        159.1310        163.3960          0.0000          0.0000 
E26  27621751.6670   27621745.9540   27621749.9640          0.0000          0.0000  145153296.8740  108393682.2940  111221364.5520          0.0000          0.0000         32.8900         34.3700         42.6800          0.0000          0.0000      -3090.2210      -2307.5420      -2367.7160          0.0000          0.0000 
E27  28152444.8920   28152441.6500   28152445.4610          0.0000          0.0000  147942105.9990  110476232.1920  113358234.2050          0.0000          0.0000         32.2800         33.2600         41.0600          0.0000          0.0000       1821.3320       1360.0520       1395.5170          0.0000          0.0000 
E33  24169996.4410   24169990.0130   24169994.1280          0.0000          0.0000  127014200.1940   94848249.2480   97322564.4230          0.0000          0.0000         45.9800         45.7000         53.9400          0.0000          0.0000      -1802.7890      -1346.2590      -1381.3240          0.0000          0.0000 
> 2022 01 02 23 00 30.0000000  0 53
G05  22637921.5950          0.0000          0.0000  118963085.2040          0.0000          0.0000          0.0000         42.7100          0.0000          0.0000          0.0000 
G10  25145271.2090          0.0000   25145263.0850  132139296.6430          0.0000          0.0000   98675416.3110         36.0000          0.0000          0.0000         32.2100 
G13  22019341.6220          0.0000          0.0000  115712432.1460          0.0000          0.0000          0.0000         44.6500          0.0000          0.0000          0.0000 
G15  20280899.8950          0.0000          0.0000  106576866.4010          0.0000          0.0000          0.0000         48.8900          0.0000          0.0000          0.0000 
G18  20536878.5100          0.0000   20536874.0860  107922030.1000          0.0000          0.0000   80591119.4450         47.8100          0.0000          0.0000         49.5000 
G20  24529421.3550          0.0000          0.0000  128902943.7110          0.0000          0.0000          0.0000         34.1100          0.0000          0.0000          0.0000 
G23  22228776.0870          0.0000   22228771.4600  116813016.7510          0.0000          0.0000   87230504.9730         43.4100          0.0000          0.0000         43.1900 
G24  21414132.4800          0.0000   21414126.8640  112532033.4870          0.0000          0.0000   84033636.6880         45.2600          0.0000          0.0000         45.9500 
G29  24305413.1490          0.0000          0.0000  127725805.7590          0.0000          0.0000          0.0000         37.5000          0.0000          0.0000          0.0000 
R01  20110809.4640          0.0000   20110810.1210  107503720.6040   83614068.5270         51.5300         43.9700       -332.5880       -258.7440 
R02  22416955.4810          0.0000   22416956.5480  119621150.6770   93038685.2900         46.0300         40.5100       2141.5910       1665.7500 
R08  21881136.0790          0.0000   21881133.0860  117172522.0410   91134181.3430         46.8200         43.8900      -2330.0140      -1812.1990 
R09  24377136.4110          0.0000   24377135.2430  130172533.2490  101245298.2760         36.8900         37.3600      -2157.7960      -1678.5970 
R10  22371719.6220          0.0000          0.0000  119253866.9970          0.0000         45.6900          0.0000        476.6080          0.0000 
R11  22642742.0590          0.0000   22642741.3600  120995963.2980   94107981.3820         45.1600         42.3400       3359.0220       2612.6430 
R17  22236004.0740          0.0000   22236001.7530  118989358.5380   92547317.4120         46.0400         41.8500       3222.0950       2506.0980 
R23  20995376.6600          0.0000          0.0000  112311104.4780          0.0000         49.4900          0.0000      -3640.8060          0.0000 
R24  19878008.3520          0.0000   19878007.2200  106296641.8240   82675161.8470         55.5100         49.0000       -447.2400       -347.8600 
C01  38079126.7220   38079123.0620   38079124.1080  198288004.3460  153328879.5830  161125265.6380         42.7600         48.2300         42.0800        -12.0760         -9.3460         -9.6880 
C02  37625525.7420   37625518.6840   37625521.0220  195925988.2720  151502406.1930  159205935.2910         39.9800         49.5300         42.3200          0.0680          0.0510          0.1370 
C03  36961832.7900   36961826.8120   36961827.4420  192469975.7990  148829960.1150  156397602.0220         44.3400         51.0500         43.6300        -34.9220        -26.9950        -28.3150 
C04  39041520.6930   39041514.2340   39041514.9870  203299436.8670  157203995.1060  165197421.9740         38.0400         45.6100         39.7800        -23.1120        -17.9140        -18.8710 
C05  39363933.5140   39363928.3340   39363929.1930  204978332.0820  158502238.5790  166561674.8490         36.2300         44.3300         38.0700         12.4830          9.7180         10.3260 
C06  36711008.7520   36711002.8130   36711001.7700  191163890.7740  147820005.2090  155336267.7580         46.4400         52.6600         47.4000        668.4040        516.8420        543.1360 
C08  35840891.7790   35840885.4970   35840884.0710  186633013.4640  144316499.8700  151654617.4320         47.6300         54.8000         49.2900        147.3010        113.8960        119.6910 
C09  37666076.3520   37666072.7450   37666069.8420  196137145.3590  151665685.0510  159377483.0870         43.8500         51.2100         44.2700        785.1080        607.1240        637.9910 
C11  23682165.8730   23682162.2080   23682160.1640  123319251.5160   95358255.9590  100206969.0650         43.0500         51.7900         45.8800        377.5800        292.0210        306.8410 
C12  23531941.4450   23531937.9560   23531936.3670  122536995.9480   94753359.0210   99571323.7750         44.3900         52.9100         47.5600      -2401.0210      -1856.6520      -1950.9930 
C13  35922549.3810   35922550.1700   35922547.7990  187058290.8610  144645423.6190  152000246.2290         49.7800         53.8500         49.3500        303.8940        235.0140        246.9840 
C14  26391178.4740   26391174.4050   26391171.9240  137425801.5500  106266327.6530  111669685.9960         33.6000         41.4300         36.4300       2190.8180       1693.9780       1780.1740 
C16  36369019.8100   36369019.2230   36369016.2940  189383063.5220  146443013.7920  153889244.9110         49.0000         53.6300         46.9100        480.5280        371.5650        390.5010 
C21  22389788.1910          0.0000   22389779.7740  116589512.7130          0.0000   94738502.0700         51.1500          0.0000         51.6800         91.1050          0.0000         74.0470 
C22  24170822.7980          0.0000   24170813.9820  125863832.4830          0.0000  102274642.5270         45.2100          0.0000         46.6900      -1790.9020          0.0000      -1455.2400 
C26  25859978.8450          0.0000   25859976.5690  134659689.2760          0.0000  109422016.4890         35.9700          0.0000         37.6700       3077.4750          0.0000       2500.7200 
C34  23399053.4170          0.0000   23399051.2170  121845008.7530          0.0000   99009042.0860         47.3300          0.0000         47.9300      -1045.4900          0.0000       -849.4990 
C36  25313964.5270          0.0000   25313967.4960  131816456.7390          0.0000  107111673.1980         40.2300          0.0000         42.7800       -416.9220          0.0000       -338.7990 
C38  36068162.3460          0.0000   36068156.6270  187816479.0740          0.0000  152616347.2180         49.9600          0.0000         51.4200       -223.9710          0.0000       -181.9640 
C39  36081007.4480          0.0000   36081001.9560  187883343.7450          0.0000  152670561.0470         50.3900          0.0000         52.0600        320.1920          0.0000        260.2000 
C42  24749125.9750          0.0000   24749131.9330  128875207.2560          0.0000  104721689.0230         42.1100          0.0000         44.7500       1840.1570          0.0000       1495.2550 
C43  25427261.9130          0.0000   25427259.4220  132406429.9330          0.0000  107591058.9780         40.2000          0.0000         40.7800       1526.5710          0.0000       1240.4640 
C44  24513499.3240          0.0000   24513496.1030  127648216.0110          0.0000  103724623.3840         41.3100          0.0000         43.4100      -3095.0150          0.0000      -2514.9460 
C45  23923661.1940          0.0000   23923665.7320  124576782.5850          0.0000  101228860.6680         44.0500          0.0000         45.9900       2049.3040          0.0000       1665.2210 
C59  37752823.7030          0.0000   37752807.3850  196588881.7950          0.0000  159744509.7420         45.5100          0.0000         46.4700         26.7410          0.0000         21.6880 
C60  38131936.8260          0.0000   38131917.7870  198563004.8560          0.0000  161348630.6140         44.5600          0.0000         44.6700        -56.6590          0.0000        -46.0280 
E04  27326584.1490   27326578.3920   27326582.4070          0.0000          0.0000  143602165.9540  107235352.1640  110032821.8710          0.0000          0.0000         34.3700         35.4300         44.1500          0.0000          0.0000       2060.8210       1538.9590       1579.1080          0.0000          0.0000 
E07  28892014.3840   28892011.4970   28892015.4530          0.0000          0.0000  151828572.8150  113378472.0900  116336185.4730          0.0000          0.0000         29.7900         31.2300         38.8200          0.0000          0.0000      -2349.0100      -1754.0200      -1799.8880          0.0000          0.0000 
E11  26878785.6880   26878777.2230   26878780.8330          0.0000          0.0000  141248973.9840  105478092.8260  108229708.7430          0.0000          0.0000         27.8800         27.2500         34.2800          0.0000          0.0000       2831.9940       2114.6470       2170.0050          0.0000          0.0000 
E12  22796499.6920   22796491.5280   22796496.0260          0.0000          0.0000  119796422.2480   89458340.4710   91792048.4910          0.0000          0.0000         41.8900         42.1000         50.0600          0.0000          0.0000       1050.7740        784.6810        805.1330          0.0000          0.0000 
E18  22704558.9590   22704553.5240   22704557.5360          0.0000          0.0000  119313257.0120   89097540.4870   91421841.7110          0.0000          0.0000         37.9800         38.7600         46.7100          0.0000          0.0000      -5058.3670      -3777.3370      -3875.9460          0.0000          0.0000 
E19  23434884.2700   23434877.4940   23434882.0050          0.0000          0.0000  123151156.5200   91963503.2700   94362580.3740          0.0000          0.0000         42.4000         42.1100         50.5400          0.0000          0.0000        212.9750        159.0370        163.1810          0.0000          0.0000 
E26  27622339.7900   27622334.0690   27622338.0850          0.0000          0.0000  145156387.5010  108395990.2430  111223732.7000          0.0000          0.0000         33.0800         34.3700         42.6400          0.0000          0.0000      -3090.2500      -2307.6730      -2367.8460          0.0000          0.0000 
E27  28152098.4490   28152095.2210   28152099.0190          0.0000          0.0000  147940285.3880  110474872.6190  113356839.1810          0.0000          0.0000         32.3800         33.2500         41.0000          0.0000          0.0000       1820.8850       1359.9220       1395.2840          0.0000          0.0000 
E33  24170339.6260   24170333.2020   24170337.3130          0.0000          0.0000  127016003.6350   94849595.9680   97323946.2800          0.0000          0.0000         46.0700         45.7100         53.8900          0.0000          0.0000      -1803.2180      -1346.5290      -1381.6690          0.0000          0.0000 
> 2022 01 02 23 00 31.0000000  0 53
G05  22638329.9070          0.0000          0.0000  118965230.9580          0.0000          0.0000          0.0000         42.7900          0.0000          0.0000          0.0000 
G10  25144768.8310          0.0000   25144760.7010  132136656.6780          0.0000          0.0000   98673444.9270         36.1100          0.0000          0.0000         32.1800 
G13  22019880.2130          0.0000          0.0000  115715262.3810          0.0000          0.0000          0.0000         44.7700          0.0000          0.0000          0.0000 
G15  20281141.4530          0.0000          0.0000  106578135.7770          0.0000          0.0000          0.0000         48.9900          0.0000          0.0000          0.0000 
G18  20536679.1340          0.0000   20536674.7120  107920982.3790          0.0000          0.0000   80590337.0550         47.9300          0.0000          0.0000         49.5000 
G20  24529945.3030          0.0000          0.0000  128905697.0170          0.0000          0.0000          0.0000         34.1700          0.0000          0.0000          0.0000 
G23  22228360.5500          0.0000   22228355.8920  116810833.0010          0.0000          0.0000   87228874.2670         43.4900          0.0000          0.0000         43.1900 
G24  21413591.2580          0.0000   21413585.6290  112529189.2960          0.0000          0.0000   84031512.7840         45.3800          0.0000          0.0000         45.9600 
G29  24306019.8230          0.0000          0.0000  127728993.6680          0.0000          0.0000          0.0000         37.5800          0.0000          0.0000          0.0000 
R01  20110871.8070          0.0000   20110872.4650  107504053.8500   83614327.7150         51.5500         43.9900       -333.0630       -259.1070 
R02  22416554.2450          0.0000   22416555.3110  119619009.6200   93037020.0270         46.0300         40.5300       2141.2650       1665.4060 
R08  21881571.2920          0.0000   21881568.2980  117174852.5970   91135994.0010         46.8600         43.9100      -2330.3130      -1812.4410 
R09  24377540.6970          0.0000   24377539.5350  130174691.9990  101246977.2760         36.9500         37.4100      -2158.6810      -1678.9140 
R10  22371630.3460          0.0000          0.0000  119253391.2590          0.0000         45.7100          0.0000        475.5650          0.0000 
R11  22642113.5790          0.0000   22642112.8790  120992604.8920   94105369.2900         45.1600         42.3500       3358.5190       2612.1590 
R17  22235402.0970          0.0000   22235399.7750  118986137.2730   92544811.9920         46.0800         41.8900       3221.3130       2505.3990 
R23  20996057.4240          0.0000          0.0000  112314746.0440          0.0000         49.5100          0.0000      -3641.5700          0.0000 
R24  19878092.1730          0.0000   19878091.0410  106297090.0490   82675510.4640         55.5300         49.0200       -448.3760       -348.7540 
C01  38079129.1190   38079125.4660   38079126.5020  198288016.8930  153328889.2910  161125275.8470         42.7700         48.1900         42.0400        -12.3560         -9.5700        -10.0890 
C02  37625525.8060   37625518.7510   37625521.0840  195925988.6260  151502406.4690  159205935.5830         40.0100         49.4900         42.2800         -0.1460         -0.1540         -0.0950 
C03  36961839.5820   36961833.6060   36961834.2340  192470011.1750  148829987.4700  156397630.7690         44.3400         51.0300         43.5900        -35.1640        -27.2280        -28.5850 
C04  39041525.2710   39041518.8040   39041519.5720  203299460.5610  157204013.4080  165197441.1970         38.0500         45.5800         39.7300        -23.6250        -18.2400        -19.0660 
C05  39363931.1650   39363925.9970   39363926.8370  204978320.0090  158502229.2620  166561665.0720         36.2400         44.3100         38.0100         12.2590          9.5130          9.8700 
C06  36710880.4940   36710874.5550   36710873.5110  191163222.9270  147819488.7930  155335725.0830         46.4600         52.6200         47.3600        668.0410        516.5530        542.8100 
C08  35840863.6010   35840857.3150   35840855.8930  186632866.7310  144316386.4110  151654498.1990         47.6400         54.7800         49.2600        147.0030        113.6260        119.4300 
C09  37665925.6630   37665922.0380   37665919.1520  196136360.7080  151665078.3340  159376845.5000         43.8700         51.1900         44.2100        784.8570        606.8170        637.7580 
C11  23682093.4930   23682089.8260   23682087.7820  123318874.6460   95357964.5480  100206662.8340         43.0600         51.7600         45.8400        376.8810        291.4060        306.2720 
C12  23532402.6630   23532399.1730   23532397.5850  122539397.6370   94755216.1610   99573275.3450         44.4100         52.8700         47.5000      -2401.5610      -1857.0720      -1951.4580 
C13  35922491.1170   35922491.9050   35922489.5330  187057987.5120  144645189.0600  151999999.7420         49.7800         53.8200         49.3100        303.6140        234.7260        246.6960 
C14  26390757.8490   26390753.7710   26390751.2960  137423611.3000  106264634.0340  111667906.2520         33.6400         41.4500         36.3900       2190.5580       1693.7910       1779.9790 
C16  36368927.6310   36368927.0420   36368924.1140  189382583.5340  146442642.6400  153888854.8840         49.0100         53.6000         46.8700        480.1560        371.2570        390.2030 
C21  22389770.8060          0.0000   22389762.3900  116589422.1830          0.0000   94738428.5060         51.1700          0.0000         51.6600         90.7230          0.0000         73.7490 
C22  24171166.8190          0.0000   24171158.0040  125865623.8780          0.0000  102276098.1800         45.2200          0.0000         46.6400      -1791.2000          0.0000      -1455.4550 
C26  25859387.9480          0.0000   25859385.6760  134656612.2580          0.0000  109419516.1470         36.0000          0.0000         37.6300       3077.2880          0.0000       2500.5240 
C34  23399254.3220          0.0000   23399252.1200  121846054.9680          0.0000   99009892.2320         47.3300          0.0000         47.8800      -1046.1980          0.0000       -850.1410 
C36  25314044.7240          0.0000   25314047.6910  131816874.3850          0.0000  107112012.5770         40.2500          0.0000         42.7600       -417.6300          0.0000       -339.4140 
C38  36068205.4540          0.0000   36068199.7350  187816703.5740          0.0000  152616529.6480         49.9800          0.0000         51.3600       -224.3150          0.0000       -182.2710 
C39  36080946.0590          0.0000   36080940.5660  187883024.0810          0.0000  152670301.2950         50.4000          0.0000         52.0200        319.8470          0.0000        259.9110 
C42  24748772.6990          0.0000   24748778.6590  128873367.6050          0.0000  104720194.1460         42.1100          0.0000         44.7200       1839.8770          0.0000       1495.0870 
C43  25426968.8850          0.0000   25426966.3950  132404904.0470          0.0000  107589819.0670         40.2200          0.0000         40.7400       1525.9280          0.0000       1239.9230 
C44  24514093.7920          0.0000   24514090.5730  127651311.5160          0.0000  103727138.7260         41.3300          0.0000         43.3500      -3095.3030          0.0000      -2515.1230 
C45  23923267.7720          0.0000   23923272.3100  124574733.9400          0.0000  101227195.9770         44.0700          0.0000         45.9500       2048.7920          0.0000       1664.8490 
C59  37752818.6710          0.0000   37752802.3540  196588855.5640          0.0000  159744488.4220         45.5300          0.0000         46.4100         26.3970          0.0000         21.4740 
C60  38131947.7960          0.0000   38131928.7570  198563061.9700          0.0000  161348677.0230         44.5800          0.0000         44.6300        -56.9100          0.0000        -46.1960 
E04  27326192.0710   27326186.3170   27326190.3290          0.0000          0.0000  143600105.5800  107233813.5730  110031243.1450          0.0000          0.0000         34.4500         35.4400         44.1200          0.0000          0.0000       2060.4770       1538.6060       1578.8010          0.0000          0.0000 
E07  28892461.4950   28892458.6140   28892462.5690          0.0000          0.0000  151830922.3160  113380226.5640  116337985.7180          0.0000          0.0000         29.8100         31.2300         38.7800          0.0000          0.0000      -2349.0560      -1753.9270      -1799.8230          0.0000          0.0000 
E11  26878246.8960   26878238.3600   26878242.0490          0.0000          0.0000  141246142.5390  105475978.5010  108227539.1730          0.0000          0.0000         27.9800         27.2400         34.3100          0.0000          0.0000       2832.0590       2114.1260       2169.7810          0.0000          0.0000 
E12  22796299.8670   22796291.6990   22796296.1990          0.0000          0.0000  119795372.1870   89457556.3440   91791243.9070          0.0000          0.0000         42.0200         42.1200         50.0300          0.0000          0.0000       1050.1690        784.1600        804.6110          0.0000          0.0000 
E18  22705521.6960   22705516.2580   22705520.2730          0.0000          0.0000  119318316.2170   89101318.4660   91425718.2420          0.0000          0.0000         38.0800         38.8000         46.6700          0.0000          0.0000      -5059.2140      -3777.9610      -3876.5330          0.0000          0.0000 
E19  23434843.8580   23434837.0830   23434841.5920          0.0000          0.0000  123150944.1640   91963344.6940   94362417.6630          0.0000          0.0000         42.4700         42.1200         50.4900          0.0000          0.0000        212.5560        158.6840        162.8370          0.0000          0.0000 
E26  27622927.9380   27622922.2330   27622926.2320          0.0000          0.0000  145159478.2670  108398298.2700  111226100.9560          0.0000          0.0000         33.1600         34.3700         42.5700          0.0000          0.0000      -3090.6030      -2307.8030      -2368.0880          0.0000          0.0000 
E27  28151752.0310   28151748.7950   28151752.5970          0.0000          0.0000  147938465.0040  110473513.2620  113355444.3570          0.0000          0.0000         32.4600         33.2500         40.9400          0.0000          0.0000       1820.5310       1359.4100       1394.8460          0.0000          0.0000 
E33  24170682.8890   24170676.4620   24170680.5750          0.0000          0.0000  127017807.5140   94850943.0280   97325328.4780          0.0000          0.0000         46.1900         45.7200         53.8700          0.0000          0.0000      -1803.8700      -1347.0510      -1382.1900          0.0000          0.0000 
> 2022 01 02 23 00 32.0000000  0 53
G05  22638738.2300          0.0000          0.0000  118967376.6860          0.0000          0.0000          0.0000         42.8800          0.0000          0.0000          0.0000 
G10  25144266.4290          0.0000   25144258.2950  132134016.4430          0.0000          0.0000   98671473.3060         36.1800          0.0000          0.0000         32.1000 
G13  22020418.7760          0.0000          0.0000  115718092.6400          0.0000          0.0000          0.0000         44.8500          0.0000          0.0000          0.0000 
G15  20281383.0220          0.0000          0.0000  106579405.3290          0.0000          0.0000          0.0000         49.0500          0.0000          0.0000          0.0000 
G18  20536479.8290          0.0000   20536475.4190  107919935.0470          0.0000          0.0000   80589554.9470         48.0000          0.0000          0.0000         49.4800 
G20  24530469.2210          0.0000          0.0000  128908450.2340          0.0000          0.0000          0.0000         34.2400          0.0000          0.0000          0.0000 
G23  22227944.9470          0.0000   22227940.3330  116808649.1490          0.0000          0.0000   87227243.4510         43.5700          0.0000          0.0000         43.1900 
G24  21413050.0640          0.0000   21413044.4590  112526345.3600          0.0000          0.0000   84029389.0500         45.4600          0.0000          0.0000         45.9400 
G29  24306626.4480          0.0000          0.0000  127732181.4160          0.0000          0.0000          0.0000         37.7200          0.0000          0.0000          0.0000 
R01  20110934.1470          0.0000   20110934.8020  107504387.1220   83614586.9340         51.5600         44.0500       -333.2960       -259.2370 
R02  22416153.0020          0.0000   22416154.0660  119616868.5230   93035354.7320         46.0100         40.5600       2141.1160       1665.3130 
R08  21882006.4650          0.0000   21882003.4690  117177182.9470   91137806.5010         46.8900         43.9300      -2330.2570      -1812.4320 
R09  24377945.0160          0.0000   24377943.8500  130176851.1120  101248656.6040         36.9900         37.4500      -2159.2680      -1679.3890 
R10  22371541.2170          0.0000          0.0000  119252916.1120          0.0000         45.7300          0.0000        474.8390          0.0000 
R11  22641485.1150          0.0000   22641484.4140  120989246.5850   94102757.2770         45.1700         42.4000       3358.2390       2611.9440 
R17  22234800.1920          0.0000   22234797.8710  118982916.3500   92542306.8270         46.1100         41.9100       3220.7350       2505.0450 
R23  20996738.2110          0.0000          0.0000  112318387.9210          0.0000         49.5400          0.0000      -3642.0630          0.0000 
R24  19878176.1240          0.0000   19878174.9920  106297538.9660   82675859.6220         55.5600         49.0500       -449.2700       -349.4250 
C01  38079131.4790   38079127.8160   38079128.8600  198288029.2160  153328898.8370  161125285.8680         42.7800         48.1700         41.9900        -12.1510         -9.5700         -9.9490 
C02  37625525.8370   37625518.7630   37625521.1160  195925988.7780  151502406.6030  159205935.7040         40.0200         49.4700         42.2100         -0.0710         -0.1450         -0.0300 
C03  36961846.3480   36961840.3660   36961841.0030  192470046.3520  148830014.6660  156397659.3410         44.3500         51.0000         43.5600        -35.0800        -27.1530        -28.5100 
C04  39041529.7560   39041523.2810   39041524.0540  203299483.9740  157204031.5320  165197460.2350         38.0500         45.5300         39.7100        -23.2990        -18.1100        -18.9270 
C05  39363928.8290   39363923.6240   39363924.5050  204978307.7420  158502219.7940  166561655.0820         36.2800         44.2800         37.9800         12.4270          9.4010         10.1490 
C06  36710752.2340   36710746.2880   36710745.2520  191162555.0150  147818972.3220  155335182.3440         46.4900         52.6000         47.3200        667.9100        516.4320        542.6890 
C08  35840835.4120   35840829.1180   35840827.7060  186632719.8930  144316272.8650  151654378.8710         47.6500         54.7600         49.2400        146.9100        113.5600        119.4490 
C09  37665774.9680   37665771.3400   37665768.4590  196135575.9850  151664471.5360  159376207.8440         43.8800         51.1600         44.1800        784.7910        606.7800        637.7110 
C11  23682021.1960   23682017.5150   23682015.4870  123318498.1380   95357673.4150  100206356.8820         43.0800         51.7400         45.7900        376.3130        290.9310        305.8160 
C12  23532863.9160   23532860.4190   23532858.8390  122541799.4750   94757073.4170   99575227.0290         44.4300         52.8500         47.4600      -2401.9060      -1857.3420      -1951.7560 
C13  35922432.8430   35922433.6240   35922431.2600  187057684.0380  144644954.3980  151999753.1400         49.8000         53.8000         49.2800        303.5210        234.6600        246.6680 
C14  26390337.2040   26390333.1410   26390330.6490  137421420.9040  106262940.2680  111666126.3780         33.6500         41.4500         36.4100       2190.5580       1693.8750       1779.9970 
C16  36368835.4430   36368834.8500   36368831.9270  189382103.4680  146442271.4230  153888464.7870         49.0200         53.5800         46.8100        480.0810        371.1830        390.1380 
C21  22389753.4130          0.0000   22389744.9980  116589331.6010          0.0000   94738354.8970         51.1700          0.0000         51.6300         90.5930          0.0000         73.6470 
C22  24171510.8100          0.0000   24171501.9950  125867415.1250          0.0000  102277553.7140         45.2200          0.0000         46.6000      -1791.1910          0.0000      -1455.4640 
C26  25858796.9870          0.0000   25858794.7180  134653534.9080          0.0000  109417015.5350         36.0300          0.0000         37.5600       3077.4930          0.0000       2500.7390 
C34  23399455.3010          0.0000   23399453.1000  121847101.4820          0.0000   99010742.6030         47.3600          0.0000         47.8300      -1046.5990          0.0000       -850.4580 
C36  25314125.0040          0.0000   25314127.9740  131817292.3630          0.0000  107112352.2060         40.2700          0.0000         42.7300       -418.1980          0.0000       -339.7390 
C38  36068248.5490          0.0000   36068242.8290  187816927.9880          0.0000  152616712.0040         50.0100          0.0000         51.3300       -224.3810          0.0000       -182.3550 
C39  36080884.6540          0.0000   36080879.1610  187882704.3340          0.0000  152670041.4760         50.4100          0.0000         51.9700        319.7910          0.0000        259.8460 
C42  24748419.3850          0.0000   24748425.3440  128871527.8330          0.0000  104718699.1860         42.1400          0.0000         44.7100       1839.8030          0.0000       1494.9850 
C43  25426675.9020          0.0000   25426673.4090  132403378.4320          0.0000  107588579.3870         40.2200          0.0000         40.7000       1525.4810          0.0000       1239.5690 
C44  24514688.2310          0.0000   24514685.0120  127654406.9270          0.0000  103729654.0020         41.3500          0.0000         43.3200      -3095.3780          0.0000      -2515.1970 
C45  23922874.3680          0.0000   23922878.9050  124572685.4160          0.0000  101225531.3900         44.0800          0.0000         45.9200       2048.4660          0.0000       1664.5230 
C59  37752813.5850          0.0000   37752797.2660  196588829.1220          0.0000  159744466.9430         45.5400          0.0000         46.3800         26.5640          0.0000         21.5210 
C60  38131958.7220          0.0000   38131939.6830  198563118.8760          0.0000  161348723.2650         44.6100          0.0000         44.5700        -56.8260          0.0000        -46.2240 
E04  27325799.9830   27325794.2380   27325798.2420          0.0000          0.0000  143598045.1390  107232274.9210  110029664.3650          0.0000          0.0000         34.5800         35.4100         44.1000          0.0000          0.0000       2060.4670       1538.6340       1578.7540          0.0000          0.0000 
E07  28892908.5390   28892905.6500   28892909.6160          0.0000          0.0000  151833271.5110  113381980.8340  116339785.7400          0.0000          0.0000         29.8400         31.2500         38.7500          0.0000          0.0000      -2349.0940      -1754.0390      -1799.7670          0.0000          0.0000 
E11  26877708.0600   26877699.5960   26877703.2110          0.0000          0.0000  141243310.9870  105473863.9610  108225369.5560          0.0000          0.0000         28.0800         27.2400         34.3100          0.0000          0.0000       2831.6670       2114.3120       2169.6230          0.0000          0.0000 
E12  22796100.0960   22796091.9340   22796096.4300          0.0000          0.0000  119794322.3580   89456772.3680   91790439.4850          0.0000          0.0000         42.0900         42.0900         50.0100          0.0000          0.0000       1049.6840        783.8520        804.2940          0.0000          0.0000 
E18  22706484.4900   22706479.0550   22706483.0660          0.0000          0.0000  119323375.7330   89105096.6720   91429595.0150          0.0000          0.0000         38.1400         38.7900         46.6500          0.0000          0.0000      -5059.7640      -3778.3330      -3876.9050          0.0000          0.0000 
E19  23434803.4490   23434796.6890   23434801.1810          0.0000          0.0000  123150731.8320   91963186.1210   94362254.9720          0.0000          0.0000         42.5700         42.0800         50.4700          0.0000          0.0000        212.3140        158.6280        162.6500          0.0000          0.0000 
E26  27623516.0750   27623510.3550   27623514.3700          0.0000          0.0000  145162568.9240  108400606.2400  111228469.1160          0.0000          0.0000         33.3100         34.3300         42.5500          0.0000          0.0000      -3090.6310      -2307.9900      -2368.1810          0.0000          0.0000 
E27  28151405.6230   28151402.4210   28151406.1860          0.0000          0.0000  147936644.6380  110472153.8640  113354049.5380          0.0000          0.0000         32.5100         33.2000         40.8900          0.0000          0.0000       1820.2230       1359.5680       1394.7160          0.0000          0.0000 
E33  24171026.1910   24171019.7690   24171023.8770          0.0000          0.0000  127019611.5760   94852290.2100   97326710.8100          0.0000          0.0000         46.2500         45.7000         53.8400          0.0000          0.0000      -1804.1950      -1347.2740      -1382.4420          0.0000          0.0000 
> 2022 01 02 23 00 33.0000000  0 53
G05  22639146.6010          0.0000          0.0000  118969522.8070          0.0000          0.0000          0.0000         42.9400          0.0000          0.0000          0.0000 
G10  25143764.1060          0.0000   25143755.9020  132131376.3170          0.0000          0.0000   98669501.7770         36.2600          0.0000          0.0000         32.0700 
G13  22020957.4380          0.0000          0.0000  115720923.3080          0.0000          0.0000          0.0000         44.9400          0.0000          0.0000          0.0000 
G15  20281624.7240          0.0000          0.0000  106580675.4760          0.0000          0.0000          0.0000         49.1200          0.0000          0.0000          0.0000 
G18  20536280.6830          0.0000   20536276.2650  107918888.4940          0.0000          0.0000   80588773.4330         48.0900          0.0000          0.0000         49.4600 
G20  24530993.2200          0.0000          0.0000  128911203.8000          0.0000          0.0000          0.0000         34.3300          0.0000          0.0000          0.0000 
G23  22227529.4410          0.0000   22227524.8030  116806465.5710          0.0000          0.0000   87225612.8680         43.6300          0.0000          0.0000         43.1600 
G24  21412509.0230          0.0000   21412503.3840  112523502.0390          0.0000          0.0000   84027265.8020         45.5500          0.0000          0.0000         45.9100 
G29  24307233.1070          0.0000          0.0000  127735369.3290          0.0000          0.0000          0.0000         37.7900          0.0000          0.0000          0.0000 
R01  20110996.5870          0.0000   20110997.2460  107504720.8490   83614846.4870         51.5700         44.0800       -333.2870       -259.1810 
R02  22415751.8340          0.0000   22415752.8990  119614727.8030   93033689.7250         45.9900         40.5900       2141.2190       1665.4150 
R08  21882441.6940          0.0000   21882438.7010  117179513.5300   91139619.1640         46.9100         43.9300      -2330.0700      -1812.1990 
R09  24378349.5310          0.0000   24378348.3710  130179011.1160  101250336.5850         36.9800         37.5100      -2159.7990      -1679.6120 
R10  22371452.2690          0.0000          0.0000  119252441.9910          0.0000         45.7500          0.0000        474.2150          0.0000 
R11  22640856.7380          0.0000   22640856.0360  120985888.7580   94100145.6410         45.1900         42.4200       3358.2020       2611.9630 
R17  22234198.4410          0.0000   22234196.1220  118979696.2210   92539802.2730         46.1300         41.9600       3220.3810       2504.8410 
R23  20997419.1870          0.0000          0.0000  112322030.5250          0.0000         49.5600          0.0000      -3642.3150          0.0000 
R24  19878260.2850          0.0000   19878259.1540  106297988.9900   82676209.6340         55.5600         49.0700       -449.9030       -349.8720 
C01  38079133.9060   38079130.2460   38079131.2920  198288041.7610  153328908.5160  161125296.0420         42.8000         48.1300         41.9500        -11.9830         -9.3090         -9.6880 
C02  37625525.9130   37625518.8450   37625521.1940  195925989.1270  151502406.8570  159205935.9780         40.0300         49.4400         42.1800          0.1150          0.1070          0.1650 
C03  36961853.1390   36961847.1580   36961847.7930  192470081.7200  148830042.0150  156397688.0830         44.3600         50.9800         43.5300        -34.8840        -26.9760        -28.2770 
C04  39041534.3050   39041527.8460   39041528.6040  203299507.6340  157204049.8050  165197479.4550         38.0600         45.5100         39.6400        -23.1780        -17.8680        -18.7960 
C05  39363926.5130   39363921.3380   39363922.1890  204978295.6870  158502210.4430  166561645.2880         36.3000         44.2500         37.9500         12.5570          9.7650         10.2980 
C06  36710624.0240   36710618.0790   36710617.0420  191161887.4010  147818456.0820  155334639.8550         46.5000         52.5700         47.3000        668.1430        516.5720        542.9400 
C08  35840807.2660   35840800.9810   35840799.5590  186632573.3520  144316159.5450  151654259.7990         47.6500         54.7400         49.2100        147.0770        113.7090        119.5050 
C09  37665624.3310   37665620.7050   37665617.8210  196134791.5730  151663864.9760  159375570.4450         43.8900         51.1400         44.1300        784.9310        606.9190        637.8420 
C11  23681949.0280   23681945.3610   23681943.3170  123318122.3830   95357382.8510  100206051.5600         43.0900         51.7100         45.7600        376.0620        290.7630        305.6020 
C12  23533325.2670   23533321.7770   23533320.1900  122544201.8450   94758931.0730   99577179.1510         44.4400         52.8100         47.4000      -2401.9340      -1857.3420      -1951.7190 
C13  35922374.6190   35922375.4050   35922373.0350  187057380.8550  144644719.9530  151999506.7800         49.8100         53.7800         49.2500        303.7450        234.8370        246.8260 
C14  26389916.6290   26389912.5690   26389910.0770  137419230.7680  106261246.6970  111664346.6960         33.7000         41.4600         36.3900       2190.5850       1694.0240       1780.1180 
C16  36368743.3150   36368742.7270   36368739.8000  189381623.7220  146441900.4460  153888074.9530         49.0500         53.5500         46.7800        480.2300        371.3230        390.2590 
C21  22389736.0810          0.0000   22389727.6650  116589241.3530          0.0000   94738281.5650         51.1700          0.0000         51.5900         90.7600          0.0000         73.7400 
C22  24171854.8470          0.0000   24171846.0310  125869206.6210          0.0000  102279009.4530         45.2200          0.0000         46.5400      -1790.9580          0.0000      -1455.2960 
C26  25858206.0360          0.0000   25858203.7700  134650457.6380          0.0000  109414514.9930         36.0800          0.0000         37.5400       3077.8010          0.0000       2501.1200 
C34  23399656.4120          0.0000   23399654.2130  121848148.7030          0.0000   99011593.5510         47.3700          0.0000         47.8000      -1046.8780          0.0000       -850.6350 
C36  25314205.4050          0.0000   25314208.3750  131817711.0290          0.0000  107112692.4060         40.2700          0.0000         42.6800       -418.3940          0.0000       -339.9440 
C38  36068291.7090          0.0000   36068285.9900  187817152.7130          0.0000  152616894.6060         50.0200          0.0000         51.2800       -224.2500          0.0000       -182.2160 
C39  36080823.3150          0.0000   36080817.8230  187882384.9020          0.0000  152669781.9060         50.4200          0.0000         51.9400        319.9220          0.0000        259.9760 
C42  24748066.1370          0.0000   24748072.0980  128869688.3350          0.0000  104717204.4350         42.1500          0.0000         44.6500       1840.0080          0.0000       1495.1990 
C43  25426383.0560          0.0000   25426380.5640  132401853.4830          0.0000  107587340.2360         40.2400          0.0000         40.6800       1525.3230          0.0000       1239.4390 
C44  24515282.7340          0.0000   24515279.5170  127657502.6280          0.0000  103732169.5060         41.3500          0.0000         43.2500      -3095.2010          0.0000      -2515.0580 
C45  23922481.0810          0.0000   23922485.6210  124570637.4110          0.0000  101223867.2060         44.0800          0.0000         45.8900       2048.4470          0.0000       1664.5320 
C59  37752808.5590          0.0000   37752792.2440  196588802.8820          0.0000  159744445.6080         45.5500          0.0000         46.3400         26.7410          0.0000         21.7630 
C60  38131969.6950          0.0000   38131950.6570  198563175.9780          0.0000  161348769.6580         44.6100          0.0000         44.5300        -56.5930          0.0000        -45.9540 
E04  27325407.9480   27325402.1810   27325406.2040          0.0000          0.0000  143595985.0180  107230736.5520  110028085.8410          0.0000          0.0000         34.6300         35.3700         44.0800          0.0000          0.0000       2060.7470       1538.6890       1578.8660          0.0000          0.0000 
E07  28893355.5930   28893352.7150   28893356.6690          0.0000          0.0000  151835620.8070  113383735.1680  116341585.8530          0.0000          0.0000         29.9000         31.1900         38.6800          0.0000          0.0000      -2348.5070      -1753.7220      -1799.5060          0.0000          0.0000 
E11  26877169.2960   26877160.8610   26877164.4530          0.0000          0.0000  141240479.7310  105471749.6730  108223200.1430          0.0000          0.0000         28.1700         27.3000         34.3300          0.0000          0.0000       2832.0590       2114.9170       2169.7250          0.0000          0.0000 
E12  22795900.4350   22795892.2650   22795896.7700          0.0000          0.0000  119793273.1190   89455988.8520   91789635.5180          0.0000          0.0000         42.1700         42.0700         49.9800          0.0000          0.0000       1049.6000        783.7310        804.2480          0.0000          0.0000 
E18  22707447.4100   22707441.9690   22707445.9850          0.0000          0.0000  119328435.9410   89108875.4120   91433472.3240          0.0000          0.0000         38.2200         38.7500         46.6200          0.0000          0.0000      -5059.7830      -3778.5940      -3877.1010          0.0000          0.0000 
E19  23434763.1210   23434756.3480   23434760.8540          0.0000          0.0000  123150519.9040   91963027.8780   94362092.5850          0.0000          0.0000         42.6400         42.0600         50.4400          0.0000          0.0000        212.4530        158.5530        162.7250          0.0000          0.0000 
E26  27624104.2570   27624098.5540   27624102.5530          0.0000          0.0000  145165659.8360  108402914.3680  111230837.4750          0.0000          0.0000         33.4000         34.2900         42.5100          0.0000          0.0000      -3090.4540      -2307.7190      -2367.9860          0.0000          0.0000 
E27  28151059.3170   28151056.0910   28151059.8860          0.0000          0.0000  147934824.6910  110470794.8190  113352655.0080          0.0000          0.0000         32.6000         33.1800         40.8500          0.0000          0.0000       1820.3720       1359.4010       1394.7810          0.0000          0.0000 
E33  24171369.6000   24171363.1750   24171367.2860          0.0000          0.0000  127021416.2100   94853637.8300   97328093.5830          0.0000          0.0000         46.3400         45.6700         53.8200          0.0000          0.0000      -1804.2230      -1347.3670      -1382.5250          0.0000          0.0000 
> 2022 01 02 23 00 34.0000000  0 53
G05  22639555.0880          0.0000          0.0000  118971669.4930          0.0000          0.0000          0.0000         43.0200          0.0000          0.0000          0.0000 
G10  25143261.7920          0.0000   25143253.5600  132128736.5320          0.0000          0.0000   98667530.5150         36.3100          0.0000          0.0000         32.0400 
G13  22021496.1990          0.0000          0.0000  115723754.5810          0.0000          0.0000          0.0000         45.0000          0.0000          0.0000          0.0000 
G15  20281866.5660          0.0000          0.0000  106581946.4070          0.0000          0.0000          0.0000         49.1600          0.0000          0.0000          0.0000 
G18  20536081.7150          0.0000   20536077.2990  107917842.9260          0.0000          0.0000   80587992.6520         48.1500          0.0000          0.0000         49.4800 
G20  24531517.3180          0.0000          0.0000  128913957.8970          0.0000          0.0000          0.0000         34.4200          0.0000          0.0000          0.0000 
G23  22227114.0030          0.0000   22227109.3790  116804282.4700          0.0000          0.0000   87223982.6240         43.6900          0.0000          0.0000         43.1600 
G24  21411968.1220          0.0000   21411962.4960  112520659.5580          0.0000          0.0000   84025143.1490         45.6000          0.0000          0.0000         45.9400 
G29  24307839.8140          0.0000          0.0000  127738557.6440          0.0000          0.0000          0.0000         37.8800          0.0000          0.0000          0.0000 
R01  20111059.1310          0.0000   20111059.7880  107505055.2010   83615106.5440         51.5800         44.1100       -334.4140       -260.0850 
R02  22415350.7690          0.0000   22415351.8330  119612587.6520   93032025.1650         45.9800         40.6200       2140.0830       1664.5400 
R08  21882876.9870          0.0000   21882873.9930  117181844.5220   91141432.1620         46.9400         43.9300      -2330.9920      -1812.9530 
R09  24378754.1940          0.0000   24378753.0270  130181172.0990  101252017.3760         36.9300         37.5700      -2161.0370      -1680.9350 
R10  22371363.5420          0.0000          0.0000  119251969.0500          0.0000         45.7700          0.0000        472.5750          0.0000 
R11  22640228.5200          0.0000   22640227.8230  120982531.6690   94097534.5510         45.2000         42.4400       3357.0750       2610.9670 
R17  22233596.8570          0.0000   22233594.5360  118976477.0600   92537298.4900         46.1300         41.9900       3218.9100       2503.6020 
R23  20998100.2890          0.0000          0.0000  112325674.0350          0.0000         49.5700          0.0000      -3643.7490          0.0000 
R24  19878344.6760          0.0000   19878343.5440  106298440.2820   82676560.6440         55.5800         49.0900       -451.6910       -351.3340 
C01  38079136.3670   38079132.7170   38079133.7480  198288054.6660  153328918.5030  161125306.5470         42.8100         48.1100         41.8900        -12.8960        -10.0260        -10.4700 
C02  37625526.0340   37625518.9740   37625521.3110  195925989.8380  151502407.4160  159205936.5730         40.0300         49.4200         42.1200         -0.6490         -0.5820         -0.6260 
C03  36961859.9950   36961854.0120   36961854.6480  192470117.4530  148830069.6540  156397717.1250         44.3700         50.9500         43.4700        -35.6850        -27.6750        -29.0600 
C04  39041538.9090   39041532.4450   39041533.2070  203299531.6380  157204068.3780  165197498.9660         38.0900         45.4800         39.6000        -24.0900        -18.6410        -19.5320 
C05  39363924.2650   39363919.0670   39363919.9400  204978283.9940  158502201.4260  166561635.7890         36.3000         44.2200         37.9200         11.6540          8.8610          9.5720 
C06  36710495.9100   36710489.9640   36710488.9270  191161220.2900  147817940.2320  155334097.7750         46.5100         52.5500         47.2600        667.0810        515.7890        542.0550 
C08  35840779.2210   35840772.9210   35840771.5150  186632427.3010  144316046.6220  151654141.1180         47.6600         54.7200         49.1800        146.1000        112.8900        118.7410 
C09  37665473.7860   37665470.1610   37665467.2750  196134007.6590  151663258.8050  159374933.4530         43.9200         51.1100         44.1000        783.9440        606.1280        636.9760 
C11  23681877.0520   23681873.3790   23681871.3410  123317747.5780   95357093.0340  100205746.9980         43.1000         51.6900         45.7200        374.6090        289.5990        304.3450 
C12  23533786.7530   23533783.2610   23533781.6740  122546604.9470   94760789.3110   99579131.8740         44.4500         52.7900         47.3700      -2403.2000      -1858.3660      -1952.8180 
C13  35922316.4870   35922317.2690   35922314.9040  187057078.1540  144644485.8910  151999260.8120         49.8200         53.7600         49.2200        302.7480        234.0460        245.9880 
C14  26389496.0980   26389492.0190   26389489.5430  137417040.9810  106259553.4380  111662567.3210         33.6900         41.4600         36.3900       2189.9060       1693.2700       1779.4200 
C16  36368651.2780   36368650.6790   36368647.7610  189381144.4730  146441529.8740  153887685.5270         49.0500         53.5300         46.7400        479.2620        370.5220        389.4300 
C21  22389718.8530          0.0000   22389710.4370  116589151.6370          0.0000   94738208.6620         51.1800          0.0000         51.5700         89.7170          0.0000         72.9110 
C22  24172198.9690          0.0000   24172190.1530  125870998.5490          0.0000  102280465.5400         45.2300          0.0000         46.5100      -1791.8900          0.0000      -1456.0320 
C26  25857615.1100          0.0000   25857612.8400  134647380.6220          0.0000  109412014.6850         36.1400          0.0000         37.4800       3077.2980          0.0000       2500.3940 
C34  23399857.6890          0.0000   23399855.4890  121849196.7990          0.0000   99012445.2150         47.3800          0.0000         47.7600      -1048.2840          0.0000       -851.7810 
C36  25314285.9740          0.0000   25314288.9440  131818130.5870          0.0000  107113033.3340         40.2800          0.0000         42.6500       -419.7630          0.0000       -341.1180 
C38  36068334.9570          0.0000   36068329.2380  187817377.9210          0.0000  152617077.6080         50.0400          0.0000         51.2500       -225.2190          0.0000       -183.0170 
C39  36080762.0640          0.0000   36080756.5720  187882065.9650          0.0000  152669522.7450         50.4300          0.0000         51.9000        318.9250          0.0000        259.1660 
C42  24747712.9520          0.0000   24747718.9080  128867849.2960          0.0000  104715710.0830         42.1700          0.0000         44.6200       1839.0760          0.0000       1494.3230 
C43  25426090.3670          0.0000   25426087.8740  132400329.3910          0.0000  107586101.7890         40.2400          0.0000         40.6500       1523.9350          0.0000       1238.2750 
C44  24515877.3050          0.0000   24515874.0840  127660598.7930          0.0000  103734685.4110         41.3600          0.0000         43.2100      -3096.1140          0.0000      -2515.9140 
C45  23922087.9170          0.0000   23922092.4560  124568590.1020          0.0000  101222203.6010         44.0800          0.0000         45.8600       2047.2830          0.0000       1663.5820 
C59  37752803.5890          0.0000   37752787.2730  196588777.0040          0.0000  159744424.5800         45.5700          0.0000         46.3100         25.8660          0.0000         21.0460 
C60  38131980.7310          0.0000   38131961.6930  198563233.4460          0.0000  161348816.3560         44.6100          0.0000         44.5000        -57.4970          0.0000        -46.6710 
E04  27325016.0200   27325010.2860   27325014.2730          0.0000          0.0000  143593925.4640  107229198.5450  110026507.7530          0.0000          0.0000         34.7100         35.3900         44.0600          0.0000          0.0000       2059.5730       1537.9160       1577.9530          0.0000          0.0000 
E07  28893802.7040   28893799.7930   28893803.7790          0.0000          0.0000  151837970.4010  113385489.7740  116343386.1950          0.0000          0.0000         29.9400         31.1900         38.6400          0.0000          0.0000      -2349.1310      -1754.6720      -1800.0560          0.0000          0.0000 
E11  26876630.5960   26876622.1150   26876625.7500          0.0000          0.0000  141237648.9370  105469635.8400  108221031.1180          0.0000          0.0000         28.2800         27.2900         34.3500          0.0000          0.0000       2830.9040       2113.7720       2168.9800          0.0000          0.0000 
E12  22795700.9200   22795692.7640   22795697.2530          0.0000          0.0000  119792224.6990   89455205.9340   91788832.1950          0.0000          0.0000         42.2300         42.1000         49.9700          0.0000          0.0000       1048.2690        782.8280        803.1490          0.0000          0.0000 
E18  22708410.5120   22708405.0780   22708409.0880          0.0000          0.0000  119333497.0710   89112654.8180   91437350.3310          0.0000          0.0000         38.2600         38.7700         46.6000          0.0000          0.0000      -5061.2720      -3779.5820      -3878.1810          0.0000          0.0000 
E19  23434722.9170   23434716.1520   23434720.6510          0.0000          0.0000  123150308.6110   91962870.0800   94361930.6800          0.0000          0.0000         42.7100         42.0800         50.4200          0.0000          0.0000        211.2330        157.7900        161.8310          0.0000          0.0000 
E26  27624692.5270   27624686.8110   27624690.8230          0.0000          0.0000  145168751.2130  108405222.8790  111233206.1920          0.0000          0.0000         33.5100         34.3200         42.4900          0.0000          0.0000      -3091.4510      -2308.5480      -2368.7210          0.0000          0.0000 
E27  28150713.0910   28150709.8660   28150713.6540          0.0000          0.0000  147933005.3190  110469436.2090  113351260.9610          0.0000          0.0000         32.6200         33.2300         40.8100          0.0000          0.0000       1819.3660       1358.6740       1393.9430          0.0000          0.0000 
E33  24171713.1590   24171706.7370   24171710.8450          0.0000          0.0000  127023221.6270   94854986.0290   97329476.9550          0.0000          0.0000         46.4000         45.6800         53.7900          0.0000          0.0000      -1805.5640      -1348.3270      -1383.5310          0.0000          0.0000 
> 2022 01 02 23 00 35.0000000  0 53
G05  22639963.5420          0.0000          0.0000  118973815.9810          0.0000          0.0000          0.0000         43.0700          0.0000          0.0000          0.0000 
G10  25142759.3330          0.0000   25142751.1270  132126096.2890          0.0000          0.0000   98665558.9190         36.4000          0.0000          0.0000         32.0500 
G13  22022034.9360          0.0000          0.0000  115726585.6770          0.0000          0.0000          0.0000         45.0600          0.0000          0.0000          0.0000 
G15  20282108.3970          0.0000          0.0000  106583217.3380          0.0000          0.0000          0.0000         49.2200          0.0000          0.0000          0.0000 
G18  20535882.7770          0.0000   20535878.3780  107916797.5640          0.0000          0.0000   80587212.0200         48.2100          0.0000          0.0000         49.4800 
G20  24532041.3480          0.0000          0.0000  128916711.7380          0.0000          0.0000          0.0000         34.4600          0.0000          0.0000          0.0000 
G23  22226698.5300          0.0000   22226693.8980  116802099.0780          0.0000          0.0000   87222352.1630         43.7300          0.0000          0.0000         43.1700 
G24  21411427.2180          0.0000   21411421.5860  112517817.1120          0.0000          0.0000   84023020.5560         45.6700          0.0000          0.0000         45.9500 
G29  24308446.4720          0.0000          0.0000  127741745.5920          0.0000          0.0000          0.0000         37.9300          0.0000          0.0000          0.0000 
R01  20111121.6510          0.0000   20111122.3080  107505389.4130   83615366.4880         51.5800         44.1300       -334.3490       -260.0290 
R02  22414949.6590          0.0000   22414950.7190  119610447.3240   93030360.4850         45.9700         40.6400       2140.2410       1664.4840 
R08  21883312.2200          0.0000   21883309.2270  117184175.1750   91143244.8920         46.9600         43.9300      -2330.7220      -1812.7210 
R09  24379158.9350          0.0000   24379157.7700  130183333.3500  101253698.3390         36.8700         37.6300      -2161.4280      -1681.1400 
R10  22371274.9120          0.0000          0.0000  119251496.5190          0.0000         45.7900          0.0000        472.1560          0.0000 
R11  22639600.2580          0.0000   22639599.5580  120979174.4500   94094923.3880         45.2000         42.4800       3357.0840       2611.0130 
R17  22232995.3160          0.0000   22232992.9940  118973258.1160   92534794.8720         46.1500         42.0300       3218.6400       2503.3320 
R23  20998781.4560          0.0000          0.0000  112329317.6740          0.0000         49.5900          0.0000      -3643.9360          0.0000 
R24  19878429.1660          0.0000   19878428.0350  106298892.0790   82676912.0380         55.5800         49.0900       -452.2780       -351.7440 
C01  38079138.7890   38079135.1290   38079136.1750  198288067.1940  153328928.1830  161125316.7090         42.8100         48.0900         41.8600        -12.5980         -9.7370        -10.1820 
C02  37625526.1140   37625519.0460   37625521.3950  195925990.1840  151502407.6780  159205936.8400         40.0500         49.4000         42.0800         -0.4160         -0.3870         -0.3100 
C03  36961866.7850   36961860.8100   36961861.4380  192470152.8150  148830096.9910  156397745.8600         44.3700         50.9200         43.4400        -35.4430        -27.4230        -28.7990 
C04  39041543.4530   39041536.9810   39041537.7530  203299555.2550  157204086.6390  165197518.1470         38.1000         45.4600         39.5600        -23.6990        -18.3330        -19.2060 
C05  39363921.9490   39363916.7660   39363917.6250  204978271.9150  158502192.0670  166561625.9700         36.3200         44.2000         37.8800         12.0170          9.2800          9.7770 
C06  36710367.7470   36710361.8110   36710360.7640  191160552.9220  147817424.1730  155333555.4870         46.5200         52.5200         47.2300        667.3140        516.0040        542.2420 
C08  35840751.1130   35840744.8240   35840743.4060  186632280.9620  144315933.4570  151654022.2110         47.6600         54.7000         49.1500        146.3510        113.1130        118.8900 
C09  37665323.1980   37665319.5790   37665316.6880  196133223.4820  151662652.4190  159374296.2400         43.9100         51.1000         44.0700        784.0650        606.3510        637.2090 
C11  23681805.1100   23681801.4420   23681799.4000  123317372.9510   95356803.3420  100205442.5810         43.1100         51.6700         45.6800        374.3570        289.4690        304.1960 
C12  23534248.2340   23534244.7460   23534243.1560  122549008.0160   94762647.5150   99581084.5660         44.4600         52.7700         47.3300      -2403.2380      -1858.3660      -1952.8460 
C13  35922258.2940   35922259.0870   35922256.7100  187056775.1460  144644251.5780  151999014.5970         49.8200         53.7400         49.1900        302.9810        234.2690        246.1650 
C14  26389075.5150   26389071.4460   26389068.9610  137414850.8760  106257859.8970  111660787.6780         33.7400         41.4600         36.3500       2190.1570       1693.4840       1779.6810 
C16  36368559.1960   36368558.6120   36368555.6800  189380664.9760  146441159.0810  153887295.8950         49.0600         53.5000         46.7100        479.4110        370.7270        389.5790 
C21  22389701.5770          0.0000   22389693.1610  116589061.6860          0.0000   94738135.5710         51.2000          0.0000         51.5500         89.8660          0.0000         73.0230 
C22  24172543.0220          0.0000   24172534.2050  125872790.1520          0.0000  102281921.3710         45.2300          0.0000         46.4700      -1791.6200          0.0000      -1455.8830 
C26  25857024.1190          0.0000   25857021.8510  134644303.1490          0.0000  109409513.9790         36.2200          0.0000         37.4700       3077.5400          0.0000       2500.7010 
C34  23400058.9770          0.0000   23400056.7750  121850245.0000          0.0000   99013296.9730         47.3900          0.0000         47.7300      -1048.4050          0.0000       -851.9480 
C36  25314366.5750          0.0000   25314369.5470  131818550.2590          0.0000  107113374.3440         40.2700          0.0000         42.6300       -419.9210          0.0000       -341.1640 
C38  36068378.1550          0.0000   36068372.4360  187817602.8650          0.0000  152617260.3940         50.0500          0.0000         51.2200       -225.0140          0.0000       -182.8490 
C39  36080700.7620          0.0000   36080695.2690  187881746.7590          0.0000  152669263.3670         50.4300          0.0000         51.8700        319.1390          0.0000        259.3430 
C42  24747359.7450          0.0000   24747365.7060  128866009.9690          0.0000  104714215.4620         42.1700          0.0000         44.5900       1839.2630          0.0000       1494.6310 
C43  25425797.6970          0.0000   25425795.2050  132398805.3770          0.0000  107584863.4030         40.2500          0.0000         40.6000       1523.7770          0.0000       1238.1720 
C44  24516471.8510          0.0000   24516468.6320  127663694.6950          0.0000  103737201.0730         41.3800          0.0000         43.1800      -3095.9370          0.0000      -2515.6820 
C45  23921694.7440          0.0000   23921699.2830  124566542.7390          0.0000  101220539.9490         44.0800          0.0000         45.8300       2047.1900          0.0000       1663.5350 
C59  37752798.5450          0.0000   37752782.2290  196588750.7410          0.0000  159744403.2400         45.5700          0.0000         46.2800         26.2010          0.0000         21.2780 
C60  38131991.6870          0.0000   38131972.6480  198563290.5270          0.0000  161348862.7440         44.6200          0.0000         44.4500        -57.0960          0.0000        -46.3730 
E04  27324624.0680   27324618.3210   27324622.3260          0.0000          0.0000  143591865.6650  107227660.3810  110024929.4450          0.0000          0.0000         34.7500         35.3600         44.0500          0.0000          0.0000       2059.6290       1538.0370       1578.1680          0.0000          0.0000 
E07  28894249.7200   28894246.8230   28894250.7940          0.0000          0.0000  151840319.5050  113387243.9640  116345186.1630          0.0000          0.0000         30.0100         31.2000         38.6100          0.0000          0.0000      -2348.7770      -1754.0020      -1799.8040          0.0000          0.0000 
E11  26876091.8550   26876083.4010   26876087.0100          0.0000          0.0000  141234817.8730  105467521.7130  108218861.8720          0.0000          0.0000         28.4300         27.2600         34.3800          0.0000          0.0000       2831.3140       2114.2650       2169.0550          0.0000          0.0000 
E12  22795501.4220   22795493.2600   22795497.7560          0.0000          0.0000  119791176.3000   89454423.0390   91788028.8690          0.0000          0.0000         42.3100         42.0900         49.9400          0.0000          0.0000       1048.2030        782.7440        803.1860          0.0000          0.0000 
E18  22709373.6310   22709368.1870   22709372.2050          0.0000          0.0000  119338558.3140   89116434.3330   91441228.4320          0.0000          0.0000         38.3100         38.7400         46.5800          0.0000          0.0000      -5061.4680      -3779.7960      -3878.3300          0.0000          0.0000 
E19  23434682.6770   23434675.9080   23434680.4130          0.0000          0.0000  123150097.1360   91962712.1620   94361768.6360          0.0000          0.0000         42.7500         42.0900         50.4000          0.0000          0.0000        211.3540        157.7990        161.9430          0.0000          0.0000 
E26  27625280.7260   27625275.0300   27625279.0190          0.0000          0.0000  145171842.2590  108407531.1130  111235574.6660          0.0000          0.0000         33.5800         34.3000         42.4600          0.0000          0.0000      -3091.0130      -2308.1290      -2368.5070          0.0000          0.0000 
E27  28150366.8610   28150363.6120   28150367.4300          0.0000          0.0000  147931185.7810  110468077.4710  113349866.7470          0.0000          0.0000         32.7000         33.2500         40.7900          0.0000          0.0000       1819.5620       1358.6000       1394.1570          0.0000          0.0000 
E33  24172056.7200   24172050.2990   24172054.4070          0.0000          0.0000  127025027.0320   94856334.2160   97330860.3120          0.0000          0.0000         46.4700         45.6600         53.7700          0.0000          0.0000      -1805.6300      -1348.3450      -1383.5310          0.0000          0.0000 
> 2022 01 02 23 00 36.0000000  0 53
G05  22640372.0010          0.0000          0.0000  118975962.4230          0.0000          0.0000          0.0000         43.1200          0.0000          0.0000          0.0000 
G10  25142256.8510          0.0000   25142248.6660  132123455.7460          0.0000          0.0000   98663587.0640         36.4400          0.0000          0.0000         31.9200 
G13  22022573.6790          0.0000          0.0000  115729416.7500          0.0000          0.0000          0.0000         45.1000          0.0000          0.0000          0.0000 
G15  20282350.2950          0.0000          0.0000  106584488.4200          0.0000          0.0000          0.0000         49.2600          0.0000          0.0000          0.0000 
G18  20535683.9300          0.0000   20535679.5170  107915752.5600          0.0000          0.0000   80586431.6630         48.2500          0.0000          0.0000         49.4600 
G20  24532565.3810          0.0000          0.0000  128919465.4990          0.0000          0.0000          0.0000         34.5100          0.0000          0.0000          0.0000 
G23  22226283.0250          0.0000   22226278.3800  116799915.5350          0.0000          0.0000   87220721.5990         43.7700          0.0000          0.0000         43.1400 
G24  21410886.3860          0.0000   21410880.7300  112514974.8850          0.0000          0.0000   84020898.1110         45.7200          0.0000          0.0000         45.9300 
G29  24309053.0860          0.0000          0.0000  127744933.3150          0.0000          0.0000          0.0000         38.0100          0.0000          0.0000          0.0000 
R01  20111184.1720          0.0000   20111184.8290  107505723.6180   83615626.4230         51.5800         44.1500       -334.3670       -260.0760 
R02  22414548.5710          0.0000   22414549.6350  119608306.9640   93028695.7400         45.9500         40.6800       2140.1380       1664.6240 
R08  21883747.4110          0.0000   21883744.4170  117186505.6270   91145057.4710         46.9900         43.9300      -2330.5730      -1812.6280
[truncated: 38,554,705 more chars]
