# Supplementary material for: Improved GNSS integer ambiguity resolution method based on the column oriented Cholesky decomposition
Source: Sci Rep. 2023 Mar 17;13:4454. doi: 10.1038/s41598-023-31635-3 (PMC10023790; doi:10.1038/s41598-023-31635-3)
Supplement: Supplementary file 1 — Supplementary Information. [file 41598_2023_31635_MOESM1_ESM.zip › supplement materials of the manuscript/Figure 5/Figure 5-NEWLIB002x.22o]

     3.02           OBSERVATION DATA    M (MIXED)           RINEX VERSION / TYPE
BLANK OR G = GPS,  R = GLONASS,  E = GALILEO,  M = MIXED    COMMENT             
CHC Navigation      CHC Navigation      03-01-22 07:00      PGM / RUN BY / DATE 
NEWLIB                                                      MARKER NAME         
NEWLIB                                                      MARKER NUMBER       
whoever             CHC Navigation                          OBSERVER / AGENCY   
Unknown             CHC N71             2.0                 REC # / TYPE / VERS 
Unknown             3S-02-TSADM     NONE                    ANT # / TYPE        
 -2060899.7604  4794007.0826  3655445.3935                  APPROX POSITION XYZ 
        0.0000        0.0000        0.0000                  ANTENNA: DELTA H/E/N
G   11 C1C C2W C5X L1C L1P L2W L5X S1C S1P S2W S5X          SYS / # / OBS TYPES 
R    9 C1C C1P C2C L1C L2C S1C S2C D1C D2C                  SYS / # / OBS TYPES 
C   12 C1I C7I C6I L1I L7I L6I S1I S7I S6I D1I D7I D6I      SYS / # / OBS TYPES 
E   20 C1X C5X C7X C8X C6X L1X L5X L7X L8X L6X S1X S5X S7X  SYS / # / OBS TYPES 
       S8X S6X D1X D5X D7X D8X D6X                          SYS / # / OBS TYPES 
     1.000                                                  INTERVAL            
  2022     1     2    23     0    0.0000000     GPS         TIME OF FIRST OBS   
     1     1     1     0     0    0.0000000     GPS         TIME OF LAST OBS    
     0                                                      RCV CLOCK OFFS APPL 
    18                                                      LEAP SECONDS        
     0                                                      # OF SATELLITES     
HUACE ANT REFERENCEPOINT                                    COMMENT             
                                                            END OF HEADER       
> 2022 01 02 23 00  0.0000000  0 53
G05  22539781.4760          0.0000          0.0000  118447349.3880          0.0000          0.0000          0.0000         43.3900          0.0000          0.0000          0.0000 
G10  25075334.8660          0.0000   25075329.3460  131771788.3320          0.0000          0.0000   98400983.2520         36.3600          0.0000          0.0000         35.4600 
G13  21916994.3680          0.0000          0.0000  115174593.9060          0.0000          0.0000          0.0000         44.9600          0.0000          0.0000          0.0000 
G15  20187970.3900          0.0000          0.0000  106088525.5460          0.0000          0.0000          0.0000         49.3900          0.0000          0.0000          0.0000 
G18  20457722.8190          0.0000   20457720.2460  107506057.4890          0.0000          0.0000   80280504.2780         48.1200          0.0000          0.0000         49.9800 
G20  24427986.2480          0.0000          0.0000  128369904.1210          0.0000          0.0000          0.0000         35.1600          0.0000          0.0000          0.0000 
G23  22155954.8940          0.0000   22155951.6310  116430346.2610          0.0000          0.0000   86944730.3200         44.3400          0.0000          0.0000         43.7100 
G24  21345638.8900          0.0000   21345635.0730  112172092.7420          0.0000          0.0000   83764857.0170         44.8100          0.0000          0.0000         45.5800 
G29  24203073.5770          0.0000          0.0000  127188016.5540          0.0000          0.0000          0.0000         37.4600          0.0000          0.0000          0.0000 
R01  20023265.7700          0.0000   20023265.8740  107035840.4030   83250093.5110         52.4300         43.8400       -327.4660       -254.6740 
R02  22344337.6020          0.0000   22344337.8760  119233705.1800   92737295.4360         46.5600         41.1200       2145.4000       1668.6750 
R08  21781776.0200          0.0000   21781773.1080  116640420.4190   90720320.9370         47.6500         43.7900      -2331.8310      -1813.6430 
R09  24278621.3250          0.0000   24278618.8440  129646535.0830  100836147.7180         41.1000         35.3000      -2141.6380      -1665.7540 
R10  22288223.1970          0.0000          0.0000  118808781.5120          0.0000         46.0300          0.0000        498.3640          0.0000 
R11  22576257.2040          0.0000   22576255.4980  120640690.8750   93831612.9240         45.1600         42.7300       3365.7460       2617.7740 
R17  22168442.7430          0.0000   22168440.5460  118627825.9220   92266117.7390         46.5200         41.8500       3235.9160       2516.8450 
R23  20890582.8580          0.0000          0.0000  111750523.5340          0.0000         49.4200          0.0000      -3628.6620          0.0000 
R24  19790678.9010          0.0000   19790677.6650  105829653.8780   82311903.5930         55.7700         48.6900       -423.5280       -329.3830 
C01  37993889.5580   37993885.5430   37993886.8940  197844149.1760  152985654.6310  160764590.2780         42.2100         46.3100         41.0500        -15.0010        -11.5440        -12.1470 
C02  37541143.7990   37541136.6640   37541138.8340  195486586.9550  151162627.2500  158848869.0430         39.1200         48.3600         41.5500         -2.6880         -2.1470         -2.1820 
C03  36876999.0950   36876992.8830   36876993.6140  192028220.4420  148488387.6350  156038645.7370         43.5600         49.3600         42.5800        -37.8180        -29.1930        -30.7550 
C04  38955959.7820   38955953.2580   38955953.9590  202853936.6620  156859521.1800  164835429.3720         37.1400         44.5100         38.7400        -26.1950        -20.1770        -21.1530 
C05  39279650.5170   39279645.4280   39279646.5150  204539485.5450  158162899.2070  166205080.5560         34.1900         44.0400         39.3200          9.8660          7.5010          7.9330 
C06  36630185.0340   36630179.0250   36630177.9080  190742992.3990  147494561.2310  154994284.9870         45.9500         51.2400         46.5400        669.5680        517.7170        544.0390 
C08  35756321.7250   35756315.2790   35756313.8190  186192559.1320  143975906.1230  151296703.8680         47.2700         53.6600         48.6200        147.2270        113.8490        119.6730 
C09  37586132.1660   37586128.3710   37586126.4880  195720862.1150  151343774.7330  159039208.0500         42.7900         49.5300         43.7700        786.0390        607.8040        638.7080 
C11  23599382.0490   23599378.3150   23599376.1880  122888178.6030   95024913.6500   99856682.6420         43.1000         51.1400         45.9500        391.0190        302.3950        317.7930 
C12  23433766.8440   23433763.0760   23433761.5200  122025774.5320   94358054.8930   99155916.3620         43.3900         51.1700         46.5800      -2393.6920      -1850.9340      -1945.0420 
C13  35838904.8440   35838905.4540   35838903.0590  186622708.9420  144308538.5240  151646216.8160         49.5800         52.6800         48.8600        303.4930        234.6700        246.6210 
C14  26319192.5320   26319188.2200   26319185.3330  137050943.6920  105976460.8650  111365090.8460         33.8600         43.2700         37.1600       2189.4680       1693.1020       1779.1780 
C16  36286962.8330   36286962.1610   36286959.1870  188955753.4910  146112571.1760  153542014.0160         48.0900         51.7700         46.1200        481.7580        372.5430        391.4610 
C21  22304732.2840          0.0000   22304723.6750  116146599.1780          0.0000   94378596.4760         51.0500          0.0000         51.3800         93.3400          0.0000         75.8260 
C22  24074345.0240          0.0000   24074336.0990  125361411.6540          0.0000  101866406.5970         44.8300          0.0000         46.1600      -1792.0390          0.0000      -1456.1720 
C26  25793235.9990          0.0000   25793233.9650  134312146.8540          0.0000  109139604.4300         34.3200          0.0000         37.4700       3071.5890          0.0000       2495.9510 
C34  23308442.9930          0.0000   23308440.6410  121373189.3500          0.0000   98625649.4870         47.0800          0.0000         47.0600      -1033.7650          0.0000       -840.0090 
C36  25225314.2960          0.0000   25225317.0730  131354831.8840          0.0000  106736579.0640         39.7200          0.0000         42.1200       -404.1350          0.0000       -328.3770 
C38  35981576.8920          0.0000   35981571.0990  187365599.1760          0.0000  152249922.9420         49.4800          0.0000         50.6800       -223.7470          0.0000       -181.7960 
C39  35997893.7970          0.0000   35997888.1710  187450504.1100          0.0000  152318871.8310         49.8400          0.0000         51.4700        321.2250          0.0000        261.0190 
C42  24674899.2240          0.0000   24674905.2290  128488686.3260          0.0000  104407607.4030         42.2000          0.0000         44.3400       1840.4830          0.0000       1495.5900 
C43  25350721.3140          0.0000   25350718.8060  132007853.9470          0.0000  107267183.3420         38.4300          0.0000         39.7400       1537.4210          0.0000       1249.2830 
C44  24411399.0610          0.0000   24411395.7370  127116563.4710          0.0000  103292605.9450         40.6300          0.0000         41.1300      -3094.7910          0.0000      -2514.8340 
C45  23850080.1160          0.0000   23850084.4950  124193638.0160          0.0000  100917509.2770         43.0000          0.0000         45.2900       2056.7270          0.0000       1671.2650 
C59  37667886.2070          0.0000   37667869.7040  196146582.2240          0.0000  159385104.6760         44.9600          0.0000         45.3000         23.8820          0.0000         19.3510 
C60  38047270.0150          0.0000   38047251.2710  198122142.1210          0.0000  160990400.7780         43.3300          0.0000         44.6500        -59.5550          0.0000        -48.3660 
E04  27254041.3760   27254037.1880   27254039.0990          0.0000          0.0000  143220961.4090  106950693.7770  109740721.9250          0.0000          0.0000         36.7100         37.5200         42.5200          0.0000          0.0000       2062.8700       1540.5050       1580.7190          0.0000          0.0000 
E07  28792198.5800   28792197.4460   28792199.3080          0.0000          0.0000  151304032.1650  112986775.0220  115934257.8470          0.0000          0.0000         29.2500         29.3900         35.7700          0.0000          0.0000      -2354.2160      -1758.1740      -1803.9020          0.0000          0.0000 
E11  26809300.7330   26809294.2890   26809296.3600          0.0000          0.0000  140883853.3190  105205437.3270  107949923.7580          0.0000          0.0000         27.5100         29.4300         36.0900          0.0000          0.0000       2832.4220       2115.4110       2170.2560          0.0000          0.0000 
E12  22717322.9980   22717316.5240   22717318.8980          0.0000          0.0000  119380352.4260   89147641.2460   91473242.5940          0.0000          0.0000         42.5800         42.5300         49.2100          0.0000          0.0000       1059.9940        791.6480        812.2480          0.0000          0.0000 
E18  22591470.4450   22591466.7730   22591468.6810          0.0000          0.0000  118718983.5810   88653766.1450   90966482.1260          0.0000          0.0000         38.1200         39.2100         45.6000          0.0000          0.0000      -5045.9990      -3768.0420      -3866.4470          0.0000          0.0000 
E19  23350936.2030   23350931.2150   23350933.5190          0.0000          0.0000  122710004.1710   91634081.3140   94024548.3000          0.0000          0.0000         42.6700         42.4100         49.4400          0.0000          0.0000        217.6500        162.5770        166.7860          0.0000          0.0000 
E26  27520004.7370   27520000.7680   27520002.6740          0.0000          0.0000  144618602.1520  107994401.0880  110811658.1280          0.0000          0.0000         33.9100         33.9900         40.4900          0.0000          0.0000      -3090.7900      -2308.1200      -2368.3490          0.0000          0.0000 
E27  28076495.1300   28076493.6540   28076495.5400          0.0000          0.0000  147542971.7240  110178179.8410  113052413.5040          0.0000          0.0000         33.2900         34.3300         40.8500          0.0000          0.0000       1825.0010       1362.7350       1398.2920          0.0000          0.0000 
E33  24075326.9610   24075322.3370   24075324.3210          0.0000          0.0000  126516702.6120   94476744.3060   96941362.8020          0.0000          0.0000         45.7400         45.8100         52.6500          0.0000          0.0000      -1794.9470      -1340.3450      -1375.3360          0.0000          0.0000 
> 2022 01 02 23 00  1.0000000  0 53
G05  22540189.2510          0.0000          0.0000  118449492.2450          0.0000          0.0000          0.0000         43.5200          0.0000          0.0000          0.0000 
G10  25074833.2370          0.0000   25074827.7010  131769152.2410          0.0000          0.0000   98399014.7560         36.4700          0.0000          0.0000         35.4100 
G13  21917532.0630          0.0000          0.0000  115177419.5950          0.0000          0.0000          0.0000         45.0700          0.0000          0.0000          0.0000 
G15  20188210.0010          0.0000          0.0000  106089784.7690          0.0000          0.0000          0.0000         49.4700          0.0000          0.0000          0.0000 
G18  20457520.6100          0.0000   20457518.0500  107504994.9580          0.0000          0.0000   80279710.8330         48.2400          0.0000          0.0000         49.9500 
G20  24428509.9520          0.0000          0.0000  128372656.1230          0.0000          0.0000          0.0000         35.2100          0.0000          0.0000          0.0000 
G23  22155539.1970          0.0000   22155535.9330  116428161.7350          0.0000          0.0000   86943099.0150         44.4600          0.0000          0.0000         43.6800 
G24  21345095.5040          0.0000   21345091.6920  112169237.2510          0.0000          0.0000   83762724.6690         44.8900          0.0000          0.0000         45.5600 
G29  24203680.6470          0.0000          0.0000  127191206.6770          0.0000          0.0000          0.0000         37.5500          0.0000          0.0000          0.0000 
R01  20023327.0920          0.0000   20023327.1960  107036168.2020   83250348.4660         52.3900         43.8600       -327.9410       -255.0460 
R02  22343935.5920          0.0000   22343935.8640  119231559.9990   92735626.9680         46.5300         41.1400       2145.1020       1668.3680 
R08  21782211.5100          0.0000   21782208.5970  116642752.4700   90722134.7600         47.6200         43.8100      -2332.0730      -1813.8480 
R09  24279022.4980          0.0000   24279020.0140  129648677.3790  100837813.9620         41.0100         35.2300      -2142.7090      -1666.6580 
R10  22288129.8160          0.0000          0.0000  118808283.7820          0.0000         46.0100          0.0000        497.3020          0.0000 
R11  22575627.4220          0.0000   22575625.7150  120637325.5310   93828995.4390         45.1400         42.7300       3365.1780       2617.3550 
R17  22167838.1300          0.0000   22167835.9330  118624590.5230   92263601.3180         46.4900         41.8800       3235.0960       2516.1370 
R23  20891261.2750          0.0000          0.0000  111754152.6850          0.0000         49.4000          0.0000      -3629.4530          0.0000 
R24  19790758.2270          0.0000   19790756.9890  105830078.0850   82312233.5370         55.7400         48.7200       -424.6920       -330.3330 
C01  37993892.4340   37993888.4290   37993889.7640  197844164.2600  152985666.3070  160764602.5580         42.2400         46.3000         41.0800        -15.0840        -11.7210        -12.3890 
C02  37541144.3560   37541137.2360   37541139.3930  195486589.8380  151162629.4620  158848871.3820         39.1400         48.3600         41.5900         -2.9310         -2.2400         -2.3030 
C03  36877006.3830   36877000.1560   36877000.9050  192028258.3430  148488416.9490  156038676.5240         43.5800         49.3600         42.6200        -37.9200        -29.3600        -30.7450 
C04  38955964.8030   38955958.2850   38955958.9780  202853962.8770  156859541.4590  164835450.6880         37.1700         44.5100         38.7800        -26.1390        -20.2990        -21.2270 
C05  39279648.7000   39279643.6280   39279644.7030  204539475.9990  158162891.7910  166205072.7800         34.2000         44.0400         39.3500          9.4190          7.4270          7.7930 
C06  36630056.4850   36630050.4910   36630049.3550  190742323.0900  147494043.6780  154993741.1350         45.9800         51.2400         46.6000        669.2890        517.4560        543.7690 
C08  35756293.4860   35756287.0480   35756285.5770  186192412.1400  143975792.4620  151296584.4360         47.2700         53.6500         48.6500        146.9190        113.5980        119.3840 
C09  37585981.2630   37585977.4700   37585975.5860  195720076.3180  151343167.1020  159038569.5250         42.8000         49.5200         43.8200        785.7320        607.5430        638.4570 
C11  23599307.0310   23599303.3010   23599301.1680  122887788.0040   95024611.6170   99856365.2560         43.1100         51.1400         45.9900        390.3110        301.7990        317.2060 
C12  23434226.5880   23434222.8250   23434221.2610  122028168.5910   94359906.1360   99157861.7420         43.4100         51.1700         46.6200      -2394.2600      -1851.4090      -1945.5070 
C13  35838846.6020   35838847.2200   35838844.8120  186622405.7420  144308304.0780  151645970.4580         49.5900         52.6600         48.9000        303.2140        234.4370        246.3230 
C14  26318772.0900   26318767.7750   26318764.8890  137048754.3840  105974767.9630  111363311.8620         33.8600         43.2600         37.2300       2189.4310       1692.8690       1778.9910 
C16  36286870.3550   36286869.6830   36286866.7080  188955271.9540  146112198.8250  153541622.7320         48.1000         51.7700         46.1600        481.4600        372.2820        391.2370 
C21  22304714.4020          0.0000   22304705.7920  116146506.0990          0.0000   94378520.8490         51.0700          0.0000         51.4200         93.0050          0.0000         75.5650 
C22  24074689.1940          0.0000   24074680.2680  125363203.8760          0.0000  101867862.9310         44.8600          0.0000         46.2000      -1792.2530          0.0000      -1456.3860 
C26  25792646.1250          0.0000   25792644.0900  134309075.2550          0.0000  109137108.5100         34.3500          0.0000         37.5300       3071.7470          0.0000       2495.9890 
C34  23308641.6010          0.0000   23308639.2470  121374223.5950          0.0000   98626489.9040         47.1100          0.0000         47.1000      -1034.5290          0.0000       -840.6420 
C36  25225391.9570          0.0000   25225394.7310  131355236.3500          0.0000  106736907.7390         39.7400          0.0000         42.1400       -404.7030          0.0000       -328.9080 
C38  35981619.8910          0.0000   35981614.0960  187365823.1300          0.0000  152250104.9320         49.5000          0.0000         50.7300       -223.9990          0.0000       -182.0200 
C39  35997832.1400          0.0000   35997826.5120  187450183.0850          0.0000  152318610.9800         49.8600          0.0000         51.5000        320.9740          0.0000        260.8050 
C42  24674545.8080          0.0000   24674551.8100  128486846.0470          0.0000  104406112.0370         42.2300          0.0000         44.4000       1840.2680          0.0000       1495.3570 
C43  25350426.1380          0.0000   25350423.6270  132006316.9730          0.0000  107265934.4430         38.4300          0.0000         39.7800       1536.7600          0.0000       1248.6310 
C44  24411993.4350          0.0000   24411990.1110  127119658.5540          0.0000  103295120.9570         40.6200          0.0000         41.1600      -3095.0890          0.0000      -2515.0760 
C45  23849685.2110          0.0000   23849689.5900  124191581.6350          0.0000  100915838.2980         43.0000          0.0000         45.3300       2056.2140          0.0000       1670.8560 
C59  37667881.6560          0.0000   37667865.1530  196146558.5180          0.0000  159385085.4120         44.9800          0.0000         45.3500         23.7240          0.0000         19.2760 
C60  38047281.4710          0.0000   38047262.7240  198122201.8160          0.0000  160990449.2930         43.3400          0.0000         44.6800        -59.6760          0.0000        -48.5240 
E04  27253648.8520   27253644.6700   27253646.5750          0.0000          0.0000  143218898.6950  106949153.4350  109739141.4060          0.0000          0.0000         36.8100         37.5000         42.5000          0.0000          0.0000       2062.5810       1540.3190       1580.4590          0.0000          0.0000 
E07  28792646.6650   28792645.5650   28792647.3940          0.0000          0.0000  151306386.8780  112988533.3760  115936062.1090          0.0000          0.0000         29.4100         29.4000         35.6800          0.0000          0.0000      -2354.8680      -1758.3230      -1804.4700          0.0000          0.0000 
E11  26808761.7960   26808755.3140   26808757.4190          0.0000          0.0000  140881021.2670  105203322.5430  107947753.7640          0.0000          0.0000         27.5500         29.3400         35.9800          0.0000          0.0000       2831.9660       2114.2380       2169.9770          0.0000          0.0000 
E12  22717121.3490   22717114.8680   22717117.2480          0.0000          0.0000  119379292.7810   89146849.9670   91472430.6660          0.0000          0.0000         42.6600         42.5100         49.2000          0.0000          0.0000       1059.4450        791.1350        811.7450          0.0000          0.0000 
E18  22592430.7620   22592427.0900   22592428.9990          0.0000          0.0000  118724030.0470   88657534.6030   90970348.8900          0.0000          0.0000         38.2500         39.1900         45.6000          0.0000          0.0000      -5046.7630      -3768.5640      -3866.9220          0.0000          0.0000 
E19  23350894.8490   23350889.8570   23350892.1650          0.0000          0.0000  122709786.8340   91633919.0170   94024381.7650          0.0000          0.0000         42.7500         42.3800         49.4400          0.0000          0.0000        217.2310        162.2130        166.4410          0.0000          0.0000 
E26  27520592.9640   27520589.0140   27520590.9040          0.0000          0.0000  144621693.2720  107996709.3630  110814026.6380          0.0000          0.0000         34.0200         33.9600         40.4600          0.0000          0.0000      -3091.2830      -2308.1760      -2368.5910          0.0000          0.0000 
E27  28076147.9100   28076146.4370   28076148.3190          0.0000          0.0000  147541147.0880  110176817.2880  113051015.4110          0.0000          0.0000         33.3600         34.3100         40.8500          0.0000          0.0000       1824.6560       1362.3620       1398.0030          0.0000          0.0000 
E33  24075668.5910   24075663.9640   24075665.9490          0.0000          0.0000  126518497.8980   94478084.9470   96942738.4140          0.0000          0.0000         45.8500         45.7900         52.6500          0.0000          0.0000      -1795.4780      -1340.7920      -1375.7730          0.0000          0.0000 
> 2022 01 02 23 00  2.0000000  0 53
G05  22540597.0820          0.0000          0.0000  118451635.3490          0.0000          0.0000          0.0000         43.5900          0.0000          0.0000          0.0000 
G10  25074331.6420          0.0000   25074326.0660  131766516.1270          0.0000          0.0000   98397046.2270         36.6500          0.0000          0.0000         35.3800 
G13  21918069.8410          0.0000          0.0000  115180245.5810          0.0000          0.0000          0.0000         45.1400          0.0000          0.0000          0.0000 
G15  20188449.7180          0.0000          0.0000  106091044.4350          0.0000          0.0000          0.0000         49.5700          0.0000          0.0000          0.0000 
G18  20457318.5650          0.0000   20457315.9870  107503933.0970          0.0000          0.0000   80278917.8820         48.3100          0.0000          0.0000         49.9300 
G20  24429033.6840          0.0000          0.0000  128375408.2960          0.0000          0.0000          0.0000         35.3000          0.0000          0.0000          0.0000 
G23  22155123.5380          0.0000   22155120.2600  116425977.3710          0.0000          0.0000   86941467.8370         44.5200          0.0000          0.0000         43.6600 
G24  21344552.2230          0.0000   21344548.4110  112166382.2730          0.0000          0.0000   83760592.7010         45.0000          0.0000          0.0000         45.5600 
G29  24204287.7200          0.0000          0.0000  127194396.8540          0.0000          0.0000          0.0000         37.7000          0.0000          0.0000          0.0000 
R01  20023388.4690          0.0000   20023388.5730  107036496.2940   83250603.6480         52.3300         43.8900       -328.5000       -255.5210 
R02  22343533.6250          0.0000   22343533.8950  119229415.0570   92733958.6870         46.4900         41.1500       2144.5530       1667.8650 
R08  21782647.0190          0.0000   21782644.1070  116645084.5850   90723948.6230         47.6000         43.8400      -2332.4360      -1814.1460 
R09  24279423.8330          0.0000   24279421.3550  129650820.3790  100839480.7120         40.9400         35.2100      -2143.5750      -1667.1880 
R10  22288036.5860          0.0000          0.0000  118807786.9110          0.0000         45.9900          0.0000        496.1100          0.0000 
R11  22574997.7160          0.0000   22574996.0130  120633960.5230   93826378.1980         45.1100         42.7200       3364.5820       2616.8990 
R17  22167233.6470          0.0000   22167231.4530  118621355.7690   92261085.3870         46.4700         41.9000       3234.1370       2515.4480 
R23  20891939.8140          0.0000          0.0000  111757782.4110          0.0000         49.3800          0.0000      -3630.3100          0.0000 
R24  19790837.7450          0.0000   19790836.5100  105830503.2650   82312564.2220         55.7100         48.7400       -425.9500       -331.2640 
C01  37993895.3790   37993891.3530   37993892.7180  197844179.4270  152985678.0220  160764614.8460         42.2500         46.3000         41.1200        -15.6150        -12.0470        -12.5190 
C02  37541144.9080   37541137.7940   37541139.9400  195486592.7860  151162631.7500  158848873.7940         39.1600         48.3600         41.6200         -3.3960         -2.5660         -2.8340 
C03  36877013.6640   36877007.4530   36877008.1830  192028296.3130  148488446.3040  156038707.3900         43.6000         49.3500         42.6600        -38.3670        -29.6490        -31.1830 
C04  38955969.8600   38955963.3410   38955964.0360  202853989.1800  156859561.7930  164835472.0550         37.1700         44.5100         38.8300        -26.7070        -20.6520        -21.6370 
C05  39279646.8640   39279641.7820   39279642.8650  204539466.4720  158162884.4410  166205065.0470         34.2200         44.0400         39.3800          9.1580          7.0730          7.4580 
C06  36629928.0050   36629921.9980   36629920.8800  190741653.9750  147493526.2720  154993197.4050         45.9900         51.2400         46.6300        668.7300        517.0930        543.4240 
C08  35756265.3020   35756258.8550   35756257.3960  186192265.3160  143975678.9250  151296465.1170         47.2700         53.6400         48.6800        146.4720        113.2900        119.0490 
C09  37585830.4000   37585826.5960   37585824.7240  195719290.6970  151342559.6130  159037931.1350         42.8100         49.5100         43.8500        785.2200        607.1800        638.0840 
C11  23599232.1410   23599228.4030   23599226.2780  122887398.0400   95024310.0820   99856048.3800         43.1100         51.1300         46.0200        389.4170        301.0820        316.4330 
C12  23434686.4250   23434682.6630   23434681.1000  122030563.0670   94361757.6920   99159807.4450         43.4200         51.1800         46.6400      -2394.9300      -1851.9210      -1946.0750 
C13  35838788.4090   35838789.0260   35838786.6220  186622102.6680  144308069.7140  151645724.1750         49.6000         52.6500         48.9400        302.7480        234.1020        246.0070 
C14  26318351.6920   26318347.3730   26318344.4950  137046565.1940  105973075.1340  111361532.9510         33.8600         43.2700         37.2600       2188.8340       1692.5620       1778.6560 
C16  36286777.9230   36286777.2510   36286774.2770  188954790.6090  146111826.6140  153541231.5940         48.1100         51.7700         46.1800        480.9660        371.9560        390.8550 
C21  22304696.5730          0.0000   22304687.9650  116146413.2250          0.0000   94378445.3740         51.0800          0.0000         51.4600         92.4740          0.0000         75.1550 
C22  24075033.3980          0.0000   24075024.4720  125364996.2150          0.0000  101869319.3490         44.8800          0.0000         46.2400      -1792.7000          0.0000      -1456.7210 
C26  25792056.2580          0.0000   25792054.2240  134306003.6410          0.0000  109134612.5670         34.3400          0.0000         37.5400       3071.3090          0.0000       2495.6720 
C34  23308840.3270          0.0000   23308837.9750  121375258.3910          0.0000   98627330.7560         47.1200          0.0000         47.1400      -1035.3580          0.0000       -841.2940 
C36  25225469.7440          0.0000   25225472.5180  131355641.3920          0.0000  106737236.8660         39.7300          0.0000         42.1600       -405.5130          0.0000       -329.5970 
C38  35981662.9430          0.0000   35981657.1500  187366047.2600          0.0000  152250287.0460         49.5100          0.0000         50.7600       -224.5300          0.0000       -182.4110 
C39  35997770.5320          0.0000   35997764.9050  187449862.2500          0.0000  152318350.2700         49.8700          0.0000         51.5500        320.4430          0.0000        260.3770 
C42  24674192.4310          0.0000   24674198.4340  128485005.9110          0.0000  104404616.7730         42.2600          0.0000         44.4400       1839.7840          0.0000       1494.9190 
C43  25350131.0790          0.0000   25350128.5690  132004780.5140          0.0000  107264685.9410         38.4500          0.0000         39.8000       1535.9590          0.0000       1248.0540 
C44  24412587.8570          0.0000   24412584.5360  127122753.8110          0.0000  103297636.0950         40.6200          0.0000         41.1900      -3095.6480          0.0000      -2515.4770 
C45  23849290.3730          0.0000   23849294.7510  124189525.6360          0.0000  100914167.6350         43.0100          0.0000         45.3500       2055.5900          0.0000       1670.2970 
C59  37667877.1210          0.0000   37667860.6190  196146534.8720          0.0000  159385066.1910         44.9900          0.0000         45.3900         23.2580          0.0000         18.9130 
C60  38047292.9630          0.0000   38047274.2200  198122261.5810          0.0000  160990497.8420         43.3500          0.0000         44.7200        -60.1700          0.0000        -48.8220 
E04  27253256.3680   27253252.1840   27253254.0900          0.0000          0.0000  143216836.1970  106947613.2650  109737561.0560          0.0000          0.0000         36.9100         37.4800         42.4800          0.0000          0.0000       2062.0320       1539.8540       1580.0020          0.0000          0.0000 
E07  28793094.7400   28793093.6250   28793095.4690          0.0000          0.0000  151308741.5080  112990291.7160  115937866.3020          0.0000          0.0000         29.6700         29.5300         35.5700          0.0000          0.0000      -2354.6910      -1758.3320      -1804.1820          0.0000          0.0000 
E11  26808222.9100   26808216.4170   26808218.5340          0.0000          0.0000  140878189.3930  105201207.8370  107945583.8800          0.0000          0.0000         27.5700         29.2000         35.8900          0.0000          0.0000       2831.4530       2114.2650       2169.7810          0.0000          0.0000 
E12  22716919.8010   22716913.3180   22716915.7000          0.0000          0.0000  119378233.6260   89146059.0390   91471619.1030          0.0000          0.0000         42.7500         42.4800         49.2000          0.0000          0.0000       1058.6250        790.5210        811.1490          0.0000          0.0000 
E18  22593391.1790   22593387.4970   22593389.4160          0.0000          0.0000  118729077.0900   88661303.5130   90974216.1080          0.0000          0.0000         38.3300         39.1600         45.5900          0.0000          0.0000      -5047.6200      -3769.3280      -3867.6290          0.0000          0.0000 
E19  23350853.5440   23350848.5560   23350850.8610          0.0000          0.0000  122709569.7760   91633756.9230   94024215.4470          0.0000          0.0000         42.8400         42.3600         49.4300          0.0000          0.0000        216.6350        161.8130        166.0130          0.0000          0.0000 
E26  27521181.2070   27521177.2370   27521179.1470          0.0000          0.0000  144624784.5110  107999017.7790  110816395.2500          0.0000          0.0000         34.1400         33.9200         40.4400          0.0000          0.0000      -3091.5810      -2308.7160      -2368.9080          0.0000          0.0000 
E27  28075800.7650   28075799.3130   28075801.1770          0.0000          0.0000  147539322.7550  110175454.9220  113049617.5270          0.0000          0.0000         33.4300         34.2700         40.8500          0.0000          0.0000       1823.8740       1362.1480       1397.5380          0.0000          0.0000 
E33  24076010.3150   24076005.6910   24076007.6750          0.0000          0.0000  126520293.6420   94479425.9150   96944114.3660          0.0000          0.0000         45.9100         45.7600         52.6400          0.0000          0.0000      -1796.2880      -1341.3600      -1376.3410          0.0000          0.0000 
> 2022 01 02 23 00  3.0000000  0 53
G05  22541004.9030          0.0000          0.0000  118453778.3980          0.0000          0.0000          0.0000         43.6800          0.0000          0.0000          0.0000 
G10  25073829.9780          0.0000   25073824.3670  131763879.7130          0.0000          0.0000   98395077.4810         36.7400          0.0000          0.0000         35.3600 
G13  21918607.6090          0.0000          0.0000  115183071.5380          0.0000          0.0000          0.0000         45.2300          0.0000          0.0000          0.0000 
G15  20188689.4720          0.0000          0.0000  106092304.2700          0.0000          0.0000          0.0000         49.6300          0.0000          0.0000          0.0000 
G18  20457116.5810          0.0000   20457113.9850  107502871.5870          0.0000          0.0000   80278125.2000         48.4100          0.0000          0.0000         49.9000 
G20  24429557.3890          0.0000          0.0000  128378160.4260          0.0000          0.0000          0.0000         35.3500          0.0000          0.0000          0.0000 
G23  22154707.8420          0.0000   22154704.5590  116423792.8610          0.0000          0.0000   86939836.5500         44.6100          0.0000          0.0000         43.6400 
G24  21344008.9980          0.0000   21344005.1540  112163527.4840          0.0000          0.0000   83758460.8880         45.0600          0.0000          0.0000         45.5300 
G29  24204894.7790          0.0000          0.0000  127197586.8320          0.0000          0.0000          0.0000         37.7700          0.0000          0.0000          0.0000 
R01  20023449.8420          0.0000   20023449.9450  107036824.3870   83250858.8360         52.2900         43.9100       -328.1270       -255.2790 
R02  22343131.6600          0.0000   22343131.9310  119227270.0660   92732290.3540         46.4500         41.1500       2144.9810       1668.2740 
R08  21783082.4850          0.0000   21783079.5720  116647416.4890   90725762.3280         47.5700         43.8600      -2331.8490      -1813.7080 
R09  24279825.2230          0.0000   24279822.7450  129652963.7520  100841147.7760         40.8600         35.2400      -2143.6210      -1667.2350 
R10  22287943.4710          0.0000          0.0000  118807290.5990          0.0000         45.9700          0.0000        495.9890          0.0000 
R11  22574368.0170          0.0000   22574366.3150  120630595.5780   93823761.0130         45.0900         42.7200       3364.8420       2617.1410 
R17  22166629.2160          0.0000   22166627.0210  118618121.3610   92258569.7430         46.4100         41.9300       3234.1930       2515.4670 
R23  20892618.4130          0.0000          0.0000  111761412.4260          0.0000         49.3600          0.0000      -3630.1890          0.0000 
R24  19790917.3770          0.0000   19790916.1390  105830929.1310   82312895.4610         55.6900         48.7700       -426.2380       -331.5710 
C01  37993898.2290   37993894.2200   37993895.5640  197844194.3370  152985689.5490  160764626.9760         42.2600         46.3000         41.1500        -14.7960        -11.4420        -12.0350 
C02  37541145.4440   37541138.3120   37541140.4810  195486595.4960  151162633.8480  158848875.9780         39.1800         48.3600         41.6400         -2.5390         -1.9890         -2.0610 
C03  36877020.9040   36877014.6930   36877015.4220  192028334.0300  148488475.4730  156038738.0410         43.6000         49.3500         42.6900        -37.5760        -29.1000        -30.6710 
C04  38955974.8620   38955968.3410   38955969.0380  202854015.2310  156859581.9400  164835493.2250         37.1800         44.5000         38.8600        -25.8500        -20.0840        -21.1710 
C05  39279644.9910   39279639.9090   39279640.9910  204539456.7230  158162876.9040  166205057.1260         34.2100         44.0400         39.4100          9.8100          7.5670          7.9230 
C06  36629799.4850   36629793.4800   36629792.3590  190740984.7470  147493008.7830  154992653.6050         46.0100         51.2400         46.6700        669.2610        517.5030        543.8060 
C08  35756237.0960   35756230.6440   35756229.1930  186192118.3820  143975565.3000  151296345.7080         47.2700         53.6300         48.7000        146.9380        113.6540        119.4680 
C09  37585679.5090   37585675.7050   37585673.8340  195718504.9660  151341952.0360  159037292.6640         42.8300         49.5000         43.8900        785.7790        607.5900        638.4840 
C11  23599157.3270   23599153.5920   23599151.4670  122887008.3990   95024008.7710   99855731.7510         43.1200         51.1300         46.0400        389.4540        301.1750        316.4980 
C12  23435146.2860   23435142.5180   23435140.9610  122032957.6570   94363609.3420   99161753.2410         43.4300         51.1800         46.6700      -2394.6420      -1851.6880      -1945.8430 
C13  35838730.1860   35838730.7980   35838728.4000  186621799.4800  144307835.2740  151645477.8090         49.6000         52.6300         48.9700        303.2140        234.4550        246.3700 
C14  26317931.2430   26317926.9320   26317924.0460  137044375.7980  105971382.1440  111359753.8840         33.8500         43.3000         37.3000       2189.4770       1693.0370       1779.1030 
C16  36286685.4610   36286684.7890   36286681.8150  188954309.1520  146111454.3240  153540840.3740         48.1300         51.7700         46.2100        481.4970        372.3010        391.2180 
C21  22304678.7220          0.0000   22304670.1130  116146320.2710          0.0000   94378369.8410         51.0800          0.0000         51.4800         92.9770          0.0000         75.5090 
C22  24075377.5730          0.0000   24075368.6490  125366788.3820          0.0000  101870775.6230         44.9000          0.0000         46.2700      -1792.1040          0.0000      -1456.2460 
C26  25791466.3310          0.0000   25791464.3010  134302931.6610          0.0000  109132116.3170         34.3400          0.0000         37.5800       3072.0820          0.0000       2496.3050 
C34  23309039.1020          0.0000   23309036.7500  121376293.4630          0.0000   98628171.8370         47.1400          0.0000         47.1600      -1035.1990          0.0000       -841.1820 
C36  25225547.5930          0.0000   25225550.3690  131356046.7330          0.0000  106737566.2310         39.7200          0.0000         42.1900       -405.5510          0.0000       -329.5690 
C38  35981705.9600          0.0000   35981700.1670  187366271.2740          0.0000  152250469.0780         49.5300          0.0000         50.7900       -223.9890          0.0000       -182.0290 
C39  35997708.9010          0.0000   35997703.2760  187449541.2970          0.0000  152318089.4640         49.8800          0.0000         51.5700        320.9740          0.0000        260.8240 
C42  24673839.0350          0.0000   24673845.0400  128483165.6300          0.0000  104403121.3820         42.2600          0.0000         44.4700       1840.3060          0.0000       1495.4320 
C43  25349836.0720          0.0000   25349833.5630  132003244.3140          0.0000  107263437.6480         38.4600          0.0000         39.8400       1536.0610          0.0000       1248.0540 
C44  24413182.2570          0.0000   24413178.9390  127125848.9360          0.0000  103300151.1240         40.6000          0.0000         41.2200      -3095.1260          0.0000      -2514.9740 
C45  23848895.5550          0.0000   23848899.9320  124187469.7170          0.0000  100912497.0340         43.0200          0.0000         45.3700       2055.8880          0.0000       1670.4740 
C59  37667872.5320          0.0000   37667856.0300  196146510.9860          0.0000  159385046.7840         45.0100          0.0000         45.4300         24.0030          0.0000         19.5090 
C60  38047304.3910          0.0000   38047285.6480  198122321.0940          0.0000  160990546.2010         43.3700          0.0000         44.7500        -59.3970          0.0000        -48.2630 
E04  27252863.8710   27252859.6840   27252861.5940          0.0000          0.0000  143214773.5910  106946073.0050  109735980.6120          0.0000          0.0000         36.9800         37.4500         42.4600          0.0000          0.0000       2062.6560       1540.3190       1580.4400          0.0000          0.0000 
E07  28793542.7430   28793541.6380   28793543.4690          0.0000          0.0000  151311095.8300  112992049.8130  115939670.2760          0.0000          0.0000         29.7500         29.5600         35.5300          0.0000          0.0000      -2354.0480      -1757.7270      -1803.7350          0.0000          0.0000 
E11  26807683.9590   26807677.5080   26807679.5700          0.0000          0.0000  140875357.3750  105199093.0050  107943413.9390          0.0000          0.0000         27.6400         29.0800         35.8000          0.0000          0.0000       2832.2730       2114.5910       2169.9210          0.0000          0.0000 
E12  22716718.2880   22716711.8050   22716714.1880          0.0000          0.0000  119377174.6540   89145268.2450   91470807.6790          0.0000          0.0000         42.8100         42.4800         49.2000          0.0000          0.0000       1058.8760        790.7260        811.3450          0.0000          0.0000 
E18  22594351.6560   22594347.9900   22594349.8930          0.0000          0.0000  118734124.4290   88665072.6120   90978083.5500          0.0000          0.0000         38.4400         39.1300         45.5800          0.0000          0.0000      -5047.4890      -3769.1040      -3867.5830          0.0000          0.0000 
E19  23350812.2380   23350807.2410   23350809.5550          0.0000          0.0000  122709352.7070   91633594.8360   94024049.1200          0.0000          0.0000         42.9100         42.3300         49.4300          0.0000          0.0000        217.0820        162.0640        166.3200          0.0000          0.0000 
E26  27521769.4110   27521765.4380   27521767.3490          0.0000          0.0000  144627875.5870  108001326.0610  110818763.7490          0.0000          0.0000         34.2000         33.8800         40.4100          0.0000          0.0000      -3090.8640      -2308.1760      -2368.4610          0.0000          0.0000 
E27  28075453.5830   28075452.1160   28075453.9910          0.0000          0.0000  147537498.3430  110174092.5620  113048219.6140          0.0000          0.0000         33.4500         34.2700         40.8500          0.0000          0.0000       1824.4610       1362.3530       1397.8730          0.0000          0.0000 
E33  24076352.0550   24076347.4320   24076349.4140          0.0000          0.0000  126522089.5310   94480767.0070   96945490.4450          0.0000          0.0000         45.9900         45.7500         52.6400          0.0000          0.0000      -1795.9900      -1341.1740      -1376.1920          0.0000          0.0000 
> 2022 01 02 23 00  4.0000000  0 53
G05  22541412.7250          0.0000          0.0000  118455921.5770          0.0000          0.0000          0.0000         43.7300          0.0000          0.0000          0.0000 
G10  25073328.2610          0.0000   25073322.6600  131761243.1920          0.0000          0.0000   98393108.6440         36.8800          0.0000          0.0000         35.3500 
G13  21919145.3990          0.0000          0.0000  115185897.6550          0.0000          0.0000          0.0000         45.2800          0.0000          0.0000          0.0000 
G15  20188929.2520          0.0000          0.0000  106093564.4410          0.0000          0.0000          0.0000         49.7000          0.0000          0.0000          0.0000 
G18  20456914.6900          0.0000   20456912.0880  107501810.6080          0.0000          0.0000   80277332.9100         48.4600          0.0000          0.0000         49.8900 
G20  24430081.1060          0.0000          0.0000  128380912.5870          0.0000          0.0000          0.0000         35.4200          0.0000          0.0000          0.0000 
G23  22154292.1330          0.0000   22154288.8570  116421608.3690          0.0000          0.0000   86938205.2810         44.6600          0.0000          0.0000         43.6300 
G24  21343465.8030          0.0000   21343461.9830  112160673.0700          0.0000          0.0000   83756329.3370         45.1500          0.0000          0.0000         45.5200 
G29  24205501.8030          0.0000          0.0000  127200776.7570          0.0000          0.0000          0.0000         37.8600          0.0000          0.0000          0.0000 
R01  20023511.2550          0.0000   20023511.3600  107037152.6450   83251114.1390         52.2500         43.9300       -327.8480       -255.0280 
R02  22342729.7220          0.0000   22342729.9960  119225125.2020   92730622.1150         46.4300         41.1600       2145.2510       1668.5440 
R08  21783517.9530          0.0000   21783515.0440  116649748.3500   90727575.9850         47.5500         43.8800      -2331.3550      -1813.2610 
R09  24280226.7090          0.0000   24280224.2300  129655107.7010  100842815.2990         40.8500         35.2700      -2144.0130      -1667.6350 
R10  22287850.5180          0.0000          0.0000  118806795.0390          0.0000         45.9500          0.0000        495.6540          0.0000 
R11  22573738.3550          0.0000   22573736.6520  120627230.8520   93821144.0040         45.0600         42.7200       3365.0840       2617.3090 
R17  22166024.8830          0.0000   22166022.6880  118614887.4440   92256054.4720         46.3800         41.9500       3234.1650       2515.4390 
R23  20893297.0940          0.0000          0.0000  111765042.9050          0.0000         49.3500          0.0000      -3630.2270          0.0000 
R24  19790997.1830          0.0000   19790995.9480  105831355.8590   82313227.3520         55.6600         48.7900       -426.6760       -331.8600 
C01  37993901.0780   37993897.0630   37993898.4120  197844209.1880  152985701.0410  160764639.0470         42.2600         46.3000         41.1700        -14.3020        -11.0690        -11.6070 
C02  37541145.9390   37541138.8120   37541140.9730  195486598.1210  151162635.8820  158848878.1210         39.1800         48.3600         41.6800         -2.0830         -1.6530         -1.6690 
C03  36877028.1420   36877021.9310   36877022.6620  192028371.6940  148488504.5920  156038768.6410         43.6200         49.3500         42.7100        -37.1290        -28.7180        -30.1400 
C04  38955979.8740   38955973.3550   38955974.0550  202854041.2290  156859602.0220  164835514.3290         37.1800         44.5000         38.8900        -25.6080        -19.6370        -20.6780 
C05  39279643.1130   39279638.0260   39279639.1150  204539446.9050  158162869.3090  166205049.1400         34.2700         44.0400         39.4400         10.3690          8.0140          8.4730 
C06  36629670.9710   36629664.9690   36629663.8440  190740315.5730  147492491.3390  154992109.8540         46.0200         51.2400         46.6900        669.6330        517.7820        544.1040 
C08  35756208.8930   35756202.4450   35756200.9920  186191971.4770  143975451.6910  151296226.3280         47.2800         53.6200         48.7200        147.3570        113.9610        119.7750 
C09  37585528.6100   37585524.8120   37585522.9310  195717719.2580  151341344.4820  159036654.2250         42.8300         49.4900         43.9000        786.1700        607.8600        638.8200 
C11  23599082.5850   23599078.8550   23599076.7230  122886619.2490   95023707.8600   99855415.5450         43.1200         51.1200         46.0700        389.3240        301.0360        316.3870 
C12  23435606.1880   23435602.4300   23435600.8610  122035352.5370   94365461.2150   99163699.2870         43.4300         51.1800         46.6900      -2394.5480      -1851.6330      -1945.7680 
C13  35838671.9610   35838672.5750   35838670.1750  186621496.2880  144307600.8250  151645231.4400         49.6000         52.6200         48.9900        303.6420        234.7910        246.7420 
C14  26317510.7750   26317506.4490   26317503.5760  137042186.3480  105969689.1460  111357974.7850         33.8300         43.3000         37.3000       2189.9240       1693.3350       1779.5040 
C16  36286593.0140   36286592.3430   36286589.3670  188953827.7600  146111082.0800  153540449.2050         48.1400         51.7700         46.2300        481.8230        372.5710        391.5160 
C21  22304660.8860          0.0000   22304652.2780  116146227.3970          0.0000   94378294.3740         51.0800          0.0000         51.5000         93.2940          0.0000         75.8260 
C22  24075721.7300          0.0000   24075712.8050  125368580.5270          0.0000  101872231.8940         44.9100          0.0000         46.3000      -1791.6470          0.0000      -1455.8640 
C26  25790876.3520          0.0000   25790874.3210  134299859.5030          0.0000  109129619.9410         34.3500          0.0000         37.5800       3072.7710          0.0000       2496.7900 
C34  23309237.9610          0.0000   23309235.6070  121377328.9780          0.0000   98629013.2790         47.1400          0.0000         47.1900      -1035.2920          0.0000       -841.2470 
C36  25225625.5280          0.0000   25225628.3070  131356452.5060          0.0000  106737895.9430         39.7300          0.0000         42.2000       -405.4670          0.0000       -329.4480 
C38  35981748.9820          0.0000   35981743.1870  187366495.3270          0.0000  152250651.1450         49.5400          0.0000         50.8100       -223.5700          0.0000       -181.6750 
C39  35997647.2730          0.0000   35997641.6470  187449220.3960          0.0000  152317828.7090         49.8900          0.0000         51.5900        321.3370          0.0000        261.1500 
C42  24673485.6240          0.0000   24673491.6280  128481325.3640          0.0000  104401626.0230         42.2800          0.0000         44.4900       1840.6690          0.0000       1495.7300 
C43  25349541.1540          0.0000   25349538.6490  132001708.5070          0.0000  107262189.6600         38.4600          0.0000         39.8700       1536.0710          0.0000       1248.2870 
C44  24413776.6360          0.0000   24413773.3150  127128944.0880          0.0000  103302666.2020         40.5800          0.0000         41.2400      -3094.7350          0.0000      -2514.7040 
C45  23848500.7860          0.0000   23848505.1630  124185414.0550          0.0000  100910826.6410         43.0400          0.0000         45.3900       2056.0370          0.0000       1670.6320 
C59  37667867.9310          0.0000   37667851.4280  196146487.0370          0.0000  159385027.3250         45.0200          0.0000         45.4600         24.4870          0.0000         19.8630 
C60  38047315.8000          0.0000   38047297.0560  198122380.5330          0.0000  160990594.5060         43.3800          0.0000         44.7600        -58.8570          0.0000        -47.8070 
E04  27252471.3840   27252467.2060   27252469.1060          0.0000          0.0000  143212711.0790  106944532.8130  109734400.2520          0.0000          0.0000         37.0700         37.4700         42.4400          0.0000          0.0000       2062.8980       1540.5710       1580.6640          0.0000          0.0000 
E07  28793990.7230   28793989.6100   28793991.4470          0.0000          0.0000  151313450.0160  112993807.8260  115941474.1420          0.0000          0.0000         29.8800         29.7000         35.5100          0.0000          0.0000      -2353.6110      -1757.5960      -1803.4830          0.0000          0.0000 
E11  26807145.1430   26807138.6780   26807140.7760          0.0000          0.0000  140872525.4970  105196978.2160  107941243.9520          0.0000          0.0000         27.6600         28.9600         35.7200          0.0000          0.0000       2831.9380       2114.6660       2170.3580          0.0000          0.0000 
E12  22716516.8380   22716510.3540   22716512.7380          0.0000          0.0000  119376116.0310   89144477.7170   91469996.5270          0.0000          0.0000         42.8800         42.4600         49.1900          0.0000          0.0000       1058.8670        790.7260        811.3630          0.0000          0.0000 
E18  22595312.2170   22595308.5430   22595310.4540          0.0000          0.0000  118739172.2210   88668842.0780   90981951.3410          0.0000          0.0000         38.4900         39.1000         45.5700          0.0000          0.0000      -5047.5170      -3769.2620      -3867.6010          0.0000          0.0000 
E19  23350770.9580   23350765.9650   23350768.2750          0.0000          0.0000  122709135.7910   91633432.8510   94023882.9150          0.0000          0.0000         42.9900         42.3200         49.4200          0.0000          0.0000        217.3050        162.2510        166.5150          0.0000          0.0000 
E26  27522357.6460   27522353.6890   27522355.5870          0.0000          0.0000  144630966.7190  108003634.3430  110821132.2620          0.0000          0.0000         34.3100         33.8700         40.4100          0.0000          0.0000      -3090.6680      -2307.8870      -2368.1810          0.0000          0.0000 
E27  28075106.4470   28075104.9720   28075106.8560          0.0000          0.0000  147535674.1110  110172730.3140  113046821.8200          0.0000          0.0000         33.4800         34.2500         40.8400          0.0000          0.0000       1824.7400       1362.5760       1398.0680          0.0000          0.0000 
E33  24076693.8670   24076689.2400   24076691.2260          0.0000          0.0000  126523885.7500   94482108.3410   96946866.7650          0.0000          0.0000         46.0400         45.7200         52.6300          0.0000          0.0000      -1795.9440      -1341.1180      -1376.0710          0.0000          0.0000 
> 2022 01 02 23 00  5.0000000  0 53
G05  22541820.6120          0.0000          0.0000  118458064.9720          0.0000          0.0000          0.0000         43.7900          0.0000          0.0000          0.0000 
G10  25072826.6030          0.0000   25072820.9580  131758606.6390          0.0000          0.0000   98391139.7680         36.9700          0.0000          0.0000         35.3300 
G13  21919683.2420          0.0000          0.0000  115188724.0270          0.0000          0.0000          0.0000         45.3500          0.0000          0.0000          0.0000 
G15  20189169.1440          0.0000          0.0000  106094825.0350          0.0000          0.0000          0.0000         49.7400          0.0000          0.0000          0.0000 
G18  20456712.9050          0.0000   20456710.3090  107500750.2500          0.0000          0.0000   80276541.0830         48.5300          0.0000          0.0000         49.8600 
G20  24430604.8370          0.0000          0.0000  128383664.9250          0.0000          0.0000          0.0000         35.4500          0.0000          0.0000          0.0000 
G23  22153876.4660          0.0000   22153873.1970  116419424.0110          0.0000          0.0000   86936574.0950         44.7300          0.0000          0.0000         43.6000 
G24  21342922.7440          0.0000   21342918.8910  112157819.1100          0.0000          0.0000   83754198.1360         45.1900          0.0000          0.0000         45.4900 
G29  24206108.8480          0.0000          0.0000  127203966.7310          0.0000          0.0000          0.0000         37.9400          0.0000          0.0000          0.0000 
R01  20023572.7100          0.0000   20023572.8130  107037481.1750   83251369.6690         52.2300         43.9300       -329.3010       -256.1270 
R02  22342327.8140          0.0000   22342328.0850  119222980.5850   92728954.0910         46.4100         41.1600       2143.8260       1667.4360 
R08  21783953.4250          0.0000   21783950.5150  116652080.2960   90729389.7240         47.5300         43.8900      -2332.6320      -1814.2570 
R09  24280628.3270          0.0000   24280625.8470  129657252.3240  100844483.3410         40.8500         35.3300      -2145.4100      -1668.7070 
R10  22287757.7200          0.0000          0.0000  118806300.3030          0.0000         45.9300          0.0000        493.6890          0.0000 
R11  22573108.7440          0.0000   22573107.0380  120623866.4570   93818527.2660         45.0600         42.7200       3363.6220       2616.1260 
R17  22165420.6440          0.0000   22165418.4450  118611654.1120   92253539.6760         46.3500         41.9800       3232.4510       2514.0420 
R23  20893975.8880          0.0000          0.0000  111768673.9350          0.0000         49.3500          0.0000      -3631.8940          0.0000 
R24  19791077.1580          0.0000   19791075.9210  105831783.5360   82313559.9940         55.6400         48.8200       -428.7810       -333.4810 
C01  37993903.9470   37993899.9210   37993901.2850  197844224.0620  152985712.5410  160764651.1200         42.2600         46.3000         41.2000        -15.5870        -12.0750        -12.4630 
C02  37541146.4630   37541139.3390   37541141.5010  195486600.7940  151162637.9340  158848880.2810         39.1800         48.3400         41.6900         -3.3590         -2.5750         -2.6190 
C03  36877035.3870   36877029.1720   36877029.9070  192028409.3850  148488533.7340  156038799.2610         43.6300         49.3500         42.7400        -38.4050        -29.6680        -31.0710 
C04  38955984.8500   38955978.3300   38955979.0270  202854067.2160  156859622.1330  164835535.4620         37.1900         44.5100         38.9100        -26.6230        -20.6620        -21.5900 
C05  39279641.2240   39279636.1290   39279637.2250  204539437.1140  158162861.7540  166205041.1930         34.3000         44.0300         39.4900          9.1770          6.9990          7.4950 
C06  36629542.5080   36629536.5040   36629535.3840  190739646.5590  147491974.0020  154991566.2090         46.0300         51.2400         46.7200        668.2740        516.8140        543.1920 
C08  35756180.6910   35756174.2370   35756172.7880  186191824.6850  143975338.2000  151296107.0590         47.2800         53.6200         48.7400        146.1740        112.9460        118.7970 
C09  37585377.7690   37585373.9670   37585372.0930  195716933.7330  151340737.0590  159036015.9100         42.8500         49.4800         43.9200        784.8470        606.8730        637.8140 
C11  23599007.9790   23599004.2420   23599002.1190  122886230.7050   95023407.4110   99855099.8110         43.1100         51.1200         46.0900        387.6010        299.7230        315.1010 
C12  23436066.1770   23436062.4220   23436060.8510  122037747.8050   94367313.3820   99165645.6360         43.4400         51.1900         46.7200      -2396.0850      -1852.7970      -1946.9320 
C13  35838613.7670   35838614.3760   35838611.9820  186621193.2160  144307366.4680  151644985.1610         49.6000         52.6000         49.0100        302.4130        233.8310        245.8300 
C14  26317090.3470   26317086.0170   26317083.1530  137039996.9820  105967996.1770  111356195.7250         33.7900         43.3000         37.3000       2188.7600       1692.5250       1778.6190 
C16  36286500.6070   36286499.9310   36286496.9630  188953346.5210  146110709.9510  153540058.1480         48.1400         51.7700         46.2600        480.4910        371.5740        390.5660 
C21  22304643.0890          0.0000   22304634.4810  116146134.7080          0.0000   94378219.0530         51.0800          0.0000         51.5200         91.9990          0.0000         74.8390 
C22  24076065.9210          0.0000   24076056.9980  125370372.7740          0.0000  101873688.2320         44.9300          0.0000         46.3200      -1792.9420          0.0000      -1456.8140 
C26  25790286.3620          0.0000   25790284.3310  134296787.2760          0.0000  109127123.5050         34.3300          0.0000         37.6300       3071.6350          0.0000       2496.0540 
C34  23309436.9310          0.0000   23309434.5790  121378365.0260          0.0000   98629855.1440         47.1400          0.0000         47.2100      -1036.9500          0.0000       -842.5230 
C36  25225703.5460          0.0000   25225706.3230  131356858.8090          0.0000  106738226.1060         39.7300          0.0000         42.2200       -407.1150          0.0000       -330.7990 
C38  35981792.0450          0.0000   35981786.2520  187366719.5330          0.0000  152250833.3240         49.5500          0.0000         50.8400       -224.8930          0.0000       -182.6810 
C39  35997585.6790          0.0000   35997580.0540  187448899.6440          0.0000  152317568.0680         49.8900          0.0000         51.6100        320.0330          0.0000        260.1440 
C42  24673132.2480          0.0000   24673138.2530  128479485.2020          0.0000  104400130.7340         42.2800          0.0000         44.5200       1839.4770          0.0000       1494.8080 
C43  25349246.2890          0.0000   25349243.7790  132000173.1930          0.0000  107260942.1170         38.4700          0.0000         39.8900       1534.5060          0.0000       1246.8430 
C44  24414371.0630          0.0000   24414367.7440  127132039.3760          0.0000  103305181.3670         40.5700          0.0000         41.2500      -3096.0020          0.0000      -2515.6260 
C45  23848106.0910          0.0000   23848110.4690  124183358.7450          0.0000  100909156.5270         43.0500          0.0000         45.4100       2054.5750          0.0000       1669.5610 
C59  37667863.3420          0.0000   37667846.8400  196146463.1150          0.0000  159385007.8810         45.0200          0.0000         45.4800         23.2300          0.0000         18.9310 
C60  38047327.2280          0.0000   38047308.4840  198122440.0200          0.0000  160990642.8410         43.3800          0.0000         44.7800        -60.1880          0.0000        -48.8500 
E04  27252078.9350   27252074.7420   27252076.6580          0.0000          0.0000  143210648.7370  106942992.7670  109732820.0130          0.0000          0.0000         37.1100         37.4500         42.4300          0.0000          0.0000       2061.6040       1539.4620       1579.6860          0.0000          0.0000 
E07  28794438.6940   28794437.5930   28794439.4170          0.0000          0.0000  151315804.1410  112995565.7670  115943277.9580          0.0000          0.0000         29.9500         29.7300         35.5100          0.0000          0.0000      -2354.3560      -1758.3040      -1804.2000          0.0000          0.0000 
E11  26806606.2350   26806599.7790   26806601.8570          0.0000          0.0000  140869693.6360  105194863.5170  107939074.1110          0.0000          0.0000         27.7400         28.9300         35.6600          0.0000          0.0000       2831.0900       2114.2470       2169.3620          0.0000          0.0000 
E12  22716315.4710   22716308.9870   22716311.3700          0.0000          0.0000  119375057.8560   89143687.5250   91469185.7220          0.0000          0.0000         42.9300         42.4500         49.1900          0.0000          0.0000       1057.3490        789.5620        810.1430          0.0000          0.0000 
E18  22596272.8830   22596269.2060   22596271.1180          0.0000          0.0000  118744220.5670   88672611.9530   90985819.5580          0.0000          0.0000         38.5700         39.0900         45.5700          0.0000          0.0000      -5049.1750      -3770.4730      -3868.9050          0.0000          0.0000 
E19  23350729.7260   23350724.7340   23350727.0410          0.0000          0.0000  122708919.1380   91633271.0680   94023716.9140          0.0000          0.0000         43.0400         42.2900         49.4200          0.0000          0.0000        215.9740        161.2540        165.4170          0.0000          0.0000 
E26  27522945.8820   27522941.9260   27522943.8220          0.0000          0.0000  144634057.9310  108005942.7170  110823500.8560          0.0000          0.0000         34.3700         33.8300         40.4000          0.0000          0.0000      -3091.9070      -2308.7250      -2369.2060          0.0000          0.0000 
E27  28074759.3680   28074757.8950   28074759.7810          0.0000          0.0000  147533850.1240  110171368.2270  113045424.2000          0.0000          0.0000         33.5100         34.2200         40.8400          0.0000          0.0000       1823.1380       1361.4870       1397.0160          0.0000          0.0000 
E33  24077035.7600   24077031.1390   24077033.1200          0.0000          0.0000  126525682.3910   94483449.9780   96948243.4080          0.0000          0.0000         46.1000         45.7100         52.6200          0.0000          0.0000      -1797.4990      -1342.2270      -1377.2910          0.0000          0.0000 
> 2022 01 02 23 00  6.0000000  0 53
G05  22542228.5330          0.0000          0.0000  118460208.5460          0.0000          0.0000          0.0000         43.8300          0.0000          0.0000          0.0000 
G10  25072324.9230          0.0000   25072319.2000  131755969.9710          0.0000          0.0000   98389170.8460         37.0700          0.0000          0.0000         35.3400 
G13  21920221.1190          0.0000          0.0000  115191550.5890          0.0000          0.0000          0.0000         45.3900          0.0000          0.0000          0.0000 
G15  20189409.1100          0.0000          0.0000  106096085.9970          0.0000          0.0000          0.0000         49.8000          0.0000          0.0000          0.0000 
G18  20456511.2430          0.0000   20456508.6380  107499690.4570          0.0000          0.0000   80275749.6800         48.5700          0.0000          0.0000         49.8500 
G20  24431128.6510          0.0000          0.0000  128386417.4060          0.0000          0.0000          0.0000         35.4700          0.0000          0.0000          0.0000 
G23  22153460.8190          0.0000   22153457.5320  116417239.7000          0.0000          0.0000   86934942.9570         44.7700          0.0000          0.0000         43.6000 
G24  21342379.7500          0.0000   21342375.8760  112154965.5710          0.0000          0.0000   83752067.2510         45.2800          0.0000          0.0000         45.4800 
G29  24206715.8970          0.0000          0.0000  127207156.6840          0.0000          0.0000          0.0000         38.0300          0.0000          0.0000          0.0000 
R01  20023634.2170          0.0000   20023634.3230  107037809.9250   83251625.3530         52.2000         43.9300       -329.0210       -255.8850 
R02  22341925.9490          0.0000   22341926.2210  119220836.1520   92727286.1970         46.3900         41.1800       2144.1890       1667.6780 
R08  21784388.9040          0.0000   21784385.9940  116654412.2610   90731203.4730         47.5200         43.9100      -2332.1470      -1813.8660 
R09  24281030.0710          0.0000   24281027.5950  129659397.5440  100846151.8280         40.8600         35.3700      -2145.6520      -1668.7340 
R10  22287665.0560          0.0000          0.0000  118805806.3490          0.0000         45.9100          0.0000        493.4090          0.0000 
R11  22572479.1920          0.0000   22572477.4860  120620502.3240   93815910.7190         45.0700         42.7300       3363.8460       2616.2660 
R17  22164816.5300          0.0000   22164814.3350  118608421.3230   92251025.2720         46.3300         42.0000       3232.3020       2514.0420 
R23  20894654.7810          0.0000          0.0000  111772305.4590          0.0000         49.3500          0.0000      -3631.9210          0.0000 
R24  19791157.3030          0.0000   19791156.0660  105832212.1040   82313893.3240         55.6100         48.8400       -429.1720       -333.8340 
C01  37993906.7990   37993902.7730   37993904.1370  197844238.9170  152985724.0290  160764663.1920         42.2900         46.2900         41.2200        -15.0100        -11.6740        -12.1370 
C02  37541146.9660   37541139.8360   37541142.0020  195486603.4250  151162639.9780  158848882.4230         39.2000         48.3300         41.7200         -2.7260         -2.1280         -2.1070 
C03  36877042.6160   36877036.4020   36877037.1370  192028447.0460  148488562.8580  156038829.8670         43.6400         49.3400         42.7600        -37.7990        -29.2300        -30.6610 
C04  38955989.8520   38955983.3260   38955984.0310  202854093.2050  156859642.2240  164835556.5690         37.2000         44.5100         38.9500        -26.2230        -20.2240        -21.1900 
C05  39279639.3320   39279634.2480   39279635.3310  204539427.2960  158162854.1590  166205033.2220         34.3200         44.0200         39.5200          9.7730          7.4830          7.9330 
C06  36629414.0440   36629408.0310   36629406.9190  190738977.6310  147491456.7570  154991022.6550         46.0300         51.2400         46.7400        668.7300        517.0560        543.4430 
C08  35756152.5220   35756146.0660   35756144.6190  186191677.9710  143975224.7480  151295987.8360         47.2800         53.6200         48.7600        146.4720        113.3000        119.1790 
C09  37585226.9350   37585223.1300   37585221.2600  195716148.2790  151340129.6940  159035377.6590         42.8600         49.4800         43.9400        785.2100        607.1710        638.1490 
C11  23598933.4610   23598929.7310   23598927.6000  122885842.6950   95023107.3750   99854784.5270         43.1200         51.1200         46.1200        387.5260        299.6570        314.9800 
C12  23436526.2370   23436522.4640   23436520.9140  122040143.3910   94369165.8060   99167592.2310         43.4500         51.1900         46.7400      -2395.9360      -1852.7130      -1946.7460 
C13  35838555.5710   35838556.1820   35838553.7850  186620890.1970  144307132.1560  151644738.9390         49.6000         52.6000         49.0300        302.8500        234.1950        246.1560 
C14  26316669.8990   26316665.5640   26316662.7040  137037807.6150  105966303.2280  111354416.6870         33.7500         43.2800         37.3400       2189.1230       1692.8040       1779.0100 
C16  36286408.2050   36286407.5260   36286404.5600  188952865.3780  146110337.9080  153539667.1840         48.1400         51.7700         46.2800        480.9470        371.8530        390.8640 
C21  22304625.3130          0.0000   22304616.7060  116146042.1340          0.0000   94378143.8280         51.0800          0.0000         51.5400         92.3340          0.0000         75.1090 
C22  24076410.0990          0.0000   24076401.1750  125372165.0330          0.0000  101875144.5950         44.9500          0.0000         46.3500      -1792.4300          0.0000      -1456.4700 
C26  25789696.3440          0.0000   25789694.3130  134293714.9040          0.0000  109124626.9510         34.3300          0.0000         37.6500       3072.2590          0.0000       2496.4820 
C34  23309635.9790          0.0000   23309633.6270  121379401.5400          0.0000   98630697.4000         47.1400          0.0000         47.2400      -1036.9410          0.0000       -842.5420 
C36  25225781.6670          0.0000   25225784.4430  131357265.6060          0.0000  106738556.6630         39.7300          0.0000         42.2300       -407.1810          0.0000       -330.8170 
C38  35981835.1200          0.0000   35981829.3270  187366943.8260          0.0000  152251015.5780         49.5500          0.0000         50.8600       -224.5200          0.0000       -182.3650 
C39  35997524.0980          0.0000   35997518.4720  187448578.9840          0.0000  152317307.5080         49.9000          0.0000         51.6400        320.4250          0.0000        260.4230 
C42  24672778.8780          0.0000   24672784.8840  128477645.0960          0.0000  104398635.4930         42.2900          0.0000         44.5400       1839.8770          0.0000       1495.1430 
C43  25348951.5580          0.0000   25348949.0530  131998638.3390          0.0000  107259694.9000         38.4800          0.0000         39.9000       1534.5430          0.0000       1246.9830 
C44  24414965.4830          0.0000   24414962.1610  127135134.7340          0.0000  103307696.6100         40.5600          0.0000         41.2800      -3095.4800          0.0000      -2515.3550 
C45  23847711.4530          0.0000   23847715.8340  124181303.7350          0.0000  100907486.6570         43.0600          0.0000         45.4300       2054.6870          0.0000       1669.7010 
C59  37667858.7430          0.0000   37667842.2420  196146439.1540          0.0000  159384988.4080         45.0200          0.0000         45.5100         23.8170          0.0000         19.4340 
C60  38047338.6460          0.0000   38047319.9040  198122499.4650          0.0000  160990691.1410         43.3800          0.0000         44.8100        -59.5830          0.0000        -48.3470 
E04  27251686.4990   27251682.3040   27251684.2190          0.0000          0.0000  143208586.5170  106941452.8090  109731239.8820          0.0000          0.0000         37.1900         37.4300         42.4200          0.0000          0.0000       2062.0230       1539.7420       1579.9190          0.0000          0.0000 
E07  28794886.6680   28794885.5680   28794887.3960          0.0000          0.0000  151318158.1760  112997323.6320  115945081.6760          0.0000          0.0000         29.9500         29.8200         35.5200          0.0000          0.0000      -2354.2530      -1757.9970      -1803.7070          0.0000          0.0000 
E11  26806067.3720   26806060.8990   26806062.9900          0.0000          0.0000  140866861.8960  105192748.9150  107936904.3330          0.0000          0.0000         27.8600         28.8800         35.6400          0.0000          0.0000       2831.3420       2114.4700       2169.6130          0.0000          0.0000 
E12  22716114.1800   22716107.6930   22716110.0790          0.0000          0.0000  119374000.0760   89142897.6300   91468375.2170          0.0000          0.0000         43.0000         42.4400         49.1900          0.0000          0.0000       1057.4330        789.6080        810.2180          0.0000          0.0000 
E18  22597233.6480   22597229.9760   22597231.8840          0.0000          0.0000  118749269.4170   88676382.1910   90989688.1560          0.0000          0.0000         38.6200         39.0500         45.5700          0.0000          0.0000      -5049.2870      -3770.5200      -3868.9800          0.0000          0.0000 
E19  23350688.5380   23350683.5440   23350685.8540          0.0000          0.0000  122708702.6850   91633109.4310   94023551.0580          0.0000          0.0000         43.0900         42.2800         49.4200          0.0000          0.0000        216.1790        161.4120        165.6490          0.0000          0.0000 
E26  27523534.1380   27523530.1710   27523532.0800          0.0000          0.0000  144637149.2070  108008251.1440  110825869.4890          0.0000          0.0000         34.4600         33.8100         40.4000          0.0000          0.0000      -3091.6090      -2308.5760      -2368.8800          0.0000          0.0000 
E27  28074412.3000   28074410.8460   28074412.7090          0.0000          0.0000  147532026.3000  110170006.2650  113044026.7350          0.0000          0.0000         33.5600         34.2300         40.8500          0.0000          0.0000       1823.6040       1361.9430       1397.2400          0.0000          0.0000 
E33  24077377.7090   24077373.0800   24077375.0670          0.0000          0.0000  126527479.3720   94484791.8940   96949620.3230          0.0000          0.0000         46.1500         45.7000         52.6200          0.0000          0.0000      -1797.3410      -1342.1890      -1377.2080          0.0000          0.0000 
> 2022 01 02 23 00  7.0000000  0 53
G05  22542636.5430          0.0000          0.0000  118462352.5820          0.0000          0.0000          0.0000         43.8900          0.0000          0.0000          0.0000 
G10  25071823.2170          0.0000   25071817.4920  131753333.5170          0.0000          0.0000   98387202.0720         37.1000          0.0000          0.0000         35.3600 
G13  21920759.0870          0.0000          0.0000  115194377.6400          0.0000          0.0000          0.0000         45.4500          0.0000          0.0000          0.0000 
G15  20189649.1900          0.0000          0.0000  106097347.6320          0.0000          0.0000          0.0000         49.8400          0.0000          0.0000          0.0000 
G18  20456309.7380          0.0000   20456307.1320  107498631.5410          0.0000          0.0000   80274958.9310         48.6200          0.0000          0.0000         49.8300 
G20  24431652.4990          0.0000          0.0000  128389170.2990          0.0000          0.0000          0.0000         35.5000          0.0000          0.0000          0.0000 
G23  22153045.2160          0.0000   22153041.9490  116415055.7680          0.0000          0.0000   86933312.0940         44.8300          0.0000          0.0000         43.5900 
G24  21341836.8710          0.0000   21341833.0040  112152112.7480          0.0000          0.0000   83749936.8940         45.3300          0.0000          0.0000         45.4800 
G29  24207322.9950          0.0000          0.0000  127210346.9070          0.0000          0.0000          0.0000         38.1000          0.0000          0.0000          0.0000 
R01  20023695.8150          0.0000   20023695.9210  107038139.2060   83251881.4610         52.1900         43.9300       -329.1050       -255.9500 
R02  22341524.1830          0.0000   22341524.4560  119218692.2190   92725618.6860         46.3700         41.1900       2144.1240       1667.6970 
R08  21784824.4460          0.0000   21784821.5360  116656744.5650   90733017.4860         47.4900         43.9300      -2332.0080      -1813.7820 
R09  24281431.9780          0.0000   24281429.5010  129661543.6890  100847821.0500         40.8900         35.4700      -2146.1080      -1669.3120 
R10  22287572.5880          0.0000          0.0000  118805313.4850          0.0000         45.9000          0.0000        492.7850          0.0000 
R11  22571849.7560          0.0000   22571848.0510  120617138.7860   93813294.6280         45.0700         42.7300       3363.6880       2616.2290 
R17  22164212.5710          0.0000   22164210.3760  118605189.3990   92248511.5480         46.3200         42.0000       3231.9200       2513.7440 
R23  20895333.7970          0.0000          0.0000  111775937.7740          0.0000         49.3500          0.0000      -3632.2750          0.0000 
R24  19791237.6710          0.0000   19791236.4360  105832641.8580   82314227.5730         55.5900         48.8600       -429.9170       -334.3470 
C01  37993909.6880   37993905.6660   37993907.0230  197844254.0170  152985735.7120  160764675.4740         42.2900         46.2700         41.2400        -14.7580        -11.4420        -12.0630 
C02  37541147.5070   37541140.3930   37541142.5400  195486606.3290  151162642.2240  158848884.7990         39.2000         48.3300         41.7300         -2.6510         -2.0630         -2.1910 
C03  36877049.8900   36877043.6810   36877044.4080  192028484.9730  148488592.1900  156038860.6950         43.6400         49.3400         42.7800        -37.6320        -29.1090        -30.5780 
C04  38955994.8920   38955988.3640   38955989.0720  202854119.4490  156859662.5190  164835577.8940         37.2100         44.4800         38.9700        -25.9440        -20.0560        -21.0410 
C05  39279637.5110   39279632.4190   39279633.5120  204539417.7570  158162846.7790  166205025.4600         34.3200         44.0200         39.5400          9.8100          7.5570          8.0070 
C06  36629285.6620   36629279.6480   36629278.5370  190738309.1150  147490939.8200  154990479.4310         46.0300         51.2400         46.7600        668.7300        517.0560        543.3960 
C08  35756124.4130   35756117.9600   35756116.5100  186191531.6190  143975111.5800  151295868.9170         47.2800         53.6100         48.7800        146.5930        113.3560        119.1420 
C09  37585076.1750   37585072.3740   37585070.5000  195715363.2240  151339522.6340  159034739.7360         42.8600         49.4800         43.9600        785.2010        607.1990        638.1210 
C11  23598859.1120   23598855.3680   23598853.2520  122885455.5190   95022807.9960   99854469.9100         43.1100         51.1000         46.1400        387.1260        299.3220        314.6450 
C12  23436986.3930   23436982.6250   23436981.0680  122042539.5910   94371018.7040   99169539.3500         43.4600         51.1900         46.7600      -2396.0570      -1852.8710      -1947.0250 
C13  35838497.4390   35838498.0510   35838495.6510  186620587.5340  144306898.1260  151644493.0090         49.6000         52.6000         49.0500        302.9530        234.2130        246.1560 
C14  26316249.5000   26316245.1940   26316242.3020  137035618.5630  105964610.4990  111352637.9170         33.7400         43.2600         37.3500       2189.2260       1693.0180       1778.8980 
C16  36286315.8840   36286315.2040   36286312.2390  188952384.6350  146109966.1670  153539276.5400         48.1400         51.7600         46.3000        480.9570        371.9090        390.8550 
C21  22304607.6100          0.0000   22304599.0020  116145949.9780          0.0000   94378068.9490         51.0800          0.0000         51.5600         92.3720          0.0000         75.0530 
C22  24076754.3520          0.0000   24076745.4290  125373957.6230          0.0000  101876601.2170         44.9600          0.0000         46.3800      -1792.3180          0.0000      -1456.4140 
C26  25789106.3690          0.0000   25789104.3410  134290642.7070          0.0000  109122130.5310         34.3400          0.0000         37.6900       3072.4460          0.0000       2496.6220 
C34  23309835.1760          0.0000   23309832.8230  121380438.8400          0.0000   98631540.2970         47.1400          0.0000         47.2600      -1037.2760          0.0000       -842.8960 
C36  25225859.9420          0.0000   25225862.7190  131357673.1930          0.0000  106738887.8580         39.7400          0.0000         42.2500       -407.5530          0.0000       -331.1250 
C38  35981878.2680          0.0000   35981872.4760  187367168.5030          0.0000  152251198.1440         49.5500          0.0000         50.8900       -224.4550          0.0000       -182.3460 
C39  35997462.5860          0.0000   35997456.9590  187448258.7070          0.0000  152317047.2630         49.9000          0.0000         51.6600        320.5360          0.0000        260.4330 
C42  24672425.5650          0.0000   24672431.5690  128475805.3400          0.0000  104397140.5490         42.3000          0.0000         44.5600       1840.0360          0.0000       1495.1900 
C43  25348656.9430          0.0000   25348654.4370  131997104.2250          0.0000  107258448.3120         38.5000          0.0000         39.9300       1534.1520          0.0000       1246.6750 
C44  24415559.9970          0.0000   24415556.6770  127138230.4800          0.0000  103310212.1480         40.5400          0.0000         41.2800      -3095.4800          0.0000      -2515.3000 
C45  23847316.9160          0.0000   23847321.2950  124179249.3040          0.0000  100905817.2700         43.0700          0.0000         45.4500       2054.5840          0.0000       1669.4960 
C59  37667854.1860          0.0000   37667837.6830  196146415.4650          0.0000  159384969.1670         45.0300          0.0000         45.5300         24.0220          0.0000         19.5000 
C60  38047350.1060          0.0000   38047331.3620  198122559.1670          0.0000  160990739.6600         43.3800          0.0000         44.8200        -59.3870          0.0000        -48.2540 
E04  27251294.1580   27251289.9740   27251291.8790          0.0000          0.0000  143206524.7310  106939913.1480  109729660.0670          0.0000          0.0000         37.2400         37.4000         42.4100          0.0000          0.0000       2062.0970       1539.8540       1580.0020          0.0000          0.0000 
E07  28795334.6520   28795333.5670   28795335.3790          0.0000          0.0000  151320512.3680  112999081.6200  115946885.5430          0.0000          0.0000         29.9800         29.8400         35.5300          0.0000          0.0000      -2354.0670      -1757.8940      -1803.6320          0.0000          0.0000 
E11  26805528.5850   26805522.0900   26805524.1980          0.0000          0.0000  140864030.5290  105190634.5900  107934734.8350          0.0000          0.0000         27.9800         28.8000         35.6500          0.0000          0.0000       2831.3320       2114.3860       2169.7340          0.0000          0.0000 
E12  22715913.0280   22715906.5540   22715908.9270          0.0000          0.0000  119372942.9940   89142108.2320   91467565.2410          0.0000          0.0000         43.0300         42.4400         49.1900          0.0000          0.0000       1057.1530        789.5240        810.0130          0.0000          0.0000 
E18  22598194.5710   22598190.8830   22598192.8080          0.0000          0.0000  118754319.0730   88680153.0500   90993557.3660          0.0000          0.0000         38.6900         39.0300         45.5700          0.0000          0.0000      -5049.7060      -3770.9300      -3869.2310          0.0000          0.0000 
E19  23350647.4470   23350642.4560   23350644.7630          0.0000          0.0000  122708486.7350   91632948.1640   94023385.5860          0.0000          0.0000         43.1300         42.2800         49.4200          0.0000          0.0000        216.1130        161.4120        165.6030          0.0000          0.0000 
E26  27524122.4500   27524118.4630   27524120.3920          0.0000          0.0000  144640240.8100  108010559.8310  110828238.3790          0.0000          0.0000         34.5000         33.7600         40.3800          0.0000          0.0000      -3091.2740      -2308.6140      -2368.7030          0.0000          0.0000 
E27  28074065.3460   28074063.8750   28074065.7580          0.0000          0.0000  147530202.9870  110168644.7070  113042629.6360          0.0000          0.0000         33.5800         34.2100         40.8400          0.0000          0.0000       1823.4270       1361.6730       1397.2490          0.0000          0.0000 
E33  24077719.7950   24077715.1680   24077717.1540          0.0000          0.0000  126529277.0360   94486134.3010   96950997.7500          0.0000          0.0000         46.2000         45.6800         52.6200          0.0000          0.0000      -1797.5830      -1342.3570      -1377.3660          0.0000          0.0000 
> 2022 01 02 23 00  8.0000000  0 53
G05  22543044.5880          0.0000          0.0000  118464496.8480          0.0000          0.0000          0.0000         43.9200          0.0000          0.0000          0.0000 
G10  25071321.5300          0.0000   25071315.7890  131750697.0480          0.0000          0.0000   98385233.2790         37.1300          0.0000          0.0000         35.3600 
G13  21921297.1000          0.0000          0.0000  115197204.9530          0.0000          0.0000          0.0000         45.4800          0.0000          0.0000          0.0000 
G15  20189889.3490          0.0000          0.0000  106098609.6870          0.0000          0.0000          0.0000         49.8800          0.0000          0.0000          0.0000 
G18  20456108.3410          0.0000   20456105.7460  107497573.2500          0.0000          0.0000   80274168.6480         48.6600          0.0000          0.0000         49.8200 
G20  24432176.3940          0.0000          0.0000  128391923.3430          0.0000          0.0000          0.0000         35.5300          0.0000          0.0000          0.0000 
G23  22152629.6540          0.0000   22152626.3770  116412871.9600          0.0000          0.0000   86931681.3360         44.8700          0.0000          0.0000         43.5800 
G24  21341294.0760          0.0000   21341290.2130  112149260.3920          0.0000          0.0000   83747806.8940         45.3900          0.0000          0.0000         45.4700 
G29  24207930.0620          0.0000          0.0000  127213537.2010          0.0000          0.0000          0.0000         38.1600          0.0000          0.0000          0.0000 
R01  20023757.4650          0.0000   20023757.5720  107038468.7580   83252137.7780         52.1700         43.9300       -330.2230       -256.8350 
R02  22341122.4510          0.0000   22341122.7250  119216548.5030   92723951.3510         46.3300         41.1900       2143.0160       1666.7660 
R08  21785259.9940          0.0000   21785257.0840  116659076.9090   90734831.5330         47.4700         43.9500      -2332.9200      -1814.5180 
R09  24281834.0240          0.0000   24281831.5500  129663690.5460  100849490.8150         40.9200         35.5600      -2147.7940      -1670.4390 
R10  22287480.2750          0.0000          0.0000  118804821.4720          0.0000         45.9000          0.0000        491.0060          0.0000 
R11  22571220.3690          0.0000   22571218.6620  120613775.5680   93810678.8010         45.0700         42.7200       3362.5230       2615.1760 
R17  22163608.7360          0.0000   22163606.5440  118601958.1280   92245998.3290         46.3200         42.0000       3230.3740       2512.5420 
R23  20896012.9180          0.0000          0.0000  111779570.6440          0.0000         49.3500          0.0000      -3633.7000          0.0000 
R24  19791318.2170          0.0000   19791316.9820  105833072.5670   82314562.5690         55.5700         48.8700       -431.7700       -335.8090 
C01  37993912.5940   37993908.5820   37993909.9280  197844269.1760  152985747.4290  160764687.7960         42.2900         46.2700         41.2400        -15.7740        -12.2050        -12.7800 
C02  37541148.0800   37541140.9570   37541143.1140  195486609.2700  151162644.4990  158848887.1810         39.1900         48.3300         41.7600         -3.5920         -2.8180         -2.7960 
C03  36877057.1860   36877050.9780   36877051.7050  192028522.9450  148488621.5470  156038891.5470         43.6400         49.3400         42.7900        -38.5910        -29.8450        -31.3510 
C04  38955999.9220   38955993.4060   38955994.0980  202854145.7260  156859682.8430  164835599.2620         37.2200         44.4800         38.9800        -26.9310        -20.7830        -21.9160 
C05  39279635.6780   39279630.5990   39279631.6780  204539408.2450  158162839.4170  166205017.7370         34.3200         44.0300         39.5500          8.8790          6.8960          7.2990 
C06  36629157.3060   36629151.2990   36629150.1800  190737640.7480  147490422.9930  154989936.3310         46.0300         51.2400         46.7700        667.6960        516.2920        542.6890 
C08  35756096.3390   35756089.8880   35756088.4340  186191385.4430  143974998.5480  151295750.1400         47.2800         53.6100         48.8000        145.5590        112.5450        118.3690 
C09  37584925.4370   37584921.6410   37584919.7620  195714578.3010  151338915.6780  159034101.9240         42.8600         49.4800         43.9800        784.2700        606.4910        637.3480 
C11  23598784.8700   23598781.1260   23598779.0090  122885068.9370   95022509.0690   99854155.7840         43.1300         51.1000         46.1500        385.7010        298.2230        313.5090 
C12  23437446.6330   23437442.8710   23437441.3070  122044936.1970   94372871.9080   99171486.7920         43.4700         51.2000         46.7600      -2397.3420      -1853.7750      -1947.9940 
C13  35838439.3520   35838439.9640   35838437.5670  186620285.0220  144306664.1970  151644247.1860         49.6000         52.6000         49.0700        301.9010        233.4680        245.3730 
C14  26315829.1210   26315824.7950   26315821.9210  137033429.5670  105962917.8540  111350859.1830         33.7400         43.2500         37.3700       2188.4620       1692.1890       1778.3490 
C16  36286223.5890   36286222.9150   36286219.9430  188951904.0560  146109594.5520  153538886.0360         48.1500         51.7600         46.3200        479.9510        371.0990        390.0170 
C21  22304589.9510          0.0000   22304581.3430  116145858.0170          0.0000   94377994.2220         51.0800          0.0000         51.5800         91.2820          0.0000         74.2430 
C22  24077098.6090          0.0000   24077089.6840  125375750.3020          0.0000  101878057.9240         44.9700          0.0000         46.3900      -1793.2770          0.0000      -1457.1500 
C26  25788516.3420          0.0000   25788514.3080  134287570.3970          0.0000  109119634.0510         34.3400          0.0000         37.7100       3071.8870          0.0000       2496.0730 
C34  23310034.4880          0.0000   23310032.1360  121381476.6740          0.0000   98632383.6160         47.1400          0.0000         47.2800      -1038.6730          0.0000       -843.9110 
C36  25225938.3010          0.0000   25225941.0740  131358081.3120          0.0000  106739219.5050         39.7300          0.0000         42.2600       -408.9220          0.0000       -332.3350 
C38  35981921.4380          0.0000   35981915.6440  187367393.3290          0.0000  152251380.8410         49.5600          0.0000         50.9100       -225.4890          0.0000       -183.1660 
C39  35997401.1220          0.0000   35997395.4980  187447938.6030          0.0000  152316787.1430         49.9200          0.0000         51.6900        319.4370          0.0000        259.6500 
C42  24672072.2850          0.0000   24672078.2890  128473965.7160          0.0000  104395645.7030         42.3000          0.0000         44.5700       1839.0210          0.0000       1494.4170 
C43  25348362.4410          0.0000   25348359.9370  131995570.6360          0.0000  107257202.1360         38.5200          0.0000         39.9400       1532.6710          0.0000       1245.5670 
C44  24416154.5250          0.0000   24416151.2040  127141326.3650          0.0000  103312727.8120         40.5400          0.0000         41.3000      -3096.5890          0.0000      -2516.1290 
C45  23846922.4480          0.0000   23846926.8260  124177195.2260          0.0000  100904148.1670         43.0700          0.0000         45.4700       2053.3830          0.0000       1668.5830 
C59  37667849.6510          0.0000   37667833.1500  196146391.8220          0.0000  159384949.9490         45.0500          0.0000         45.5600         22.9970          0.0000         18.7730 
C60  38047361.5920          0.0000   38047342.8500  198122618.9240          0.0000  160990788.2070         43.3800          0.0000         44.8400        -60.3930          0.0000        -48.9620 
E04  27250901.8550   27250897.6660   27250899.5790          0.0000          0.0000  143204463.1330  106938373.6420  109728080.3920          0.0000          0.0000         37.3000         37.3600         42.4000          0.0000          0.0000       2060.8490       1538.9590       1579.2010          0.0000          0.0000 
E07  28795782.6410   28795781.5570   28795783.3700          0.0000          0.0000  151322866.5320  113000839.5900  115948689.3740          0.0000          0.0000         29.9500         29.8300         35.5400          0.0000          0.0000      -2354.6440      -1758.3040      -1804.1630          0.0000          0.0000 
E11  26804989.7960   26804983.3390   26804985.3970          0.0000          0.0000  140861199.2810  105188520.3180  107932565.4630          0.0000          0.0000         28.1700         28.7700         35.6700          0.0000          0.0000       2830.6340       2113.9580       2168.8960          0.0000          0.0000 
E12  22715711.9560   22715705.4710   22715707.8550          0.0000          0.0000  119371886.3630   89141319.2040   91466755.6170          0.0000          0.0000         43.0700         42.4100         49.1900          0.0000          0.0000       1055.8220        788.4160        808.9980          0.0000          0.0000 
E18  22599155.5880   22599151.9000   22599153.8240          0.0000          0.0000  118759369.2730   88683924.3080   90997427.0050          0.0000          0.0000         38.7400         39.0000         45.5700          0.0000          0.0000      -5051.0190      -3772.0100      -3870.3020          0.0000          0.0000 
E19  23350606.4070   23350601.4150   23350603.7250          0.0000          0.0000  122708271.0530   91632787.1000   94023220.3190          0.0000          0.0000         43.1800         42.2700         49.4200          0.0000          0.0000        214.9490        160.5180        164.7460          0.0000          0.0000 
E26  27524710.7940   27524706.8230   27524708.7380          0.0000          0.0000  144643332.5660  108012868.5890  110830607.3830          0.0000          0.0000         34.5400         33.7600         40.3700          0.0000          0.0000      -3092.4570      -2309.3030      -2369.4760          0.0000          0.0000 
E27  28073718.4340   28073716.9620   28073718.8470          0.0000          0.0000  147528379.9140  110167283.3150  113041232.7270          0.0000          0.0000         33.6000         34.2100         40.8500          0.0000          0.0000       1822.1980       1360.7700       1396.3920          0.0000          0.0000 
E33  24078061.9580   24078057.3330   24078059.3170          0.0000          0.0000  126531075.1140   94487477.0180   96952375.4990          0.0000          0.0000         46.2400         45.6500         52.6200          0.0000          0.0000      -1798.8680      -1343.3260      -1378.3620          0.0000          0.0000 
> 2022 01 02 23 00  9.0000000  0 53
G05  22543452.6780          0.0000          0.0000  118466641.3330          0.0000          0.0000          0.0000         43.9700          0.0000          0.0000          0.0000 
G10  25070819.8040          0.0000   25070814.0680  131748060.5480          0.0000          0.0000   98383264.4750         37.1500          0.0000          0.0000         35.3800 
G13  21921835.1630          0.0000          0.0000  115200032.5160          0.0000          0.0000          0.0000         45.5200          0.0000          0.0000          0.0000 
G15  20190129.5990          0.0000          0.0000  106099872.1880          0.0000          0.0000          0.0000         49.9000          0.0000          0.0000          0.0000 
G18  20455907.0830          0.0000   20455904.4810  107496515.5890          0.0000          0.0000   80273378.8350         48.7000          0.0000          0.0000         49.8100 
G20  24432700.3390          0.0000          0.0000  128394676.5830          0.0000          0.0000          0.0000         35.5400          0.0000          0.0000          0.0000 
G23  22152214.1240          0.0000   22152210.8360  116410688.2830          0.0000          0.0000   86930050.6690         44.9200          0.0000          0.0000         43.5600 
G24  21340751.3870          0.0000   21340747.5210  112146408.5110          0.0000          0.0000   83745677.2400         45.4300          0.0000          0.0000         45.4700 
G29  24208537.2170          0.0000          0.0000  127216727.5590          0.0000          0.0000          0.0000         38.2100          0.0000          0.0000          0.0000 
R01  20023819.1680          0.0000   20023819.2750  107038798.5890   83252394.3120         52.1700         43.9300       -330.0550       -256.6760 
R02  22340720.7620          0.0000   22340721.0350  119214405.0140   92722284.1940         46.2900         41.2000       2143.2770       1666.9800 
R08  21785695.5530          0.0000   21785692.6430  116661409.3000   90736645.6130         47.4500         43.9500      -2332.4920      -1814.1270 
R09  24282236.1770          0.0000   24282233.7030  129665838.0360  100851161.0880         40.9700         35.6800      -2147.8500      -1670.4760 
R10  22287388.1480          0.0000          0.0000  118804330.3030          0.0000         45.9000          0.0000        490.6150          0.0000 
R11  22570591.0600          0.0000   22570589.3560  120610412.6840   93808063.2120         45.0700         42.7100       3362.6540       2615.4180 
R17  22163004.9960          0.0000   22163002.8000  118598727.4500   92243485.5950         46.3000         42.0000       3230.3000       2512.3840 
R23  20896692.1530          0.0000          0.0000  111783204.0550          0.0000         49.3500          0.0000      -3633.7840          0.0000 
R24  19791398.9420          0.0000   19791397.7060  105833504.2520   82314898.3270         55.5700         48.8900       -432.2550       -336.2090 
C01  37993915.4970   37993911.5000   37993912.8270  197844284.3650  152985759.1730  160764700.1540         42.2900         46.2700         41.2700        -15.2990        -11.8790        -12.5290 
C02  37541148.6400   37541141.5180   37541143.6710  195486612.2360  151162646.8010  158848889.6010         39.1900         48.3300         41.7700         -3.0520         -2.4260         -2.5080 
C03  36877064.4800   36877058.2670   36877058.9980  192028560.9440  148488650.9390  156038922.4270         43.6400         49.3400         42.8200        -38.1070        -29.4530        -30.9780 
C04  38956004.9740   38955998.4500   38955999.1500  202854172.0310  156859703.1910  164835620.6380         37.2000         44.4800         38.9900        -26.3070        -20.4200        -21.3760 
C05  39279633.8560   39279628.7590   39279629.8560  204539398.7610  158162832.1020  166205010.0310         34.3100         44.0200         39.5500          9.3630          7.1760          7.7370 
C06  36629028.9720   36629022.9660   36629021.8430  190736972.5350  147489906.2980  154989393.3660         46.0400         51.2400         46.8000        668.0590        516.5340        542.8560 
C08  35756068.2760   35756061.8340   35756060.3670  186191239.3990  143974885.6260  151295631.4860         47.2800         53.6100         48.8200        145.9040        112.7780        118.5830 
C09  37584774.7250   37584770.9300   37584769.0470  195713793.5430  151338308.8610  159033464.2520         42.8700         49.4700         44.0000        784.6050        606.6770        637.5630 
C11  23598710.7340   23598707.0020   23598704.8700  122884682.9540   95022210.6020   99853842.1530         43.1300         51.1000         46.1600        385.5890        298.1390        313.3600 
C12  23437906.9510   23437903.1950   23437901.6240  122047333.1980   94374725.4160   99173434.5520         43.4700         51.2000         46.7800      -2397.2960      -1853.7000      -1947.9570 
C13  35838381.2750   35838381.8820   35838379.4880  186619982.6150  144306430.3650  151644001.4590         49.6000         52.5900         49.0900        302.2820        233.7290        245.6620 
C14  26315408.7590   26315404.4570   26315401.5570  137031240.6720  105961225.2450  111349080.5340         33.8000         43.2400         37.3900       2188.6860       1692.5530       1778.5440 
C16  36286131.3320   36286130.6630   36286127.6870  188951423.6460  146109223.0620  153538495.6610         48.1500         51.7600         46.3300        480.1930        371.3690        390.2680 
C21  22304572.3160          0.0000   22304563.7050  116145766.2310          0.0000   94377919.6470         51.0800          0.0000         51.6000         91.5890          0.0000         74.4290 
C22  24077442.8870          0.0000   24077433.9610  125377543.0790          0.0000  101879514.7090         44.9700          0.0000         46.4000      -1792.9050          0.0000      -1456.8980 
C26  25787926.3300          0.0000   25787924.2960  134284498.0620          0.0000  109117137.5300         34.3600          0.0000         37.7500       3072.2500          0.0000       2496.4080 
C34  23310233.8830          0.0000   23310231.5280  121382515.0480          0.0000   98633227.3940         47.1400          0.0000         47.2800      -1038.7290          0.0000       -844.0790 
C36  25226016.8000          0.0000   25226019.5760  131358490.0050          0.0000  106739551.5870         39.7300          0.0000         42.2600       -409.0800          0.0000       -332.3630 
C38  35981964.6370          0.0000   35981958.8410  187367618.3090          0.0000  152251563.6620         49.5600          0.0000         50.9400       -225.1540          0.0000       -182.9330 
C39  35997339.6650          0.0000   35997334.0370  187447618.6440          0.0000  152316527.1630         49.9200          0.0000         51.7100        319.7910          0.0000        259.8740 
C42  24671719.0110          0.0000   24671725.0110  128472126.2070          0.0000  104394150.9680         42.2900          0.0000         44.5900       1839.3650          0.0000       1494.5840 
C43  25348068.0200          0.0000   25348065.5160  131994037.5220          0.0000  107255956.3580         38.5400          0.0000         39.9600       1532.6900          0.0000       1245.5950 
C44  24416749.0700          0.0000   24416745.7460  127144422.3790          0.0000  103315243.5900         40.5200          0.0000         41.3200      -3096.1230          0.0000      -2515.8960 
C45  23846528.0560          0.0000   23846532.4330  124175141.5290          0.0000  100902479.3720         43.0700          0.0000         45.4800       2053.4950          0.0000       1668.6110 
C59  37667845.1060          0.0000   37667828.6020  196146368.2090          0.0000  159384930.7730         45.0500          0.0000         45.5600         23.5190          0.0000         19.1180 
C60  38047373.0540          0.0000   38047354.3080  198122678.7080          0.0000  160990836.8060         43.3900          0.0000         44.8700        -59.9000          0.0000        -48.6730 
E04  27250509.5740   27250505.4050   27250507.2960          0.0000          0.0000  143202401.7130  106936834.2540  109726500.8700          0.0000          0.0000         37.3500         37.3400         42.3900          0.0000          0.0000       2061.1290       1539.2390       1579.3130          0.0000          0.0000 
E07  28796230.6100   28796229.5380   28796231.3380          0.0000          0.0000  151325220.6420  113002597.5200  115950493.1770          0.0000          0.0000         29.9200         29.8500         35.5500          0.0000          0.0000      -2354.2350      -1758.0060      -1803.9490          0.0000          0.0000 
E11  26804451.0770   26804444.5790   26804446.6790          0.0000          0.0000  140858368.2170  105186406.2320  107930396.1840          0.0000          0.0000         28.3200         28.7800         35.7200          0.0000          0.0000       2830.6710       2113.9390       2169.1570          0.0000          0.0000 
E12  22715510.9710   22715504.4890   22715506.8700          0.0000          0.0000  119370830.1880   89140530.5000   91465946.3410          0.0000          0.0000         43.0900         42.4000         49.1900          0.0000          0.0000       1055.8590        788.4630        809.0540          0.0000          0.0000 
E18  22600116.7160   22600113.0250   22600114.9510          0.0000          0.0000  118764420.0390   88687695.9870   91001297.0730          0.0000          0.0000         38.7800         38.9900         45.5600          0.0000          0.0000      -5051.1580      -3772.0840      -3870.3490          0.0000          0.0000 
E19  23350565.4030   23350560.4050   23350562.7180          0.0000          0.0000  122708055.6130   91632626.2350   94023055.2530          0.0000          0.0000         43.2100         42.2600         49.4200          0.0000          0.0000        215.1910        160.6300        164.8950          0.0000          0.0000 
E26  27525299.1620   27525295.2220   27525297.1070          0.0000          0.0000  144646424.4290  108015177.4070  110832976.4660          0.0000          0.0000         34.5700         33.7400         40.3500          0.0000          0.0000      -3092.0560      -2308.7530      -2369.2340          0.0000          0.0000 
E27  28073371.5350   28073370.0730   28073371.9400          0.0000          0.0000  147526557.0420  110165922.0870  113039836.0070          0.0000          0.0000         33.6400         34.2000         40.8400          0.0000          0.0000       1822.7190       1360.9840       1396.5600          0.0000          0.0000 
E33  24078404.1980   24078399.5740   24078401.5570          0.0000          0.0000  126532873.6160   94488820.0580   96953753.5760          0.0000          0.0000         46.2800         45.6300         52.6200          0.0000          0.0000      -1798.7940      -1343.2980      -1378.2970          0.0000          0.0000 
> 2022 01 02 23 00 10.0000000  0 53
G05  22543860.7990          0.0000          0.0000  118468785.9660          0.0000          0.0000          0.0000         44.0000          0.0000          0.0000          0.0000 
G10  25070318.0790          0.0000   25070312.3760  131745423.9480          0.0000          0.0000   98381295.5450         37.1900          0.0000          0.0000         35.4200 
G13  21922373.2670          0.0000          0.0000  115202860.2670          0.0000          0.0000          0.0000         45.5400          0.0000          0.0000          0.0000 
G15  20190369.9190          0.0000          0.0000  106101135.0460          0.0000          0.0000          0.0000         49.9300          0.0000          0.0000          0.0000 
G18  20455705.9290          0.0000   20455703.3210  107495458.4880          0.0000          0.0000   80272589.4420         48.7300          0.0000          0.0000         49.8500 
G20  24433224.3220          0.0000          0.0000  128397429.9370          0.0000          0.0000          0.0000         35.5700          0.0000          0.0000          0.0000 
G23  22151798.5970          0.0000   22151795.3140  116408504.6540          0.0000          0.0000   86928420.0270         44.9600          0.0000          0.0000         43.6100 
G24  21340208.7750          0.0000   21340204.9080  112143557.0450          0.0000          0.0000   83743547.8940         45.4800          0.0000          0.0000         45.5000 
G29  24209144.3470          0.0000          0.0000  127219917.8750          0.0000          0.0000          0.0000         38.2500          0.0000          0.0000          0.0000 
R01  20023880.9040          0.0000   20023881.0100  107039128.6210   83252651.0080         52.1400         43.7900       -330.0640       -256.6670 
R02  22340319.0990          0.0000   22340319.3710  119212261.6830   92720617.1630         46.2500         41.1200       2143.3330       1666.9800 
R08  21786131.1110          0.0000   21786128.2030  116663741.6680   90738459.6700         47.4100         43.8300      -2332.3150      -1813.9500 
R09  24282638.4440          0.0000   24282635.9670  129667986.1360  100852831.8380         40.9800         35.6500      -2148.4460      -1670.9880 
R10  22287296.1540          0.0000          0.0000  118803839.8900          0.0000         45.8700          0.0000        490.1120          0.0000 
R11  22569961.7860          0.0000   22569960.0820  120607050.0540   93805447.8370         45.0300         42.6200       3362.5790       2615.3160 
R17  22162401.3750          0.0000   22162399.1840  118595497.2960   92240973.2380         46.2600         41.9100       3229.9650       2512.2540 
R23  20897371.4830          0.0000          0.0000  111786837.9410          0.0000         49.3300          0.0000      -3634.0630          0.0000 
R24  19791479.8360          0.0000   19791478.6010  105833936.8120   82315234.7580         55.5100         48.8100       -432.9440       -336.6840 
C01  37993918.4240   37993914.4030   37993915.7590  197844299.4980  152985770.8780  160764712.4290         42.4000         46.2000         41.3300        -14.9910        -11.6190        -12.1650 
C02  37541149.2150   37541142.0990   37541144.2500  195486615.1730  151162649.0540  158848891.9760         39.3200         48.2700         41.8700         -2.8100         -2.1750         -2.3120 
C03  36877071.7820   36877065.5550   36877066.3040  192028598.8960  148488680.2870  156038953.2520         43.7200         49.2500         42.9100        -37.7810        -29.3140        -30.6990 
C04  38956010.0290   38956003.5040   38956004.2070  202854198.3080  156859723.5020  164835641.9800         37.2800         44.4200         39.0700        -26.1760        -20.2990        -21.2640 
C05  39279632.0410   39279626.9470   39279628.0430  204539389.2590  158162824.7420  166205002.2990         34.4400         43.9600         39.6100          9.6700          7.3800          7.8580 
C06  36628900.6810   36628894.6760   36628893.5560  190736304.4230  147489389.6570  154988850.4550         46.1100         51.1600         46.8500        668.1800        516.6930        542.9770 
C08  35756040.2620   35756033.8050   35756032.3580  186191093.4200  143974772.7410  151295512.8440         47.3500         53.5500         48.8800        146.0340        112.9270        118.7230 
C09  37584624.0380   37584620.2470   37584618.3620  195713008.8600  151337702.0860  159032826.6290         42.9500         49.4200         44.0600        784.7260        606.8540        637.6560 
C11  23598636.7310   23598632.9960   23598630.8720  122884297.5110   95021912.5400   99853528.9310         43.2200         51.0400         46.2200        385.1980        297.9250        313.0710 
C12  23438367.3320   23438363.5680   23438362.0070  122049730.4980   94376579.1640   99175382.5500         43.5400         51.1400         46.8400      -2397.3700      -1853.8120      -1948.0500 
C13  35838323.2200   35838323.8250   35838321.4350  186619680.2620  144306196.5590  151643755.7620         49.6800         52.5300         49.1600        302.3850        233.8220        245.7360 
C14  26314988.4320   26314984.0990   26314981.2380  137029051.7580  105959532.6380  111347301.8270         33.8900         43.2000         37.4500       2189.0020       1692.7020       1778.9170 
C16  36286039.0890   36286038.4180   36286035.4440  188950943.3130  146108851.6400  153538105.3510         48.2600         51.6700         46.3900        480.3610        371.4440        390.3060 
C21  22304554.7220          0.0000   22304546.1150  116145674.5600          0.0000   94377845.1450         51.1500          0.0000         51.6600         91.7100          0.0000         74.5500 
C22  24077787.1910          0.0000   24077778.2680  125379335.8730          0.0000  101880971.4830         45.0400          0.0000         46.4900      -1792.7280          0.0000      -1456.6930 
C26  25787336.3130          0.0000   25787334.2850  134281425.5600          0.0000  109114640.8430         34.4400          0.0000         37.8000       3072.6780          0.0000       2496.8830 
C34  23310433.3930          0.0000   23310431.0410  121383553.8940          0.0000   98634071.5300         47.2200          0.0000         47.3800      -1038.9900          0.0000       -844.2650 
C36  25226095.3650          0.0000   25226098.1400  131358899.1380          0.0000  106739884.0460         39.8100          0.0000         42.3200       -409.2390          0.0000       -332.6060 
C38  35982007.8640          0.0000   35982002.0710  187367843.3610          0.0000  152251746.5270         49.6400          0.0000         51.0000       -225.0050          0.0000       -182.8300 
C39  35997278.2450          0.0000   35997272.6190  187447298.7660          0.0000  152316267.2260         50.0300          0.0000         51.8000        319.9590          0.0000        260.0040 
C42  24671365.7750          0.0000   24671371.7790  128470286.7410          0.0000  104392656.2360         42.4000          0.0000         44.6500       1839.5510          0.0000       1494.7610 
C43  25347773.6740          0.0000   25347771.1670  131992504.8420          0.0000  107254710.9420         38.6100          0.0000         40.0300       1532.5780          0.0000       1245.3340 
C44  24417343.6680          0.0000   24417340.3510  127147518.4750          0.0000  103317759.3940         40.5800          0.0000         41.4000      -3096.0760          0.0000      -2515.7000 
C45  23846133.7340          0.0000   23846138.1160  124173088.1120          0.0000  100900810.7840         43.1500          0.0000         45.5500       2053.3270          0.0000       1668.5460 
C59  37667840.5760          0.0000   37667824.0750  196146344.5520          0.0000  159384911.5350         45.1600          0.0000         45.6500         23.7890          0.0000         19.3510 
C60  38047384.5400          0.0000   38047365.7980  198122738.4440          0.0000  160990885.3310         43.4700          0.0000         44.9300        -59.6300          0.0000        -48.4120 
E04  27250117.3140   27250113.1360   27250115.0350          0.0000          0.0000  143200340.3840  106935294.9620  109724921.4130          0.0000          0.0000         37.4100         37.4100         42.3000          0.0000          0.0000       2061.3240       1539.3690       1579.4720          0.0000          0.0000 
E07  28796678.5340   28796677.4670   28796679.2560          0.0000          0.0000  151327574.5850  113004355.3470  115952296.8710          0.0000          0.0000         29.9100         29.9800         35.5000          0.0000          0.0000      -2353.5730      -1757.8010      -1803.6600          0.0000          0.0000 
E11  26803912.3200   26803905.8200   26803907.9100          0.0000          0.0000  140855537.1700  105184292.1610  107928226.9770          0.0000          0.0000         28.4600         28.8100         35.7000          0.0000          0.0000       2830.8390       2114.0230       2169.1850          0.0000          0.0000 
E12  22715310.0660   22715303.5850   22715305.9650          0.0000          0.0000  119369774.4050   89139742.0850   91465137.3600          0.0000          0.0000         43.1200         42.4600         49.1000          0.0000          0.0000       1055.6170        788.2860        808.8770          0.0000          0.0000 
E18  22601077.9350   22601074.2500   22601076.1700          0.0000          0.0000  118769471.2850   88691468.0170   91005167.5100          0.0000          0.0000         38.8200         39.0500         45.5000          0.0000          0.0000      -5051.3820      -3772.1870      -3870.5540          0.0000          0.0000 
E19  23350524.4490   23350519.4580   23350521.7660          0.0000          0.0000  122707840.3770   91632465.4950   94022890.3240          0.0000          0.0000         43.2600         42.3100         49.3600          0.0000          0.0000        215.2010        160.6950        164.9420          0.0000          0.0000 
E26  27525887.5340   27525883.5860   27525885.4810          0.0000          0.0000  144649516.3300  108017486.2990  110835345.5800          0.0000          0.0000         34.6400         33.8200         40.2900          0.0000          0.0000      -3091.8610      -2308.7900      -2369.0660          0.0000          0.0000 
E27  28073024.6980   28073023.2330   28073025.1040          0.0000          0.0000  147524734.3770  110164561.0040  113038439.4140          0.0000          0.0000         33.6900         34.2500         40.7900          0.0000          0.0000       1822.6080       1361.1610       1396.5880          0.0000          0.0000 
E33  24078746.5090   24078741.8870   24078743.8670          0.0000          0.0000  126534672.4660   94490163.3520   96955131.9150          0.0000          0.0000         46.3000         45.7100         52.5600          0.0000          0.0000      -1798.9520      -1343.3540      -1378.4090          0.0000          0.0000 
> 2022 01 02 23 00 11.0000000  0 53
G05  22544268.9660          0.0000          0.0000  118470930.8670          0.0000          0.0000          0.0000         44.0300          0.0000          0.0000          0.0000 
G10  25069816.3570          0.0000   25069810.6280  131742787.3460          0.0000          0.0000   98379326.6750         37.1900          0.0000          0.0000         35.5100 
G13  21922911.4280          0.0000          0.0000  115205688.3090          0.0000          0.0000          0.0000         45.5700          0.0000          0.0000          0.0000 
G15  20190610.3190          0.0000          0.0000  106102398.3730          0.0000          0.0000          0.0000         49.9500          0.0000          0.0000          0.0000 
G18  20455504.9140          0.0000   20455502.2910  107494402.0530          0.0000          0.0000   80271800.5430         48.7600          0.0000          0.0000         49.9100 
G20  24433748.3160          0.0000          0.0000  128400183.5010          0.0000          0.0000          0.0000         35.5900          0.0000          0.0000          0.0000 
G23  22151383.0900          0.0000   22151379.8120  116406321.1950          0.0000          0.0000   86926789.5260         45.0000          0.0000          0.0000         43.6700 
G24  21339666.2580          0.0000   21339662.3980  112140706.0870          0.0000          0.0000   83741418.9220         45.5100          0.0000          0.0000         45.5700 
G29  24209751.4830          0.0000          0.0000  127223108.2760          0.0000          0.0000          0.0000         38.3000          0.0000          0.0000          0.0000 
R01  20023942.6980          0.0000   20023942.8030  107039458.9490   83252907.9310         52.1200         43.7100       -330.9210       -257.3280 
R02  22339917.4950          0.0000   22339917.7680  119210118.6200   92718950.3300         46.2100         41.0500       2142.4760       1666.3930 
R08  21786566.6780          0.0000   21786563.7680  116666074.1350   90740273.8190         47.3600         43.7500      -2333.0130      -1814.5370 
R09  24283040.8390          0.0000   24283038.3600  129670134.9470  100854503.1460         41.0100         35.6600      -2149.6190      -1671.9290 
R10  22287204.3170          0.0000          0.0000  118803350.3530          0.0000         45.8400          0.0000        488.6690          0.0000 
R11  22569332.5830          0.0000   22569330.8780  120603687.7870   93802832.7420         45.0200         42.4900       3361.6850       2614.5710 
R17  22161797.8540          0.0000   22161795.6610  118592267.7590   92238461.3820         46.2100         41.8000       3228.8000       2511.2760 
R23  20898050.9030          0.0000          0.0000  111790472.4280          0.0000         49.3100          0.0000      -3635.2370          0.0000 
R24  19791560.9100          0.0000   19791559.6750  105834370.3520   82315571.9560         55.4900         48.6900       -434.4710       -337.8760 
C01  37993921.3510   37993917.3410   37993918.6870  197844314.7250  152985782.6390  160764724.7990         42.4600         46.1600         41.4100        -15.7920        -12.1770        -12.8640 
C02  37541149.8130   37541142.6820   37541144.8530  195486618.1860  151162651.3800  158848894.4030         39.3800         48.2100         41.9200         -3.6200         -2.7430         -2.7780 
C03  36877079.0920   36877072.8700   36877073.6150  192028636.9340  148488709.6890  156038984.1550         43.8100         49.2100         42.9700        -38.6100        -29.7890        -31.3790 
C04  38956015.1000   38956008.5810   38956009.2810  202854224.6660  156859743.8670  164835663.3880         37.3700         44.3600         39.1600        -26.9590        -20.7730        -21.8420 
C05  39279630.2120   39279625.1300   39279626.2100  204539379.8110  158162817.4390  166204994.6390         34.5100         43.9000         39.7000          9.0280          6.8680          7.1880 
C06  36628772.4180   36628766.4130   36628765.2940  190735636.5010  147488873.1720  154988307.7090         46.2000         51.1200         46.9200        667.3240        516.0780        542.2880 
C08  35756012.2570   35756005.8070   35756004.3530  186190947.6170  143974659.9950  151295394.3730         47.4100         53.5000         48.9400        145.2800        112.3310        118.0610 
C09  37584473.3870   37584469.5900   37584467.7110  195712224.3650  151337095.4680  159032189.1610         43.0400         49.3400         44.1300        783.9810        606.2110        637.0500 
C11  23598562.8280   23598559.0920   23598556.9680  122883912.6830   95021614.9680   99853216.2280         43.2700         50.9600         46.2700        384.0620        296.9940        312.0930 
C12  23438827.8020   23438824.0330   23438822.4790  122052128.2340   94378433.2410   99177330.8960         43.6300         51.1000         46.9000      -2398.3950      -1854.5760      -1948.8600 
C13  35838265.1810   35838265.7860   35838263.3960  186619378.0490  144305962.8720  151643510.1920         49.7400         52.4900         49.2200        301.6960        233.3010        245.1590 
C14  26314568.0810   26314563.7720   26314560.8830  137026862.9650  105957840.1170  111345523.2690         34.0500         43.1700         37.5400       2188.2290       1692.1620       1778.1810 
C16  36285946.8890   36285946.2200   36285943.2450  188950463.1790  146108480.3630  153537715.1980         48.3200         51.6300         46.4700        479.5690        370.8660        389.6820 
C21  22304537.1550          0.0000   22304528.5460  116145583.1050          0.0000   94377770.8350         51.2200          0.0000         51.7200         90.9190          0.0000         73.8240 
C22  24078131.5050          0.0000   24078122.5840  125381128.7940          0.0000  101882428.3740         45.1300          0.0000         46.5400      -1793.5010          0.0000      -1457.3270 
C26  25786746.2680          0.0000   25786744.2410  134278353.0300          0.0000  109112144.1580         34.5400          0.0000         37.8800       3072.0360          0.0000       2496.3610 
C34  23310633.0040          0.0000   23310630.6530  121384593.3110          0.0000   98634916.1380         47.3200          0.0000         47.4300      -1040.1450          0.0000       -845.1780 
C36  25226174.0680          0.0000   25226176.8470  131359308.8780          0.0000  106740216.9750         39.8800          0.0000         42.3700       -410.5150          0.0000       -333.4720 
C38  35982051.1190          0.0000   35982045.3270  187368068.5940          0.0000  152251929.5450         49.7300          0.0000         51.0700       -225.7960          0.0000       -183.4730 
C39  35997216.8510          0.0000   35997211.2250  187446979.0790          0.0000  152316007.4550         50.0900          0.0000         51.8500        319.1390          0.0000        259.3150 
C42  24671012.5610          0.0000   24671018.5660  128468447.4320          0.0000  104391161.6410         42.4600          0.0000         44.7300       1838.7690          0.0000       1494.1840 
C43  25347479.4400          0.0000   25347476.9320  131990972.7240          0.0000  107253465.9780         38.6900          0.0000         40.0800       1531.3670          0.0000       1244.2820 
C44  24417938.2640          0.0000   24417934.9450  127150614.7300          0.0000  103320275.3630         40.6600          0.0000         41.4400      -3096.7750          0.0000      -2516.3610 
C45  23845739.4660          0.0000   23845743.8470  124171035.0730          0.0000  100899142.5270         43.2200          0.0000         45.6100       2052.3680          0.0000       1667.7450 
C59  37667836.0510          0.0000   37667819.5510  196146320.9720          0.0000  159384892.3710         45.2500          0.0000         45.7100         23.0160          0.0000         18.7270 
C60  38047396.0250          0.0000   38047377.2820  198122798.2530          0.0000  160990933.9320         43.5800          0.0000         45.0100        -60.3560          0.0000        -49.0180 
E04  27249725.1070   27249720.9170   27249722.8300          0.0000          0.0000  143198279.2960  106933755.8470  109723342.1310          0.0000          0.0000         37.4500         37.4500         42.2400          0.0000          0.0000       2060.5420       1538.6430       1578.8570          0.0000          0.0000 
E07  28797126.4870   28797125.4350   28797127.2110          0.0000          0.0000  151329928.5640  113006113.1650  115954100.5610          0.0000          0.0000         29.9100         29.9800         35.4900          0.0000          0.0000      -2354.1510      -1758.2300      -1804.1440          0.0000          0.0000 
E11  26803373.6630   26803367.1530   26803369.2600          0.0000          0.0000  140852706.3660  105182178.2240  107926057.8810          0.0000          0.0000         28.5500         28.8700         35.7200          0.0000          0.0000       2830.0100       2113.3150       2168.6450          0.0000          0.0000 
E12  22715109.2430   22715102.7620   22715105.1420          0.0000          0.0000  119368719.0930   89138954.0310   91464328.7490          0.0000          0.0000         43.1500         42.5100         49.0500          0.0000          0.0000       1054.6300        787.4940        808.0760          0.0000          0.0000 
E18  22602039.2740   22602035.5990   22602037.5100          0.0000          0.0000  118774523.1410   88695240.4930   91009038.4090          0.0000          0.0000         38.8900         39.0700         45.4200          0.0000          0.0000      -5052.5740      -3773.0530      -3871.4940          0.0000          0.0000 
E19  23350483.5460   23350478.5540   23350480.8620          0.0000          0.0000  122707625.4310   91632304.9840   94022725.6270          0.0000          0.0000         43.2800         42.3700         49.3000          0.0000          0.0000        214.3720        159.9970        164.2710          0.0000          0.0000 
E26  27526475.9300   27526471.9850   27526473.8760          0.0000          0.0000  144652608.3770  108019795.2930  110837714.8120          0.0000          0.0000         34.7000         33.8600         40.2100          0.0000          0.0000      -3092.6620      -2309.3210      -2369.6810          0.0000          0.0000 
E27  28072677.9320   28072676.4710   28072678.3430          0.0000          0.0000  147522912.0180  110163200.1270  113037043.0370          0.0000          0.0000         33.7200         34.2800         40.7100          0.0000          0.0000       1821.6760       1360.4530       1395.9920          0.0000          0.0000 
E33  24079088.9110   24079084.2880   24079086.2710          0.0000          0.0000  126536471.7820   94491506.9940   96956510.6060          0.0000          0.0000         46.3300         45.7500         52.5000          0.0000          0.0000      -1800.0050      -1344.1730      -1379.2100          0.0000          0.0000 
> 2022 01 02 23 00 12.0000000  0 53
G05  22544677.1690          0.0000          0.0000  118473075.8600          0.0000          0.0000          0.0000         44.0500          0.0000          0.0000          0.0000 
G10  25069314.5940          0.0000   25069308.8740  131740150.5890          0.0000          0.0000   98377357.6620         37.2200          0.0000          0.0000         35.5400 
G13  21923449.6360          0.0000          0.0000  115208516.4700          0.0000          0.0000          0.0000         45.5900          0.0000          0.0000          0.0000 
G15  20190850.7920          0.0000          0.0000  106103661.9970          0.0000          0.0000          0.0000         49.9800          0.0000          0.0000          0.0000 
G18  20455303.9710          0.0000   20455301.3500  107493346.1060          0.0000          0.0000   80271012.0120         48.7800          0.0000          0.0000         49.9500 
G20  24434272.3270          0.0000          0.0000  128402937.0890          0.0000          0.0000          0.0000         35.5800          0.0000          0.0000          0.0000 
G23  22150967.5910          0.0000   22150964.3080  116404137.7170          0.0000          0.0000   86925159.0100         45.0100          0.0000          0.0000         43.7000 
G24  21339123.8260          0.0000   21339119.9340  112137855.4440          0.0000          0.0000   83739290.2000         45.5600          0.0000          0.0000         45.6100 
G29  24210358.5860          0.0000          0.0000  127226298.5990          0.0000          0.0000          0.0000         38.3600          0.0000          0.0000          0.0000 
R01  20024004.5180          0.0000   20024004.6240  107039789.4110   83253164.9560         52.0900         43.6300       -330.8000       -257.2820 
R02  22339515.8980          0.0000   22339516.1690  119207975.6430   92717283.5760         46.1800         40.9700       2142.6340       1666.4400 
R08  21787002.2440          0.0000   21786999.3360  116668406.5490   90742087.9110         47.3400         43.6600      -2332.6880      -1814.2850 
R09  24283443.3470          0.0000   24283440.8690  129672284.2960  100856174.8570         41.0300         35.6500      -2149.8980      -1672.1340 
R10  22287112.6020          0.0000          0.0000  118802861.5080          0.0000         45.8300          0.0000        488.2590          0.0000 
R11  22568703.4350          0.0000   22568701.7340  120600325.7280   93800217.7870         45.0000         42.4200       3361.6010       2614.6830 
R17  22161194.4250          0.0000   22161192.2310  118589038.7050   92235949.9000         46.1800         41.7600       3228.5680       2511.0800 
R23  20898730.4330          0.0000          0.0000  111794107.3360          0.0000         49.2900          0.0000      -3635.3670          0.0000 
R24  19791642.1310          0.0000   19791640.8950  105834804.6990   82315909.7870         55.4600         48.6300       -435.0020       -338.3790 
C01  37993924.2530   37993920.2320   37993921.5890  197844329.8260  152985794.3240  160764737.0670         42.5500         46.1000         41.4700        -15.4010        -11.9540        -12.5190 
C02  37541150.3400   37541143.2350   37541145.3720  195486621.0800  151162653.6200  158848896.7860         39.4600         48.1700         41.9900         -3.1630         -2.4080         -2.6380 
C03  36877086.3450   36877080.1380   36877080.8600  192028674.8480  148488739.0200  156039014.9940         43.8700         49.1500         43.0500        -38.0970        -29.5560        -31.0710 
C04  38956020.1310   38956013.6160   38956014.3100  202854250.8940  156859764.1510  164835684.7060         37.4500         44.3200         39.2200        -26.5580        -20.4660        -21.5530 
C05  39279628.3770   39279623.2960   39279624.3750  204539370.2630  158162810.0560  166204986.8810         34.6000         43.8500         39.7600          9.3160          7.2030          7.5230 
C06  36628644.1430   36628638.1370   36628637.0170  190734968.5820  147488356.7040  154987764.9790         46.2500         51.0600         46.9600        667.6220        516.2180        542.4650 
C08  35755984.2470   35755977.8040   35755976.3410  186190801.7890  143974547.2300  151295275.8810         47.4700         53.4600         48.9900        145.5970        112.5730        118.2570 
C09  37584322.7270   37584318.9240   37584317.0500  195711439.8740  151336488.8630  159031551.7030         43.0900         49.2900         44.1700        784.2140        606.3510        637.2090 
C11  23598489.0000   23598485.2660   23598483.1370  122883528.3160   95021317.7630   99852903.9130         43.3500         50.9200         46.3300        383.9130        296.8260        311.8790 
C12  23439288.3020   23439284.5410   23439282.9780  122054526.2130   94380287.5090   99179279.4580         43.6800         51.0600         46.9400      -2398.3950      -1854.5570      -1948.9070 
C13  35838207.1400   35838207.7480   35838205.3540  186619075.8280  144305729.1750  151643264.6160         49.8000         52.4500         49.2800        301.9840        233.4870        245.3640 
C14  26314147.7450   26314143.4180   26314140.5520  137024674.0960  105956147.5500  111343744.6170         34.1300         43.1400         37.6000       2188.5270       1692.4040       1778.4330 
C16  36285854.6890   36285854.0160   36285851.0450  188949983.0700  146108109.1170  153537325.0710         48.4100         51.5700         46.5100        479.7650        371.0250        389.8770 
C21  22304519.6010          0.0000   22304510.9920  116145491.6990          0.0000   94377696.5610         51.2800          0.0000         51.7600         91.1240          0.0000         74.0100 
C22  24078475.7990          0.0000   24078466.8750  125382921.6590          0.0000  101883885.2330         45.1800          0.0000         46.6200      -1793.1190          0.0000      -1457.1030 
C26  25786156.1540          0.0000   25786154.1220  134275280.2720          0.0000  109109647.3150         34.6500          0.0000         37.9300       3072.6500          0.0000       2496.5480 
C34  23310832.6910          0.0000   23310830.3390  121385633.1320          0.0000   98635761.0800         47.3800          0.0000         47.5000      -1040.2940          0.0000       -845.3640 
C36  25226252.8160          0.0000   25226255.5920  131359719.0060          0.0000  106740550.2510         39.9400          0.0000         42.4200       -410.6080          0.0000       -333.6300 
C38  35982094.3730          0.0000   35982088.5790  187368293.8480          0.0000  152252112.5860         49.7900          0.0000         51.1200       -225.5350          0.0000       -183.2960 
C39  35997155.4630          0.0000   35997149.8370  187446659.4080          0.0000  152315747.6960         50.1700          0.0000         51.9100        319.3630          0.0000        259.5110 
C42  24670659.3280          0.0000   24670665.3310  128466608.0960          0.0000  104389667.0370         42.5400          0.0000         44.7700       1839.0580          0.0000       1494.3700 
C43  25347185.2930          0.0000   25347182.7880  131989440.9650          0.0000  107252221.2850         38.7700          0.0000         40.1400       1531.3300          0.0000       1244.3470 
C44  24418532.8530          0.0000   24418529.5300  127153710.9920          0.0000  103322791.3470         40.7000          0.0000         41.5000      -3096.6260          0.0000      -2516.3520 
C45  23845345.2410          0.0000   23845349.6210  124168982.2560          0.0000  100897474.4470         43.2800          0.0000         45.6700       2052.4800          0.0000       1667.7730 
C59  37667831.4920          0.0000   37667814.9890  196146297.2760          0.0000  159384873.1260         45.3100          0.0000         45.7700         23.4440          0.0000         18.9970 
C60  38047407.4870          0.0000   38047388.7430  198122857.9540          0.0000  160990982.4470         43.6300          0.0000         45.0500        -59.9560          0.0000        -48.7380 
E04  27249332.9070   27249328.7290   27249330.6310          0.0000          0.0000  143196218.2530  106932216.7390  109721762.8850          0.0000          0.0000         37.4600         37.5100         42.1700          0.0000          0.0000       2060.6720       1538.9040       1579.0150          0.0000          0.0000 
E07  28797574.4290   28797573.3830   28797575.1630          0.0000          0.0000  151332282.3670  113007870.8390  115955904.0850          0.0000          0.0000         29.8500         29.9900         35.4900          0.0000          0.0000      -2353.8810      -1757.6060      -1803.5580          0.0000          0.0000 
E11  26802834.9640   26802828.4360   26802830.5570          0.0000          0.0000  140849875.5090  105180064.2920  107923888.7900          0.0000          0.0000         28.6900         28.9700         35.7500          0.0000          0.0000       2830.6060       2113.6230       2168.8130          0.0000          0.0000 
E12  22714908.4890   22714902.0100   22714904.3870          0.0000          0.0000  119367664.1150   89138166.2200   91463520.3890          0.0000          0.0000         43.1700         42.5600         48.9900          0.0000          0.0000       1054.5460        787.4850        808.0100          0.0000          0.0000 
E18  22603000.6940   22602997.0140   22602998.9310          0.0000          0.0000  118779575.4180   88699013.2990   91012909.6300          0.0000          0.0000         38.9200         39.1100         45.3800          0.0000          0.0000      -5052.7790      -3773.2670      -3871.6060          0.0000          0.0000 
E19  23350442.6670   23350437.6790   23350439.9830          0.0000          0.0000  122707410.6190   91632144.5700   94022561.0330          0.0000          0.0000         43.3200         42.4100         49.2600          0.0000          0.0000        214.4280        160.0990        164.3180          0.0000          0.0000 
E26  27527064.3130   27527060.3610   27527062.2560          0.0000          0.0000  144655700.3870  108022104.2770  110840084.0250          0.0000          0.0000         34.7700         33.9200         40.1600          0.0000          0.0000      -3092.2150      -2309.1070      -2369.4290          0.0000          0.0000 
E27  28072331.1470   28072329.7000   28072331.5520          0.0000          0.0000  147521089.7320  110161839.3300  113035646.7630          0.0000          0.0000         33.6900         34.3300         40.6600          0.0000          0.0000       1821.9000       1360.6670       1395.9640          0.0000          0.0000 
E33  24079431.3590   24079426.7410   24079428.7180          0.0000          0.0000  126538271.3820   94492850.8510   96957889.5260          0.0000          0.0000         46.3500         45.7800         52.4500          0.0000          0.0000      -1800.0230      -1344.1920      -1379.2750          0.0000          0.0000 
> 2022 01 02 23 00 13.0000000  0 53
G05  22545085.4320          0.0000          0.0000  118475221.2740          0.0000          0.0000          0.0000         44.0700          0.0000          0.0000          0.0000 
G10  25068812.8500          0.0000   25068807.1160  131737513.9680          0.0000          0.0000   98375388.7850         37.2000          0.0000          0.0000         35.5800 
G13  21923987.9070          0.0000          0.0000  115211345.0580          0.0000          0.0000          0.0000         45.6200          0.0000          0.0000          0.0000 
G15  20191091.3800          0.0000          0.0000  106104926.2260          0.0000          0.0000          0.0000         50.0000          0.0000          0.0000          0.0000 
G18  20455103.1770          0.0000   20455100.5720  107492290.9780          0.0000          0.0000   80270224.0850         48.8100          0.0000          0.0000         49.9900 
G20  24434796.3930          0.0000          0.0000  128405691.0390          0.0000          0.0000          0.0000         35.6000          0.0000          0.0000          0.0000 
G23  22150552.1370          0.0000   22150548.8660  116401954.5600          0.0000          0.0000   86923528.7300         45.0400          0.0000          0.0000         43.7400 
G24  21338581.4860          0.0000   21338577.6050  112135005.4880          0.0000          0.0000   83737161.9860         45.5800          0.0000          0.0000         45.6500 
G29  24210965.7410          0.0000          0.0000  127229489.1650          0.0000          0.0000          0.0000         38.3900          0.0000          0.0000          0.0000 
R01  20024066.4150          0.0000   20024066.5180  107040120.3280   83253422.3470         52.0600         43.5900       -330.7720       -257.3000 
R02  22339114.3920          0.0000   22339114.6660  119205833.0900   92715617.1350         46.1600         40.9000       2142.7090       1666.6260 
R08  21787437.8490          0.0000   21787434.9390  116670739.2230   90743902.2210         47.3100         43.6200      -2332.3990      -1814.0900 
R09  24283846.0040          0.0000   24283843.5230  129674434.4970  100857847.2450         41.0600         35.6300      -2150.5040      -1672.6650 
R10  22287021.1000          0.0000          0.0000  118802373.6820          0.0000         45.8100          0.0000        487.7000          0.0000 
R11  22568074.3610          0.0000   22568072.6600  120596964.1490   93797603.2270         44.9800         42.3000       3361.7690       2614.7010 
R17  22160591.1540          0.0000   22160588.9610  118585810.4720   92233439.0500         46.1300         41.6900       3228.1860       2510.8570 
R23  20899410.0910          0.0000          0.0000  111797742.9940          0.0000         49.2700          0.0000      -3635.6190          0.0000 
R24  19791723.5670          0.0000   19791722.3320  105835240.1540   82316248.4690         55.4400         48.5500       -435.6260       -338.7980 
C01  37993927.1980   37993923.1890   37993924.5350  197844345.1550  152985806.1640  160764749.5220         42.6000         46.0600         41.5300        -15.1120        -11.6000        -12.2210 
C02  37541150.9610   37541143.8430   37541145.9990  195486624.1980  151162656.0220  158848899.2960         39.5000         48.1100         42.0300         -2.8560         -2.1000         -2.2370 
C03  36877093.6760   36877087.4750   36877088.1940  192028712.9920  148488768.5040  156039045.9820         43.9500         49.1100         43.0900        -37.8180        -29.2390        -30.7270 
C04  38956025.2020   38956018.6890   38956019.3800  202854277.3310  156859784.5970  164835706.1950         37.5400         44.2700         39.3000        -26.1210        -20.1770        -21.2740 
C05  39279626.5950   39279621.5120   39279622.5960  204539360.9370  158162802.8380  166204979.2930         34.6300         43.7900         39.8200          9.6520          7.3900          7.8580 
C06  36628515.9410   36628509.9340   36628508.8150  190734301.0150  147487840.5020  154987222.5290         46.3300         51.0200         47.0200        667.7890        516.3300        542.5960 
C08  35755956.3100   35755949.8640   35755948.4050  186190656.2930  143974434.7220  151295157.6490         47.5200         53.4200         49.0300        145.6990        112.6760        118.4060 
C09  37584172.1350   37584168.3370   37584166.4570  195710655.7140  151335882.4980  159030914.5120         43.1800         49.2300         44.2500        784.3630        606.5470        637.3390 
C11  23598415.3520   23598411.6210   23598409.4900  122883144.7630   95021021.1620   99852592.2360         43.3900         50.8600         46.3800        383.5400        296.5750        311.6740 
C12  23439748.9160   23439745.1550   23439743.5910  122056924.7620   94382142.2220   99181228.4780         43.7500         51.0300         47.0000      -2398.4600      -1854.6310      -1948.9250 
C13  35838149.1620   35838149.7720   35838147.3760  186618773.9190  144305495.7170  151643019.2890         49.8600         52.4100         49.3200        302.1520        233.6270        245.5410 
C14  26313727.4070   26313723.1170   26313720.2050  137022485.4640  105954455.1570  111341966.2100         34.1800         43.0700         37.6800       2188.9560       1692.6360       1778.5720 
C16  36285762.5460   36285761.8750   36285758.8990  188949503.2990  146107738.1340  153536935.2270         48.4500         51.5400         46.5900        480.0070        371.1640        390.0170 
C21  22304502.1210          0.0000   22304493.5120  116145400.6640          0.0000   94377622.5850         51.3400          0.0000         51.8000         91.2170          0.0000         74.1400 
C22  24078820.1570          0.0000   24078811.2350  125384714.8020          0.0000  101885342.3030         45.2700          0.0000         46.6500      -1792.8950          0.0000      -1456.8330 
C26  25785566.1000          0.0000   25785564.0720  134272207.6350          0.0000  109107150.5310         34.6800          0.0000         38.0100       3073.0140          0.0000       2497.0130 
C34  23311032.5130          0.0000   23311030.1600  121386673.6760          0.0000   98636606.6100         47.4500          0.0000         47.5400      -1040.5360          0.0000       -845.5220 
C36  25226331.7280          0.0000   25226334.5060  131360129.8830          0.0000  106740884.1150         39.9700          0.0000         42.4600       -410.8220          0.0000       -333.7880 
C38  35982137.6980          0.0000   35982131.9050  187368519.4330          0.0000  152252295.8880         49.8700          0.0000         51.1800       -225.3770          0.0000       -183.1190 
C39  35997094.1350          0.0000   35997088.5090  187446340.0710          0.0000  152315488.2110         50.2200          0.0000         51.9500        319.5580          0.0000        259.6690 
C42  24670306.1660          0.0000   24670312.1710  128464769.0690          0.0000  104388172.6730         42.5900          0.0000         44.8400       1839.2440          0.0000       1494.5560 
C43  25346891.2470          0.0000   25346888.7380  131987909.8830          0.0000  107250977.1740         38.8300          0.0000         40.2000       1531.1440          0.0000       1244.1700 
C44  24419127.5380          0.0000   24419124.2200  127156807.5720          0.0000  103325307.5510         40.7400          0.0000         41.5200      -3096.3560          0.0000      -2515.9610 
C45  23844951.1190          0.0000   23844955.4980  124166929.9750          0.0000  100895806.8040         43.3500          0.0000         45.7100       2052.4520          0.0000       1667.7730 
C59  37667826.9840          0.0000   37667810.4820  196146273.8040          0.0000  159384854.0530         45.3700          0.0000         45.8100         23.7700          0.0000         19.3040 
C60  38047418.9810          0.0000   38047400.2350  198122917.8580          0.0000  160991031.1340         43.7100          0.0000         45.1100        -59.5830          0.0000        -48.4680 
E04  27248940.7630   27248936.5840   27248938.4850          0.0000          0.0000  143194157.5550  106930677.9150  109720183.9180          0.0000          0.0000         37.4700         37.5300         42.1200          0.0000          0.0000       2060.9700       1539.0430       1579.1730          0.0000          0.0000 
E07  28798022.3600   28798021.2820   28798023.0940          0.0000          0.0000  151334636.2680  113009628.6590  115957707.7250          0.0000          0.0000         29.8800         29.9800         35.5300          0.0000          0.0000      -2353.7690      -1757.9500      -1803.4830          0.0000          0.0000 
E11  26802296.3360   26802289.8140   26802291.9270          0.0000          0.0000  140847044.9890  105177950.5790  107921719.9490          0.0000          0.0000         28.7900         29.0600         35.7500          0.0000          0.0000       2830.5130       2113.9020       2169.0080          0.0000          0.0000 
E12  22714707.8570   22714701.3820   22714703.7560          0.0000          0.0000  119366609.7730   89137378.8780   91462712.5120          0.0000          0.0000         43.1900         42.5900         48.9500          0.0000          0.0000       1054.3970        787.4290        807.9170          0.0000          0.0000 
E18  22603962.2430   22603958.5770   22603960.4780          0.0000          0.0000  118784628.4190   88702786.6340   91016781.4170          0.0000          0.0000         38.9800         39.1300         45.3400          0.0000          0.0000      -5052.9560      -3773.2860      -3871.8300          0.0000          0.0000 
E19  23350401.8720   23350396.8820   23350399.1880          0.0000          0.0000  122707196.2340   91631984.4780   94022396.7630          0.0000          0.0000         43.3500         42.4500         49.2000          0.0000          0.0000        214.5770        160.1920        164.4010          0.0000          0.0000 
E26  27527652.7780   27527648.8210   27527650.7260          0.0000          0.0000  144658792.7290  108024413.4860  110842453.4640          0.0000          0.0000         34.8100         33.9200         40.0900          0.0000          0.0000      -3092.1310      -2309.1160      -2369.2990          0.0000          0.0000 
E27  28071984.4590   28071982.9820   28071984.8620          0.0000          0.0000  147519267.8830  110160478.8940  113034250.8040          0.0000          0.0000         33.7100         34.3500         40.6000          0.0000          0.0000       1822.0490       1360.4900       1396.0750          0.0000          0.0000 
E33  24079773.9290   24079769.3100   24079771.2880          0.0000          0.0000  126540071.5870   94494195.1580   96959268.9010          0.0000          0.0000         46.3800         45.8000         52.3900          0.0000          0.0000      -1800.1070      -1344.2380      -1379.3030          0.0000          0.0000 
> 2022 01 02 23 00 14.0000000  0 53
G05  22545493.7300          0.0000          0.0000  118477366.8990          0.0000          0.0000          0.0000         44.0900          0.0000          0.0000          0.0000 
G10  25068311.0840          0.0000   25068305.3770  131734877.3110          0.0000          0.0000   98373419.8510         37.1700          0.0000          0.0000         35.6000 
G13  21924526.2150          0.0000          0.0000  115214173.8850          0.0000          0.0000          0.0000         45.6400          0.0000          0.0000          0.0000 
G15  20191332.0310          0.0000          0.0000  106106190.8770          0.0000          0.0000          0.0000         50.0300          0.0000          0.0000          0.0000 
G18  20454902.5120          0.0000   20454899.8980  107491236.4610          0.0000          0.0000   80269436.6280         48.8300          0.0000          0.0000         50.0100 
G20  24435320.4630          0.0000          0.0000  128408445.1800          0.0000          0.0000          0.0000         35.6100          0.0000          0.0000          0.0000 
G23  22150136.6880          0.0000   22150133.4410  116399771.5030          0.0000          0.0000   86921898.5290         45.0500          0.0000          0.0000         43.7600 
G24  21338039.2140          0.0000   21338035.3580  112132155.9690          0.0000          0.0000   83735034.1000         45.6100          0.0000          0.0000         45.6800 
G29  24211572.8980          0.0000          0.0000  127232679.7540          0.0000          0.0000          0.0000         38.4400          0.0000          0.0000          0.0000 
R01  20024128.3760          0.0000   20024128.4820  107040451.5080   83253679.9210         52.0300         43.5300       -331.8430       -258.1010 
R02  22338712.9190          0.0000   22338713.1930  119203690.7570   92713950.8770         46.1400         40.8400       2141.6840       1665.7780 
R08  21787873.4700          0.0000   21787870.5600  116673071.9480   90745716.5620         47.3000         43.5600      -2333.2830      -1814.7700 
R09  24284248.7950          0.0000   24284246.3150  129676585.3580  100859520.1320         41.0800         35.6000      -2151.7330      -1673.5310 
R10  22286929.7470          0.0000          0.0000  118801886.6730          0.0000         45.8100          0.0000        486.0520          0.0000 
R11  22567445.3480          0.0000   22567443.6480  120593602.8860   93794988.9080         44.9700         42.2400       3360.5580       2613.7790 
R17  22159987.9950          0.0000   22159985.8030  118582582.8330   92230928.6610         46.1200         41.6300       3226.8170       2509.7860 
R23  20900089.8470          0.0000          0.0000  111801379.2010          0.0000         49.2500          0.0000      -3637.0160          0.0000 
R24  19791805.1680          0.0000   19791803.9330  105835676.5090   82316587.8560         55.4100         48.5000       -437.3400       -340.1490 
C01  37993930.1240   37993926.1230   37993927.4560  197844360.4830  152985818.0270  160764761.9970         42.6600         46.0100         41.5700        -15.9410        -12.3260        -12.9940 
C02  37541151.5330   37541144.4290   37541146.5640  195486627.3280  151162658.4580  158848901.8700         39.5600         48.0800         42.0800         -3.7040         -2.8830         -3.1780 
C03  36877101.0000   36877094.7970   36877095.5160  192028751.1480  148488798.0140  156039076.9910         43.9900         49.0700         43.1300        -38.7210        -29.9660        -31.4900 
C04  38956030.2930   38956023.7820   38956024.4720  202854303.8070  156859805.0620  164835727.7020         37.5900         44.2300         39.3200        -27.0800        -20.8670        -22.0280 
C05  39279624.8200   39279619.7340   39279620.8220  204539351.6450  158162795.6460  166204971.7320         34.6600         43.7400         39.8400          8.6640          6.7100          7.0850 
C06  36628387.7660   36628381.7640   36628380.6390  190733633.5920  147487324.4080  154986680.1970         46.3800         50.9700         47.0400        666.8390        515.6120        541.8230 
C08  35755928.3850   35755921.9480   35755920.4780  186190510.9180  143974322.3060  151295039.5280         47.5600         53.3800         49.0600        144.8140        111.9960        117.6240 
C09  37584021.5590   37584017.7700   37584015.8780  195709871.6840  151335276.2380  159030277.4360         43.2200         49.1900         44.2800        783.5530        605.8390        636.5750 
C11  23598341.7890   23598338.0710   23598335.9240  122882761.7680   95020725.0060   99852281.0340         43.4400         50.8200         46.4200        382.1810        295.5320        310.4820 
C12  23440209.5900   23440205.8370   23440204.2620  122059323.6840   94383997.2260   99183177.8130         43.7900         51.0000         47.0200      -2399.5680      -1855.5440      -1949.9400 
C13  35838091.1880   35838091.8130   35838089.3990  186618472.1020  144305262.3310  151642774.0530         49.9000         52.3700         49.3600        301.2770        232.9470        244.7400 
C14  26313307.1120   26313302.8070   26313299.9110  137020296.8850  105952762.8260  111340187.8100         34.2300         43.0300         37.7000       2188.0430       1691.9750       1777.9950 
C16  36285670.4370   36285669.7690   36285666.7890  188949023.6770  146107367.2600  153536545.4980         48.5100         51.4800         46.6300        479.0380        370.4290        389.2160 
C21  22304484.6550          0.0000   22304476.0440  116145309.7860          0.0000   94377548.7530         51.3800          0.0000         51.8400         90.3040          0.0000         73.3110 
C22  24079164.5080          0.0000   24079155.5810  125386508.0180          0.0000  101886799.4580         45.3100          0.0000         46.6900      -1793.7610          0.0000      -1457.6800 
C26  25784976.0050          0.0000   25784973.9750  134269134.8980          0.0000  109104653.6890         34.7400          0.0000         38.0400       3072.2870          0.0000       2496.4640 
C34  23311232.4300          0.0000   23311230.0750  121387714.7290          0.0000   98637452.5580         47.4900          0.0000         47.5700      -1041.8020          0.0000       -846.5840 
C36  25226410.7040          0.0000   25226413.4760  131360541.2610          0.0000  106741218.4200         40.0100          0.0000         42.5000       -412.0330          0.0000       -334.9620 
C38  35982181.0270          0.0000   35982175.2300  187368745.1410          0.0000  152252479.3120         49.9100          0.0000         51.2000       -226.2620          0.0000       -183.9570 
C39  35997032.8280          0.0000   35997027.2000  187446020.8760          0.0000  152315228.8480         50.2800          0.0000         51.9900        318.6270          0.0000        258.8490 
C42  24669952.9970          0.0000   24669958.9950  128462930.1330          0.0000  104386678.4100         42.6600          0.0000         44.8600       1838.4060          0.0000       1493.7180 
C43  25346597.3330          0.0000   25346594.8270  131986379.3280          0.0000  107249733.4600         38.8800          0.0000         40.2500       1529.7380          0.0000       1243.0620 
C44  24419722.2130          0.0000   24419718.8920  127159904.2730          0.0000  103327823.8890         40.7700          0.0000         41.5600      -3097.2400          0.0000      -2516.8360 
C45  23844557.0580          0.0000   23844561.4350  124164878.0420          0.0000  100894139.4510         43.4200          0.0000         45.7400       2051.2780          0.0000       1666.7480 
C59  37667822.4660          0.0000   37667805.9600  196146250.3430          0.0000  159384835.0040         45.4100          0.0000         45.8500         22.8860          0.0000         18.5030 
C60  38047430.4980          0.0000   38047411.7540  198122977.7990          0.0000  160991079.8340         43.7500          0.0000         45.1300        -60.5420          0.0000        -49.2040 
E04  27248548.6680   27248544.4710   27248546.3920          0.0000          0.0000  143192097.0520  106929139.2410  109718605.0830          0.0000          0.0000         37.5000         37.5500         42.0800          0.0000          0.0000       2059.9180       1538.1490       1578.3730          0.0000          0.0000 
E07  28798470.2680   28798469.2030   28798470.9970          0.0000          0.0000  151336990.1090  113011386.3960  115959511.3350          0.0000          0.0000         29.9200         29.8800         35.5700          0.0000          0.0000      -2354.4300      -1758.2020      -1804.1260          0.0000          0.0000 
E11  26801757.7430   26801751.2630   26801753.3380          0.0000          0.0000  140844214.6070  105175836.9240  107919551.2010          0.0000          0.0000         28.8500         29.1100         35.7600          0.0000          0.0000       2829.8980       2113.1570       2168.3280          0.0000          0.0000 
E12  22714507.3050   22714500.8320   22714503.2040          0.0000          0.0000  119365555.8660   89136591.8680   91461904.9730          0.0000          0.0000         43.2100         42.6200         48.8900          0.0000          0.0000       1053.1950        786.4600        806.9770          0.0000          0.0000 
E18  22604923.9090   22604920.2310   22604922.1460          0.0000          0.0000  118789681.9780   88706560.4010   91020653.6160          0.0000          0.0000         39.0100         39.1700         45.3000          0.0000          0.0000      -5054.4180      -3774.4220      -3872.8170          0.0000          0.0000 
E19  23350361.1260   23350356.1360   23350358.4420          0.0000          0.0000  122706982.1090   91631824.5790   94022232.6910          0.0000          0.0000         43.3800         42.4800         49.1700          0.0000          0.0000        213.5150        159.4470        163.5910          0.0000          0.0000 
E26  27528241.2530   27528237.2760   27528239.2030          0.0000          0.0000  144661885.1470  108026722.7740  110844822.9700          0.0000          0.0000         34.8600         33.9000         40.0500          0.0000          0.0000      -3093.0060      -2309.7680      -2369.8580          0.0000          0.0000 
E27  28071637.8260   28071636.3620   28071638.2300          0.0000          0.0000  147517446.2800  110159118.5830  113032855.0220          0.0000          0.0000         33.7700         34.4100         40.5700          0.0000          0.0000       1820.9400       1359.8200       1395.3020          0.0000          0.0000 
E33  24080116.5790   24080111.9520   24080113.9390          0.0000          0.0000  126541872.2080   94495539.7830   96960648.5940          0.0000          0.0000         46.4000         45.8300         52.3500          0.0000          0.0000      -1801.3550      -1345.2070      -1380.2440          0.0000          0.0000 
> 2022 01 02 23 00 15.0000000  0 53
G05  22545902.0800          0.0000          0.0000  118479512.7330          0.0000          0.0000          0.0000         44.1000          0.0000          0.0000          0.0000 
G10  25067809.3120          0.0000   25067803.6280  131732240.6000          0.0000          0.0000   98371450.8790         37.1500          0.0000          0.0000         35.6700 
G13  21925064.5870          0.0000          0.0000  115217002.9660          0.0000          0.0000          0.0000         45.6700          0.0000          0.0000          0.0000 
G15  20191572.7770          0.0000          0.0000  106107455.9390          0.0000          0.0000          0.0000         50.0300          0.0000          0.0000          0.0000 
G18  20454701.9580          0.0000   20454699.3500  107490182.5530          0.0000          0.0000   80268649.6140         48.8600          0.0000          0.0000         50.0500 
G20  24435844.6320          0.0000          0.0000  128411199.4690          0.0000          0.0000          0.0000         35.5900          0.0000          0.0000          0.0000 
G23  22149721.3050          0.0000   22149718.0400  116397588.5600          0.0000          0.0000   86920268.4110         45.0800          0.0000          0.0000         43.7900 
G24  21337497.0490          0.0000   21337493.2070  112129306.9110          0.0000          0.0000   83732906.5510         45.6300          0.0000          0.0000         45.7100 
G29  24212180.0860          0.0000          0.0000  127235870.3790          0.0000          0.0000          0.0000         38.4600          0.0000          0.0000          0.0000 
R01  20024190.3750          0.0000   20024190.4800  107040782.9390   83253937.7040         52.0100         43.4900       -331.6480       -257.9610 
R02  22338311.4830          0.0000   22338311.7550  119201548.6270   92712284.7800         46.1200         40.8000       2141.9170       1665.9090 
R08  21788309.0910          0.0000   21788306.1800  116675404.7020   90747530.9310         47.2700         43.5300      -2332.9020      -1814.5180 
R09  24284651.7030          0.0000   24284649.2230  129678736.8640  100861193.5260         41.1300         35.5200      -2151.9570      -1673.6150 
R10  22286838.5310          0.0000          0.0000  118801400.4710          0.0000         45.8100          0.0000        485.6420          0.0000 
R11  22566816.3890          0.0000   22566814.6880  120590241.9360   93792374.8410         44.9700         42.1600       3360.6510       2613.7700 
R17  22159384.9320          0.0000   22159382.7380  118579355.7730   92228418.7370         46.1000         41.5700       3226.6490       2509.6000 
R23  20900769.7220          0.0000          0.0000  111805015.9490          0.0000         49.2400          0.0000      -3637.1090          0.0000 
R24  19791886.9410          0.0000   19791885.7060  105836113.7920   82316927.9650         55.3900         48.4400       -437.8710       -340.5960 
C01  37993933.0700   37993929.0750   37993930.4020  197844375.8310  152985829.8900  160764774.4700         42.7000         45.9800         41.6000        -15.4760        -11.9350        -12.6120 
C02  37541152.1670   37541145.0480   37541147.2050  195486630.4860  151162660.8870  158848904.4060         39.5900         48.0400         42.1200         -3.3780         -2.5380         -2.6100 
C03  36877108.3430   36877102.1330   36877102.8630  192028789.3180  148488827.5230  156039107.9930         44.0500         49.0300         43.1500        -38.2840        -29.6020        -31.0530 
C04  38956035.3600   38956028.8480   38956029.5350  202854330.2730  156859825.5440  164835749.2260         37.6600         44.1900         39.3500        -26.5400        -20.5870        -21.6460 
C05  39279623.0420   39279617.9500   39279619.0470  204539342.3510  158162788.4590  166204964.1730         34.7200         43.7100         39.8900          9.1020          7.1100          7.4860 
C06  36628259.6230   36628253.6270   36628252.4960  190732966.3160  147486808.4210  154986137.9800         46.4400         50.9500         47.0900        667.1000        515.8640        542.0180 
C08  35755900.4920   35755894.0480   35755892.5860  186190365.6670  143974209.9950  151294921.4980         47.6000         53.3600         49.1000        145.0840        112.2010        117.8750 
C09  37583871.0320   37583867.2280   37583865.3540  195709087.8010  151334670.0970  159029640.4560         43.2800         49.1500         44.3300        783.7480        605.9320        636.8360 
C11  23598268.3460   23598264.6250   23598262.4810  122882379.3400   95020429.2930   99851970.2820         43.4700         50.7800         46.4400        382.1060        295.4570        310.4260 
C12  23440670.3620   23440666.6060   23440665.0370  122061722.9780   94385852.5020   99185127.4220         43.8300         50.9700         47.0600      -2399.5960      -1855.4880      -1949.8190 
C13  35838033.2590   35838033.8730   35838031.4710  186618170.4220  144305029.0580  151642528.9070         49.9400         52.3300         49.3900        301.5750        233.1890        245.0290 
C14  26312886.8490   26312882.5300   26312879.6530  137018108.3780  105951070.5310  111338409.4500         34.3600         42.9800         37.7300       2188.3780       1692.2080       1778.2740 
C16  36285578.3670   36285577.6950   36285574.7220  188948544.1990  146106996.4920  153536155.8720         48.5500         51.4400         46.6800        479.2990        370.6430        389.5140 
C21  22304467.2460          0.0000   22304458.6370  116145219.0850          0.0000   94377475.0420         51.4200          0.0000         51.8800         90.5090          0.0000         73.5350 
C22  24079508.8990          0.0000   24079499.9740  125388301.3000          0.0000  101888256.6350         45.3600          0.0000         46.7200      -1793.4360          0.0000      -1457.3360 
C26  25784385.9130          0.0000   25784383.8860  134266062.0760          0.0000  109102156.7580         34.7900          0.0000         38.1100       3072.7810          0.0000       2496.8550 
C34  23311432.4560          0.0000   23311430.1020  121388756.3030          0.0000   98638298.9190         47.5400          0.0000         47.5900      -1041.9140          0.0000       -846.6680 
C36  25226489.8320          0.0000   25226492.6090  131360953.1970          0.0000  106741553.1290         40.0600          0.0000         42.5200       -412.2750          0.0000       -335.0080 
C38  35982224.4110          0.0000   35982218.6170  187368970.9870          0.0000  152252662.8170         49.9700          0.0000         51.2600       -226.0290          0.0000       -183.6680 
C39  35996971.5590          0.0000   35996965.9310  187445701.8090          0.0000  152314969.5750         50.3200          0.0000         52.0200        318.8970          0.0000        259.1100 
C42  24669599.8730          0.0000   24669605.8730  128461091.2950          0.0000  104385184.1980         42.7000          0.0000         44.9000       1838.6760          0.0000       1494.0350 
C43  25346303.4950          0.0000   25346300.9900  131984849.2310          0.0000  107248490.1280         38.9500          0.0000         40.3000       1529.7560          0.0000       1243.0340 
C44  24420316.9390          0.0000   24420313.6210  127163001.0980          0.0000  103330340.2990         40.8100          0.0000         41.5900      -3097.0170          0.0000      -2516.5290 
C45  23844163.0800          0.0000   23844167.4600  124162826.4480          0.0000  100892472.3520         43.4800          0.0000         45.7600       2051.3150          0.0000       1666.8420 
C59  37667817.9730          0.0000   37667801.4700  196146226.8980          0.0000  159384815.9420         45.4700          0.0000         45.8700         23.3050          0.0000         18.9130 
C60  38047442.0090          0.0000   38047423.2640  198123037.7340          0.0000  160991128.5360         43.8200          0.0000         45.1700        -60.0860          0.0000        -48.8130 
E04  27248156.5970   27248152.4220   27248154.3220          0.0000          0.0000  143190036.7050  106927600.6450  109717026.3750          0.0000          0.0000         37.5100         37.5700         42.0400          0.0000          0.0000       2060.0200       1538.4290       1578.5500          0.0000          0.0000 
E07  28798918.1980   28798917.1170   28798918.9350          0.0000          0.0000  151339343.8780  113013144.0740  115961314.8410          0.0000          0.0000         29.9100         29.7700         35.6100          0.0000          0.0000      -2353.7410      -1757.9410      -1803.4740          0.0000          0.0000 
E11  26801219.1270   26801212.6320   26801214.7140          0.0000          0.0000  140841384.2820  105173723.4140  107917382.5440          0.0000          0.0000         28.8800         29.1600         35.7600          0.0000          0.0000       2830.3920       2113.5760       2168.5890          0.0000          0.0000 
E12  22714306.8390   22714300.3600   22714302.7390          0.0000          0.0000  119364502.3980   89135805.1910   91461097.7670          0.0000          0.0000         43.2200         42.6400         48.8700          0.0000          0.0000       1053.0930        786.4320        806.9580          0.0000          0.0000 
E18  22605885.6810   22605882.0060   22605883.9220          0.0000          0.0000  118794736.0710   88710334.5470   91024526.2180          0.0000          0.0000         39.0400         39.2000         45.2700          0.0000          0.0000      -5054.5480      -3774.3570      -3872.8630          0.0000          0.0000 
E19  23350320.4270   23350315.4340   23350317.7440          0.0000          0.0000  122706768.2220   91631664.8590   94022068.8000          0.0000          0.0000         43.4000         42.5300         49.1200          0.0000          0.0000        213.6550        159.5400        163.7220          0.0000          0.0000 
E26  27528829.7390   27528825.7800   27528827.6900          0.0000          0.0000  144664977.6640  108029032.1010  110847192.5600          0.0000          0.0000         34.8700         33.9300         40.0200          0.0000          0.0000      -3092.6890      -2309.5260      -2369.6810          0.0000          0.0000 
E27  28071291.2290   28071289.7700   28071291.6330          0.0000          0.0000  147515624.8910  110157758.4470  113031459.4110          0.0000          0.0000         33.7600         34.4500         40.5100          0.0000          0.0000       1821.1170       1359.9870       1395.4420          0.0000          0.0000 
E33  24080459.3010   24080454.6820   24080456.6600          0.0000          0.0000  126543673.2240   94496884.6890   96962028.5930          0.0000          0.0000         46.4300         45.8400         52.3000          0.0000          0.0000      -1801.3550      -1345.1510      -1380.2530          0.0000          0.0000 
> 2022 01 02 23 00 16.0000000  0 53
G05  22546310.4190          0.0000          0.0000  118481658.6300          0.0000          0.0000          0.0000         44.1100          0.0000          0.0000          0.0000 
G10  25067307.5390          0.0000   25067301.8380  131729603.7080          0.0000          0.0000   98369481.7760         37.1500          0.0000          0.0000         35.6900 
G13  21925602.9500          0.0000          0.0000  115219832.1230          0.0000          0.0000          0.0000         45.6800          0.0000          0.0000          0.0000 
G15  20191813.5720          0.0000          0.0000  106108721.2570          0.0000          0.0000          0.0000         50.0500          0.0000          0.0000          0.0000 
G18  20454501.4910          0.0000   20454498.8790  107489129.1020          0.0000          0.0000   80267862.9520         48.8700          0.0000          0.0000         50.0700 
G20  24436368.8280          0.0000          0.0000  128413953.7520          0.0000          0.0000          0.0000         35.5800          0.0000          0.0000          0.0000 
G23  22149305.9140          0.0000   22149302.6390  116395405.5780          0.0000          0.0000   86918638.2540         45.0900          0.0000          0.0000         43.8100 
G24  21336954.9570          0.0000   21336951.0980  112126458.1490          0.0000          0.0000   83730779.2360         45.6600          0.0000          0.0000         45.7400 
G29  24212787.2270          0.0000          0.0000  127239060.8880          0.0000          0.0000          0.0000         38.5300          0.0000          0.0000          0.0000 
R01  20024252.4000          0.0000   20024252.5050  107041114.4830   83254195.5690         51.9800         43.4400       -331.7130       -257.9800 
R02  22337910.0550          0.0000   22337910.3260  119199406.5570   92710618.7310         46.1100         40.7500       2141.9450       1665.8900 
R08  21788744.7070          0.0000   21788741.7980  116677737.3610   90749345.2120         47.2500         43.4800      -2332.7710      -1814.3410 
R09  24285054.6870          0.0000   24285052.2030  129680888.8440  100862867.3040         41.1700         35.4600      -2152.2550      -1674.0710 
R10  22286747.4450          0.0000          0.0000  118800914.9420          0.0000         45.8100          0.0000        485.0460          0.0000 
R11  22566187.4690          0.0000   22566185.7690  120586881.1640   93789760.9020         44.9700         42.1100       3360.5860       2613.7510 
R17  22158781.9660          0.0000   22158779.7720  118576129.1680   92225909.1530         46.0900         41.5300       3226.2390       2509.2920 
R23  20901449.6550          0.0000          0.0000  111808653.0840          0.0000         49.2300          0.0000      -3637.4350          0.0000 
R24  19791968.8700          0.0000   19791967.6360  105836551.8950   82317268.7110         55.3600         48.4000       -438.6530       -341.1450 
C01  37993935.9830   37993931.9920   37993933.3130  197844391.0540  152985841.6690  160764786.8510         42.7400         45.9300         41.6400        -15.2800        -11.8510        -12.5290 
C02  37541152.7220   37541145.6130   37541147.7550  195486633.4890  151162663.2220  158848906.8700         39.6400         48.0100         42.1500         -3.1260         -2.3980         -2.5540 
C03  36877115.6260   36877109.4390   36877110.1400  192028827.3600  148488856.9400  156039138.9310         44.0900         49.0000         43.1800        -38.1070        -29.5000        -31.0620 
C04  38956040.4110   38956033.9080   38956034.5850  202854356.6130  156859845.9100  164835770.6360         37.7000         44.1600         39.3700        -26.3070        -20.3820        -21.4690 
C05  39279621.2040   39279616.1310   39279617.2010  204539332.9250  158162781.1780  166204956.5430         34.7600         43.6600         39.9200          9.3630          7.1480          7.5600 
C06  36628131.4730   36628125.4790   36628124.3440  190732299.0370  147486292.4430  154985595.7680         46.4800         50.9200         47.1100        667.1280        515.8640        542.0930 
C08  35755872.5890   35755866.1530   35755864.6800  186190220.4050  143974097.6690  151294803.4700         47.6400         53.3200         49.1300        145.1310        112.2190        117.9030 
C09  37583720.4860   37583716.6920   37583714.8060  195708303.8920  151334063.9220  159029003.4720         43.3100         49.1100         44.3600        783.7760        606.0630        636.8830 
C11  23598194.9900   23598191.2670   23598189.1240  122881997.3640   95020133.9290   99851659.8980         43.5200         50.7500         46.4700        381.6120        295.0940        310.1190 
C12  23441131.1550   23441127.4030   23441125.8280  122064122.4920   94387707.9630   99187077.2330         43.8700         50.9400         47.0800      -2399.7540      -1855.6560      -1950.0240 
C13  35837975.3160   35837975.9260   35837973.5290  186617868.6980  144304795.7500  151642283.7310         49.9800         52.2900         49.4200        301.6400        233.2260        245.1030 
C14  26312466.5330   26312462.2370   26312459.3340  137015919.7650  105949378.1500  111336631.0380         34.4100         42.9400         37.7500       2188.5090       1692.3010       1778.2740 
C16  36285486.2750   36285485.6070   36285482.6270  188948064.7140  146106625.7310  153535766.2650         48.5800         51.4100         46.7000        479.3360        370.6430        389.5050 
C21  22304449.8210          0.0000   22304441.2100  116145128.3960          0.0000   94377401.3600         51.4600          0.0000         51.9200         90.5560          0.0000         73.5540 
C22  24079853.2640          0.0000   24079844.3380  125390094.5190          0.0000  101889713.7770         45.3900          0.0000         46.7600      -1793.3420          0.0000      -1457.2520 
C26  25783795.7660          0.0000   25783793.7400  134262989.0100          0.0000  109099659.6350         34.8500          0.0000         38.1400       3072.9950          0.0000       2497.1720 
C34  23311632.5490          0.0000   23311630.1940  121389798.2680          0.0000   98639145.6070         47.5700          0.0000         47.6400      -1042.2770          0.0000       -846.9280 
C36  25226569.0020          0.0000   25226571.7770  131361365.5050          0.0000  106741888.1740         40.1200          0.0000         42.5400       -412.6570          0.0000       -335.3530 
C38  35982267.7720          0.0000   35982261.9770  187369196.8190          0.0000  152252846.3320         50.0000          0.0000         51.2800       -226.0010          0.0000       -183.6310 
C39  35996910.2750          0.0000   35996904.6450  187445382.7320          0.0000  152314710.3090         50.3800          0.0000         52.0500        318.9530          0.0000        259.1290 
C42  24669246.7330          0.0000   24669252.7320  128459252.4210          0.0000  104383689.9670         42.7800          0.0000         44.9300       1838.7500          0.0000       1494.0910 
C43  25346009.7070          0.0000   25346007.1990  131983319.4740          0.0000  107247247.0910         39.0100          0.0000         40.3400       1529.4860          0.0000       1242.8010 
C44  24420911.6140          0.0000   24420908.2880  127166097.8800          0.0000  103332856.7200         40.8300          0.0000         41.6200      -3096.8870          0.0000      -2516.6040 
C45  23843769.1180          0.0000   23843773.4940  124160775.0420          0.0000  100890805.4290         43.5300          0.0000         45.7900       2051.2040          0.0000       1666.7300 
C59  37667813.4410          0.0000   37667796.9370  196146203.3210          0.0000  159384796.7880         45.5000          0.0000         45.9000         23.4720          0.0000         19.0710 
C60  38047453.4830          0.0000   38047434.7350  198123097.5410          0.0000  160991177.1460         43.8800          0.0000         45.2100        -59.9090          0.0000        -48.6920 
E04  27247764.5150   27247760.3300   27247762.2350          0.0000          0.0000  143187976.3540  106926062.0940  109715447.6800          0.0000          0.0000         37.5400         37.5700         41.9700          0.0000          0.0000       2060.2070       1538.3540       1578.5220          0.0000          0.0000 
E07  28799366.0490   28799364.9370   28799366.7830          0.0000          0.0000  151341697.4000  113014901.6190  115963118.2020          0.0000          0.0000         29.8900         29.6600         35.6900          0.0000          0.0000      -2353.3130      -1757.9880      -1803.3060          0.0000          0.0000 
E11  26800680.5670   26800674.0470   26800676.1640          0.0000          0.0000  140838554.0150  105171609.9110  107915213.8680          0.0000          0.0000         28.9100         29.2300         35.7600          0.0000          0.0000       2830.0840       2113.1290       2168.6080          0.0000          0.0000 
E12  22714106.4200   22714099.9360   22714102.3190          0.0000          0.0000  119363449.2130   89135018.7320   91460290.7860          0.0000          0.0000         43.2400         42.6800         48.8400          0.0000          0.0000       1052.8320        786.2180        806.7530          0.0000          0.0000 
E18  22606847.5040   22606843.8250   22606845.7410          0.0000          0.0000  118799790.5370   88714109.0010   91028399.1350          0.0000          0.0000         39.0600         39.2000         45.2500          0.0000          0.0000      -5054.7630      -3774.6640      -3873.1520          0.0000          0.0000 
E19  23350279.7390   23350274.7480   23350277.0550          0.0000          0.0000  122706554.4240   91631505.2060   94021904.9870          0.0000          0.0000         43.4300         42.5500         49.1000          0.0000          0.0000        213.6360        159.4850        163.6750          0.0000          0.0000 
E26  27529418.2160   27529414.2570   27529416.1660          0.0000          0.0000  144668070.1280  108031341.4070  110849562.1100          0.0000          0.0000         34.8800         33.9600         40.0000          0.0000          0.0000      -3092.6340      -2309.4330      -2369.6340          0.0000          0.0000 
E27  28070944.6380   28070943.1810   28070945.0380          0.0000          0.0000  147513803.5750  110156398.3780  113030063.8670          0.0000          0.0000         33.7300         34.4600         40.4800          0.0000          0.0000       1821.0990       1359.9970       1395.3580          0.0000          0.0000 
E33  24080802.0680   24080797.4470   24080799.4260          0.0000          0.0000  126545474.4940   94498229.7990   96963408.7910          0.0000          0.0000         46.4500         45.8700         52.2800          0.0000          0.0000      -1801.5410      -1345.3190      -1380.4210          0.0000          0.0000 
> 2022 01 02 23 00 17.0000000  0 53
G05  22546718.7690          0.0000          0.0000  118483804.4580          0.0000          0.0000          0.0000         44.1300          0.0000          0.0000          0.0000 
G10  25066805.6820          0.0000   25066799.9890  131726966.4980          0.0000          0.0000   98367512.4360         37.1700          0.0000          0.0000         35.7100 
G13  21926141.3090          0.0000          0.0000  115222661.2510          0.0000          0.0000          0.0000         45.6800          0.0000          0.0000          0.0000 
G15  20192054.3780          0.0000          0.0000  106109986.7160          0.0000          0.0000          0.0000         50.0600          0.0000          0.0000          0.0000 
G18  20454301.0840          0.0000   20454298.4850  107488076.0020          0.0000          0.0000   80267076.5420         48.8800          0.0000          0.0000         50.1000 
G20  24436892.9100          0.0000          0.0000  128416707.9310          0.0000          0.0000          0.0000         35.5700          0.0000          0.0000          0.0000 
G23  22148890.4800          0.0000   22148887.2000  116393222.4340          0.0000          0.0000   86917007.9840         45.1200          0.0000          0.0000         43.8400 
G24  21336412.9020          0.0000   21336409.0340  112123609.5890          0.0000          0.0000   83728652.0670         45.6900          0.0000          0.0000         45.7900 
G29  24213394.3330          0.0000          0.0000  127242251.1410          0.0000          0.0000          0.0000         38.5700          0.0000          0.0000          0.0000 
R01  20024314.4190          0.0000   20024314.5270  107041445.9900   83254453.4010         51.9600         43.4100       -331.8710       -258.1100 
R02  22337508.6210          0.0000   22337508.8940  119197264.4040   92708952.6060         46.0900         40.7200       2141.8240       1665.8060 
R08  21789180.2720          0.0000   21789177.3630  116680069.7880   90751159.3210         47.2200         43.4500      -2332.6970      -1814.3500 
R09  24285457.7740          0.0000   24285455.2930  129683041.2340  100864541.3680         41.2200         35.3700      -2153.0000      -1674.5370 
R10  22286656.4480          0.0000          0.0000  118800429.9560          0.0000         45.8100          0.0000        484.3100          0.0000 
R11  22565558.5460          0.0000   22565556.8450  120583520.4120   93787146.9900         44.9700         42.0500       3360.2600       2613.5650 
R17  22158179.0620          0.0000   22158176.8710  118572902.8620   92223399.7910         46.0700         41.5000       3225.7360       2508.9940 
R23  20902129.6130          0.0000          0.0000  111812290.4760          0.0000         49.2100          0.0000      -3637.9010          0.0000 
R24  19792050.9320          0.0000   19792049.6980  105836990.6910   82317609.9900         55.3400         48.3500       -439.5280       -341.8530 
C01  37993938.8640   37993934.8650   37993936.1940  197844406.0210  152985853.2420  160764799.0050         42.7600         45.9100         41.6800        -15.2150        -11.8700        -12.4630 
C02  37541153.2630   37541146.1500   37541148.2980  195486636.2610  151162665.3610  158848909.1130         39.6700         47.9800         42.1900         -2.9960         -2.3520         -2.4520 
C03  36877122.8980   36877116.6940   36877117.4160  192028865.1440  148488886.1580  156039169.6160         44.1300         48.9800         43.2000        -38.0420        -29.4530        -30.8380 
C04  38956045.4500   38956038.9330   38956039.6310  202854382.7140  156859866.0800  164835791.8160         37.7700         44.1300         39.3900        -26.3910        -20.4010        -21.3480 
C05  39279619.3580   39279614.2870   39279615.3580  204539323.2580  158162773.6910  166204948.6770         34.8100         43.6400         39.9600          9.3810          7.2870          7.6440 
C06  36628003.3050   36627997.3120   36627996.1760  190731631.6250  147485776.3550  154985053.4400         46.5300         50.9000         47.1500        667.1000        515.8360        542.0550 
C08  35755844.6700   35755838.2320   35755836.7640  186190074.9950  143973985.2250  151294685.3050         47.6700         53.3000         49.1600        145.0660        112.1630        117.8840 
C09  37583569.9120   37583566.1250   37583564.2310  195707519.8410  151333457.6430  159028366.3710         43.3600         49.0800         44.3900        783.7390        606.0250        636.8450 
C11  23598121.6940   23598117.9680   23598115.8290  122881615.6810   95019838.7880   99851349.7460         43.5400         50.7100         46.4900        381.1370        294.6840        309.7000 
C12  23441591.9720   23441588.2170   23441586.6440  122066522.0970   94389563.4950   99189027.1110         43.9200         50.9200         47.1100      -2400.0060      -1855.9070      -1950.2290 
C13  35837917.3430   35837917.9520   35837915.5560  186617566.7970  144304562.2990  151642038.4090         50.0200         52.2600         49.4600        301.5560        233.1700        245.0750 
C14  26312046.1680   26312041.8780   26312038.9650  137013730.9180  105947685.6080  111334852.4400         34.5200         42.8800         37.7900       2188.6110       1692.3010       1778.2930 
C16  36285394.1700   36285393.5030   36285390.5220  188947585.1020  146106254.8650  153535376.5410         48.6200         51.3900         46.7400        479.2710        370.5590        389.4400 
C21  22304432.3870          0.0000   22304423.7760  116145037.5970          0.0000   94377327.5760         51.5000          0.0000         51.9400         90.4620          0.0000         73.5070 
C22  24080197.5930          0.0000   24080188.6680  125391887.5280          0.0000  101891170.7420         45.4300          0.0000         46.7900      -1793.2960          0.0000      -1457.1960 
C26  25783205.5420          0.0000   25783203.5150  134259915.5930          0.0000  109097162.2390         34.9000          0.0000         38.1800       3073.1250          0.0000       2497.1440 
C34  23311832.6960          0.0000   23311830.3420  121390840.4720          0.0000   98639992.4800         47.6000          0.0000         47.6600      -1042.7430          0.0000       -847.2820 
C36  25226648.2390          0.0000   25226651.0150  131361778.0660          0.0000  106742223.4050         40.1700          0.0000         42.5600       -413.1220          0.0000       -335.6600 
C38  35982311.1200          0.0000   35982305.3260  187369422.5100          0.0000  152253029.7180         50.0500          0.0000         51.3100       -226.0570          0.0000       -183.6310 
C39  35996848.9760          0.0000   35996843.3470  187445063.5250          0.0000  152314450.9250         50.4000          0.0000         52.0700        318.8690          0.0000        259.1100 
C42  24668893.5720          0.0000   24668899.5740  128457413.3740          0.0000  104382195.5800         42.8100          0.0000         44.9800       1838.7500          0.0000       1494.1650 
C43  25345715.9850          0.0000   25345713.4790  131981789.9480          0.0000  107246004.2180         39.0800          0.0000         40.3800       1529.0210          0.0000       1242.4840 
C44  24421506.3090          0.0000   24421502.9880  127169194.5270          0.0000  103335372.9800         40.8600          0.0000         41.6400      -3096.9430          0.0000      -2516.5100 
C45  23843375.1830          0.0000   23843379.5600  124158723.7080          0.0000  100889138.5500         43.5800          0.0000         45.8100       2050.9340          0.0000       1666.4880 
C59  37667808.8710          0.0000   37667792.3680  196146179.4890          0.0000  159384777.4160         45.5300          0.0000         45.9300         23.5750          0.0000         19.1640 
C60  38047464.9280          0.0000   38047446.1830  198123157.0940          0.0000  160991225.5290         43.9100          0.0000         45.2500        -59.8440          0.0000        -48.5520 
E04  27247372.4400   27247368.2530   27247370.1650          0.0000          0.0000  143185915.9300  106924523.4560  109713868.8970          0.0000          0.0000         37.5700         37.5800         41.9400          0.0000          0.0000       2060.0760       1538.3450       1578.5400          0.0000          0.0000 
E07  28799813.8830   28799812.8070   28799814.6260          0.0000          0.0000  151344050.6420  113016658.8400  115964921.2980          0.0000          0.0000         29.9100         29.5100         35.7500          0.0000          0.0000      -2353.4800      -1757.1960      -1803.2220          0.0000          0.0000 
E11  26800141.9360   26800135.4310   26800137.5320          0.0000          0.0000  140835723.5630  105169496.2650  107913045.1010          0.0000          0.0000         28.9500         29.3200         35.7600          0.0000          0.0000       2830.2050       2113.3150       2168.4310          0.0000          0.0000 
E12  22713906.0390   22713899.5610   22713901.9380          0.0000          0.0000  119362396.1960   89134232.3810   91459483.9270          0.0000          0.0000         43.2500         42.7100         48.8200          0.0000          0.0000       1052.5250        785.9850        806.4550          0.0000          0.0000 
E18  22607809.3850   22607805.7070   22607807.6200          0.0000          0.0000  118804845.2790   88717883.6510   91032272.2560          0.0000          0.0000         39.0800         39.2200         45.2100          0.0000          0.0000      -5055.3030      -3775.0180      -3873.5430          0.0000          0.0000 
E19  23350239.0560   23350234.0550   23350236.3730          0.0000          0.0000  122706340.6090   91631345.5450   94021741.1480          0.0000          0.0000         43.4400         42.5600         49.0600          0.0000          0.0000        213.4030        159.2800        163.5260          0.0000          0.0000 
E26  27530006.6650   27530002.7080   27530004.6170          0.0000          0.0000  144671162.4290  108033650.5880  110851931.5300          0.0000          0.0000         34.8800         33.9600         39.9500          0.0000          0.0000      -3092.7450      -2309.4790      -2369.7090          0.0000          0.0000 
E27  28070598.0610   28070596.6000   28070598.4650          0.0000          0.0000  147511982.2350  110155038.2770  113028668.2780          0.0000          0.0000         33.7100         34.4800         40.4500          0.0000          0.0000       1820.9590       1359.8480       1395.2930          0.0000          0.0000 
E33  24081144.8700   24081140.2530   24081142.2310          0.0000          0.0000  126547275.9060   94499575.0000   96964789.0870          0.0000          0.0000         46.4700         45.8900         52.2500          0.0000          0.0000      -1801.8950      -1345.5330      -1380.6720          0.0000          0.0000 
> 2022 01 02 23 00 18.0000000  0 53
G05  22547127.1440          0.0000          0.0000  118485950.3770          0.0000          0.0000          0.0000         44.1500          0.0000          0.0000          0.0000 
G10  25066303.7850          0.0000   25066298.0930  131724329.1130          0.0000          0.0000   98365542.9800         37.1900          0.0000          0.0000         35.7000 
G13  21926679.6970          0.0000          0.0000  115225490.5050          0.0000          0.0000          0.0000         45.6900          0.0000          0.0000          0.0000 
G15  20192295.2480          0.0000          0.0000  106111252.4810          0.0000          0.0000          0.0000         50.0600          0.0000          0.0000          0.0000 
G18  20454100.7860          0.0000   20454098.1770  107487023.3970          0.0000          0.0000   80266290.5100         48.8900          0.0000          0.0000         50.1100 
G20  24437417.0350          0.0000          0.0000  128419462.1540          0.0000          0.0000          0.0000         35.5600          0.0000          0.0000          0.0000 
G23  22148475.0460          0.0000   22148471.7530  116391039.2780          0.0000          0.0000   86915377.7130         45.1300          0.0000          0.0000         43.8500 
G24  21335870.9010          0.0000   21335867.0420  112120761.3670          0.0000          0.0000   83726525.1400         45.7200          0.0000          0.0000         45.8100 
G29  24214001.4000          0.0000          0.0000  127245441.3050          0.0000          0.0000          0.0000         38.6200          0.0000          0.0000          0.0000 
R01  20024376.4490          0.0000   20024376.5530  107041777.6280   83254711.3550         51.9300         43.3600       -331.9830       -258.2500 
R02  22337107.1980          0.0000   22337107.4700  119195122.3460   92707286.5640         46.0700         40.6800       2141.7400       1665.7410 
R08  21789615.8170          0.0000   21789612.9070  116682402.1350   90752973.3730         47.2000         43.4200      -2332.5660      -1814.2390 
R09  24285860.9390          0.0000   24285858.4550  129685194.1740  100866215.8920         41.2300         35.2900      -2153.4100      -1674.9650 
R10  22286565.6260          0.0000          0.0000  118799945.6850          0.0000         45.8100          0.0000        483.6400          0.0000 
R11  22564929.6480          0.0000   22564927.9420  120580159.8460   93784533.2360         44.9700         42.0100       3360.2790       2613.4070 
R17  22157576.2320          0.0000   22157574.0400  118569677.0290   92220890.8180         46.0700         41.4600       3225.3080       2508.6120 
R23  20902809.6550          0.0000          0.0000  111815928.2850          0.0000         49.2000          0.0000      -3638.3010          0.0000 
R24  19792133.1400          0.0000   19792131.9050  105837430.3330   82317951.9430         55.3300         48.3300       -440.3390       -342.4860 
C01  37993941.7440   37993937.7320   37993939.0800  197844420.9000  152985864.7380  160764811.0710         42.8100         45.8800         41.7100        -15.1120        -11.6840        -12.1750 
C02  37541153.7850   37541146.6560   37541148.8210  195486638.9260  151162667.4260  158848911.2680         39.7100         47.9600         42.2200         -2.8190         -2.2400         -2.3030 
C03  36877130.1400   36877123.9350   36877124.6580  192028902.8330  148488915.2970  156039200.2370         44.1500         48.9500         43.2300        -37.8740        -29.3040        -30.7920 
C04  38956050.4560   38956043.9360   38956044.6400  202854408.7080  156859886.1700  164835812.9230         37.7900         44.1100         39.3900        -26.3250        -20.2990        -21.2920 
C05  39279617.4800   39279612.3920   39279613.4800  204539313.4780  158162766.1450  166204940.7290         34.8300         43.6100         40.0000          9.5490          7.2870          7.7740 
C06  36627875.1530   36627869.1440   36627868.0280  190730964.2320  147485260.2870  154984511.1130         46.5500         50.8700         47.1700        667.1000        515.8080        542.1110 
C08  35755816.7430   35755810.2960   35755808.8370  186189929.5650  143973872.7770  151294567.1300         47.7000         53.2800         49.1900        145.1220        112.2010        117.9220 
C09  37583419.3670   37583415.5810   37583413.6890  195706735.8440  151332851.3920  159027729.2950         43.3800         49.0600         44.4200        783.6740        606.0350        636.8080 
C11  23598048.4950   23598044.7640   23598042.6320  122881234.4770   95019544.0150   99851039.9800         43.5700         50.6900         46.5100        380.6720        294.3860        309.3640 
C12  23442052.8500   23442049.0910   23442047.5250  122068921.9640   94391419.2190   99190977.1890         43.9500         50.8900         47.1300      -2400.2390      -1856.0280      -1950.3590 
C13  35837859.3700   35837859.9810   35837857.5850  186617264.9010  144304328.8490  151641793.0890         50.0600         52.2400         49.4800        301.5930        233.2070        245.0750 
C14  26311625.8470   26311621.5280   26311618.6520  137011542.0380  105945993.0260  111333073.7610         34.5800         42.8500         37.8000       2188.5830       1692.3570       1778.5160 
C16  36285302.0900   36285301.4120   36285298.4460  188947105.5300  146105884.0230  153534986.8310         48.6600         51.3700         46.7600        479.2800        370.5870        389.5610 
C21  22304414.9710          0.0000   22304406.3630  116144946.8630          0.0000   94377253.8370         51.5400          0.0000         51.9800         90.4340          0.0000         73.5160 
C22  24080541.9260          0.0000   24080533.0030  125393680.5060          0.0000  101892627.6730         45.4600          0.0000         46.8200      -1793.2400          0.0000      -1457.1120 
C26  25782615.2990          0.0000   25782613.2760  134256841.9630          0.0000  109094664.6460         34.9100          0.0000         38.2100       3073.4510          0.0000       2497.4980 
C34  23312032.9230          0.0000   23312030.5700  121391883.0850          0.0000   98640839.6830         47.6200          0.0000         47.6800      -1043.0970          0.0000       -847.6180 
C36  25226727.5540          0.0000   25226730.3320  131362191.0440          0.0000  106742558.9750         40.2000          0.0000         42.5800       -413.4300          0.0000       -335.9020 
C38  35982354.4680          0.0000   35982348.6750  187369648.2210          0.0000  152253213.1230         50.0800          0.0000         51.3300       -226.0100          0.0000       -183.6220 
C39  35996787.6920          0.0000   35996782.0650  187444744.3420          0.0000  152314191.5510         50.4300          0.0000         52.1000        318.9060          0.0000        259.1570 
C42  24668540.4050          0.0000   24668546.4070  128455574.3160          0.0000  104380701.1900         42.8500          0.0000         45.0000       1838.7690          0.0000       1494.1460 
C43  25345422.3310          0.0000   25345419.8260  131980260.8010          0.0000  107244761.6560         39.1100          0.0000         40.4100       1528.7220          0.0000       1242.2140 
C44  24422100.9880          0.0000   24422097.6670  127172291.1760          0.0000  103337889.2610         40.8800          0.0000         41.6600      -3096.8680          0.0000      -2516.4550 
C45  23842981.3070          0.0000   23842985.6890  124156672.6050          0.0000  100887471.8410         43.6300          0.0000         45.8400       2050.7010          0.0000       1666.4130 
C59  37667804.2830          0.0000   37667787.7820  196146155.5630          0.0000  159384757.9660         45.5600          0.0000         45.9600         23.7140          0.0000         19.3230 
C60  38047476.3490          0.0000   38047457.6040  198123216.5510          0.0000  160991273.8390         43.9400          0.0000         45.2700        -59.6670          0.0000        -48.4590 
E04  27246980.3530   27246976.1820   27246978.0750          0.0000          0.0000  143183855.5390  106922984.8430  109712290.1670          0.0000          0.0000         37.6000         37.5800         41.8900          0.0000          0.0000       2060.0760       1538.3540       1578.4280          0.0000          0.0000 
E07  28800261.6460   28800260.5700   28800262.3890          0.0000          0.0000  151346403.6610  113018415.9670  115966724.2620          0.0000          0.0000         29.9300         29.3800         35.8400          0.0000          0.0000      -2353.0800      -1757.4470      -1803.0730          0.0000          0.0000 
E11  26799603.3200   26799596.8550   26799598.9180          0.0000          0.0000  140832893.1440  105167382.6050  107910876.3470          0.0000          0.0000         28.9300         29.4200         35.7500          0.0000          0.0000       2829.9820       2113.2880       2168.4400          0.0000          0.0000 
E12  22713705.7150   22713699.2320   22713701.6140          0.0000          0.0000  119361343.4980   89133446.2830   91458677.3180          0.0000          0.0000         43.2600         42.7300         48.7900          0.0000          0.0000       1052.2640        785.7060        806.2320          0.0000          0.0000 
E18  22608771.3520   22608767.6850   22608769.5870          0.0000          0.0000  118809900.4530   88721658.6070   91036145.7010          0.0000          0.0000         39.1100         39.2400         45.1900          0.0000          0.0000      -5055.6570      -3775.2420      -3873.8600          0.0000          0.0000 
E19  23350198.3890   23350193.4000   23350195.7060          0.0000          0.0000  122706126.9120   91631185.9550   94021577.4080          0.0000          0.0000         43.4600         42.5800         49.0400          0.0000          0.0000        213.3290        159.3080        163.4700          0.0000          0.0000 
E26  27530595.0810   27530591.1330   27530593.0260          0.0000          0.0000  144674254.6810  108035959.7490  110854300.9460          0.0000          0.0000         34.9200         33.9900         39.9400          0.0000          0.0000      -3092.5030      -2309.4050      -2369.7370          0.0000          0.0000 
E27  28070251.4860   28070250.0200   28070251.8880          0.0000          0.0000  147510160.9940  110153678.2690  113027272.7880          0.0000          0.0000         33.7000         34.4800         40.4300          0.0000          0.0000       1820.8750       1359.7170       1395.2000          0.0000          0.0000 
E33  24081487.7220   24081483.1030   24081485.0830          0.0000          0.0000  126549077.6090   94500920.4290   96966169.6130          0.0000          0.0000         46.4800         45.9100         52.2300          0.0000          0.0000      -1802.1560      -1345.7280      -1380.8580          0.0000          0.0000 
> 2022 01 02 23 00 19.0000000  0 53
G05  22547535.6110          0.0000          0.0000  118488096.7830          0.0000          0.0000          0.0000         44.1600          0.0000          0.0000          0.0000 
G10  25065801.9680          0.0000   25065796.3000  131721691.9870          0.0000          0.0000   98363573.6570         37.2200          0.0000          0.0000         35.7100 
G13  21927218.1890          0.0000          0.0000  115228320.2790          0.0000          0.0000          0.0000         45.7200          0.0000          0.0000          0.0000 
G15  20192536.2560          0.0000          0.0000  106112518.9430          0.0000          0.0000          0.0000         50.0700          0.0000          0.0000          0.0000 
G18  20453900.6450          0.0000   20453898.0500  107485971.6970          0.0000          0.0000   80265505.1450         48.9100          0.0000          0.0000         50.1300 
G20  24437941.2310          0.0000          0.0000  128422216.8360          0.0000          0.0000          0.0000         35.5700          0.0000          0.0000          0.0000 
G23  22148059.6830          0.0000   22148056.3950  116388856.5290          0.0000          0.0000   86913747.7320         45.1400          0.0000          0.0000         43.8700 
G24  21335329.0480          0.0000   21335325.1810  112117913.8910          0.0000          0.0000   83724398.7820         45.7400          0.0000          0.0000         45.8400 
G29  24214608.5750          0.0000          0.0000  127248631.8190          0.0000          0.0000          0.0000         38.6400          0.0000          0.0000          0.0000 
R01  20024438.5950          0.0000   20024438.7010  107042109.8170   83254969.7190         51.9100         43.3300       -332.2060       -258.3810 
R02  22336705.8770          0.0000   22336706.1490  119192980.7970   92705620.9100         46.0700         40.6400       2141.5630       1665.6480 
R08  21790051.4290          0.0000   21790048.5190  116684734.8340   90754787.6980         47.2000         43.4000      -2332.6220      -1814.2850 
R09  24286264.3050          0.0000   24286261.8240  129687348.0560  100867891.1170         41.1800         35.1700      -2154.2110      -1675.3750 
R10  22286475.0040          0.0000          0.0000  118799462.5200          0.0000         45.8000          0.0000        482.8850          0.0000 
R11  22564300.8990          0.0000   22564299.1970  120576799.9270   93781919.9470         44.9700         41.9800       3359.9530       2613.2110 
R17  22156973.5700          0.0000   22156971.3770  118566452.0990   92218382.5470         46.0700         41.4300       3224.7400       2508.1190 
R23  20903489.8520          0.0000          0.0000  111819566.9170          0.0000         49.2000          0.0000      -3638.7850          0.0000 
R24  19792215.5870          0.0000   19792214.3510  105837871.2040   82318294.8410         55.3300         48.3000       -441.2050       -343.1850 
C01  37993944.6620   37993940.6360   37993942.0010  197844436.0510  152985876.4590  160764823.3730         42.8300         45.8600         41.7400        -15.0560        -11.6280        -12.1190 
C02  37541154.3520   37541147.2320   37541149.3880  195486641.9030  151162669.7240  158848913.6910         39.7500         47.9300         42.2400         -2.9120         -2.2310         -2.4240 
C03  36877137.4370   36877131.2290   36877131.9560  192028940.8290  148488944.6820  156039231.1120         44.1800         48.9300         43.2400        -37.9200        -29.3510        -30.7640 
C04  38956055.4710   38956048.9610   38956049.6480  202854434.9690  156859906.4940  164835834.2930         37.8000         44.1000         39.4400        -26.1490        -20.2710        -21.3110 
C05  39279615.6650   39279610.5790   39279611.6660  204539304.0030  158162758.8120  166204933.0250         34.8600         43.5900         40.0300          9.6050          7.3340          7.7650 
C06  36627747.0730   36627741.0590   36627739.9490  190730297.2700  147484744.5510  154983969.1490         46.5800         50.8600         47.2000        666.9980        515.7340        542.0550 
C08  35755788.9090   35755782.4570   35755781.0050  186189784.5600  143973760.6420  151294449.2890         47.7200         53.2600         49.2100        145.0380        112.1260        117.8940 
C09  37583268.8840   37583265.0820   37583263.2060  195705952.2370  151332245.4720  159027092.5490         43.4200         49.0300         44.4500        783.6550        605.9410        636.7890 
C11  23597975.4640   23597971.7260   23597969.6030  122880854.1550   95019249.9270   99850730.9290         43.5800         50.6600         46.5200        380.1220        293.9110        308.9450 
C12  23442513.8480   23442510.0910   23442508.5230  122071322.4970   94393275.4610   99192927.8170         43.9800         50.8900         47.1600      -2400.6300      -1856.3260      -1950.6850 
C13  35837801.4670   35837802.0710   35837799.6800  186616963.3960  144304095.7150  151641548.0950         50.0800         52.2200         49.5000        301.5370        233.1330        245.0380 
C14  26311205.5690   26311201.2460   26311198.3760  137009353.4910  105944300.6970  111331295.3770         34.6800         42.8000         37.8300       2188.5640       1692.3110       1778.4330 
C16  36285210.0650   36285209.3930   36285206.4190  188946626.3760  146105513.5140  153534597.4900         48.6800         51.3500         46.7900        479.1960        370.5310        389.3840 
C21  22304397.6320          0.0000   22304389.0230  116144856.5800          0.0000   94377180.4760         51.5800          0.0000         52.0000         90.2850          0.0000         73.3860 
C22  24080886.3040          0.0000   24080877.3790  125395473.8320          0.0000  101894084.9090         45.5000          0.0000         46.8400      -1793.2310          0.0000      -1457.2150 
C26  25782025.0480          0.0000   25782023.0200  134253768.4970          0.0000  109092167.2290         34.9500          0.0000         38.2400       3073.7960          0.0000       2497.6190 
C34  23312233.3040          0.0000   23312230.9520  121392926.5050          0.0000   98641687.5450         47.6500          0.0000         47.7000      -1043.5900          0.0000       -847.9990 
C36  25226807.0270          0.0000   25226809.8080  131362604.8420          0.0000  106742895.2110         40.2300          0.0000         42.6100       -413.9880          0.0000       -336.2940 
C38  35982397.8930          0.0000   35982392.0990  187369874.3460          0.0000  152253396.8690         50.1100          0.0000         51.3600       -226.0940          0.0000       -183.6960 
C39  35996726.4760          0.0000   35996720.8490  187444425.5850          0.0000  152313932.5360         50.4500          0.0000         52.1200        318.7950          0.0000        259.0540 
C42  24668187.3080          0.0000   24668193.3110  128453735.6370          0.0000  104379207.1100         42.8700          0.0000         45.0300       1838.7320          0.0000       1494.1460 
C43  25345128.8370          0.0000   25345126.3360  131978732.4190          0.0000  107243519.7050         39.1500          0.0000         40.4300       1528.2290          0.0000       1241.8700 
C44  24422695.7380          0.0000   24422692.4150  127175388.2300          0.0000  103340405.8790         40.8900          0.0000         41.6600      -3097.0080          0.0000      -2516.6220 
C45  23842587.5230          0.0000   23842591.9020  124154622.1130          0.0000  100885805.6580         43.6700          0.0000         45.8700       2050.4120          0.0000       1666.1430 
C59  37667799.7470          0.0000   37667783.2460  196146131.9350          0.0000  159384738.7650         45.5900          0.0000         45.9800         23.7330          0.0000         19.3040 
C60  38047487.8160          0.0000   38047469.0700  198123276.2970          0.0000  160991322.3950         43.9600          0.0000         45.3000        -59.6110          0.0000        -48.4680 
E04  27246588.3660   27246584.1850   27246586.0910          0.0000          0.0000  143181795.5980  106921446.5800  109710711.7610          0.0000          0.0000         37.6100         37.5900         41.8700          0.0000          0.0000       2059.9460       1538.3080       1578.3910          0.0000          0.0000 
E07  28800709.4690   28800708.3690   28800710.2170          0.0000          0.0000  151348756.9180  113020173.2800  115968527.3880          0.0000          0.0000         29.9400         29.2500         35.9200          0.0000          0.0000      -2353.3130      -1757.0470      -1802.9340          0.0000          0.0000 
E11  26799064.7520   26799058.2450   26799060.3470          0.0000          0.0000  140830063.0590  105165269.3070  107908707.8720          0.0000          0.0000         28.8700         29.4800         35.7400          0.0000          0.0000       2829.9910       2113.1670       2168.4030          0.0000          0.0000 
E12  22713505.5380   22713499.0620   22713501.4380          0.0000          0.0000  119360291.5390   89132660.7160   91457871.2660          0.0000          0.0000         43.2700         42.7400         48.7700          0.0000          0.0000       1051.7800        785.4640        805.9340          0.0000          0.0000 
E18  22609733.4850   22609729.8130   22609731.7220          0.0000          0.0000  118814956.4620   88725434.1960   91040019.7770          0.0000          0.0000         39.1300         39.2600         45.1700          0.0000          0.0000      -5056.2530      -3775.7070      -3874.2510          0.0000          0.0000 
E19  23350157.8180   23350152.8330   23350155.1330          0.0000          0.0000  122705913.7440   91631026.7740   94021414.0800          0.0000          0.0000         43.4700         42.6000         49.0100          0.0000          0.0000        213.1520        159.1490        163.3120          0.0000          0.0000 
E26  27531183.6060   27531179.6760   27531181.5550          0.0000          0.0000  144677347.3470  108038269.1760  110856670.6370          0.0000          0.0000         34.9400         34.0100         39.9000          0.0000          0.0000      -3092.5780      -2309.3400      -2369.7370          0.0000          0.0000 
E27  28069905.0150   28069903.5440   28069905.4150          0.0000          0.0000  147508340.2720  110152318.6430  113025877.6900          0.0000          0.0000         33.7100         34.4900         40.4000          0.0000          0.0000       1820.7170       1359.4750       1395.0600          0.0000          0.0000 
E33  24081830.7000   24081826.0850   24081828.0590          0.0000          0.0000  126550879.9970   94502266.3700   96967550.6710          0.0000          0.0000         46.4900         45.9200         52.2000          0.0000          0.0000      -1802.5470      -1346.0080      -1381.1660          0.0000          0.0000 
> 2022 01 02 23 00 20.0000000  0 53
G05  22547944.1420          0.0000          0.0000  118490243.6720          0.0000          0.0000          0.0000         44.1000          0.0000          0.0000          0.0000 
G10  25065300.2000          0.0000   25065294.5010  131719055.0940          0.0000          0.0000   98361604.5640         37.2400          0.0000          0.0000         35.6600 
G13  21927756.7710          0.0000          0.0000  115231150.5620          0.0000          0.0000          0.0000         45.6600          0.0000          0.0000          0.0000 
G15  20192777.3880          0.0000          0.0000  106113786.0940          0.0000          0.0000          0.0000         49.9900          0.0000          0.0000          0.0000 
G18  20453700.6900          0.0000   20453698.0790  107484920.8810          0.0000          0.0000   80264720.4530         48.8500          0.0000          0.0000         50.0500 
G20  24438465.5360          0.0000          0.0000  128424971.9650          0.0000          0.0000          0.0000         35.4800          0.0000          0.0000          0.0000 
G23  22147644.3780          0.0000   22147641.1110  116386674.1660          0.0000          0.0000   86912118.0390         45.0800          0.0000          0.0000         43.8000 
G24  21334787.3340          0.0000   21334783.4680  112115067.1600          0.0000          0.0000   83722272.9760         45.6800          0.0000          0.0000         45.7600 
G29  24215215.7620          0.0000          0.0000  127251822.6160          0.0000          0.0000          0.0000         38.5900          0.0000          0.0000          0.0000 
R01  20024500.8390          0.0000   20024500.9440  107042442.5460   83255228.5090         51.8800         43.3400       -333.2770       -259.2370 
R02  22336304.6500          0.0000   22336304.9230  119190839.7480   92703955.6440         46.0500         40.6500       2140.4550       1664.8750 
R08  21790487.1130          0.0000   21790484.2030  116687067.8720   90756602.2770         47.1800         43.4300      -2333.5160      -1814.9370 
R09  24286667.8210          0.0000   24286665.3360  129689502.8620  100869567.0920         41.1400         35.1400      -2155.6170      -1676.5480 
R10  22286384.6100          0.0000          0.0000  118798980.4700          0.0000         45.7800          0.0000        481.1720          0.0000 
R11  22563672.2470          0.0000   22563670.5460  120573440.5910   93779307.1270         44.9600         42.0000       3358.7800       2612.3730 
R17  22156371.0890          0.0000   22156368.8980  118563228.0600   92215874.9510         46.0700         41.4400       3223.2870       2507.0480 
R23  20904170.2240          0.0000          0.0000  111823206.3600          0.0000         49.1800          0.0000      -3640.1360          0.0000 
R24  19792298.2530          0.0000   19792297.0180  105838313.2550   82318638.6580         55.3000         48.3200       -442.9370       -344.4980 
C01  37993947.6240   37993943.6130   37993944.9610  197844451.5200  152985888.4150  160764835.9530         42.9200         45.9300         41.6700        -16.0160        -12.3730        -13.0220 
C02  37541154.9670   37541147.8520   37541150.0000  195486645.1630  151162672.2510  158848916.3520         39.8100         47.9700         42.1500         -3.7780         -2.9570         -3.1780 
C03  36877144.7790   36877138.5840   36877139.2950  192028979.1180  148488974.2860  156039262.2360         44.2600         48.9800         43.1200        -38.8140        -30.0400        -31.5370 
C04  38956060.5720   38956054.0600   38956054.7470  202854461.5430  156859927.0470  164835855.8890         37.9300         44.1600         39.3700        -27.0240        -20.9320        -22.1030 
C05  39279613.9130   39279608.8260   39279609.9160  204539294.8340  158162751.7140  166204925.5660         34.9200         43.6400         39.9500          8.6270          6.6730          7.0570 
C06  36627619.0450   36627613.0520   36627611.9150  190729630.7180  147484229.1340  154983427.5460         46.6500         50.9200         47.1200        666.0660        515.0160        541.1150 
C08  35755761.1230   35755754.6830   35755753.2170  186189639.9350  143973648.8100  151294331.7820         47.8000         53.3000         49.1400        144.1070        111.4460        117.0930 
C09  37583118.4700   37583114.6730   37583112.7910  195705169.0300  151331639.8500  159026456.1360         43.4900         49.0700         44.3800        782.7140        605.1960        635.9700 
C11  23597902.5670   23597898.8440   23597896.7000  122880474.6590   95018956.4810   99850422.5800         43.6700         50.7000         46.4000        378.8370        292.8770        307.7160 
C12  23442974.9530   23442971.2010   23442969.6260  122073723.6530   94395132.1930   99194878.9660         44.0500         50.9500         47.0900      -2401.7380      -1857.2020      -1951.6730 
C13  35837743.6390   35837744.2510   35837741.8520  186616662.2820  144303862.8690  151641303.4170         50.1600         52.2600         49.4300        300.6250        232.4620        244.2650 
C14  26310785.3160   26310781.0000   26310778.1180  137007165.2410  105942608.6200  111329517.2670         34.7900         42.8400         37.7500       2187.7820       1691.6400       1777.8090 
C16  36285118.1180   36285117.4520   36285114.4690  188946147.6460  146105143.3350  153534208.4950         48.7900         51.4100         46.7200        478.2280        369.7490        388.5270 
C21  22304380.3710          0.0000   22304371.7600  116144766.7320          0.0000   94377107.4740         51.6600          0.0000         51.9400         89.3350          0.0000         72.5660 
C22  24081230.7660          0.0000   24081221.8410  125397267.5160          0.0000  101895542.4220         45.5700          0.0000         46.7300      -1794.1710          0.0000      -1457.9600 
C26  25781434.8930          0.0000   25781432.8720  134250695.2680          0.0000  109089669.9500         35.0300          0.0000         38.1600       3072.7710          0.0000       2496.9950 
C34  23312433.8280          0.0000   23312431.4730  121393970.7170          0.0000   98642536.0590         47.7100          0.0000         47.5800      -1044.8850          0.0000       -849.0700 
C36  25226886.6310          0.0000   25226889.4070  131363019.4340          0.0000  106743232.1170         40.3200          0.0000         42.5300       -415.2830          0.0000       -337.5040 
C38  35982441.3870          0.0000   35982435.5920  187370100.8770          0.0000  152253580.9530         50.1800          0.0000         51.2900       -227.0530          0.0000       -184.5350 
C39  35996665.3310          0.0000   35996659.7020  187444107.2270          0.0000  152313673.8530         50.5500          0.0000         52.0100        317.8540          0.0000        258.2440 
C42  24667834.2730          0.0000   24667840.2740  128451897.3350          0.0000  104377713.3490         42.9800          0.0000         44.9500       1837.7910          0.0000       1493.3450 
C43  25344835.4420          0.0000   25344832.9340  131977204.7980          0.0000  107242278.4200         39.2400          0.0000         40.3700       1526.9530          0.0000       1240.6500 
C44  24423290.5710          0.0000   24423287.2480  127178485.6800          0.0000  103342922.8110         40.9400          0.0000         41.5500      -3097.8830          0.0000      -2517.3670 
C45  23842193.8640          0.0000   23842198.2420  124152572.2460          0.0000  100884139.9770         43.7600          0.0000         45.8100       2049.2940          0.0000       1665.1840 
C59  37667795.2550          0.0000   37667778.7510  196146108.5980          0.0000  159384719.8140         45.6600          0.0000         45.8600         22.7830          0.0000         18.4840 
C60  38047499.3450          0.0000   38047480.5980  198123336.3460          0.0000  160991371.1930         44.0700          0.0000         45.2300        -60.5800          0.0000        -49.2600 
E04  27246196.4460   27246192.2640   27246194.1660          0.0000          0.0000  143179736.0980  106919908.6530  109709133.7180          0.0000          0.0000         37.5200         37.4700         41.9100          0.0000          0.0000       2058.9680       1537.4600       1577.5810          0.0000          0.0000 
E07  28801157.3090   28801156.2230   28801158.0550          0.0000          0.0000  151351110.3690  113021930.7210  115970330.6910          0.0000          0.0000         29.9200         28.8900         36.0900          0.0000          0.0000      -2353.8060      -1757.8390      -1803.5670          0.0000          0.0000 
E11  26798526.3000   26798519.8150   26798521.9040          0.0000          0.0000  140827233.4240  105163156.2410  107906539.6960          0.0000          0.0000         28.6900         29.5100         35.7900          0.0000          0.0000       2829.3580       2112.6910       2167.7690          0.0000          0.0000 
E12  22713305.4870   22713299.0050   22713301.3870          0.0000          0.0000  119359240.2800   89131875.6950   91457065.7590          0.0000          0.0000         43.1900         42.6400         48.8300          0.0000          0.0000       1050.5130        784.5230        804.9840          0.0000          0.0000 
E18  22610695.7500   22610692.0730   22610693.9840          0.0000          0.0000  118820013.2550   88729210.3910   91043894.4770          0.0000          0.0000         39.0700         39.1300         45.2100          0.0000          0.0000      -5057.4450      -3776.7600      -3875.2570          0.0000          0.0000 
E19  23350117.3550   23350112.3690   23350114.6690          0.0000          0.0000  122705701.1050   91630867.9850   94021251.1490          0.0000          0.0000         43.3900         42.5300         49.0500          0.0000          0.0000        212.0810        158.3950        162.5110          0.0000          0.0000 
E26  27531772.2030   27531768.2640   27531770.1560          0.0000          0.0000  144680440.3890  108040578.9130  110859040.6150          0.0000          0.0000         34.8700         33.8600         39.9200          0.0000          0.0000      -3093.4900      -2310.0480      -2370.4260          0.0000          0.0000 
E27  28069558.6390   28069557.1730   28069559.0370          0.0000          0.0000  147506520.0650  110150959.3950  113024482.9900          0.0000          0.0000         33.6200         34.3500         40.4300          0.0000          0.0000       1819.6650       1358.8510       1394.2690          0.0000          0.0000 
E33  24082173.8130   24082169.1940   24082171.1720          0.0000          0.0000  126552683.0690   94503612.8250   96968932.2460          0.0000          0.0000         46.4300         45.8100         52.2400          0.0000          0.0000      -1803.7480      -1346.9580      -1382.1060          0.0000          0.0000 
> 2022 01 02 23 00 21.0000000  0 53
G05  22548352.6640          0.0000          0.0000  118492390.4050          0.0000          0.0000          0.0000         44.0100          0.0000          0.0000          0.0000 
G10  25064798.3920          0.0000   25064792.6210  131716417.7700          0.0000          0.0000   98359635.1480         37.2600          0.0000          0.0000         35.5400 
G13  21928295.3410          0.0000          0.0000  115233980.7220          0.0000          0.0000          0.0000         45.5800          0.0000          0.0000          0.0000 
G15  20193018.5440          0.0000          0.0000  106115053.2870          0.0000          0.0000          0.0000         49.9400          0.0000          0.0000          0.0000 
G18  20453500.8030          0.0000   20453498.1620  107483870.3100          0.0000          0.0000   80263935.9350         48.7700          0.0000          0.0000         49.9500 
G20  24438989.7980          0.0000          0.0000  128427726.8620          0.0000          0.0000          0.0000         35.4000          0.0000          0.0000          0.0000 
G23  22147229.0440          0.0000   22147225.7570  116384491.5360          0.0000          0.0000   86910488.1680         44.9900          0.0000          0.0000         43.7000 
G24  21334245.6490          0.0000   21334241.7650  112112220.5070          0.0000          0.0000   83720147.2310         45.6500          0.0000          0.0000         45.6700 
G29  24215822.9250          0.0000          0.0000  127255013.1040          0.0000          0.0000          0.0000         38.5600          0.0000          0.0000          0.0000 
R01  20024563.0640          0.0000   20024563.1690  107042775.1700   83255487.2160         51.8600         43.3500       -332.5230       -258.6040 
R02  22335903.3780          0.0000   22335903.6490  119188698.5320   92702290.2660         46.0300         40.6600       2141.3210       1665.4150 
R08  21790922.7340          0.0000   21790919.8250  116689400.5940   90758416.6140         47.1500         43.4500      -2332.5100      -1814.1640 
R09  24287071.3910          0.0000   24287068.9040  129691657.9340  100871243.2660         41.0700         35.0800      -2155.1050      -1676.2690 
R10  22286294.2870          0.0000          0.0000  118798498.8630          0.0000         45.7700          0.0000        481.3860          0.0000 
R11  22563043.5710          0.0000   22563041.8680  120570081.1640   93776694.2470         44.9400         42.0100       3359.5340       2612.9410 
R17  22155768.6340          0.0000   22155766.4420  118560004.2260   92213367.5310         46.0600         41.4700       3223.7620       2507.3640 
R23  20904850.6580          0.0000          0.0000  111826845.9620          0.0000         49.1600          0.0000      -3639.6050          0.0000 
R24  19792381.0150          0.0000   19792379.7800  105838755.8230   82318982.8780         55.2800         48.3500       -442.7880       -344.3770 
C01  37993950.5150   37993946.5030   37993947.8500  197844466.6150  152985900.0960  160764848.2260         43.0200         45.9800         41.5700        -14.8800        -11.5630        -12.1280 
C02  37541155.5290   37541148.4110   37541150.5630  195486648.0590  151162674.4880  158848918.7010         39.9000         48.0300         42.0200         -2.6330         -2.0450         -2.2370 
C03  36877152.0830   36877145.8700   36877146.6040  192029017.0550  148489003.6210  156039293.0420         44.3600         49.0200         43.0600        -37.7060        -29.1460        -30.6240 
C04  38956065.6320   38956059.1070   38956059.8130  202854487.7780  156859947.3260  164835877.1840         38.0000         44.1900         39.2500        -26.0270        -20.0750        -21.1340 
C05  39279612.0630   39279606.9850   39279608.0620  204539285.2970  158162744.3500  166204917.8360         35.0200         43.6800         39.8600          9.8010          7.5670          7.8770 
C06  36627491.0170   36627485.0060   36627483.8920  190728963.9480  147483713.5450  154982885.7210         46.7500         50.9600         47.0200        666.9230        515.7060        541.9810 
C08  35755733.3170   35755726.8660   35755725.4130  186189495.0770  143973536.7950  151294214.0600         47.8800         53.3300         49.0800        145.0290        112.1540        117.8750 
C09  37582968.0170   37582964.2190   37582962.3360  195704385.5910  151331034.0480  159025819.5320         43.5800         49.1100         44.2800        783.5710        605.8950        636.7150 
C11  23597829.7480   23597826.0180   23597823.8850  122880095.3970   95018663.2030   99850114.3810         43.7100         50.7400         46.3300        379.2380        293.2680        308.1350 
C12  23443436.0910   23443432.3370   23443430.7670  122076124.8380   94396988.9280   99196830.1090         44.1500         50.9900         47.0000      -2401.1240      -1856.6620      -1951.0860 
C13  35837685.7600   35837686.3730   35837683.9730  186616360.8910  144303629.8130  151641058.5120         50.2300         52.2800         49.3700        301.6400        233.2450        245.1030 
C14  26310365.0470   26310360.7260   26310357.8530  137004976.7190  105940916.3070  111327738.8980         34.9400         42.9100         37.6600       2188.7880       1692.4500       1778.5720 
C16  36285026.1510   36285025.4750   36285022.5050  188945668.6960  146104772.9800  153533819.2970         48.8500         51.4500         46.6300        479.0850        370.4380        389.3000 
C21  22304363.0840          0.0000   22304354.4750  116144676.6880          0.0000   94377034.3000         51.7300          0.0000         51.8800         90.1920          0.0000         73.2930 
C22  24081575.1780          0.0000   24081566.2570  125399060.9030          0.0000  101896999.6820         45.6600          0.0000         46.6700      -1793.1930          0.0000      -1457.0940 
C26  25780844.6120          0.0000   25780842.5890  134247621.5590          0.0000  109087172.3170         35.0700          0.0000         38.0800       3073.9820          0.0000       2497.8610 
C34  23312634.3930          0.0000   23312632.0390  121395015.0980          0.0000   98643384.7020         47.8000          0.0000         47.5200      -1044.3820          0.0000       -848.6790 
C36  25226966.2770          0.0000   25226969.0530  131363434.1860          0.0000  106743569.1400         40.4100          0.0000         42.4600       -414.7520          0.0000       -337.1040 
C38  35982484.8540          0.0000   35982479.0610  187370327.1780          0.0000  152253764.8320         50.2800          0.0000         51.2000       -226.1590          0.0000       -183.7620 
C39  35996604.1620          0.0000   35996598.5360  187443788.6550          0.0000  152313414.9770         50.6100          0.0000         51.9500        318.7020          0.0000        258.9890 
C42  24667481.1970          0.0000   24667487.1980  128450058.7630          0.0000  104376219.3560         43.0400          0.0000         44.8500       1838.7780          0.0000       1494.1370 
C43  25344542.1210          0.0000   25344539.6170  131975677.3180          0.0000  107241037.2010         39.3300          0.0000         40.3200       1527.4090          0.0000       1241.1250 
C44  24423885.3590          0.0000   24423882.0370  127181582.8860          0.0000  103345439.5420         41.0100          0.0000         41.4800      -3096.9800          0.0000      -2516.6130 
C45  23841800.2070          0.0000   23841804.5860  124150522.3460          0.0000  100882474.2600         43.8400          0.0000         45.7500       2050.0210          0.0000       1665.7890 
C59  37667790.7120          0.0000   37667774.2110  196146084.9070          0.0000  159384700.5540         45.7600          0.0000         45.7900         23.9100          0.0000         19.4440 
C60  38047510.8090          0.0000   38047492.0620  198123396.0340          0.0000  160991419.6920         44.1300          0.0000         45.1300        -59.4430          0.0000        -48.3660 
E04  27245804.4890   27245800.3110   27245802.2080          0.0000          0.0000  143177676.3830  106918370.5580  109707555.5030          0.0000          0.0000         37.4700         37.3900         41.9400          0.0000          0.0000       2059.8810       1538.1590       1578.2790          0.0000          0.0000 
E07  28801605.0740   28801603.9900   28801605.8200          0.0000          0.0000  151353463.3730  113023687.8270  115972133.6380          0.0000          0.0000         29.9300         28.7000         36.1900          0.0000          0.0000      -2352.5670      -1756.6460      -1802.6730          0.0000          0.0000 
E11  26797987.7690   26797981.2700   26797983.3750          0.0000          0.0000  140824403.5070  105161043.0340  107904371.3390          0.0000          0.0000         28.4800         29.4700         35.8400          0.0000          0.0000       2830.5410       2113.3440       2168.4870          0.0000          0.0000 
E12  22713105.4510   22713098.9720   22713101.3490          0.0000          0.0000  119358189.0960   89131090.7200   91456260.3110          0.0000          0.0000         43.1500         42.5700         48.8600          0.0000          0.0000       1051.1650        784.9510        805.4590          0.0000          0.0000 
E18  22611658.0590   22611654.3860   22611656.2910          0.0000          0.0000  118825070.2400   88732986.7100   91047769.3160          0.0000          0.0000         39.0000         39.0700         45.2700          0.0000          0.0000      -5056.9510      -3776.3310      -3874.8840          0.0000          0.0000 
E19  23350076.8700   23350071.8870   23350074.1850          0.0000          0.0000  122705488.3470   91630709.1020   94021088.1240          0.0000          0.0000         43.3500         42.4100         49.1100          0.0000          0.0000        212.8440        158.9540        163.0980          0.0000          0.0000 
E26  27532360.7090   27532356.7510   27532358.6540          0.0000          0.0000  144683533.1120  108042888.4570  110861410.3910          0.0000          0.0000         34.8200         33.7700         39.9600          0.0000          0.0000      -3092.4380      -2309.4520      -2369.6440          0.0000          0.0000 
E27  28069212.2460   28069210.7600   28069212.6460          0.0000          0.0000  147504699.7180  110149600.0570  113023088.1690          0.0000          0.0000         33.5700         34.2600         40.4800          0.0000          0.0000       1820.4650       1359.3260       1394.9580          0.0000          0.0000 
E33  24082516.9390   24082512.3150   24082514.2990          0.0000          0.0000  126554486.1830   94504959.3070   96970313.8460          0.0000          0.0000         46.3500         45.7400         52.2900          0.0000          0.0000      -1803.1150      -1346.4830      -1381.5750          0.0000          0.0000 
> 2022 01 02 23 00 22.0000000  0 53
G05  22548761.2100          0.0000          0.0000  118494537.4080          0.0000          0.0000          0.0000         43.9700          0.0000          0.0000          0.0000 
G10  25064296.5550          0.0000   25064290.7780  131713780.4780          0.0000          0.0000   98357665.7220         37.2600          0.0000          0.0000         35.4700 
G13  21928833.9590          0.0000          0.0000  115236811.1810          0.0000          0.0000          0.0000         45.5300          0.0000          0.0000          0.0000 
G15  20193259.7650          0.0000          0.0000  106116320.9610          0.0000          0.0000          0.0000         49.8700          0.0000          0.0000          0.0000 
G18  20453301.0180          0.0000   20453298.3780  107482820.4160          0.0000          0.0000   80263151.9190         48.7300          0.0000          0.0000         49.8900 
G20  24439514.1030          0.0000          0.0000  128430481.9990          0.0000          0.0000          0.0000         35.3300          0.0000          0.0000          0.0000 
G23  22146813.7250          0.0000   22146810.4560  116382309.0880          0.0000          0.0000   86908858.4120         44.9400          0.0000          0.0000         43.6400 
G24  21333704.0360          0.0000   21333700.1670  112109374.3790          0.0000          0.0000   83718021.8730         45.6000          0.0000          0.0000         45.6100 
G29  24216430.0910          0.0000          0.0000  127258203.6730          0.0000          0.0000          0.0000         38.5300          0.0000          0.0000          0.0000 
R01  20024625.3460          0.0000   20024625.4510  107043108.1080   83255746.1690         51.8500         43.3800       -332.7280       -258.8000 
R02  22335502.1710          0.0000   22335502.4430  119186557.5870   92700625.0790         46.0100         40.6800       2141.1630       1665.3500 
R08  21791358.3720          0.0000   21791355.4630  116691733.4220   90760231.0360         47.1300         43.4800      -2332.5100      -1814.1640 
R09  24287475.1040          0.0000   24287472.6180  129693813.7280  100872919.9920         40.9800         35.0300      -2155.9340      -1676.7810 
R10  22286204.1090          0.0000          0.0000  118798018.1380          0.0000         45.7700          0.0000        480.6970          0.0000 
R11  22562414.9840          0.0000   22562413.2840  120566722.1440   93774081.6650         44.9300         42.0200       3359.2270       2612.6990 
R17  22155166.3140          0.0000   22155164.1240  118556781.0490   92210860.6050         46.0400         41.4800       3223.2220       2507.0480 
R23  20905531.1240          0.0000          0.0000  111830486.1640          0.0000         49.1400          0.0000      -3640.1360          0.0000 
R24  19792463.9650          0.0000   19792462.7310  105839199.3830   82319327.8650         55.2500         48.3700       -443.7100       -345.1030 
C01  37993953.4440   37993949.4250   37993950.7820  197844481.8040  152985911.8360  160764860.5560         43.0800         46.0100         41.5000        -14.9070        -11.5350        -12.0630 
C02  37541156.1190   37541148.9880   37541151.1580  195486651.0520  151162676.8000  158848921.1150         39.9600         48.0500         41.9800         -2.7540         -2.0730         -2.1350 
C03  36877159.3760   36877153.1680   36877153.8950  192029055.0560  148489033.0050  156039323.9270         44.4200         49.0500         42.9800        -37.6880        -29.1370        -30.5870 
C04  38956070.6800   38956064.1580   38956064.8610  202854514.0720  156859967.6560  164835898.5510         38.0700         44.2200         39.1800        -25.9160        -20.0380        -21.0220 
C05  39279610.2660   39279605.1790   39279606.2690  204539275.8520  158162737.0380  166204910.1430         35.0600         43.7300         39.8000          9.6980          7.5010          8.0260 
C06  36627363.0110   36627356.9990   36627355.8860  190728297.3780  147483198.1100  154982344.0770         46.8100         51.0200         46.9600        666.8580        515.6220        541.8970 
C08  35755705.5380   35755699.0870   35755697.6350  186189350.4110  143973424.9270  151294096.5040         47.9400         53.3600         49.0200        144.8800        112.0610        117.8010 
C09  37582817.6240   37582813.8190   37582811.9480  195703602.3730  151330428.4050  159025183.0850         43.6400         49.1300         44.2100        783.4870        605.8200        636.7150 
C11  23597757.0400   23597753.3080   23597751.1770  122879716.7870   95018370.4410   99849806.7300         43.7700         50.7800         46.2400        378.6510        292.7560        307.6600 
C12  23443897.2860   23443893.5340   23443891.9600  122078526.4360   94398846.0020   99198781.6120         44.2100         51.0500         46.9400      -2401.5150      -1856.9780      -1951.3750 
C13  35837627.9250   35837628.5300   35837626.1420  186616059.6660  144303396.8820  151640813.7290         50.3000         52.3000         49.3100        301.4160        233.1240        245.0100 
C14  26309944.7690   26309940.4810   26309937.5710  137002788.3110  105939224.0740  111325960.6540         35.0300         42.9400         37.6100       2188.5830       1692.3940       1778.3020 
C16  36284934.2200   36284933.5440   36284930.5760  188945189.9510  146104402.7770  153533430.2690         48.9400         51.5100         46.5700        479.0380        370.4010        389.3280 
C21  22304345.8430          0.0000   22304337.2360  116144586.8740          0.0000   94376961.3110         51.7900          0.0000         51.8200         90.0430          0.0000         73.2280 
C22  24081919.6050          0.0000   24081910.6830  125400854.4240          0.0000  101898457.0660         45.7200          0.0000         46.5900      -1793.2210          0.0000      -1457.1220 
C26  25780254.3190          0.0000   25780252.2930  134244547.8110          0.0000  109084674.6580         35.1400          0.0000         38.0300       3074.1780          0.0000       2497.8980 
C34  23312835.0730          0.0000   23312832.7210  121396060.0490          0.0000   98644233.8010         47.8600          0.0000         47.4500      -1044.8940          0.0000       -849.0430 
C36  25227046.0520          0.0000   25227048.8300  131363849.5410          0.0000  106743906.6380         40.4800          0.0000         42.4000       -415.2740          0.0000       -337.4670 
C38  35982528.3550          0.0000   35982522.5630  187370553.6730          0.0000  152253948.8730         50.3400          0.0000         51.1400       -226.2520          0.0000       -183.7900 
C39  35996543.0220          0.0000   35996537.3960  187443470.2720          0.0000  152313156.2630         50.7000          0.0000         51.8600        318.6460          0.0000        258.9520 
C42  24667128.1500          0.0000   24667134.1510  128448220.3610          0.0000  104374725.5050         43.1200          0.0000         44.7900       1838.6670          0.0000       1494.0630 
C43  25344248.8950          0.0000   25344246.3930  131974150.3650          0.0000  107239796.4160         39.4000          0.0000         40.2800       1527.0740          0.0000       1240.8920 
C44  24424480.1940          0.0000   24424476.8740  127184680.2810          0.0000  103347956.4150         41.0500          0.0000         41.3700      -3097.1290          0.0000      -2516.6500 
C45  23841406.6270          0.0000   23841411.0080  124148472.8510          0.0000  100880808.8730         43.9100          0.0000         45.6900       2049.6580          0.0000       1665.5470 
C59  37667786.1860          0.0000   37667769.6860  196146061.3030          0.0000  159384681.3670         45.8200          0.0000         45.7000         23.9290          0.0000         19.5000 
C60  38047522.2890          0.0000   38047503.5440  198123455.7990          0.0000  160991468.2520         44.2200          0.0000         45.0400        -59.3690          0.0000        -48.3010 
E04  27245412.6050   27245408.4290   27245410.3290          0.0000          0.0000  143175616.9370  106916832.6410  109705977.4640          0.0000          0.0000         37.4200         37.2500         41.9700          0.0000          0.0000       2059.6480       1538.1590       1578.2140          0.0000          0.0000 
E07  28802052.8580   28802051.7210   28802053.6090          0.0000          0.0000  151355816.4210  113025445.0180  115973936.6030          0.0000          0.0000         29.9700         28.4300         36.2700          0.0000          0.0000      -2353.0890      -1757.1870      -1802.8130          0.0000          0.0000 
E11  26797449.3320   26797442.8640   26797444.9560          0.0000          0.0000  140821573.8560  105158929.9250  107902203.1240          0.0000          0.0000         28.3700         29.4700         35.8800          0.0000          0.0000       2829.6560       2113.3990       2168.3930          0.0000          0.0000 
E12  22712905.5120   22712899.0380   22712901.4110          0.0000          0.0000  119357138.4090   89130306.1100   91455455.2380          0.0000          0.0000         43.1000         42.4900         48.9100          0.0000          0.0000       1050.7740        784.7190        805.1230          0.0000          0.0000 
E18  22612620.4950   22612616.8220   22612618.7300          0.0000          0.0000  118830127.8360   88736763.4770   91051644.6050          0.0000          0.0000         38.9700         38.9700         45.3000          0.0000          0.0000      -5057.5660      -3776.7130      -3875.2570          0.0000          0.0000 
E19  23350036.4380   23350031.4520   23350033.7540          0.0000          0.0000  122705275.8800   91630550.4460   94020925.3250          0.0000          0.0000         43.2900         42.3600         49.1400          0.0000          0.0000        212.6490        158.8140        162.9490          0.0000          0.0000 
E26  27532949.3030   27532945.3530   27532947.2580          0.0000          0.0000  144686626.0580  108045198.0860  110863780.2740          0.0000          0.0000         34.8100         33.6800         39.9900          0.0000          0.0000      -3092.6340      -2309.2930      -2369.5500          0.0000          0.0000 
E27  28068865.9040   28068864.4280   28068866.3040          0.0000          0.0000  147502879.6590  110148240.9070  113021693.5730          0.0000          0.0000         33.4700         34.1800         40.5000          0.0000          0.0000       1820.3350       1359.3260       1394.7900          0.0000          0.0000 
E33  24082860.1480   24082855.5300   24082857.5080          0.0000          0.0000  126556289.7630   94506306.1300   96971695.8110          0.0000          0.0000         46.3100         45.6500         52.3200          0.0000          0.0000      -1803.4780      -1346.7250      -1381.8830          0.0000          0.0000 
> 2022 01 02 23 00 23.0000000  0 53
G05  22549169.8090          0.0000          0.0000  118496684.6280          0.0000          0.0000          0.0000         43.9100          0.0000          0.0000          0.0000 
G10  25063794.7040          0.0000   25063788.9030  131711143.1290          0.0000          0.0000   98355696.2780         37.2600          0.0000          0.0000         35.3800 
G13  21929372.6230          0.0000          0.0000  115239641.8840          0.0000          0.0000          0.0000         45.4700          0.0000          0.0000          0.0000 
G15  20193501.0710          0.0000          0.0000  106117589.0450          0.0000          0.0000          0.0000         49.8300          0.0000          0.0000          0.0000 
G18  20453101.3460          0.0000   20453098.7110  107481771.1380          0.0000          0.0000   80262368.3620         48.6700          0.0000          0.0000         49.8100 
G20  24440038.4200          0.0000          0.0000  128433237.2880          0.0000          0.0000          0.0000         35.2800          0.0000          0.0000          0.0000 
G23  22146398.4450          0.0000   22146395.1780  116380126.7440          0.0000          0.0000   86907228.7300         44.8900          0.0000          0.0000         43.5600 
G24  21333162.5120          0.0000   21333158.6560  112106528.7060          0.0000          0.0000   83715896.8550         45.5700          0.0000          0.0000         45.5300 
G29  24217037.2590          0.0000          0.0000  127261394.2600          0.0000          0.0000          0.0000         38.5000          0.0000          0.0000          0.0000 
R01  20024687.6800          0.0000   20024687.7850  107043441.3160   83256005.3300         51.8500         43.4000       -333.7520       -259.5540 
R02  22335101.0050          0.0000   22335101.2790  119184416.8580   92698960.0600         45.9900         40.7000       2140.1760       1664.6420 
R08  21791794.0190          0.0000   21791791.1100  116694066.2880   90762045.4870         47.0900         43.5100      -2333.2740      -1814.7880 
R09  24287878.9390          0.0000   24287876.4520  129695970.1960  100874597.2480         40.7900         34.9700      -2157.2090      -1677.7870 
R10  22286114.0950          0.0000          0.0000  118797538.2450          0.0000         45.7700          0.0000        479.0950          0.0000 
R11  22561786.4490          0.0000   22561784.7490  120563363.4330   93771469.3320         44.9300         42.0400       3358.1090       2611.8890 
R17  22154564.0800          0.0000   22154561.8870  118553558.4460   92208354.1530         46.0100         41.4900       3221.9550       2505.9300 
R23  20906211.7410          0.0000          0.0000  111834126.9000          0.0000         49.1200          0.0000      -3641.4020          0.0000 
R24  19792547.0900          0.0000   19792545.8550  105839643.9000   82319673.6040         55.2300         48.4000       -445.3860       -346.4170 
C01  37993956.3500   37993952.3330   37993953.6850  197844496.9870  152985923.5840  160764872.9040         43.1500         46.0400         41.4100        -15.5970        -12.1490        -12.7610 
C02  37541156.6830   37541149.5530   37541151.7180  195486654.0410  151162679.1200  158848923.5560         40.0200         48.0800         41.8800         -3.3590         -2.6970         -2.7960 
C03  36877166.6720   36877160.4660   36877161.1900  192029093.0800  148489062.4130  156039354.8320         44.4900         49.0700         42.9300        -38.4790        -29.7510        -31.2670 
C04  38956075.7340   38956069.2200   38956069.9150  202854540.3940  156859988.0020  164835919.9410         38.1200         44.2400         39.0900        -26.8000        -20.6620        -21.6740 
C05  39279608.4350   39279603.3680   39279604.4330  204539266.4190  158162729.7430  166204902.4990         35.1600         43.7600         39.7000          8.9620          6.9800          7.2250 
C06  36627235.0200   36627229.0190   36627227.8920  190727630.9450  147482682.7800  154981802.5560         46.8700         51.0600         46.8800        666.0380        515.0160        541.1430 
C08  35755677.7610   35755671.3150   35755669.8540  186189205.8520  143973313.1550  151293979.0540         48.0000         53.3800         48.9700        144.1440        111.4370        117.0840 
C09  37582667.2150   37582663.4320   37582661.5330  195702819.2670  151329822.8570  159024546.7700         43.7100         49.1600         44.1200        782.6770        605.1870        635.8580 
C11  23597684.4470   23597680.7220   23597678.5840  122879338.7550   95018078.1100   99849499.5440         43.8100         50.8100         46.1900        377.3000        291.8160        306.6080 
C12  23444358.5470   23444354.8050   23444353.2190  122080928.3980   94400703.3510   99200733.4140         44.2800         51.0800         46.8500      -2402.5210      -1857.7980      -1952.2970 
C13  35837570.0910   35837570.6930   35837568.3070  186615758.5320  144303164.0340  151640569.0370         50.3600         52.3200         49.2600        300.7080        232.5090        244.3020 
C14  26309524.5260   26309520.2250   26309517.3320  137000599.9300  105937531.8800  111324182.4010         35.1200         43.0100         37.5200       2187.9870       1691.8640       1777.9020 
C16  36284842.3030   36284841.6280   36284838.6570  188944711.3380  146104032.6860  153533041.3620         49.0000         51.5400         46.4900        478.1720        369.7110        388.5550 
C21  22304328.6190          0.0000   22304320.0100  116144497.2210          0.0000   94376888.4690         51.8500          0.0000         51.7600         89.1860          0.0000         72.4550 
C22  24082264.0340          0.0000   24082255.1090  125402648.0080          0.0000  101899914.5100         45.7900          0.0000         46.5400      -1793.9380          0.0000      -1457.8020 
C26  25779664.0290          0.0000   25779662.0060  134241473.9760          0.0000  109082176.9060         35.1500          0.0000         37.9500       3073.6380          0.0000       2497.6000 
C34  23313035.8330          0.0000   23313033.4780  121397105.5160          0.0000   98645083.3410         47.9300          0.0000         47.4000      -1046.0580          0.0000       -850.0760 
C36  25227125.9120          0.0000   25227128.6890  131364265.4100          0.0000  106744244.5700         40.5300          0.0000         42.3400       -416.4660          0.0000       -338.4360 
C38  35982571.8720          0.0000   35982566.0790  187370780.2970          0.0000  152254133.0270         50.4200          0.0000         51.0700       -227.0720          0.0000       -184.5070 
C39  35996481.9030          0.0000   35996476.2760  187443152.0290          0.0000  152312897.6680         50.7400          0.0000         51.8200        317.7800          0.0000        258.2250 
C42  24666775.1320          0.0000   24666781.1350  128446382.0590          0.0000  104373231.7240         43.1700          0.0000         44.7300       1837.8190          0.0000       1493.4010 
C43  25343955.7560          0.0000   25343953.2540  131972623.9170          0.0000  107238556.0530         39.4500          0.0000         40.2300       1525.8910          0.0000       1239.9510 
C44  24425075.0320          0.0000   24425071.7120  127187777.7740          0.0000  103350473.3850         41.0900          0.0000         41.3200      -3097.7990          0.0000      -2517.2740 
C45  23841013.1080          0.0000   23841017.4870  124146423.7050          0.0000  100879143.7770         43.9700          0.0000         45.6500       2048.5960          0.0000       1664.6440 
C59  37667781.6420          0.0000   37667765.1390  196146037.7000          0.0000  159384662.2010         45.8800          0.0000         45.6400         23.1650          0.0000         18.7640 
C60  38047533.7730          0.0000   38047515.0290  198123515.5810          0.0000  160991516.8270         44.2700          0.0000         44.9900        -60.1880          0.0000        -48.9250 
E04  27245020.7280   27245016.5510   27245018.4510          0.0000          0.0000  143173557.6150  106915294.8380  109704399.5440          0.0000          0.0000         37.3800         37.2000         41.9700          0.0000          0.0000       2058.8930       1537.4600       1577.6000          0.0000          0.0000 
E07  28802500.6040   28802499.4830   28802501.3550          0.0000          0.0000  151358169.3470  113027202.0560  115975739.4960          0.0000          0.0000         30.0000         28.3100         36.3100          0.0000          0.0000      -2353.2750      -1757.4380      -1803.1760          0.0000          0.0000 
E11  26796910.8800   26796904.4110   26796906.5100          0.0000          0.0000  140818744.2950  105156816.9570  107900035.0240          0.0000          0.0000         28.2900         29.4800         35.9100          0.0000          0.0000       2828.9200       2112.5890       2167.7130          0.0000          0.0000 
E12  22712705.6590   22712699.1800   22712701.5580          0.0000          0.0000  119356088.1620   89129521.8380   91454650.5010          0.0000          0.0000         43.0600         42.4300         48.9400          0.0000          0.0000       1049.6190        783.8430        804.2760          0.0000          0.0000 
E18  22613583.0170   22613579.3530   22613581.2510          0.0000          0.0000  118835185.9510   88740540.6370   91055520.3100          0.0000          0.0000         38.9000         38.9200         45.3600          0.0000          0.0000      -5058.7490      -3777.5790      -3876.2440          0.0000          0.0000 
E19  23349996.0570   23349991.0700   23349993.3730          0.0000          0.0000  122705063.6630   91630391.9720   94020762.7150          0.0000          0.0000         43.2500         42.3000         49.1700          0.0000          0.0000        211.7080        158.1150        162.2220          0.0000          0.0000 
E26  27533537.8710   27533533.9150   27533535.8200          0.0000          0.0000  144689719.0760  108047507.8300  110866150.2690          0.0000          0.0000         34.8200         33.6600         40.0200          0.0000          0.0000      -3093.4440      -2310.1130      -2370.3700          0.0000          0.0000 
E27  28068519.6080   28068518.1490   28068520.0080          0.0000          0.0000  147501059.8370  110146881.9250  113020299.1590          0.0000          0.0000         33.4300         34.1200         40.5700          0.0000          0.0000       1819.3390       1358.7580       1394.0450          0.0000          0.0000 
E33  24083203.4350   24083198.8170   24083200.7950          0.0000          0.0000  126558093.7460   94507653.2590   96973078.0840          0.0000          0.0000         46.2500         45.6000         52.3500          0.0000          0.0000      -1804.6150      -1347.5440      -1382.7300          0.0000          0.0000 
> 2022 01 02 23 00 24.0000000  0 53
G05  22549578.4900          0.0000          0.0000  118498832.2060          0.0000          0.0000          0.0000         43.8700          0.0000          0.0000          0.0000 
G10  25063292.8710          0.0000   25063287.0410  131708505.8810          0.0000          0.0000   98353726.9140         37.2400          0.0000          0.0000         35.3400 
G13  21929911.3810          0.0000          0.0000  115242472.9630          0.0000          0.0000          0.0000         45.4300          0.0000          0.0000          0.0000 
G15  20193742.4930          0.0000          0.0000  106118857.6900          0.0000          0.0000          0.0000         49.7700          0.0000          0.0000          0.0000 
G18  20452901.8280          0.0000   20452899.1830  107480722.6220          0.0000          0.0000   80261585.3830         48.6300          0.0000          0.0000         49.7700 
G20  24440562.8170          0.0000          0.0000  128435992.9140          0.0000          0.0000          0.0000         35.2000          0.0000          0.0000          0.0000 
G23  22145983.2300          0.0000   22145979.9400  116377944.6650          0.0000          0.0000   86905599.2590         44.8500          0.0000          0.0000         43.5100 
G24  21332621.1390          0.0000   21332617.2480  112103683.6350          0.0000          0.0000   83713772.2990         45.5300          0.0000          0.0000         45.4900 
G29  24217644.4600          0.0000          0.0000  127264585.0420          0.0000          0.0000          0.0000         38.4700          0.0000          0.0000          0.0000 
R01  20024750.0900          0.0000   20024750.1950  107043774.9430   83256264.8200         51.8500         43.4300       -334.3110       -260.0200 
R02  22334699.8960          0.0000   22334700.1690  119182276.4770   92697295.3230         45.9700         40.7200       2139.7290       1664.2600 
R08  21792229.6980          0.0000   21792226.7890  116696399.3470   90763860.0930         47.0700         43.5400      -2333.6560      -1815.0860 
R09  24288282.9250          0.0000   24288280.4350  129698127.4820  100876275.1440         40.6400         34.9200      -2158.2250      -1678.5600 
R10  22286024.2520          0.0000          0.0000  118797059.3230          0.0000         45.7600          0.0000        477.9210          0.0000 
R11  22561158.0030          0.0000   22561156.3050  120560005.1850   93768857.3550         44.9300         42.0400       3357.4850       2611.3860 
R17  22153962.0010          0.0000   22153959.8070  118550336.6070   92205848.2810         45.9900         41.5000       3220.9680       2505.1570 
R23  20906892.4710          0.0000          0.0000  111837768.3250          0.0000         49.1000          0.0000      -3642.2500          0.0000 
R24  19792630.4290          0.0000   19792629.1950  105840089.5370   82320020.2060         55.2000         48.4200       -446.7000       -347.3850 
C01  37993959.3130   37993955.2910   37993956.6520  197844512.3540  152985935.4600  160764885.3780         43.1900         46.0600         41.3500        -15.9510        -12.3540        -12.8640 
C02  37541157.3040   37541150.1780   37541152.3420  195486657.2220  151162681.5660  158848926.1290         40.0600         48.1000         41.8300         -3.7870         -2.9010         -3.0660 
C03  36877174.0090   36877167.8000   36877168.5270  192029131.2780  148489091.9510  156039385.8680         44.5300         49.1000         42.8600        -38.7310        -30.0310        -31.5090 
C04  38956080.8220   38956074.2870   38956075.0040  202854566.8630  156860008.4860  164835941.4440         38.1800         44.2700         39.0400        -27.0520        -20.9880        -21.9720 
C05  39279606.6510   39279601.5620   39279602.6490  204539257.1400  158162722.5930  166204894.9610         35.2200         43.7900         39.6000          8.8790          6.6450          7.0940 
C06  36627107.1020   36627101.1000   36627099.9760  190726964.8230  147482167.6900  154981261.2730         46.9000         51.1000         46.8400        665.5080        514.5970        540.7610 
C08  35755650.0830   35755643.6320   35755642.1820  186189061.5980  143973201.5890  151293861.8100         48.0500         53.4000         48.9200        143.6040        111.1020        116.7390 
C09  37582516.9050   37582513.0990   37582511.2280  195702036.4710  151329217.5550  159023910.6650         43.7600         49.1800         44.0700        782.1740        604.7590        635.6350 
C11  23597611.9950   23597608.2590   23597606.1340  122878961.4580   95017786.3680   99849192.9550         43.8600         50.8400         46.1200        376.4620        291.1260        305.9190 
C12  23444819.9230   23444816.1810   23444814.5950  122083330.8950   94402561.1120   99202685.6370         44.3200         51.1100         46.8000      -2403.2190      -1858.3380      -1952.8550 
C13  35837512.3270   35837512.9260   35837510.5440  186615457.6980  144302931.4040  151640324.5760         50.4100         52.3400         49.2100        300.2610        232.1740        243.9860 
C14  26309104.3080   26309100.0150   26309097.1140  136998411.7690  105935839.8510  111322404.3440         35.2000         43.0400         37.4700       2187.5870       1691.5940       1777.5290 
C16  36284750.4560   36284749.7790   36284746.8120  188944233.0320  146103662.8260  153532652.6930         49.0700         51.5700         46.4500        477.6500        369.3580        388.1820 
C21  22304311.4640          0.0000   22304302.8550  116144407.8890          0.0000   94376815.8790         51.9000          0.0000         51.7100         88.6930          0.0000         72.0540 
C22  24082608.5270          0.0000   24082599.6050  125404441.8350          0.0000  101901372.1330         45.8300          0.0000         46.4700      -1794.4230          0.0000      -1458.1270 
C26  25779073.7690          0.0000   25779071.7510  134238400.2430          0.0000  109079679.2270         35.1900          0.0000         37.9100       3073.1250          0.0000       2497.2650 
C34  23313236.7460          0.0000   23313234.3950  121398151.6710          0.0000   98645933.4150         47.9600          0.0000         47.3300      -1046.9800          0.0000       -850.7470 
C36  25227205.9100          0.0000   25227208.6880  131364681.9740          0.0000  106744583.0600         40.5800          0.0000         42.2900       -417.3600          0.0000       -339.1530 
C38  35982615.4510          0.0000   35982609.6590  187371007.2100          0.0000  152254317.4090         50.4700          0.0000         51.0200       -227.5380          0.0000       -184.8980 
C39  35996420.8480          0.0000   35996415.2230  187442834.0760          0.0000  152312639.2990         50.8000          0.0000         51.7500        317.3230          0.0000        257.8530 
C42  24666422.1440          0.0000   24666428.1450  128444544.0000          0.0000  104371738.1600         43.2300          0.0000         44.6800       1837.4370          0.0000       1493.0570 
C43  25343662.7390          0.0000   25343660.2360  131971098.1210          0.0000  107237316.2230         39.5100          0.0000         40.1900       1524.9790          0.0000       1239.1690 
C44  24425669.9310          0.0000   24425666.6110  127190875.5590          0.0000  103352990.5870         41.1100          0.0000         41.2400      -3098.3580          0.0000      -2517.6840 
C45  23840619.6930          0.0000   23840624.0750  124144375.0440          0.0000  100877479.0630         44.0300          0.0000         45.6000       2047.9350          0.0000       1664.1220 
C59  37667777.1480          0.0000   37667760.6460  196146014.2740          0.0000  159384643.1600         45.9200          0.0000         45.5900         22.8860          0.0000         18.5870 
C60  38047545.2870          0.0000   38047526.5430  198123575.5320          0.0000  160991565.5410         44.3300          0.0000         44.9400        -60.5240          0.0000        -49.2230 
E04  27244628.9120   27244624.7310   27244626.6350          0.0000          0.0000  143171498.6280  106913757.2920  109702821.8840          0.0000          0.0000         37.3400         37.1200         41.9900          0.0000          0.0000       2058.4280       1537.0880       1577.1530          0.0000          0.0000 
E07  28802948.3560   28802947.2880   28802949.1040          0.0000          0.0000  151360522.3450  113028959.1150  115977542.4540          0.0000          0.0000         30.0500         28.2000         36.3300          0.0000          0.0000      -2353.5830      -1756.9070      -1803.2690          0.0000          0.0000 
E11  26796372.4850   26796366.0210   26796368.1240          0.0000          0.0000  140815915.0110  105154704.1830  107897867.1270          0.0000          0.0000         28.1800         29.5100         35.9300          0.0000          0.0000       2828.3610       2112.3000       2167.3600          0.0000          0.0000 
E12  22712505.9160   22712499.4410   22712501.8150          0.0000          0.0000  119355038.5100   89128738.0040   91453846.2230          0.0000          0.0000         43.0300         42.3700         48.9700          0.0000          0.0000       1048.8830        783.3120        803.6890          0.0000          0.0000 
E18  22614545.6840   22614542.0110   22614543.9200          0.0000          0.0000  118840244.7660   88744318.3260   91059396.5370          0.0000          0.0000         38.8700         38.8600         45.3900          0.0000          0.0000      -5059.5870      -3778.2680      -3876.8590          0.0000          0.0000 
E19  23349955.7450   23349950.7590   23349953.0600          0.0000          0.0000  122704851.8420   91630233.7970   94020600.4150          0.0000          0.0000         43.2000         42.2500         49.1900          0.0000          0.0000        211.1490        157.6870        161.7560          0.0000          0.0000 
E26  27534126.5170   27534122.5870   27534124.4720          0.0000          0.0000  144692812.3590  108049817.7050  110868520.4270          0.0000          0.0000         34.7700         33.5700         40.0500          0.0000          0.0000      -3093.9650      -2310.2340      -2370.6590          0.0000          0.0000 
E27  28068173.3830   28068171.9090   28068173.7830          0.0000          0.0000  147499240.3940  110145523.2630  113018905.0360          0.0000          0.0000         33.3500         34.0700         40.5900          0.0000          0.0000       1818.7150       1358.1990       1393.6730          0.0000          0.0000 
E33  24083546.8260   24083542.2100   24083544.1850          0.0000          0.0000  126559898.2910   94509000.8100   96974460.7900          0.0000          0.0000         46.2300         45.5300         52.3700          0.0000          0.0000      -1805.3410      -1348.1220      -1383.3360          0.0000          0.0000 
> 2022 01 02 23 00 25.0000000  0 53
G05  22549987.2570          0.0000          0.0000  118500980.2610          0.0000          0.0000          0.0000         43.8200          0.0000          0.0000          0.0000 
G10  25062791.1360          0.0000   25062785.2360  131705868.8710          0.0000          0.0000   98351757.7160         37.2300          0.0000          0.0000         35.2900 
G13  21930450.2120          0.0000          0.0000  115245304.5430          0.0000          0.0000          0.0000         45.3800          0.0000          0.0000          0.0000 
G15  20193984.0410          0.0000          0.0000  106120127.0210          0.0000          0.0000          0.0000         49.7400          0.0000          0.0000          0.0000 
G18  20452702.4690          0.0000   20452699.8230  107479674.9930          0.0000          0.0000   80260803.0660         48.5900          0.0000          0.0000         49.7000 
G20  24441087.2590          0.0000          0.0000  128438748.9440          0.0000          0.0000          0.0000         35.1500          0.0000          0.0000          0.0000 
G23  22145568.0410          0.0000   22145564.7680  116375762.9650          0.0000          0.0000   86903970.0760         44.8100          0.0000          0.0000         43.4500 
G24  21332079.8710          0.0000   21332075.9980  112100839.3160          0.0000          0.0000   83711648.2880         45.5100          0.0000          0.0000         45.4500 
G29  24218251.7080          0.0000          0.0000  127267776.0820          0.0000          0.0000          0.0000         38.4700          0.0000          0.0000          0.0000 
R01  20024812.5990          0.0000   20024812.7030  107044109.1010   83256524.7230         51.8500         43.4500       -334.1720       -259.9270 
R02  22334298.8830          0.0000   22334299.1560  119180136.5930   92695630.9690         45.9500         40.7400       2139.8590       1664.3720 
R08  21792665.4420          0.0000   21792662.5320  116698732.7260   90765674.9420         47.0700         43.5600      -2333.3020      -1814.7790 
R09  24288687.0900          0.0000   24288684.6010  129700285.7010  100877953.7580         40.4100         34.8700      -2158.5690      -1678.8860 
R10  22285934.6000          0.0000          0.0000  118796581.4950          0.0000         45.7600          0.0000        477.5020          0.0000 
R11  22560529.6460          0.0000   22560527.9450  120556647.4950   93766245.8330         44.9100         42.0400       3357.7180       2611.4970 
R17  22153360.0970          0.0000   22153357.9060  118547115.6480   92203343.0780         45.9900         41.5200       3220.7820       2505.0920 
R23  20907573.3380          0.0000          0.0000  111841410.5570          0.0000         49.0800          0.0000      -3642.3990          0.0000 
R24  19792713.9880          0.0000   19792712.7530  105840536.3850   82320367.7600         55.1900         48.4500       -447.2120       -347.8230 
C01  37993962.2970   37993958.3060   37993959.6300  197844528.0050  152985947.5530  160764898.1200         43.2500         46.0800         41.3000        -15.5500        -12.0000        -12.7330 
C02  37541157.9500   37541150.8330   37541152.9840  195486660.6680  151162684.2370  158848928.9460         40.1300         48.1300         41.7900         -3.3220         -2.5940         -2.8240 
C03  36877181.3900   36877175.2000   36877175.9070  192029169.7520  148489121.6900  156039417.1390         44.5900         49.1200         42.8200        -38.3860        -29.6770        -31.2480 
C04  38956085.9550   38956079.4350   38956080.1350  202854593.6260  156860029.1730  164835963.1980         38.2200         44.2800         38.9800        -26.6610        -20.6340        -21.6280 
C05  39279604.9570   39279599.8870   39279600.9600  204539248.2080  158162715.6450  166204887.6800         35.2900         43.8100         39.5600          8.8410          7.0080          7.3920 
C06  36626979.2610   36626973.2600   36626972.1350  190726299.1080  147481652.9130  154980720.3220         46.9600         51.1200         46.7800        665.7680        514.8120        541.0030 
C08  35755622.4530   35755616.0100   35755614.5530  186188917.7140  143973090.3190  151293744.8910         48.0900         53.4200         48.8800        143.8830        111.2880        116.9810 
C09  37582366.6440   37582362.8590   37582360.9650  195701254.0610  151328612.5320  159023274.9010         43.8200         49.2100         44.0100        782.4720        605.0570        635.7930 
C11  23597539.6890   23597535.9620   23597533.8240  122878585.0010   95017495.2700   99848887.0650         43.9000         50.8700         46.0800        376.2850        290.9590        305.7790 
C12  23445281.4180   23445277.6790   23445276.0900  122085734.0200   94404419.3580   99204638.3740         44.3700         51.1300         46.7400      -2403.2000      -1858.3010      -1952.7900 
C13  35837454.6180   35837455.2240   35837452.8340  186615157.2100  144302699.0440  151640080.4090         50.4500         52.3600         49.1700        300.5220        232.3690        244.2090 
C14  26308684.1540   26308679.8510   26308676.9610  136996223.9120  105934148.0710  111320626.5290         35.2300         43.0900         37.4300       2187.9400       1691.8640       1777.9300 
C16  36284658.6700   36284658.0020   36284655.0230  188943755.1300  146103293.2820  153532264.3690         49.1100         51.5900         46.3800        477.9020        369.5530        388.3870 
C21  22304294.3870          0.0000   22304285.7760  116144318.9850          0.0000   94376743.6420         51.9500          0.0000         51.6700         88.9350          0.0000         72.2590 
C22  24082953.0690          0.0000   24082944.1450  125406235.9930          0.0000  101902830.0410         45.8900          0.0000         46.4300      -1794.0970          0.0000      -1457.8760 
C26  25778483.4870          0.0000   25778481.4630  134235326.6320          0.0000  109077181.6950         35.2400          0.0000         37.8500       3073.7120          0.0000       2497.5630 
C34  23313437.7900          0.0000   23313435.4360  121399198.6060          0.0000   98646784.1460         48.0100          0.0000         47.2900      -1047.1200          0.0000       -850.8770 
C36  25227286.0550          0.0000   25227288.8310  131365099.3330          0.0000  106744922.2040         40.6400          0.0000         42.2400       -417.6110          0.0000       -339.2740 
C38  35982659.0950          0.0000   35982653.3010  187371234.5140          0.0000  152254502.1200         50.5300          0.0000         50.9600       -227.2400          0.0000       -184.6560 
C39  35996359.8610          0.0000   35996354.2340  187442516.5220          0.0000  152312381.2660         50.8400          0.0000         51.7100        317.5650          0.0000        258.0760 
C42  24666069.2340          0.0000   24666075.2350  128442706.3120          0.0000  104370244.8900         43.2700          0.0000         44.6200       1837.7070          0.0000       1493.3360 
C43  25343369.8670          0.0000   25343367.3640  131969573.0650          0.0000  107236076.9920         39.5600          0.0000         40.1600       1524.8570          0.0000       1239.1600 
C44  24426264.8990          0.0000   24426261.5790  127193973.7290          0.0000  103355508.1060         41.1300          0.0000         41.2000      -3098.1250          0.0000      -2517.4880 
C45  23840226.3720          0.0000   23840230.7510  124142326.9880          0.0000  100875814.8630         44.0900          0.0000         45.5700       2048.0000          0.0000       1664.1500 
C59  37667772.6970          0.0000   37667756.1940  196145991.1330          0.0000  159384624.3640         45.9800          0.0000         45.5300         23.2020          0.0000         18.8480 
C60  38047556.8480          0.0000   38047538.1020  198123635.7540          0.0000  160991614.4810         44.3700          0.0000         44.8800        -60.0950          0.0000        -48.8590 
E04  27244237.1900   27244233.0010   27244234.9140          0.0000          0.0000  143169440.0970  106912220.0820  109701244.5620          0.0000          0.0000         37.3200         37.0700         41.9900          0.0000          0.0000       2058.5210       1537.1150       1577.3290          0.0000          0.0000 
E07  28803396.1750   28803395.0640   28803396.9270          0.0000          0.0000  151362875.5850  113030716.4390  115979345.5700          0.0000          0.0000         30.0400         28.1000         36.3400          0.0000          0.0000      -2353.0980      -1757.0750      -1802.9620          0.0000          0.0000 
E11  26795834.1530   26795827.6690   26795829.7980          0.0000          0.0000  140813086.0820  105152591.7070  107895699.5120          0.0000          0.0000         28.1800         29.4700         35.9800          0.0000          0.0000       2828.9290       2112.1140       2167.6860          0.0000          0.0000 
E12  22712306.3130   22712299.8370   22712302.2140          0.0000          0.0000  119353989.5700   89127954.7010   91453042.4840          0.0000          0.0000         43.0100         42.3300         48.9900          0.0000          0.0000       1048.7810        783.2190        803.6050          0.0000          0.0000 
E18  22615508.4990   22615504.8100   22615506.7350          0.0000          0.0000  118845304.3870   88748096.6310   91063273.3880          0.0000          0.0000         38.8300         38.8300         45.4200          0.0000          0.0000      -5059.7830      -3778.5100      -3876.9700          0.0000          0.0000 
E19  23349915.5400   23349910.5520   23349912.8570          0.0000          0.0000  122704640.5380   91630076.0010   94020438.5000          0.0000          0.0000         43.1800         42.1700         49.2200          0.0000          0.0000        211.2980        157.8080        161.8780          0.0000          0.0000 
E26  27534715.2130   27534711.2560   27534713.1680          0.0000          0.0000  144695905.9730  108052127.9000  110870890.8570          0.0000          0.0000         34.7300         33.5400         40.0800          0.0000          0.0000      -3093.5090      -2310.1220      -2370.4070          0.0000          0.0000 
E27  28067827.2490   28067825.7610   28067827.6470          0.0000          0.0000  147497421.4480  110144164.9750  113017511.3000          0.0000          0.0000         33.3100         34.0100         40.6100          0.0000          0.0000       1819.0030       1358.2360       1393.7560          0.0000          0.0000 
E33  24083890.3520   24083885.7290   24083887.7120          0.0000          0.0000  126561703.5110   94510348.8670   96975844.0060          0.0000          0.0000         46.2000         45.4900         52.4000          0.0000          0.0000      -1805.3220      -1348.1310      -1383.3080          0.0000          0.0000 
> 2022 01 02 23 00 26.0000000  0 53
G05  22550396.0520          0.0000          0.0000  118503128.5290          0.0000          0.0000          0.0000         43.8000          0.0000          0.0000          0.0000 
G10  25062289.3950          0.0000   25062283.4030  131703231.8000          0.0000          0.0000   98349788.4900         37.2200          0.0000          0.0000         35.2500 
G13  21930989.0950          0.0000          0.0000  115248136.3670          0.0000          0.0000          0.0000         45.3600          0.0000          0.0000          0.0000 
G15  20194225.6710          0.0000          0.0000  106121396.7640          0.0000          0.0000          0.0000         49.7100          0.0000          0.0000          0.0000 
G18  20452503.2400          0.0000   20452500.5810  107478627.9710          0.0000          0.0000   80260021.1980         48.5700          0.0000          0.0000         49.6600 
G20  24441611.7290          0.0000          0.0000  128441505.1660          0.0000          0.0000          0.0000         35.0700          0.0000          0.0000          0.0000 
G23  22145152.9020          0.0000   22145149.6290  116373581.3740          0.0000          0.0000   86902340.9620         44.7900          0.0000          0.0000         43.4100 
G24  21331538.7060          0.0000   21331534.8210  112097995.4280          0.0000          0.0000   83709524.6080         45.4900          0.0000          0.0000         45.4200 
G29  24218858.9610          0.0000          0.0000  127270967.1750          0.0000          0.0000          0.0000         38.4600          0.0000          0.0000          0.0000 
R01  20024875.1550          0.0000   20024875.2580  107044443.5160   83256784.8290         51.8300         43.4800       -334.7580       -260.4480 
R02  22333897.9050          0.0000   22333898.1760  119177996.9240   92693966.7890         45.9200         40.7600       2139.2720       1663.9060 
R08  21793101.1930          0.0000   21793098.2830  116701066.1630   90767489.8390         47.0600         43.5900      -2333.7120      -1815.1240 
R09  24289091.3700          0.0000   24289088.8780  129702444.5600  100879632.8780         40.2400         34.8700      -2159.3700      -1679.5940 
R10  22285845.1260          0.0000          0.0000  118796104.4950          0.0000         45.7600          0.0000        476.2820          0.0000 
R11  22559901.3730          0.0000   22559899.6720  120553290.1710   93763634.5760         44.9100         42.0600       3356.9260       2611.0220 
R17  22152758.2940          0.0000   22152756.1040  118543895.2800   92200838.3480         45.9900         41.5200       3219.8320       2504.3100 
R23  20908254.3090          0.0000          0.0000  111845053.3150          0.0000         49.0700          0.0000      -3643.2370          0.0000 
R24  19792797.7210          0.0000   19792796.4850  105840984.1390   82320716.0130         55.1900         48.4700       -448.4600       -348.7820 
C01  37993965.3200   37993961.3100   37993962.6570  197844543.6660  152985959.6660  160764910.8280         43.2900         46.1000         41.2500        -15.9410        -12.3540        -12.9380 
C02  37541158.6360   37541151.5010   37541153.6760  195486664.1320  151162686.9130  158848931.7380         40.1700         48.1500         41.7500         -3.7690         -2.9200         -3.0010 
C03  36877188.7850   36877182.5800   36877183.3020  192029208.2370  148489151.4600  156039448.4070         44.6200         49.1500         42.7700        -38.7590        -30.0680        -31.5370 
C04  38956091.1120   38956084.5920   38956085.2950  202854620.4180  156860049.8790  164835984.9570         38.2600         44.3000         38.9500        -27.0710        -20.9220        -21.8980 
C05  39279603.2290   39279598.1490   39279599.2310  204539239.2300  158162708.7170  166204880.3890         35.3400         43.8400         39.5000          8.6640          6.6630          7.0290 
C06  36626851.4450   36626845.4350   36626844.3200  190725633.5200  147481138.2430  154980179.4730         47.0000         51.1400         46.7500        665.2650        514.4020        540.5650 
C08  35755594.8460   35755588.3980   35755586.9480  186188773.9350  143972979.1410  151293628.0530         48.1300         53.4400         48.8400        143.5200        110.9250        116.6270 
C09  37582216.4200   37582212.6240   37582210.7420  195700471.7760  151328007.6250  159022639.2250         43.8600         49.2300         43.9700        781.9880        604.6560        635.4110 
C11  23597467.5160   23597463.7720   23597461.6540  122878209.1230   95017204.6230   99848581.6220         43.9400         50.8900         46.0200        375.3730        290.1950        305.0340 
C12  23445742.9910   23445739.2450   23445737.6660  122088137.5160   94406277.8940   99206591.4030         44.4000         51.1600         46.7000      -2403.9080      -1858.8500      -1953.3580 
C13  35837396.9370   35837397.5370   35837395.1550  186614856.8170  144302466.7610  151639836.3080         50.4900         52.3800         49.1400        300.1220        232.0620        243.8740 
C14  26308264.0040   26308259.7050   26308256.8110  136994036.1020  105932456.3180  111318848.7580         35.2200         43.1100         37.4000       2187.5680       1691.6030       1777.5850 
C16  36284566.9280   36284566.2510   36284563.2830  188943277.3710  146102923.8510  153531876.1430         49.1600         51.6200         46.3600        477.5110        369.1900        387.9960 
C21  22304277.3560          0.0000   22304268.7490  116144230.2500          0.0000   94376671.5260         51.9900          0.0000         51.6300         88.4230          0.0000         71.8680 
C22  24083297.6380          0.0000   24083288.7160  125408030.2210          0.0000  101904287.9910         45.9200          0.0000         46.3800      -1794.4790          0.0000      -1458.2020 
C26  25777893.2270          0.0000   25777891.2050  134232252.9490          0.0000  109074684.0660         35.3000          0.0000         37.8200       3073.5070          0.0000       2497.4690 
C34  23313638.9510          0.0000   23313636.5990  121400246.0440          0.0000   98647635.2630         48.0300          0.0000         47.2300      -1047.8470          0.0000       -851.4730 
C36  25227366.3220          0.0000   25227369.1030  131365517.2130          0.0000  106745261.7460         40.6800          0.0000         42.1900       -418.4400          0.0000       -339.9260 
C38  35982702.7830          0.0000   35982696.9910  187371461.9540          0.0000  152254686.9230         50.5700          0.0000         50.9200       -227.7330          0.0000       -185.0370 
C39  35996298.9090          0.0000   35996293.2840  187442199.0960          0.0000  152312123.3240         50.8900          0.0000         51.6500        317.1280          0.0000        257.6950 
C42  24665716.3470          0.0000   24665722.3490  128440868.7130          0.0000  104368751.6850         43.3000          0.0000         44.6000       1837.3810          0.0000       1492.9820 
C43  25343077.1060          0.0000   25343074.6070  131968048.5070          0.0000  107234838.1470         39.6100          0.0000         40.1200       1523.9730          0.0000       1238.5260 
C44  24426859.8970          0.0000   24426856.5790  127197072.0000          0.0000  103358025.6980         41.1500          0.0000         41.1500      -3098.5350          0.0000      -2517.8140 
C45  23839833.1360          0.0000   23839837.5170  124140279.2670          0.0000  100874150.9140         44.1400          0.0000         45.5300       2047.3200          0.0000       1663.6190 
C59  37667768.2650          0.0000   37667751.7640  196145968.0030          0.0000  159384605.5580         46.0200          0.0000         45.4900         22.8300          0.0000         18.5680 
C60  38047568.4280          0.0000   38047549.6850  198123696.0020          0.0000  160991663.4270         44.4100          0.0000         44.8300        -60.5330          0.0000        -49.1580 
E04  27243845.4750   27243841.3050   27243843.1940          0.0000          0.0000  143167381.6920  106910682.9550  109699667.3620          0.0000          0.0000         37.2800         37.0200         42.0000          0.0000          0.0000       2058.1020       1536.8080       1576.8820          0.0000          0.0000 
E07  28803843.9440   28803842.8390   28803844.6900          0.0000          0.0000  151365228.7220  113032473.6650  115981148.6480          0.0000          0.0000         29.9400         28.0000         36.2800          0.0000          0.0000      -2353.1450      -1756.9630      -1803.2880          0.0000          0.0000 
E11  26795295.8270   26795289.3790   26795291.4740          0.0000          0.0000  140810257.2710  105150479.2740  107893532.0070          0.0000          0.0000         28.1500         29.4300         35.9900          0.0000          0.0000       2828.4270       2112.1050       2167.2200          0.0000          0.0000 
E12  22712106.7800   22712100.2990   22712102.6790          0.0000          0.0000  119352941.0460   89127171.7240   91452239.0780          0.0000          0.0000         42.9800         42.2800         49.0200          0.0000          0.0000       1048.1100        782.6420        803.0560          0.0000          0.0000 
E18  22616471.4180   22616467.7340   22616469.6560          0.0000          0.0000  118850364.5430   88751875.3090   91067150.6450          0.0000          0.0000         38.8100         38.7700         45.4400          0.0000          0.0000      -5060.6580      -3779.1160      -3877.5940          0.0000          0.0000 
E19  23349875.3730   23349870.3830   23349872.6890          0.0000          0.0000  122704429.4700   91629918.3890   94020276.7760          0.0000          0.0000         43.1500         42.1300         49.2400          0.0000          0.0000        210.6740        157.3050        161.4300          0.0000          0.0000 
E26  27535303.9410   27535299.9980   27535301.8980          0.0000          0.0000  144698999.7150  108054438.1360  110873261.3760          0.0000          0.0000         34.7400         33.4900         40.0900          0.0000          0.0000      -3094.0490      -2310.4290      -2370.6870          0.0000          0.0000 
E27  28067481.1600   28067479.6870   28067481.5590          0.0000          0.0000  147495602.7330  110142806.8240  113016117.7380          0.0000          0.0000         33.2900         33.9400         40.6200          0.0000          0.0000       1818.4170       1357.8820       1393.3090          0.0000          0.0000 
E33  24084233.9470   24084229.3240   24084231.3080          0.0000          0.0000  126563509.1280   94511697.2200   96977227.5330          0.0000          0.0000         46.1800         45.4300         52.4200          0.0000          0.0000      -1806.0770      -1348.7360      -1383.8760          0.0000          0.0000 
> 2022 01 02 23 00 27.0000000  0 53
G05  22550804.8720          0.0000          0.0000  118505276.8280          0.0000          0.0000          0.0000         43.7700          0.0000          0.0000          0.0000 
G10  25061787.5660          0.0000   25061781.5650  131700594.5360          0.0000          0.0000   98347819.0850         37.2000          0.0000          0.0000         35.2200 
G13  21931527.9760          0.0000          0.0000  115250968.2620          0.0000          0.0000          0.0000         45.3200          0.0000          0.0000          0.0000 
G15  20194467.3340          0.0000          0.0000  106122666.7540          0.0000          0.0000          0.0000         49.6900          0.0000          0.0000          0.0000 
G18  20452304.1000          0.0000   20452301.4240  107477581.3950          0.0000          0.0000   80259239.6650         48.5300          0.0000          0.0000         49.6200 
G20  24442136.2520          0.0000          0.0000  128444261.3540          0.0000          0.0000          0.0000         35.0500          0.0000          0.0000          0.0000 
G23  22144737.7740          0.0000   22144734.4820  116371399.7280          0.0000          0.0000   86900711.8040         44.7600          0.0000          0.0000         43.3600 
G24  21330997.6120          0.0000   21330993.7130  112095151.8470          0.0000          0.0000   83707401.1470         45.4700          0.0000          0.0000         45.3800 
G29  24219466.2120          0.0000          0.0000  127274158.1290          0.0000          0.0000          0.0000         38.4500          0.0000          0.0000          0.0000 
R01  20024937.7320          0.0000   20024937.8370  107044778.0180   83257044.9940         51.8100         43.4900       -334.6280       -260.2900 
R02  22333496.9340          0.0000   22333497.2020  119175857.3200   92692302.6660         45.9100         40.7700       2139.4960       1663.9530 
R08  21793536.9250          0.0000   21793534.0150  116703399.4920   90769304.6510         47.0600         43.5900      -2333.3580      -1814.8350 
R09  24289495.7480          0.0000   24289493.2580  129704603.8850  100881312.3460         40.0300         34.9000      -2159.5750      -1679.6870 
R10  22285755.7720          0.0000          0.0000  118795628.1420          0.0000         45.7600          0.0000        475.9470          0.0000 
R11  22559273.1270          0.0000   22559271.4270  120549933.0070   93761023.4460         44.9100         42.0700       3357.0380       2611.0500 
R17  22152156.5590          0.0000   22152154.3670  118540675.3080   92198333.9330         45.9700         41.5300       3219.6920       2504.1510 
R23  20908935.3530          0.0000          0.0000  111848696.4390          0.0000         49.0600          0.0000      -3643.3670          0.0000 
R24  19792881.5940          0.0000   19792880.3590  105841432.6370   82321064.8420         55.1900         48.4900       -448.9530       -349.1920 
C01  37993968.3130   37993964.2990   37993965.6530  197844559.1830  152985971.6570  160764923.4230         43.3300         46.1300         41.2100        -15.5410        -11.9450        -12.5290 
C02  37541159.2680   37541152.1360   37541154.3080  195486667.4300  151162689.4610  158848934.4190         40.2300         48.1700         41.7000         -3.2850         -2.5480         -2.6190 
C03  36877196.1510   36877189.9480   36877190.6690  192029246.5730  148489181.0980  156039479.5550         44.6600         49.1700         42.7400        -38.3580        -29.6490        -31.0810 
C04  38956096.2170   38956089.7030   38956090.3980  202854647.0360  156860070.4610  164836006.5930         38.2900         44.3200         38.8900        -26.6700        -20.5690        -21.6000 
C05  39279601.4930   39279596.4050   39279597.4980  204539230.1220  158162701.6690  166204872.9740         35.3900         43.8600         39.4600          9.0090          7.0360          7.5510 
C06  36626723.6230   36626717.6160   36626716.4970  190724967.9190  147480623.5560  154979638.6190         47.0400         51.1600         46.7000        665.5630        514.6350        540.8540 
C08  35755567.2230   35755560.7780   35755559.3240  186188630.0980  143972867.9160  151293511.1760         48.1700         53.4600         48.8100        143.7990        111.2140        116.9070 
C09  37582066.1900   37582062.3880   37582060.5140  195699689.4540  151327402.6830  159022003.5160         43.9000         49.2500         43.9100        782.2120        604.8700        635.7370 
C11  23597395.4130   23597391.6720   23597389.5510  122877833.6650   95016914.2920   99848276.5320         43.9600         50.9200         45.9800        375.2050        290.1110        304.9590 
C12  23446204.5990   23446200.8520   23446199.2730  122090541.2180   94408136.5880   99208544.6060         44.4300         51.1800         46.6700      -2403.8900      -1858.8600      -1953.2840 
C13  35837339.2440   35837339.8500   35837337.4630  186614556.3930  144302234.4490  151639592.1880         50.5300         52.4000         49.1100        300.3550        232.2950        244.1160 
C14  26307843.8350   26307839.5270   26307836.6420  136991848.1900  105930764.4990  111317070.9020         35.2000         43.1100         37.3500       2187.8850       1691.7330       1777.9200 
C16  36284475.1740   36284474.5040   36284471.5280  188942799.5990  146102554.4030  153531487.9180         49.1800         51.6400         46.3100        477.7060        369.3950        388.2010 
C21  22304260.3160          0.0000   22304251.7090  116144141.5160          0.0000   94376599.4220         52.0300          0.0000         51.5900         88.6460          0.0000         72.0910 
C22  24083642.1900          0.0000   24083633.2700  125409824.3550          0.0000  101905745.8640         45.9600          0.0000         46.3500      -1794.1530          0.0000      -1457.8570 
C26  25777302.9060          0.0000   25777300.8850  134229179.0110          0.0000  109072186.2420         35.3500          0.0000         37.7800       3073.9820          0.0000       2497.8230 
C34  23313840.1710          0.0000   23313837.8200  121401293.8640          0.0000   98648486.7050         48.0600          0.0000         47.2100      -1048.0890          0.0000       -851.6220 
C36  25227446.6240          0.0000   25227449.4020  131365935.4410          0.0000  106745601.6060         40.7200          0.0000         42.1400       -418.4590          0.0000       -339.9910 
C38  35982746.4540          0.0000   35982740.6620  187371689.3630          0.0000  152254871.7120         50.6000          0.0000         50.8800       -227.5100          0.0000       -184.8050 
C39  35996237.9460          0.0000   35996232.3210  187441881.6510          0.0000  152311865.3750         50.9200          0.0000         51.6200        317.3610          0.0000        257.9370 
C42  24665363.4470          0.0000   24665369.4490  128439031.0680          0.0000  104367258.4470         43.3200          0.0000         44.5600       1837.6050          0.0000       1493.2520 
C43  25342784.3760          0.0000   25342781.8740  131966524.2510          0.0000  107233599.5770         39.6500          0.0000         40.1100       1524.0380          0.0000       1238.4330 
C44  24427454.8720          0.0000   24427451.5520  127200170.2340          0.0000  103360543.2750         41.1800          0.0000         41.1200      -3098.2370          0.0000      -2517.6000 
C45  23839439.9380          0.0000   23839444.3210  124138231.7320          0.0000  100872487.1140         44.1900          0.0000         45.5100       2047.3670          0.0000       1663.7590 
C59  37667763.7910          0.0000   37667747.2900  196145944.7130          0.0000  159384586.6340         46.0500          0.0000         45.4600         23.2860          0.0000         18.9780 
C60  38047579.9690          0.0000   38047561.2260  198123756.0930          0.0000  160991712.2540         44.4400          0.0000         44.8000        -60.1510          0.0000        -48.7940 
E04  27243453.7910   27243449.6190   27243451.5150          0.0000          0.0000  143165323.3130  106909145.8430  109698090.1450          0.0000          0.0000         37.2700         36.9800         41.9900          0.0000          0.0000       2058.2970       1537.1150       1577.1430          0.0000          0.0000 
E07  28804291.7180   28804290.5560   28804292.4720          0.0000          0.0000  151367581.6730  113034230.7780  115982951.5270          0.0000          0.0000         29.9000         27.9600         36.2200          0.0000          0.0000      -2352.8000      -1757.4010      -1802.7940          0.0000          0.0000 
E11  26794757.5220   26794751.0580   26794753.1770          0.0000          0.0000  140807428.4500  105148366.8650  107891364.4650          0.0000          0.0000         28.2100         29.3900         35.9800          0.0000          0.0000       2828.7250       2112.1050       2167.4530          0.0000          0.0000 
E12  22711907.3110   22711900.8340   22711903.2110          0.0000          0.0000  119351892.8090   89126388.9420   91451435.8780          0.0000          0.0000         42.9600         42.2400         49.0400          0.0000          0.0000       1048.0360        782.6790        803.0560          0.0000          0.0000 
E18  22617434.4000   22617430.7220   22617432.6360          0.0000          0.0000  118855425.0670   88755654.2690   91071028.1950          0.0000          0.0000         38.7900         38.7400         45.4700          0.0000          0.0000      -5060.8070      -3779.1350      -3877.7530          0.0000          0.0000 
E19  23349835.2290   23349830.2460   23349832.5460          0.0000          0.0000  122704218.4860   91629760.8230   94020115.1060          0.0000          0.0000         43.1400         42.0800         49.2700          0.0000          0.0000        210.7680        157.5190        161.5610          0.0000          0.0000 
E26  27535892.6350   27535888.6770   27535890.5890          0.0000          0.0000  144702093.3730  108056748.3630  110875631.8540          0.0000          0.0000         34.7400         33.4800         40.1000          0.0000          0.0000      -3093.7510      -2310.3080      -2370.5650          0.0000          0.0000 
E27  28067135.0980   28067133.6240   28067135.4990          0.0000          0.0000  147493784.0990  110141448.7410  113014724.2230          0.0000          0.0000         33.2400         33.9000         40.6600          0.0000          0.0000       1818.3890       1357.9200       1393.4680          0.0000          0.0000 
E33  24084577.5910   24084572.9670   24084574.9510          0.0000          0.0000  126565314.9860   94513045.7510   96978611.2420          0.0000          0.0000         46.1500         45.4100         52.4500          0.0000          0.0000      -1806.0490      -1348.7180      -1383.8670          0.0000          0.0000 
> 2022 01 02 23 00 28.0000000  0 53
G05  22551213.7290          0.0000          0.0000  118507425.3810          0.0000          0.0000          0.0000         43.7500          0.0000          0.0000          0.0000 
G10  25061285.6910          0.0000   25061279.7160  131697957.2540          0.0000          0.0000   98345849.6760         37.1600          0.0000          0.0000         35.1800 
G13  21932066.9140          0.0000          0.0000  115253800.4280          0.0000          0.0000          0.0000         45.3000          0.0000          0.0000          0.0000 
G15  20194709.0620          0.0000          0.0000  106123937.1960          0.0000          0.0000          0.0000         49.6600          0.0000          0.0000          0.0000 
G18  20452105.0510          0.0000   20452102.3980  107476535.4730          0.0000          0.0000   80258458.6120         48.5100          0.0000          0.0000         49.5900 
G20  24442660.7710          0.0000          0.0000  128447017.7380          0.0000          0.0000          0.0000         34.9900          0.0000          0.0000          0.0000 
G23  22144322.6620          0.0000   22144319.3440  116369218.2210          0.0000          0.0000   86899082.7690         44.7400          0.0000          0.0000         43.3400 
G24  21330456.5770          0.0000   21330452.6840  112092308.7500          0.0000          0.0000   83705278.0620         45.4700          0.0000          0.0000         45.3600 
G29  24220073.4570          0.0000          0.0000  127277349.1480          0.0000          0.0000          0.0000         38.4500          0.0000          0.0000          0.0000 
R01  20025000.3690          0.0000   20025000.4760  107045112.8080   83257305.3760         51.7800         43.5000       -334.7210       -260.2900 
R02  22333096.0390          0.0000   22333096.3120  119173717.9970   92690638.7290         45.9100         40.7800       2139.3840       1664.0460 
R08  21793972.6820          0.0000   21793969.7750  116705732.9100   90771119.5220         47.0600         43.5900      -2333.2460      -1814.6860 
R09  24289900.2680          0.0000   24289897.7810  129706763.9390  100882992.3730         39.8800         34.9200      -2160.3020      -1680.3390 
R10  22285666.5850          0.0000          0.0000  118795152.6600          0.0000         45.7600          0.0000        475.2110          0.0000 
R11  22558644.9410          0.0000   22558643.2410  120546576.1780   93758412.5810         44.9100         42.0700       3356.8610       2610.8550 
R17  22151554.9590          0.0000   22151552.7690  118537455.9940   92195830.0140         45.9700         41.5500       3219.2080       2503.8810 
R23  20909616.4880          0.0000          0.0000  111852340.1260          0.0000         49.0600          0.0000      -3643.7490          0.0000 
R24  19792965.6500          0.0000   19792964.4160  105841882.1070   82321414.4270         55.1700         48.5100       -449.7640       -349.7880 
C01  37993971.2930   37993967.2780   37993968.6310  197844574.7330  152985983.6880  160764936.0660         43.3500         46.1500         41.1700        -15.3450        -11.8980        -12.3800 
C02  37541159.9030   37541152.7820   37541154.9390  195486670.7950  151162692.0640  158848937.1670         40.2500         48.2000         41.6800         -3.1820         -2.4730         -2.4980 
C03  36877203.5330   36877197.3270   36877198.0530  192029284.9710  148489210.7850  156039510.7470         44.7000         49.2000         42.7000        -38.2000        -29.5190        -30.9410 
C04  38956101.3180   38956094.8030   38956095.4960  202854673.6900  156860091.0910  164836028.2700         38.3300         44.3400         38.8600        -26.3160        -20.4660        -21.4790 
C05  39279599.7130   39279594.6490   39279595.7090  204539221.0460  158162694.6630  166204865.6390         35.4300         43.8800         39.4200          9.3810          7.1850          7.4950 
C06  36626595.8220   36626589.8240   36626588.6940  190724302.4900  147480109.0070  154979097.9160         47.0700         51.1900         46.6700        665.5820        514.5970        540.7980 
C08  35755539.6240   35755533.1860   35755531.7230  186188486.4210  143972756.8150  151293394.4340         48.2000         53.4800         48.7800        143.7990        111.2040        116.8690 
C09  37581915.9720   37581912.1820   37581910.2930  195698907.3080  151326797.8820  159021367.9750         43.9300         49.2700         43.8900        782.2670        604.8700        635.6440 
C11  23597323.4140   23597319.6900   23597317.5480  122877458.8230   95016624.4390   99847971.9580         43.9700         50.9400         45.9400        374.8140        289.7850        304.5400 
C12  23446666.2720   23446662.5270   23446660.9440  122092945.3220   94409995.6010   99210498.1470         44.4600         51.2100         46.6500      -2404.0480      -1859.0370      -1953.4980 
C13  35837281.5710   35837282.1740   35837279.7870  186614256.1000  144302002.2510  151639348.1820         50.5700         52.4200         49.0800        300.4570        232.3040        244.1900 
C14  26307423.6840   26307419.3800   26307416.4910  136989660.3640  105929072.7310  111315293.1160         35.2000         43.1100         37.3100       2188.1270       1691.8820       1778.0040 
C16  36284383.4470   36284382.7840   36284379.7990  188942321.9970  146102185.0920  153531099.8360         49.2100         51.6700         46.2800        477.7620        369.4230        388.1820 
C21  22304243.3020          0.0000   22304234.6920  116144052.9860          0.0000   94376527.4980         52.0700          0.0000         51.5500         88.6560          0.0000         72.0170 
C22  24083986.7460          0.0000   24083977.8230  125411618.6040          0.0000  101907203.8490         45.9900          0.0000         46.3100      -1794.0780          0.0000      -1457.8480 
C26  25776712.5810          0.0000   25776710.5600  134226105.0140          0.0000  109069688.3640         35.4200          0.0000         37.7600       3074.2800          0.0000       2498.1680 
C34  23314041.4940          0.0000   23314039.1410  121402342.2360          0.0000   98649338.6000         48.0700          0.0000         47.1800      -1048.4330          0.0000       -851.9110 
C36  25227527.0560          0.0000   25227529.8330  131366354.2610          0.0000  106745941.9300         40.7600          0.0000         42.1100       -418.8870          0.0000       -340.3450 
C38  35982790.1500          0.0000   35982784.3560  187371916.9380          0.0000  152255056.6430         50.6200          0.0000         50.8500       -227.4450          0.0000       -184.7950 
C39  35996177.0070          0.0000   35996171.3790  187441564.3770          0.0000  152311607.5750         50.9600          0.0000         51.5900        317.4160          0.0000        257.9270 
C42  24665010.5570          0.0000   24665016.5550  128437193.5460          0.0000  104365765.3240         43.3500          0.0000         44.5400       1837.7070          0.0000       1493.2620 
C43  25342491.7470          0.0000   25342489.2420  131965000.5320          0.0000  107232361.4460         39.6800          0.0000         40.0800       1523.7770          0.0000       1238.1350 
C44  24428049.8890          0.0000   24428046.5690  127203268.6400          0.0000  103363060.9830         41.2000          0.0000         41.0500      -3098.2740          0.0000      -2517.6280 
C45  23839046.7860          0.0000   23839051.1650  124136184.5640          0.0000  100870823.6380         44.2500          0.0000         45.4900       2047.2640          0.0000       1663.5450 
C59  37667759.3340          0.0000   37667742.8340  196145921.4920          0.0000  159384567.7630         46.0700          0.0000         45.4300         23.4070          0.0000         19.0800 
C60  38047591.5050          0.0000   38047572.7590  198123816.2280          0.0000  160991761.1320         44.4700          0.0000         44.7700        -59.9370          0.0000        -48.7290 
E04  27243062.1320   27243057.9490   27243059.8560          0.0000          0.0000  143163265.1270  106907608.8970  109696513.0920          0.0000          0.0000         37.2500         36.9500         42.0000          0.0000          0.0000       2058.3340       1537.0220       1577.1430          0.0000          0.0000 
E07  28804739.4550   28804738.3200   28804740.2080          0.0000          0.0000  151369934.5580  113035987.7740  115984754.3900          0.0000          0.0000         29.7700         27.9000         36.1500          0.0000          0.0000      -2352.6050      -1756.8330      -1802.5890          0.0000          0.0000 
E11  26794219.2440   26794212.7990   26794214.9050          0.0000          0.0000  140804599.7730  105146254.5200  107889197.0340          0.0000          0.0000         28.2500         29.3200         35.9700          0.0000          0.0000       2828.7060       2112.2630       2167.5740          0.0000          0.0000 
E12  22711707.9220   22711701.4440   22711703.8200          0.0000          0.0000  119350845.0420   89125606.5250   91450633.0510          0.0000          0.0000         42.9300         42.2000         49.0600          0.0000          0.0000       1047.8030        782.4090        802.8040          0.0000          0.0000 
E18  22618397.5010   22618393.8330   22618395.7390          0.0000          0.0000  118860486.1750   88759433.6530   91074906.1800          0.0000          0.0000         38.7800         38.6900         45.4900          0.0000          0.0000      -5061.2260      -3779.3950      -3878.0510          0.0000          0.0000 
E19  23349795.1230   23349790.1370   23349792.4380          0.0000          0.0000  122704007.7640   91629603.4780   94019953.6540          0.0000          0.0000         43.1200         42.0600         49.2900          0.0000          0.0000        210.8230        157.4450        161.5140          0.0000          0.0000 
E26  27536481.3620   27536477.4140   27536479.3160          0.0000          0.0000  144705187.1530  108059058.6420  110878002.4130          0.0000          0.0000         34.7200         33.4500         40.1000          0.0000          0.0000      -3093.5740      -2310.2150      -2370.4720          0.0000          0.0000 
E27  28066789.0510   28066787.5830   28066789.4470          0.0000          0.0000  147491965.6840  110140090.8420  113013330.9120          0.0000          0.0000         33.1800         33.8400         40.6600          0.0000          0.0000       1818.5280       1358.0310       1393.3840          0.0000          0.0000 
E33  24084921.3170   24084916.6990   24084918.6760          0.0000          0.0000  126567121.2850   94514394.6050   96979995.2910          0.0000          0.0000         46.1400         45.3700         52.4700          0.0000          0.0000      -1806.2630      -1348.8390      -1384.0530          0.0000          0.0000 
> 2022 01 02 23 00 29.0000000  0 53
G05  22551622.6070          0.0000          0.0000  118509574.0440          0.0000          0.0000          0.0000         43.7300          0.0000          0.0000          0.0000 
G10  25060783.7830          0.0000   25060777.8150  131695319.8180          0.0000          0.0000   98343880.1750         37.1300          0.0000          0.0000         35.1200 
G13  21932605.8760          0.0000          0.0000  115256632.7200          0.0000          0.0000          0.0000         45.2700          0.0000          0.0000          0.0000 
G15  20194950.8870          0.0000          0.0000  106125207.9540          0.0000          0.0000          0.0000         49.6400          0.0000          0.0000          0.0000 
G18  20451906.1120          0.0000   20451903.4620  107475490.0630          0.0000          0.0000   80257677.9500         48.4900          0.0000          0.0000         49.5600 
G20  24443185.3050          0.0000          0.0000  128449774.1950          0.0000          0.0000          0.0000         34.9500          0.0000          0.0000          0.0000 
G23  22143907.5420          0.0000   22143904.2180  116367036.7260          0.0000          0.0000   86897453.7320         44.7100          0.0000          0.0000         43.3100 
G24  21329915.6360          0.0000   21329911.7300  112089466.0060          0.0000          0.0000   83703155.2310         45.4700          0.0000          0.0000         45.3300 
G29  24220680.7010          0.0000          0.0000  127280540.1090          0.0000          0.0000          0.0000         38.4500          0.0000          0.0000          0.0000 
R01  20025063.0150          0.0000   20025063.1180  107045447.7270   83257565.8800         51.7600         43.5200       -335.3080       -260.8210 
R02  22332695.1500          0.0000   22332695.4220  119171578.7840   92688974.9000         45.9100         40.7700       2138.8340       1663.5530 
R08  21794408.4100          0.0000   21794405.5000  116708066.2560   90772934.3570         47.0400         43.6000      -2333.6190      -1815.0680 
R09  24290304.8950          0.0000   24290302.4140  129708924.5350  100884672.8130         39.6700         34.9100      -2161.1670      -1680.8600 
R10  22285577.5300          0.0000          0.0000  118794677.8610          0.0000         45.7600          0.0000        474.1120          0.0000 
R11  22558016.7930          0.0000   22558015.0930  120543219.5390   93755801.8600         44.9100         42.0900       3356.1810       2610.3980 
R17  22150953.4360          0.0000   22150951.2430  118534237.1730   92193326.4990         45.9700         41.6000       3218.2390       2503.0620 
R23  20910297.7230          0.0000          0.0000  111855984.2290          0.0000         49.0600          0.0000      -3644.6060          0.0000 
R24  19793049.8560          0.0000   19793048.6210  105842332.4250   82321764.6810         55.1700         48.5200       -451.0770       -350.8500 
C01  37993974.2650   37993970.2410   37993971.6040  197844590.2070  152985995.6620  160764948.6390         43.3800         46.1600         41.1500        -15.7740        -12.2610        -12.7330 
C02  37541160.5390   37541153.3980   37541155.5780  195486674.0670  151162694.6060  158848939.8170         40.2900         48.2000         41.6500         -3.5830         -2.8460         -2.7680 
C03  36877210.8900   36877204.6720   36877205.4110  192029323.2750  148489240.4140  156039541.8710         44.7200         49.2100         42.6700        -38.6470        -29.9000        -31.3690 
C04  38956106.4560   38956099.9360   38956100.6410  202854700.3040  156860111.6480  164836049.8660         38.3500         44.3600         38.8400        -26.9770        -20.8010        -21.7670 
C05  39279597.9800   39279592.8870   39279593.9810  204539211.9200  158162687.6170  166204858.2020         35.5100         43.9000         39.3800          8.8130          6.7380          7.2900 
C06  36626468.0550   36626462.0430   36626460.9300  190723637.0940  147479594.4790  154978557.2120         47.1100         51.2100         46.6400        665.0510        514.2530        540.5090 
C08  35755512.0490   35755505.5920   35755504.1500  186188342.7740  143972645.7460  151293277.6980         48.2300         53.4900         48.7500        143.3150        110.7670        116.5620 
C09  37581765.7920   37581761.9970   37581760.1170  195698125.1990  151326193.0950  159020732.4300         43.9600         49.2800         43.8600        781.7830        604.5630        635.3830 
C11  23597251.5410   23597247.7960   23597245.6800  122877084.4550   95016334.9540   99847667.7320         43.9900         50.9600         45.9100        373.7990        289.0120        303.8600 
C12  23447128.0310   23447124.2670   23447122.7100  122095349.6970   94411854.8110   99212451.8730         44.5000         51.2300         46.6100      -2404.8020      -1859.5490      -1953.9920 
C13  35837223.9020   35837224.5000   35837222.1190  186613955.7990  144301770.0430  151639104.1620         50.6000         52.4300         49.0600        300.0100        231.9780        243.8370 
C14  26307003.5330   26306999.2080   26306996.3430  136987472.4900  105927380.9430  111313515.2810         35.2400         43.1200         37.2700       2187.6150       1691.5380       1777.6690 
C16  36284291.7550   36284291.0710   36284288.1120  188941844.4390  146101815.8170  153530711.7610         49.2300         51.6900         46.2500        477.2130        369.0130        387.9210 
C21  22304226.3260          0.0000   22304217.7180  116143964.5180          0.0000   94376455.5970         52.1000          0.0000         51.5300         88.1340          0.0000         71.7000 
C22  24084331.3220          0.0000   24084322.4020  125413412.8240          0.0000  101908661.7850         46.0300          0.0000         46.2900      -1794.5440          0.0000      -1458.1000 
C26  25776122.2120          0.0000   25776120.1910  134223030.8160          0.0000  109067190.3270         35.4500          0.0000         37.7600       3074.1310          0.0000       2497.9720 
C34  23314242.9140          0.0000   23314240.5640  121403391.0180          0.0000   98650190.8080         48.0800          0.0000         47.1600      -1049.2900          0.0000       -852.5350 
C36  25227607.5640          0.0000   25227610.3420  131366773.4850          0.0000  106746282.5830         40.8100          0.0000         42.0800       -419.6970          0.0000       -341.0250 
C38  35982833.8660          0.0000   35982828.0750  187372144.5360          0.0000  152255241.5760         50.6500          0.0000         50.8200       -227.9470          0.0000       -185.1310 
C39  35996116.0970          0.0000   35996110.4730  187441247.1370          0.0000  152311349.7780         50.9800          0.0000         51.5700        316.8760          0.0000        257.6110 
C42  24664657.6880          0.0000   24664663.6890  128435356.0220          0.0000  104364272.1770         43.3600          0.0000         44.5100       1837.2420          0.0000       1492.9450 
C43  25342199.2180          0.0000   25342196.7160  131963477.2100          0.0000  107231123.6130         39.7000          0.0000         40.0800       1522.8830          0.0000       1237.4830 
C44  24428644.9180          0.0000   24428641.6010  127206367.0400          0.0000  103365578.6720         41.2300          0.0000         41.0200      -3098.7490          0.0000      -2517.8610 
C45  23838653.7110          0.0000   23838658.0940  124134137.6460          0.0000  100869160.3340         44.2900          0.0000         45.4700       2046.4350          0.0000       1663.0320 
C59  37667754.8550          0.0000   37667738.3550  196145898.1740          0.0000  159384548.8150         46.1000          0.0000         45.4000         22.9970          0.0000         18.7450 
C60  38047603.0490          0.0000   38047584.3060  198123876.2820          0.0000  160991809.9190         44.4900          0.0000         44.7500        -60.3750          0.0000        -48.9990 
E04  27242670.4790   27242666.3030   27242668.2020          0.0000          0.0000  143161207.0030  106906071.9850  109694936.0950          0.0000          0.0000         37.2500         36.9300         42.0100          0.0000          0.0000       2057.7660       1536.6130       1576.7050          0.0000          0.0000 
E07  28805187.1720   28805186.0030   28805187.9280          0.0000          0.0000  151372287.2940  113037744.7190  115986557.1260          0.0000          0.0000         29.6600         27.9100         36.0700          0.0000          0.0000      -2352.8930      -1757.3260      -1802.7940          0.0000          0.0000 
E11  26793680.9940   26793674.5630   26793676.6660          0.0000          0.0000  140801771.1620  105144142.2090  107887029.6310          0.0000          0.0000         28.3300         29.2100         35.9300          0.0000          0.0000       2828.1380       2112.2720       2167.1830          0.0000          0.0000 
E12  22711508.6040   22711502.1290   22711504.5020          0.0000          0.0000  119349797.6190   89124824.3560   91449830.4800          0.0000          0.0000         42.9100         42.1800         49.0800          0.0000          0.0000       1046.9460        781.7850        802.1520          0.0000          0.0000 
E18  22619360.6780   22619357.0040   22619358.9150          0.0000          0.0000  118865547.7010   88763213.3700   91078784.4930          0.0000          0.0000         38.7700         38.6800         45.5100          0.0000          0.0000      -5062.0640      -3780.1500      -3878.7030          0.0000          0.0000 
E19  23349755.0560   23349750.0750   23349752.3720          0.0000          0.0000  122703797.2000   91629446.2300   94019792.3090          0.0000          0.0000         43.1100         42.0100         49.3100          0.0000          0.0000        210.1620        157.0070        161.0210          0.0000          0.0000 
E26  27537070.1000   27537066.1670   27537068.0570          0.0000          0.0000  144708280.9520  108061368.9210  110880372.9750          0.0000          0.0000         34.6800         33.4200         40.1100          0.0000          0.0000      -3094.0860      -2310.4110      -2370.8450          0.0000          0.0000 
E27  28066443.0620   28066441.5960   28066443.4600          0.0000          0.0000  147490147.4480  110138733.0550  113011937.7060          0.0000          0.0000         33.1900         33.8100         40.6700          0.0000          0.0000       1817.7460       1357.5380       1392.9370          0.0000          0.0000 
E33  24085265.0990   24085260.4870   24085262.4580          0.0000          0.0000  126568927.8910   94515743.6920   96981379.5780          0.0000          0.0000         46.1100         45.3500         52.5000          0.0000          0.0000      -1807.0640      -1349.4260      -1384.6860          0.0000          0.0000 
> 2022 01 02 23 00 30.0000000  0 53
G05  22552031.4910          0.0000          0.0000  118511722.7730          0.0000          0.0000          0.0000         43.7300          0.0000          0.0000          0.0000 
G10  25060281.8770          0.0000   25060275.8940  131692682.2080          0.0000          0.0000   98341910.5320         37.1300          0.0000          0.0000         35.1300 
G13  21933144.8640          0.0000          0.0000  115259465.1210          0.0000          0.0000          0.0000         45.3000          0.0000          0.0000          0.0000 
G15  20195192.7630          0.0000          0.0000  106126478.9810          0.0000          0.0000          0.0000         49.6700          0.0000          0.0000          0.0000 
G18  20451707.2760          0.0000   20451704.6140  107474445.1260          0.0000          0.0000   80256897.6430         48.5000          0.0000          0.0000         49.5600 
G20  24443709.8400          0.0000          0.0000  128452530.6590          0.0000          0.0000          0.0000         34.9200          0.0000          0.0000          0.0000 
G23  22143492.4250          0.0000   22143489.0900  116364855.2010          0.0000          0.0000   86895824.6670         44.7300          0.0000          0.0000         43.3200 
G24  21329374.7550          0.0000   21329370.8370  112086623.5910          0.0000          0.0000   83701032.6480         45.5100          0.0000          0.0000         45.3500 
G29  24221287.9440          0.0000          0.0000  127283730.9430          0.0000          0.0000          0.0000         38.5200          0.0000          0.0000          0.0000 
R01  20025125.6920          0.0000   20025125.7970  107045782.7490   83257826.4460         51.5900         43.7100       -335.5030       -260.9230 
R02  22332294.2710          0.0000   22332294.5420  119169439.6280   92687311.1140         45.8000         40.9000       2138.6860       1663.4130 
R08  21794844.1260          0.0000   21794841.2160  116710399.4950   90774749.0980         46.9200         43.7800      -2333.6370      -1815.0400 
R09  24290709.5820          0.0000   24290707.0940  129711085.6440  100886353.7030         39.4700         35.0300      -2161.6150      -1681.4750 
R10  22285488.5930          0.0000          0.0000  118794203.7570          0.0000         45.6500          0.0000        473.3390          0.0000 
R11  22557388.6690          0.0000   22557386.9670  120539863.0650   93753191.2770         44.7700         42.2100       3355.9670       2610.1750 
R17  22150352.0110          0.0000   22150349.8200  118531018.8080   92190823.3210         45.8500         41.7300       3217.6900       2502.7080 
R23  20910979.0350          0.0000          0.0000  111859628.7210          0.0000         48.9400          0.0000      -3645.1090          0.0000 
R24  19793134.2250          0.0000   19793132.9910  105842783.5630   82322115.5610         55.0100         48.6500       -451.9800       -351.5020 
C01  37993977.2300   37993973.2020   37993974.5730  197844605.5660  152986007.5270  160764961.1030         43.4500         46.1900         41.0900        -15.7920        -12.1770        -12.6780 
C02  37541161.1560   37541154.0090   37541156.1960  195486677.2380  151162697.0560  158848942.3850         40.3500         48.2500         41.6200         -3.6200         -2.8080         -2.7400 
C03  36877218.2170   36877211.9970   36877212.7370  192029361.4610  148489269.9510  156039572.9070         44.8200         49.2300         42.6300        -38.5440        -29.8910        -31.2950 
C04  38956111.5370   38956105.0110   38956105.7200  202854726.7740  156860132.1240  164836071.3790         38.4500         44.4100         38.7800        -26.8840        -20.8480        -21.7300 
C05  39279596.2090   39279591.1170   39279592.2120  204539202.6620  158162680.4490  166204850.6710         35.5700         43.9600         39.3100          8.8130          6.8220          7.2710 
C06  36626340.2750   36626334.2620   36626333.1510  190722971.7130  147479079.9670  154978016.5350         47.1700         51.2500         46.6000        664.9300        514.1410        540.3510 
C08  35755484.4620   35755478.0110   35755476.5640  186188199.1270  143972534.6650  151293160.9740         48.3100         53.5300         48.7100        143.2780        110.7940        116.4410 
C09  37581615.5850   37581611.7830   37581609.9080  195697343.0700  151325588.3170  159020096.8940         44.0400         49.3100         43.8200        781.7270        604.3950        635.1970 
C11  23597179.7340   23597175.9910   23597173.8740  122876710.5340   95016045.8120   99847363.8890         44.0700         51.0000         45.8500        373.2580        288.6300        303.3390 
C12  23447589.8000   23447586.0460   23447584.4750  122097754.3040   94413714.2060   99214405.8250         44.5600         51.2700         46.5700      -2405.1190      -1859.8000      -1954.2900 
C13  35837166.2200   35837166.8250   35837164.4360  186613655.4660  144301537.8070  151638860.1230         50.6800         52.4500         49.0200        300.0100        231.9410        243.7620 
C14  26306583.3300   26306579.0340   26306576.1340  136985284.5140  105925689.0570  111311737.3970         35.3100         43.1300         37.2400       2187.7260       1691.5840       1777.6130 
C16  36284200.0370   36284199.3620   36284196.3910  188941366.8870  146101446.5430  153530323.7210         49.3300         51.7400         46.2100        477.1290        368.9380        387.7170 
C21  22304209.3390          0.0000   22304200.7310  116143876.0800          0.0000   94376383.7370         52.1800          0.0000         51.4900         88.0130          0.0000         71.5420 
C22  24084675.8620          0.0000   24084666.9400  125415206.9710          0.0000  101910119.6840         46.1000          0.0000         46.2300      -1794.5810          0.0000      -1458.2210 
C26  25775531.8010          0.0000   25775529.7800  134219956.4160          0.0000  109064692.1300         35.5600          0.0000         37.7200       3074.1310          0.0000       2498.0000 
C34  23314444.3870          0.0000   23314442.0350  121404440.1830          0.0000   98651043.3490         48.1400          0.0000         47.1000      -1049.7560          0.0000       -853.0010 
C36  25227688.1560          0.0000   25227690.9350  131367193.1200          0.0000  106746623.5640         40.8900          0.0000         42.0200       -420.2660          0.0000       -341.4440 
C38  35982877.5730          0.0000   35982871.7810  187372372.1380          0.0000  152255426.5230         50.7200          0.0000         50.7800       -228.0590          0.0000       -185.2890 
C39  35996055.1670          0.0000   35996049.5410  187440929.8950          0.0000  152311092.0010         51.0700          0.0000         51.5100        316.8020          0.0000        257.4340 
C42  24664304.8090          0.0000   24664310.8110  128433518.4690          0.0000  104362779.0110         43.4500          0.0000         44.4700       1837.1490          0.0000       1492.8610 
C43  25341906.7580          0.0000   25341904.2580  131961954.2540          0.0000  107229886.0780         39.7800          0.0000         40.0300       1522.3240          0.0000       1237.0360 
C44  24429239.9290          0.0000   24429236.6120  127209465.4310          0.0000  103368096.3710         41.2700          0.0000         40.9600      -3098.8050          0.0000      -2518.0000 
C45  23838260.6550          0.0000   23838265.0370  124132090.9180          0.0000  100867497.2040         44.3900          0.0000         45.4300       2046.2580          0.0000       1662.7530 
C59  37667750.3510          0.0000   37667733.8490  196145874.7330          0.0000  159384529.7710         46.2100          0.0000         45.3600         23.0810          0.0000         18.7360 
C60  38047614.5520          0.0000   38047595.8080  198123936.2110          0.0000  160991858.6220         44.5800          0.0000         44.6900        -60.3090          0.0000        -48.9810 
E04  27242278.8440   27242274.6600   27242276.5680          0.0000          0.0000  143159148.9170  106904535.1050  109693359.1130          0.0000          0.0000         37.2900         36.9300         42.0400          0.0000          0.0000       2057.5710       1536.4640       1576.6310          0.0000          0.0000 
E07  28805634.8410   28805633.7240   28805635.5980          0.0000          0.0000  151374639.7920  113039501.3930  115988359.6850          0.0000          0.0000         29.6700         27.9500         35.9600          0.0000          0.0000      -2352.6610      -1756.6840      -1802.5990          0.0000          0.0000 
E11  26793142.6950   26793136.2800   26793138.3620          0.0000          0.0000  140798942.4850  105142029.8840  107884862.2300          0.0000          0.0000         28.4900         29.1800         35.8800          0.0000          0.0000       2828.3430       2112.2440       2167.0520          0.0000          0.0000 
E12  22711309.3480   22711302.8710   22711305.2470          0.0000          0.0000  119348750.4960   89124042.4100   91449028.1330          0.0000          0.0000         42.9400         42.1900         49.1100          0.0000          0.0000       1046.5270        781.4960        801.8920          0.0000          0.0000 
E18  22620323.9230   22620320.2500   22620322.1580          0.0000          0.0000  118870609.6270   88766993.3870   91082663.1210          0.0000          0.0000         38.7900         38.6900         45.5500          0.0000          0.0000      -5062.4830      -3780.4570      -3879.1130          0.0000          0.0000 
E19  23349715.0060   23349710.0210   23349712.3220          0.0000          0.0000  122703586.7360   91629289.0700   94019631.0450          0.0000          0.0000         43.1500         42.0100         49.3300          0.0000          0.0000        210.0130        156.7930        160.9090          0.0000          0.0000 
E26  27537658.8210   27537654.8790   27537656.7780          0.0000          0.0000  144711374.6960  108063679.1930  110882743.5040          0.0000          0.0000         34.7200         33.4100         40.1500          0.0000          0.0000      -3094.1420      -2310.5600      -2370.8730          0.0000          0.0000 
E27  28066097.0640   28066095.5870   28066097.4570          0.0000          0.0000  147488329.2650  110137375.3420  113010544.5660          0.0000          0.0000         33.2300         33.8400         40.6900          0.0000          0.0000       1817.7650       1357.2860       1392.7690          0.0000          0.0000 
E33  24085608.9400   24085604.3250   24085606.2990          0.0000          0.0000  126570734.7680   94517092.9820   96982764.0640          0.0000          0.0000         46.1300         45.3500         52.5200          0.0000          0.0000      -1807.4460      -1349.7330      -1384.9560          0.0000          0.0000 
> 2022 01 02 23 00 31.0000000  0 53
G05  22552440.4420          0.0000          0.0000  118513871.8390          0.0000          0.0000          0.0000         43.7600          0.0000          0.0000          0.0000 
G10  25059779.9340          0.0000   25059773.9980  131690044.6790          0.0000          0.0000   98339940.9380         37.1400          0.0000          0.0000         35.1400 
G13  21933683.9240          0.0000          0.0000  115262297.8720          0.0000          0.0000          0.0000         45.3200          0.0000          0.0000          0.0000 
G15  20195434.7370          0.0000          0.0000  106127750.5600          0.0000          0.0000          0.0000         49.6900          0.0000          0.0000          0.0000 
G18  20451508.5790          0.0000   20451505.9170  107473400.9450          0.0000          0.0000   80256117.8940         48.5300          0.0000          0.0000         49.5600 
G20  24444234.4510          0.0000          0.0000  128455287.4570          0.0000          0.0000          0.0000         34.9200          0.0000          0.0000          0.0000 
G23  22143077.3420          0.0000   22143074.0060  116362673.9310          0.0000          0.0000   86894195.7990         44.7700          0.0000          0.0000         43.3300 
G24  21328833.9770          0.0000   21328830.0630  112083781.7770          0.0000          0.0000   83698910.5080         45.5300          0.0000          0.0000         45.3800 
G29  24221895.1610          0.0000          0.0000  127286921.9620          0.0000          0.0000          0.0000         38.5400          0.0000          0.0000          0.0000 
R01  20025188.4390          0.0000   20025188.5450  107046118.1650   83258087.3240         51.4900         43.8200       -335.1490       -260.6530 
R02  22331893.4520          0.0000   22331893.7220  119167300.7940   92685647.5800         45.7200         41.0200       2139.1600       1663.7570 
R08  21795279.8760          0.0000   21795276.9670  116712732.9080   90776563.9730         46.7600         43.8800      -2333.0230      -1814.5650 
R09  24291114.4680          0.0000   24291111.9900  129713247.5570  100888035.1500         39.2900         35.2000      -2161.9690      -1681.4280 
R10  22285399.8420          0.0000          0.0000  118793730.6280          0.0000         45.5400          0.0000        473.1160          0.0000 
R11  22556760.6480          0.0000   22556758.9480  120536507.0700   93750581.0480         44.6900         42.3700       3356.1900       2610.4270 
R17  22149750.7220          0.0000   22149748.5310  118527801.1900   92188320.7290         45.7000         41.8900       3217.7360       2502.6890 
R23  20911660.4620          0.0000          0.0000  111863273.8940          0.0000         48.8400          0.0000      -3645.0250          0.0000 
R24  19793218.7910          0.0000   19793217.5560  105843235.7860   82322467.2930         54.9100         48.8200       -452.2780       -351.7810 
C01  37993980.1670   37993976.1690   37993977.5000  197844621.0580  152986019.5150  160764973.7330         43.5300         46.2300         41.0500        -15.0560        -11.6840        -12.4350 
C02  37541161.7630   37541154.6520   37541156.7960  195486680.5460  151162699.6060  158848945.1040         40.4500         48.2800         41.5700         -2.8750         -2.2490         -2.4050 
C03  36877225.5740   36877219.3660   36877220.0920  192029399.7980  148489299.5880  156039604.0650         44.8800         49.2700         42.5700        -37.9480        -29.3040        -30.9130 
C04  38956116.6190   38956110.1080   38956110.7960  202854753.3690  156860152.7000  164836093.0170         38.5100         44.4400         38.7400        -26.1580        -20.2800        -21.3670 
C05  39279594.4550   39279589.3770   39279590.4560  204539193.5570  158162673.4010  166204843.2800         35.6600         44.0000         39.2900          9.4840          7.4270          7.7280 
C06  36626212.5430   36626206.5350   36626205.4170  190722306.6070  147478565.6640  154977476.0880         47.2500         51.2700         46.5400        665.4610        514.5320        540.6770 
C08  35755456.9060   35755450.4690   35755449.0040  186188055.7160  143972423.7710  151293044.4570         48.3800         53.5600         48.6700        143.7430        111.1580        116.7390 
C09  37581465.4270   37581461.6390   37581459.7460  195696561.2160  151324983.7350  159019461.5860         44.1200         49.3400         43.7600        782.1740        604.8150        635.5140 
C11  23597108.0420   23597104.3170   23597102.1760  122876337.3260   95015757.2280   99847060.6500         44.1200         51.0400         45.8100        373.3700        288.6680        303.2830 
C12  23448051.6570   23448047.9240   23448046.3270  122100159.4130   94415573.9870   99216360.1930         44.6400         51.3100         46.5100      -2404.9050      -1859.6330      -1954.2990 
C13  35837108.5810   35837109.2050   35837106.7930  186613355.3900  144301305.7620  151638616.3010         50.7600         52.4700         48.9800        300.4290        232.3320        244.0320 
C14  26306163.2170   26306158.9130   26306156.0260  136983096.7680  105923997.3400  111309959.6520         35.4100         43.1600         37.2000       2188.0800       1691.9850       1778.1250 
C16  36284108.3800   36284107.7070   36284104.7340  188940889.6230  146101077.4950  153529935.9090         49.3900         51.7700         46.1800        477.5760        369.2830        388.0520 
C21  22304192.4060          0.0000   22304183.7950  116143787.9440          0.0000   94376312.1280         52.2400          0.0000         51.4500         88.4600          0.0000         71.8310 
C22  24085020.4460          0.0000   24085011.5230  125417001.3330          0.0000  101911577.7550         46.1900          0.0000         46.2100      -1793.9760          0.0000      -1457.7830 
C26  25774941.4100          0.0000   25774939.3910  134216882.0620          0.0000  109062193.9580         35.6000          0.0000         37.6700       3074.8300          0.0000       2498.4850 
C34  23314645.9870          0.0000   23314643.6330  121405490.0050          0.0000   98651896.4220         48.2300          0.0000         47.0600      -1049.6910          0.0000       -853.0010 
C36  25227768.8700          0.0000   25227771.6490  131367613.4210          0.0000  106746965.0950         40.9500          0.0000         41.9700       -420.2560          0.0000       -341.4530 
C38  35982921.3210          0.0000   35982915.5270  187372600.0050          0.0000  152255611.6950         50.8100          0.0000         50.7200       -227.5100          0.0000       -184.9540 
C39  35995994.2900          0.0000   35995988.6620  187440612.9280          0.0000  152310834.4470         51.1300          0.0000         51.4700        317.3050          0.0000        257.7780 
C42  24663951.9600          0.0000   24663957.9590  128431681.1490          0.0000  104361286.0500         43.5100          0.0000         44.4100       1837.7070          0.0000       1493.2240 
C43  25341614.4090          0.0000   25341611.9100  131960431.9110          0.0000  107228649.0480         39.8400          0.0000         39.9800       1522.4360          0.0000       1237.0920 
C44  24429834.9770          0.0000   24429831.6560  127212564.0750          0.0000  103370614.2890         41.3400          0.0000         40.9200      -3098.2930          0.0000      -2517.6840 
C45  23837867.6770          0.0000   23837872.0540  124130044.6690          0.0000  100865834.4790         44.4700          0.0000         45.3900       2046.5010          0.0000       1662.8550 
C59  37667745.8730          0.0000   37667729.3700  196145851.4520          0.0000  159384510.8610         46.2700          0.0000         45.3000         23.7050          0.0000         19.1740 
C60  38047626.0870          0.0000   38047607.3420  198123996.2920          0.0000  160991907.4450         44.6300          0.0000         44.6600        -59.6670          0.0000        -48.4960 
E04  27241887.2480   27241883.0680   27241884.9690          0.0000          0.0000  143157091.1190  106902998.4440  109691782.3720          0.0000          0.0000         37.3100         36.9500         42.0500          0.0000          0.0000       2058.1670       1536.8360       1576.9570          0.0000          0.0000 
E07  28806082.5390   28806081.4030   28806083.3000          0.0000          0.0000  151376992.4030  113041258.2210  115990162.3190          0.0000          0.0000         29.5700         28.0200         35.8900          0.0000          0.0000      -2352.6230      -1756.8890      -1802.4400          0.0000          0.0000 
E11  26792604.4950   26792598.0940   26792600.1690          0.0000          0.0000  140796114.1020  105139917.7300  107882694.9950          0.0000          0.0000         28.6500         29.1500         35.8500          0.0000          0.0000       2828.5570       2112.5420       2167.3870          0.0000          0.0000 
E12  22711110.1920   22711103.7170   22711106.0910          0.0000          0.0000  119347703.9390   89123260.8900   91448226.2290          0.0000          0.0000         42.9600         42.1800         49.1400          0.0000          0.0000       1046.7230        781.5990        802.0410          0.0000          0.0000 
E18  22621287.3030   22621283.6230   22621285.5380          0.0000          0.0000  118875672.2260   88770773.9070   91086542.2560          0.0000          0.0000         38.8400         38.7000         45.6100          0.0000          0.0000      -5062.4270      -3780.5040      -3879.0100          0.0000          0.0000 
E19  23349675.0220   23349670.0410   23349672.3360          0.0000          0.0000  122703376.6460   91629132.1850   94019470.0730          0.0000          0.0000         43.1700         42.0100         49.3700          0.0000          0.0000        210.3580        157.0720        161.1790          0.0000          0.0000 
E26  27538247.5970   27538243.6590   27538245.5590          0.0000          0.0000  144714468.6720  108065989.6120  110885114.1960          0.0000          0.0000         34.7300         33.3700         40.1900          0.0000          0.0000      -3093.5830      -2310.1040      -2370.2950          0.0000          0.0000 
E27  28065751.1490   28065749.6720   28065751.5420          0.0000          0.0000  147486511.4540  110136017.8830  113009151.6960          0.0000          0.0000         33.2400         33.8500         40.7300          0.0000          0.0000       1818.2020       1357.5840       1393.1330          0.0000          0.0000 
E33  24085952.8810   24085948.2670   24085950.2410          0.0000          0.0000  126572542.1820   94518442.6720   96984148.9630          0.0000          0.0000         46.1600         45.3600         52.5500          0.0000          0.0000      -1807.2500      -1349.5750      -1384.7510          0.0000          0.0000 
> 2022 01 02 23 00 32.0000000  0 53
G05  22552849.4500          0.0000          0.0000  118516021.2800          0.0000          0.0000          0.0000         43.7700          0.0000          0.0000          0.0000 
G10  25059278.0670          0.0000   25059272.1030  131687407.2680          0.0000          0.0000   98337971.4550         37.1600          0.0000          0.0000         35.1800 
G13  21934223.0570          0.0000          0.0000  115265131.0330          0.0000          0.0000          0.0000         45.3300          0.0000          0.0000          0.0000 
G15  20195676.8180          0.0000          0.0000  106129022.6990          0.0000          0.0000          0.0000         49.7200          0.0000          0.0000          0.0000 
G18  20451310.0250          0.0000   20451307.3630  107472357.5330          0.0000          0.0000   80255338.7200         48.5500          0.0000          0.0000         49.5600 
G20  24444759.0940          0.0000          0.0000  128458044.5270          0.0000          0.0000          0.0000         34.8900          0.0000          0.0000          0.0000 
G23  22142662.3160          0.0000   22142658.9830  116360492.9320          0.0000          0.0000   86892567.1230         44.7900          0.0000          0.0000         43.3300 
G24  21328293.3210          0.0000   21328289.3980  112080940.5800          0.0000          0.0000   83696788.8380         45.5600          0.0000          0.0000         45.3800 
G29  24222502.4250          0.0000          0.0000  127290113.1560          0.0000          0.0000          0.0000         38.5700          0.0000          0.0000          0.0000 
R01  20025251.2650          0.0000   20025251.3710  107046454.0020   83258348.5300         51.3700         43.9600       -336.5280       -261.7240 
R02  22331492.6990          0.0000   22331492.9680  119165162.3070   92683984.3150         45.6300         41.1400       2137.7820       1662.7330 
R08  21795715.6610          0.0000   21795712.7520  116715066.5090   90778378.9940         46.6800         44.0200      -2334.1870      -1815.4680 
R09  24291519.4610          0.0000   24291516.9790  129715410.2360  100889717.2450         39.2000         35.3200      -2163.4580      -1682.6300 
R10  22285311.2930          0.0000          0.0000  118793258.4850          0.0000         45.4500          0.0000        471.1510          0.0000 
R11  22556132.7000          0.0000   22556130.9970  120533151.5420   93747971.2030         44.5700         42.4700       3354.8400       2609.2340 
R17  22149149.5640          0.0000   22149147.3720  118524584.2890   92185818.6990         45.6100         41.9900       3216.0600       2501.4040 
R23  20912342.0290          0.0000          0.0000  111866919.7650          0.0000         48.7400          0.0000      -3646.7020          0.0000 
R24  19793303.5630          0.0000   19793302.3280  105843689.0970   82322819.8680         54.7800         48.9200       -454.3360       -353.3640 
C01  37993983.2000   37993979.1850   37993980.5380  197844636.7300  152986031.6270  160764986.4430         43.5900         46.2500         41.0100        -16.2760        -12.5590        -13.1710 
C02  37541162.4330   37541155.3050   37541157.4670  195486684.0290  151162702.3160  158848947.9320         40.4900         48.3100         41.5300         -4.1230         -3.2740         -3.3640 
C03  36877232.9830   36877226.7660   36877227.5040  192029438.3110  148489329.3650  156039635.3460         44.9600         49.2900         42.5300        -39.1780        -30.2730        -31.7790 
C04  38956121.7790   38956115.2470   38956115.9610  202854780.1500  156860173.4130  164836114.7600         38.6100         44.4700         38.7000        -27.3590        -21.2210        -22.2330 
C05  39279592.7560   39279587.6610   39279588.7620  204539184.6340  158162666.5030  166204836.0130         35.7000         44.0300         39.2200          8.1800          6.3840          6.7500 
C06  36626084.8800   36626078.8680   36626077.7550  190721641.8000  147478051.5910  154976935.8710         47.3100         51.3100         46.5200        664.1660        513.5730        539.7180 
C08  35755429.4160   35755422.9730   35755421.5140  186187912.5690  143972313.0870  151292928.1380         48.4400         53.5800         48.6300        142.5980        110.2360        115.8360 
C09  37581315.3490   37581311.5450   37581309.6710  195695779.6490  151324379.3800  159018826.4840         44.1700         49.3700         43.7300        780.9730        603.8830        634.6200 
C11  23597036.5220   23597032.7880   23597030.6590  122875964.8570   95015469.2110   99846757.9780         44.1900         51.0600         45.7500        371.6380        287.3640        301.9980 
C12  23448513.6420   23448509.8940   23448508.3160  122102565.0360   94417434.1730   99218314.9480         44.6900         51.3500         46.4900      -2406.3110      -1860.7410      -1955.3330 
C13  35837051.0120   35837051.6150   35837049.2270  186613055.5510  144301073.9160  151638372.6440         50.8200         52.4900         48.9400        299.2650        231.3730        243.2220 
C14  26305743.1390   26305738.8350   26305735.9550  136980909.2200  105922305.7710  111308182.0690         35.4800         43.1800         37.1800       2186.9070       1691.0910       1777.1750 
C16  36284016.7760   36284016.1040   36284013.1280  188940412.6420  146100708.6660  153529548.3290         49.4600         51.8100         46.1500        476.3840        368.3520        387.0740 
C21  22304175.5520          0.0000   22304166.9440  116143700.1310          0.0000   94376240.7620         52.3000          0.0000         51.4100         87.1930          0.0000         70.8710 
C22  24085365.0800          0.0000   24085356.1580  125418795.9150          0.0000  101913035.9960         46.2300          0.0000         46.1800      -1795.1300          0.0000      -1458.6960 
C26  25774351.0540          0.0000   25774349.0420  134213807.7880          0.0000  109059695.8310         35.6800          0.0000         37.6300       3073.6560          0.0000       2497.7770 
C34  23314847.7280          0.0000   23314845.3740  121406540.5010          0.0000   98652750.0330         48.2700          0.0000         47.0100      -1051.2550          0.0000       -854.2490 
C36  25227849.7140          0.0000   25227852.4930  131368034.3870          0.0000  106747307.1620         41.0300          0.0000         41.9200       -421.7650          0.0000       -342.6920 
C38  35982965.1410          0.0000   35982959.3480  187372828.1570          0.0000  152255797.0820         50.8700          0.0000         50.7000       -228.7580          0.0000       -185.8850 
C39  35995933.4800          0.0000   35995927.8540  187440296.2480          0.0000  152310577.1120         51.2000          0.0000         51.4200        316.1030          0.0000        256.8560 
C42  24663599.1760          0.0000   24663605.1770  128429844.0780          0.0000  104359793.2720         43.5800          0.0000         44.3700       1836.5060          0.0000       1492.3210 
C43  25341322.1820          0.0000   25341319.6820  131958910.2030          0.0000  107227412.5350         39.9100          0.0000         39.9400       1520.8900          0.0000       1235.9470 
C44  24430430.1000          0.0000   24430426.7820  127215662.9990          0.0000  103373132.4090         41.3800          0.0000         40.8600      -3099.5320          0.0000      -2518.6520 
C45  23837474.8210          0.0000   23837479.2000  124127998.9230          0.0000  100864172.1330         44.5400          0.0000         45.3700       2045.0760          0.0000       1661.7660 
C59  37667741.4430          0.0000   37667724.9420  196145828.3440          0.0000  159384492.0750         46.3500          0.0000         45.2700         22.4670          0.0000         18.2420 
C60  38047637.6610          0.0000   38047618.9170  198124056.5430          0.0000  160991956.4010         44.7000          0.0000         44.6300        -60.8960          0.0000        -49.4460 
E04  27241495.7400   27241491.5650   27241493.4650          0.0000          0.0000  143155033.6690  106901462.0180  109690205.8670          0.0000          0.0000         37.3400         36.9300         42.0800          0.0000          0.0000       2056.7890       1535.9420       1576.0260          0.0000          0.0000 
E07  28806530.2390   28806529.1040   28806531.0000          0.0000          0.0000  151379345.0700  113043015.0790  115991965.0090          0.0000          0.0000         29.4600         28.1900         35.7800          0.0000          0.0000      -2353.0980      -1757.2240      -1802.8410          0.0000          0.0000 
E11  26792066.3230   26792059.8530   26792061.9950          0.0000          0.0000  140793285.9870  105137805.8950  107880527.9980          0.0000          0.0000         28.7700         29.0800         35.8300          0.0000          0.0000       2827.6540       2111.4990       2166.4840          0.0000          0.0000 
E12  22710911.1550   22710904.6770   22710907.0530          0.0000          0.0000  119346657.9840   89122479.8230   91447424.7820          0.0000          0.0000         42.9800         42.1800         49.1700          0.0000          0.0000       1045.1950        780.4810        800.8490          0.0000          0.0000 
E18  22622250.8330   22622247.1600   22622249.0720          0.0000          0.0000  118880735.5400   88774554.9310   91090421.9200          0.0000          0.0000         38.8500         38.7000         45.6400          0.0000          0.0000      -5064.1230      -3781.6400      -3880.2670          0.0000          0.0000 
E19  23349635.1270   23349630.1450   23349632.4430          0.0000          0.0000  122703166.9730   91628975.6080   94019309.4080          0.0000          0.0000         43.1900         42.0200         49.3900          0.0000          0.0000        208.9790        156.0480        160.1450          0.0000          0.0000 
E26  27538836.4160   27538832.4630   27538834.3800          0.0000          0.0000  144717562.9160  108068300.2610  110887485.1040          0.0000          0.0000         34.7800         33.3600         40.2100          0.0000          0.0000      -3094.8500      -2311.1560      -2371.3110          0.0000          0.0000 
E27  28065405.3150   28065403.8440   28065405.7090          0.0000          0.0000  147484694.0580  110134660.7240  113007759.1390          0.0000          0.0000         33.2600         33.8600         40.7500          0.0000          0.0000       1816.6560       1356.6900       1392.1270          0.0000          0.0000 
E33  24086296.9290   24086292.3090   24086294.2900          0.0000          0.0000  126574350.1590   94519792.7890   96985534.2940          0.0000          0.0000         46.1800         45.3600         52.5700          0.0000          0.0000      -1808.7400      -1350.7020      -1385.9060          0.0000          0.0000 
> 2022 01 02 23 00 33.0000000  0 53
G05  22553258.4660          0.0000          0.0000  118518170.7100          0.0000          0.0000          0.0000         43.7800          0.0000          0.0000          0.0000 
G10  25058776.1400          0.0000   25058770.1780  131684769.6000          0.0000          0.0000   98336001.7590         37.1900          0.0000          0.0000         35.1600 
G13  21934762.2060          0.0000          0.0000  115267964.2110          0.0000          0.0000          0.0000         45.3500          0.0000          0.0000          0.0000 
G15  20195918.9450          0.0000          0.0000  106130295.0480          0.0000          0.0000          0.0000         49.7200          0.0000          0.0000          0.0000 
G18  20451111.5610          0.0000   20451108.8890  107471314.5240          0.0000          0.0000   80254559.8460         48.5800          0.0000          0.0000         49.5700 
G20  24445283.7820          0.0000          0.0000  128460801.5730          0.0000          0.0000          0.0000         34.8900          0.0000          0.0000          0.0000 
G23  22142247.2750          0.0000   22142243.9290  116358311.8190          0.0000          0.0000   86890938.3720         44.8000          0.0000          0.0000         43.3400 
G24  21327752.7180          0.0000   21327748.7880  112078099.6260          0.0000          0.0000   83694667.3400         45.5700          0.0000          0.0000         45.4000 
G29  24223109.6650          0.0000          0.0000  127293304.1640          0.0000          0.0000          0.0000         38.5800          0.0000          0.0000          0.0000 
R01  20025314.0980          0.0000   20025314.2040  107046789.8930   83258609.7810         51.3100         44.0400       -336.2110       -261.4730 
R02  22331091.9410          0.0000   22331092.2100  119163023.7890   92682321.0230         45.5400         41.2400       2138.2100       1663.0960 
R08  21796151.4120          0.0000   21796148.5040  116717399.9320   90780193.8770         46.5600         44.1000      -2333.6470      -1815.0210 
R09  24291924.5390          0.0000   24291922.0550  129717573.3640  100891399.6860         39.1300         35.5000      -2163.5330      -1682.7230 
R10  22285222.8470          0.0000          0.0000  118792786.9540          0.0000         45.3700          0.0000        470.9360          0.0000 
R11  22555504.7660          0.0000   22555503.0610  120529796.0960   93745361.4220         44.5000         42.5800       3355.0820       2609.5230 
R17  22148548.4850          0.0000   22148546.2940  118521367.7900   92183316.9760         45.5100         42.1100       3216.0130       2501.3760 
R23  20913023.6540          0.0000          0.0000  111870565.9620          0.0000         48.6600          0.0000      -3646.6360          0.0000 
R24  19793388.4620          0.0000   19793387.2260  105844143.1060   82323172.9890         54.7000         49.0400       -454.6340       -353.6060 
C01  37993986.1830   37993982.1550   37993983.5240  197844652.2130  152986043.6030  160764999.0130         43.6500         46.2800         40.9900        -15.7080        -12.1770        -12.5840 
C02  37541163.0870   37541155.9510   37541158.1250  195486687.3270  151162704.8530  158848950.5900         40.5700         48.3300         41.4800         -3.5360         -2.7520         -2.7870 
C03  36877240.3400   36877234.1230   36877234.8610  192029476.6300  148489358.9970  156039666.4850         45.0100         49.3200         42.4900        -38.5350        -29.7980        -31.2300 
C04  38956126.8890   38956120.3720   38956121.0710  202854806.7580  156860193.9730  164836136.3810         38.6700         44.4800         38.6700        -26.7820        -20.7460        -21.8140 
C05  39279590.9880   39279585.9050   39279586.9900  204539175.4960  158162659.4380  166204828.6020         35.7800         44.0500         39.1900          8.9810          6.8960          7.2530 
C06  36625957.1890   36625951.1810   36625950.0620  190720976.9210  147477537.4690  154976395.6110         47.3900         51.3300         46.4600        664.6510        513.8990        540.0900 
C08  35755401.9290   35755395.4810   35755394.0300  186187769.3620  143972202.3410  151292811.7560         48.5000         53.6000         48.5900        142.9980        110.5710        116.2170 
C09  37581165.2430   37581161.4360   37581159.5660  195694998.0130  151323774.9740  159018191.3420         44.2500         49.3900         43.6900        781.3730        604.1810        635.0010 
C11  23596965.0650   23596961.3370   23596959.2010  122875592.7630   95015181.4790   99846455.6220         44.2200         51.1000         45.7300        371.6750        287.3920        302.0540 
C12  23448975.6470   23448971.9050   23448970.3200  122104970.8260   94419294.4780   99220269.8510         44.7500         51.3700         46.4500      -2406.0870      -1860.5730      -1955.1650 
C13  35836993.4150   35836994.0270   35836991.6300  186612755.6340  144300841.9930  151638128.9380         50.8700         52.5100         48.9000        299.7310        231.7360        243.5570 
C14  26305322.9600   26305318.6700   26305315.7650  136978721.4660  105920614.0910  111306404.3870         35.5500         43.2100         37.1900       2187.6890       1691.4820       1777.5010 
C16  36283925.1760   36283924.4960   36283921.5300  188939935.6120  146100339.7960  153529160.6930         49.5000         51.8300         46.1100        476.7940        368.6400        387.4740 
C21  22304158.6770          0.0000   22304150.0680  116143612.2750          0.0000   94376169.3750         52.3600          0.0000         51.3800         87.6030          0.0000         71.1970 
C22  24085709.6960          0.0000   24085700.7760  125420590.3790          0.0000  101914494.1370         46.2900          0.0000         46.1600      -1794.7210          0.0000      -1458.3140 
C26  25773760.5830          0.0000   25773758.5660  134210733.1770          0.0000  109057197.4830         35.7200          0.0000         37.5800       3074.4110          0.0000       2498.1770 
C34  23315049.5300          0.0000   23315047.1780  121407591.3170          0.0000   98653603.9030         48.3300          0.0000         46.9900      -1051.2090          0.0000       -854.1830 
C36  25227930.6180          0.0000   25227933.3960  131368455.6920          0.0000  106747649.5100         41.1000          0.0000         41.8600       -421.7090          0.0000       -342.6730 
C38  35983008.9460          0.0000   35983003.1540  187373056.2380          0.0000  152255982.4120         50.9400          0.0000         50.6700       -228.3480          0.0000       -185.5120 
C39  35995872.6570          0.0000   35995867.0310  187439979.5070          0.0000  152310319.7300         51.2400          0.0000         51.3900        316.4760          0.0000        257.1920 
C42  24663246.3700          0.0000   24663252.3710  128428006.9130          0.0000  104358300.4230         43.6400          0.0000         44.3500       1836.9530          0.0000       1492.7120 
C43  25341030.0210          0.0000   25341027.5240  131957388.8010          0.0000  107226176.2610         39.9700          0.0000         39.9200       1520.9270          0.0000       1235.9740 
C44  24431025.2060          0.0000   24431021.8900  127218761.8260          0.0000  103375650.4510         41.4100          0.0000         40.8100      -3099.0660          0.0000      -2518.1680 
C45  23837081.9920          0.0000   23837086.3740  124125953.3040          0.0000  100862509.8890         44.6000          0.0000         45.3500       2045.3180          0.0000       1661.9800 
C59  37667736.9770          0.0000   37667720.4780  196145805.0410          0.0000  159384473.1300         46.4100          0.0000         45.2400         23.0810          0.0000         18.8380 
C60  38047649.1920          0.0000   38047630.4470  198124116.5960          0.0000  160992005.2020         44.7400          0.0000         44.6100        -60.2350          0.0000        -48.9810 
E04  27241104.2060   27241100.0340   27241101.9310          0.0000          0.0000  143152976.1440  106899925.5510  109688629.3220          0.0000          0.0000         37.3700         36.9500         42.1000          0.0000          0.0000       2057.2360       1536.2590       1576.3050          0.0000          0.0000 
E07  28806977.9150   28806976.7750   28806978.6850          0.0000          0.0000  151381697.4890  113044771.7330  115993767.4760          0.0000          0.0000         29.3600         28.2600         35.6800          0.0000          0.0000      -2352.6790      -1756.9070      -1802.3750          0.0000          0.0000 
E11  26791528.1360   26791521.6650   26791523.8030          0.0000          0.0000  140790457.7760  105135693.9080  107878360.9230          0.0000          0.0000         28.8600         29.0400         35.8300          0.0000          0.0000       2828.1190       2111.9090       2166.9310          0.0000          0.0000 
E12  22710712.1680   22710705.6910   22710708.0700          0.0000          0.0000  119345612.2640   89121698.9190   91446623.5050          0.0000          0.0000         42.9900         42.1900         49.1900          0.0000          0.0000       1045.2880        780.6020        800.9790          0.0000          0.0000 
E18  22623214.3950   22623210.7270   22623212.6300          0.0000          0.0000  118885799.1430   88778336.1980   91094301.8380          0.0000          0.0000         38.8800         38.7000         45.6700          0.0000          0.0000      -5064.0390      -3781.5190      -3880.2490          0.0000          0.0000 
E19  23349595.2350   23349590.2460   23349592.5510          0.0000          0.0000  122702957.3230   91628819.0560   94019148.7650          0.0000          0.0000         43.2100         42.0200         49.4200          0.0000          0.0000        209.2960        156.2990        160.3870          0.0000          0.0000 
E26  27539425.2010   27539421.2770   27539423.1620          0.0000          0.0000  144720657.0280  108070610.7720  110889855.9250          0.0000          0.0000         34.8100         33.3600         40.2400          0.0000          0.0000      -3094.3940      -2310.5790      -2371.0310          0.0000          0.0000 
E27  28065059.4760   28065058.0060   28065059.8680          0.0000          0.0000  147482876.6680  110133303.5820  113006366.5960          0.0000          0.0000         33.2700         33.8500         40.7900          0.0000          0.0000       1817.0570       1356.8860       1392.3040          0.0000          0.0000 
E33  24086641.0130   24086636.3930   24086638.3750          0.0000          0.0000  126576158.3290   94521143.0460   96986919.7730          0.0000          0.0000         46.2100         45.3600         52.6000          0.0000          0.0000      -1808.5730      -1350.5810      -1385.7760          0.0000          0.0000 
> 2022 01 02 23 00 34.0000000  0 53
G05  22553667.5310          0.0000          0.0000  118520320.3950          0.0000          0.0000          0.0000         43.7900          0.0000          0.0000          0.0000 
G10  25058274.2320          0.0000   25058268.2410  131682131.9200          0.0000          0.0000   98334032.0660         37.2300          0.0000          0.0000         35.1600 
G13  21935301.4000          0.0000          0.0000  115270797.6750          0.0000          0.0000          0.0000         45.3600          0.0000          0.0000          0.0000 
G15  20196161.1750          0.0000          0.0000  106131567.8490          0.0000          0.0000          0.0000         49.7300          0.0000          0.0000          0.0000 
G18  20450913.1890          0.0000   20450910.5340  107470272.1640          0.0000          0.0000   80253781.4610         48.5800          0.0000          0.0000         49.5800 
G20  24445808.4520          0.0000          0.0000  128463558.8100          0.0000          0.0000          0.0000         34.8900          0.0000          0.0000          0.0000 
G23  22141832.2590          0.0000   22141828.9110  116356130.8660          0.0000          0.0000   86889309.7350         44.8100          0.0000          0.0000         43.3500 
G24  21327212.2080          0.0000   21327208.2620  112075259.1640          0.0000          0.0000   83692546.2200         45.5900          0.0000          0.0000         45.4000 
G29  24223716.9180          0.0000          0.0000  127296495.2700          0.0000          0.0000          0.0000         38.6300          0.0000          0.0000          0.0000 
R01  20025376.9860          0.0000   20025377.0900  107047126.0820   83258871.2660         51.2300         44.1400       -336.6020       -261.8260 
R02  22330691.2330          0.0000   22330691.5030  119160885.5170   92680657.9180         45.4700         41.3200       2137.8660       1662.8070 
R08  21796587.1850          0.0000   21796584.2780  116719733.4480   90782008.8280         46.4800         44.2200      -2333.8330      -1815.1790 
R09  24292329.7390          0.0000   24292327.2500  129719737.1700  100893082.6630         39.0700         35.6400      -2164.3250      -1683.4590 
R10  22285134.5610          0.0000          0.0000  118792316.2950          0.0000         45.3100          0.0000        469.9490          0.0000 
R11  22554876.9370          0.0000   22554875.2390  120526441.0710   93742751.9330         44.4100         42.6600       3354.6440       2609.1600 
R17  22147947.5320          0.0000   22147945.3430  118518151.9410   92180815.7530         45.4500         42.1900       3215.2400       2500.8080 
R23  20913705.3890          0.0000          0.0000  111874212.7410          0.0000         48.5800          0.0000      -3647.3160          0.0000 
R24  19793473.5470          0.0000   19793472.3130  105844598.0640   82323526.8380         54.6100         49.1200       -455.6870       -354.3980 
C01  37993989.1410   37993985.1410   37993986.4770  197844667.7450  152986055.6080  160765011.6600         43.6900         46.3000         40.9500        -15.8200        -12.2150        -12.7990 
C02  37541163.7140   37541156.5910   37541158.7490  195486690.6530  151162707.4240  158848953.3050         40.6100         48.3600         41.4500         -3.5550         -2.7620         -2.8240 
C03  36877247.6990   36877241.4950   36877242.2180  192029514.9960  148489388.6590  156039697.6690         45.0700         49.3400         42.4600        -38.6750        -29.8730        -31.4620 
C04  38956132.0100   38956125.5030   38956126.1920  202854833.4020  156860214.5600  164836158.0260         38.7300         44.5100         38.6200        -27.0150        -20.8200        -21.8880 
C05  39279589.2540   39279584.1810   39279585.2570  204539166.4400  158162652.4200  166204821.2370         35.8500         44.0700         39.1500          8.6080          6.7940          7.0760 
C06  36625829.5370   36625823.5330   36625822.4100  190720312.2130  147477023.4720  154975855.4830         47.4300         51.3600         46.4300        664.3430        513.7310        539.8670 
C08  35755374.4480   35755368.0050   35755366.5470  186187626.3080  143972091.7270  151292695.5220         48.5500         53.6200         48.5700        142.7190        110.3660        115.9850 
C09  37581015.1620   37581011.3710   37581009.4830  195694216.5470  151323170.6880  159017556.3460         44.2900         49.4100         43.6700        781.1130        604.0230        634.7220 
C11  23596893.7170   23596889.9950   23596887.8510  122875221.2900   95014894.2370   99846153.7820         44.2600         51.1200         45.6900        370.9300        286.7860        301.3460 
C12  23449437.7220   23449433.9890   23449432.3930  122107377.0190   94421155.0980   99222225.0900         44.7900         51.4000         46.4300      -2406.6370      -1860.9740      -1955.6400 
C13  35836935.8450   35836936.4600   35836934.0600  186612455.8650  144300610.1930  151637885.3540         50.9100         52.5300         48.8700        299.4600        231.5780        243.3520 
C14  26304902.8780   26304898.5930   26304895.6890  136976533.8620  105918922.4680  111304626.7530         35.6000         43.2400         37.1900       2187.2700       1691.3980       1777.3800 
C16  36283833.5900   36283832.9220   36283829.9410  188939458.7530  146099971.0560  153528773.2170         49.5600         51.8600         46.0900        476.5420        368.4820        387.1760 
C21  22304141.8380          0.0000   22304133.2280  116143524.6180          0.0000   94376098.1530         52.4200          0.0000         51.3400         87.3050          0.0000         70.9460 
C22  24086054.3150          0.0000   24086045.3940  125422384.9340          0.0000  101915952.3660         46.3300          0.0000         46.1200      -1794.8600          0.0000      -1458.4630 
C26  25773170.1320          0.0000   25773168.1170  134207658.5170          0.0000  109054699.0630         35.7600          0.0000         37.5500       3074.4290          0.0000       2498.3360 
C34  23315251.4270          0.0000   23315249.0720  121408642.6880          0.0000   98654458.2370         48.3700          0.0000         46.9600      -1051.8890          0.0000       -854.7700 
C36  25228011.6250          0.0000   25228014.4020  131368877.5510          0.0000  106747992.3120         41.1500          0.0000         41.8200       -422.4640          0.0000       -343.2510 
C38  35983052.7680          0.0000   35983046.9740  187373284.4800          0.0000  152256167.8870         50.9800          0.0000         50.6500       -228.5810          0.0000       -185.7550 
C39  35995811.8550          0.0000   35995806.2270  187439662.9310          0.0000  152310062.4940         51.3000          0.0000         51.3500        316.2240          0.0000        256.9590 
C42  24662893.5810          0.0000   24662899.5810  128426169.8780          0.0000  104356807.6880         43.6700          0.0000         44.3300       1836.7200          0.0000       1492.4980 
C43  25340737.9120          0.0000   25340735.4070  131955867.8780          0.0000  107224940.4210         40.0200          0.0000         39.9000       1520.4800          0.0000       1235.4440 
C44  24431620.3250          0.0000   24431617.0060  127221860.8120          0.0000  103378168.6410         41.4400          0.0000         40.7700      -3099.3920          0.0000      -2518.4660 
C45  23836689.2160          0.0000   23836693.5950  124123908.0660          0.0000  100860847.9760         44.6600          0.0000         45.3300       2044.8150          0.0000       1661.5980 
C59  37667732.4930          0.0000   37667715.9900  196145781.7740          0.0000  159384454.2420         46.4700          0.0000         45.2200         22.9600          0.0000         18.6330 
C60  38047660.7260          0.0000   38047641.9790  198124176.6980          0.0000  160992054.0470         44.8100          0.0000         44.5600        -60.3750          0.0000        -49.0740 
E04  27240712.7100   27240708.5420   27240710.4340          0.0000          0.0000  143150918.8350  106898389.2490  109687052.9470          0.0000          0.0000         37.4000         36.9400         42.1000          0.0000          0.0000       2056.9380       1536.0260       1576.0910          0.0000          0.0000 
E07  28807425.5000   28807424.3650   28807426.2550          0.0000          0.0000  151384049.8000  113046528.3730  115995569.9590          0.0000          0.0000         29.2700         28.3400         35.5000          0.0000          0.0000      -2352.0370      -1757.0100      -1802.7380          0.0000          0.0000 
E11  26790989.9820   26790983.5060   26790985.6450          0.0000          0.0000  140787629.7270  105133582.0450  107876193.9690          0.0000          0.0000         28.9100         29.0200         35.8300          0.0000          0.0000       2827.8400       2111.8630       2166.7820          0.0000          0.0000 
E12  22710513.2600   22710506.7820   22710509.1600          0.0000          0.0000  119344567.0100   89120918.3760   91445822.6010          0.0000          0.0000         43.0200         42.2100         49.2200          0.0000          0.0000       1044.7480        780.1920        800.5320          0.0000          0.0000 
E18  22624178.0760   22624174.3930   22624176.3110          0.0000          0.0000  118890863.3350   88782117.9190   91098182.1950          0.0000          0.0000         38.9100         38.7100         45.6900          0.0000          0.0000      -5064.6630      -3782.1610      -3880.7800          0.0000          0.0000 
E19  23349555.3950   23349550.4080   23349552.7130          0.0000          0.0000  122702747.9530   91628662.7040   94018988.3350          0.0000          0.0000         43.2200         42.0200         49.4400          0.0000          0.0000        208.9700        156.0010        160.1450          0.0000          0.0000 
E26  27540014.0230   27540010.0860   27540011.9860          0.0000          0.0000  144723751.2850  108072921.4290  110892226.8430          0.0000          0.0000         34.8300         33.3800         40.2500          0.0000          0.0000      -3094.6270      -2310.9050      -2371.1990          0.0000          0.0000 
E27  28064713.6990   28064712.2210   28064714.0930          0.0000          0.0000  147481059.5530  110131946.6450  113004974.2500          0.0000          0.0000         33.2800         33.8600         40.8000          0.0000          0.0000       1816.7500       1356.5230       1392.0340          0.0000          0.0000 
E33  24086985.1800   24086980.5590   24086982.5410          0.0000          0.0000  126577966.9400   94522493.6330   96988305.5920          0.0000          0.0000         46.2300         45.3600         52.6200          0.0000          0.0000      -1809.0660      -1350.9810      -1386.1760          0.0000          0.0000 
> 2022 01 02 23 00 35.0000000  0 53
G05  22554076.6230          0.0000          0.0000  118522470.2480          0.0000          0.0000          0.0000         43.8000          0.0000          0.0000          0.0000 
G10  25057772.3320          0.0000   25057766.2890  131679494.1670          0.0000          0.0000   98332062.3190         37.2600          0.0000          0.0000         35.1500 
G13  21935840.6400          0.0000          0.0000  115273631.3300          0.0000          0.0000          0.0000         45.3700          0.0000          0.0000          0.0000 
G15  20196403.4600          0.0000          0.0000  106132841.0240          0.0000          0.0000          0.0000         49.7400          0.0000          0.0000          0.0000 
G18  20450714.9440          0.0000   20450712.2930  107469230.3880          0.0000          0.0000   80253003.5080         48.5900          0.0000          0.0000         49.5800 
G20  24446333.2050          0.0000          0.0000  128466316.1670          0.0000          0.0000          0.0000         34.9000          0.0000          0.0000          0.0000 
G23  22141417.2420          0.0000   22141413.9070  116353949.9820          0.0000          0.0000   86887681.1480         44.8300          0.0000          0.0000         43.3600 
G24  21326671.7630          0.0000   21326667.8270  112072419.1330          0.0000          0.0000   83690425.4130         45.6100          0.0000          0.0000         45.4000 
G29  24224324.1760          0.0000          0.0000  127299686.3520          0.0000          0.0000          0.0000         38.6600          0.0000          0.0000          0.0000 
R01  20025439.9200          0.0000   20025440.0240  107047462.5030   83259132.9270         51.1900         44.2000       -336.6210       -261.8260 
R02  22330290.5580          0.0000   22330290.8270  119158747.4440   92678994.9750         45.4100         41.4000       2137.8940       1662.7980 
R08  21797022.9560          0.0000   21797020.0480  116722067.0000   90783823.8170         46.3900         44.2900      -2333.6750      -1815.0580 
R09  24292735.0640          0.0000   24292732.5740  129721901.6060  100894766.1190         39.0300         35.7900      -2164.8280      -1683.6920 
R10  22285046.4330          0.0000          0.0000  118791846.4090          0.0000         45.2600          0.0000        469.4090          0.0000 
R11  22554249.1330          0.0000   22554247.4340  120523086.2830   93740142.6560         44.3500         42.7800       3354.6070       2609.1410 
R17  22147346.6800          0.0000   22147344.4900  118514936.6800   92178315.0000         45.3700         42.3000       3214.8310       2500.4630 
R23  20914387.2460          0.0000          0.0000  111877860.0230          0.0000         48.5200          0.0000      -3647.6700          0.0000 
R24  19793558.7910          0.0000   19793557.5570  105845053.9000   82323881.3760         54.5500         49.2100       -456.3670       -354.9480 
C01  37993992.1330   37993988.1260   37993989.4710  197844683.2670  152986067.6080  160765024.2620         43.7400         46.3300         40.9400        -15.6710        -12.0560        -12.6870 
C02  37541164.3510   37541157.2310   37541159.3860  195486693.9980  151162710.0130  158848956.0280         40.6700         48.3800         41.4000         -3.4990         -2.7340         -2.8340 
C03  36877255.0680   36877248.8620   36877249.5870  192029553.3540  148489418.3200  156039728.8360         45.1100         49.3700         42.4300        -38.4610        -29.7330        -31.2850 
C04  38956137.1090   38956130.5940   38956131.2890  202854860.0120  156860235.1570  164836179.6610         38.7800         44.5300         38.6100        -26.6700        -20.6900        -21.7580 
C05  39279587.4800   39279582.4070   39279583.4770  204539157.3260  158162645.3960  166204813.8570         35.9100         44.0900         39.1400          9.0280          6.9240          7.2060 
C06  36625701.9090   36625695.9010   36625694.7820  190719647.6220  147476509.5730  154975315.4490         47.4900         51.3800         46.3900        664.4460        513.7500        539.9230 
C08  35755346.9870   35755340.5460   35755339.0840  186187483.3350  143971981.1730  151292579.3500         48.6000         53.6400         48.5500        142.8590        110.4410        116.0030 
C09  37580865.1070   37580861.3210   37580859.4260  195693435.1860  151322566.4870  159016921.4290         44.3500         49.4300         43.6300        781.2060        604.1250        634.7220 
C11  23596822.4960   23596818.7640   23596816.6330  122874850.3680   95014607.4160   99845852.3650         44.2900         51.1500         45.6700        370.5390        286.5260        301.0940 
C12  23449899.8860   23449896.1460   23449894.5600  122109783.5540   94423015.9770   99224180.5810         44.8300         51.4200         46.4000      -2406.8140      -1861.1040      -1955.7330 
C13  35836878.2900   35836878.9020   35836876.5040  186612156.1650  144300378.4490  151637641.8240         50.9500         52.5500         48.8400        299.5440        231.6060        243.3900 
C14  26304482.7740   26304478.4740   26304475.5870  136974346.2500  105917230.8790  111302849.1340         35.6600         43.2600         37.1800       2187.4470       1691.5100       1777.5570 
C16  36283742.0430   36283741.3750   36283738.3970  188938982.0150  146099602.4070  153528385.8220         49.6000         51.8800         46.0600        476.5790        368.5290        387.2420 
C21  22304125.0340          0.0000   22304116.4250  116143437.1030          0.0000   94376027.0360         52.4600          0.0000         51.3200         87.3520          0.0000         70.9550 
C22  24086398.9460          0.0000   24086390.0240  125424179.5360          0.0000  101917410.6310         46.3700          0.0000         46.1000      -1794.7210          0.0000      -1458.4070 
C26  25772579.6670          0.0000   25772577.6550  134204583.7610          0.0000  109052200.5620         35.8100          0.0000         37.5400       3074.6250          0.0000       2498.4750 
C34  23315453.4280          0.0000   23315451.0740  121409694.5450          0.0000   98655312.9530         48.4000          0.0000         46.9400      -1052.1960          0.0000       -855.0220 
C36  25228092.7300          0.0000   25228095.5060  131369299.8950          0.0000  106748335.5030         41.1900          0.0000         41.7900       -422.6780          0.0000       -343.4830 
C38  35983096.6240          0.0000   35983090.8310  187373512.8320          0.0000  152256353.4370         51.0400          0.0000         50.6200       -228.5250          0.0000       -185.7080 
C39  35995751.0830          0.0000   35995745.4560  187439346.4620          0.0000  152309805.3340         51.3300          0.0000         51.3300        316.2990          0.0000        257.0240 
C42  24662540.8200          0.0000   24662546.8210  128424332.9190          0.0000  104355315.0000         43.6900          0.0000         44.3000       1836.7760          0.0000       1492.5910 
C43  25340445.9420          0.0000   25340443.4400  131954347.4540          0.0000  107223704.9400         40.0900          0.0000         39.8700       1520.1170          0.0000       1235.2480 
C44  24432215.4590          0.0000   24432212.1390  127224959.8670          0.0000  103380686.8840         41.4800          0.0000         40.7500      -3099.1780          0.0000      -2518.4010 
C45  23836296.5080          0.0000   23836300.8880  124121863.1370          0.0000  100859186.3040         44.7200          0.0000         45.3100       2044.6380          0.0000       1661.3840 
C59  37667728.0280          0.0000   37667711.5260  196145758.5040          0.0000  159384435.3280         46.5000          0.0000         45.1900         23.1840          0.0000         18.8100 
C60  38047672.2710          0.0000   38047653.5250  198124236.7960          0.0000  160992102.8780         44.8700          0.0000         44.5300        -60.2260          0.0000        -48.9530 
E04  27240321.2490   27240317.0820   27240318.9750          0.0000          0.0000  143148861.6670  106896853.0450  109685476.6680          0.0000          0.0000         37.4200         36.9300         42.1100          0.0000          0.0000       2056.9000       1536.0910       1576.1000          0.0000          0.0000 
E07  28807873.1430   28807872.0160   28807873.9030          0.0000          0.0000  151386402.0910  113048284.9250  115997372.3400          0.0000          0.0000         29.1700         28.4800         35.3500          0.0000          0.0000      -2352.5110      -1756.7580      -1802.4870          0.0000          0.0000 
E11  26790451.8200   26790445.3370   26790447.4690          0.0000          0.0000  140784801.7500  105131470.2620  107874027.1020          0.0000          0.0000         28.9900         28.9900         35.8300          0.0000          0.0000       2828.0910       2111.8530       2166.7260          0.0000          0.0000 
E12  22710314.4330   22710307.9610   22710310.3340          0.0000          0.0000  119343522.1690   89120138.1310   91445022.0080          0.0000          0.0000         43.0200         42.2300         49.2300          0.0000          0.0000       1044.5160        780.0060        800.3360          0.0000          0.0000 
E18  22625141.8630   22625138.1820   22625140.1000          0.0000          0.0000  118895928.0410   88785899.9960   91102062.9360          0.0000          0.0000         38.9100         38.7100         45.7200          0.0000          0.0000      -5065.0910      -3782.4220      -3881.0120          0.0000          0.0000 
E19  23349515.5900   23349510.6190   23349512.9060          0.0000          0.0000  122702538.7950   91628506.5010   94018828.0760          0.0000          0.0000         43.2400         42.0500         49.4600          0.0000          0.0000        208.9050        156.1040        160.0890          0.0000          0.0000 
E26  27540602.8430   27540598.8850   27540600.8040          0.0000          0.0000  144726845.5810  108075232.1340  110894597.8040          0.0000          0.0000         34.8400         33.3600         40.2600          0.0000          0.0000      -3094.4120      -2310.9230      -2371.0410          0.0000          0.0000 
E27  28064367.9320   28064366.4480   28064368.3210          0.0000          0.0000  147479242.6040  110130589.8530  113003582.0610          0.0000          0.0000         33.2400         33.8700         40.8100          0.0000          0.0000       1816.8610       1356.6250       1392.0060          0.0000          0.0000 
E33  24087329.4200   24087324.8010   24087326.7810          0.0000          0.0000  126579775.9260   94523844.4950   96989691.6970          0.0000          0.0000         46.2300         45.3600         52.6400          0.0000          0.0000      -1809.2900      -1351.1110      -1386.3250          0.0000          0.0000 
> 2022 01 02 23 00 36.0000000  0 53
G05  22554485.7870          0.0000          0.0000  118524620.4320          0.0000          0.0000          0.0000         43.8000          0.0000          0.0000          0.0000 
G10  25057270.4380          0.0000   25057264.3640  131676856.5080          0.0000          0.0000   98330092.6330         37.3100          0.0000          0.0000         35.1500 
G13  21936379.9290          0.0000          0.0000  115276465.3560          0.0000          0.0000          0.0000         45.3800          0.0000          0.0000          0.0000 
G15  20196645.8490          0.0000          0.0000  106134114.7440          0.0000          0.0000          0.0000         49.7400          0.0000          0.0000          0.0000 
G18  20450516.8360          0.0000   20450514.1830  107468189.3480          0.0000          0.0000   80252226.1150         48.6000          0.0000          0.0000         49.5800 
G20  24446857.9530          0.0000          0.0000  128469073.8420          0.0000          0.0000          0.0000         34.8900          0.0000          0.0000          0.0000 
G23  22141002.2880          0.0000   22140998.9420  116351769.3370          0.0000          0.0000   86886052.7460         44.8400          0.0000          0.0000         43.3700 
G24  21326131.4330          0.0000   21326127.5050  112069579.7010          0.0000          0.0000   83688305.0530         45.6300          0.0000          0.0000         45.4000 
G29  24224931.4620          0.0000          0.0000  127302877.5970          0.0000          0.0000          0.0000         38.6900          0.0000          0.0000          0.0000 
R01  20025502.9320          0.0000   20025503.0370  107047799.3250   83259394.8970         51.1300         44.2900       -336.5740       -261.7710 
R02  22329889.9530          0.0000   22329890.2220  119156609.7410   92677332.3180         45.3400         41.4800       2137.9220       1662.8070 
R08  21797458.7670          0.0000   21797455.8590  116724400.7530   90785638.9590         46.3300         44.3800      -2333.4230      -1814.9090
[truncated: 38,611,829 more chars]
